# Supplementary material for: RPL3L-containing ribosomes determine translation elongation dynamics required for cardiac function
Source: Nat Commun. 2023 Apr 20;14:2131. doi: 10.1038/s41467-023-37838-6 (PMC10119107; doi:10.1038/s41467-023-37838-6)
Supplement: Supplementary file 4 — Supplementary Data 1 [file 41467_2023_37838_MOESM4_ESM.xlsx]

## Sheet: Baseline (contractile function)
		[week]	[mm]	[mm]	[mm]	[mm]	[%]	[%]
Sample	Sex	Age	IVS	LVDd	LVDs	LVPW	EF	FS
WT1	Male	19	0.65	4.08	2.4	0.78	72.49	41.15
WT2	Male	19	0.61	3.61	2.37	0.72	64.55	34.5
WT3	Male	19	0.7	3.7	2.44	0.74	63.98	34.15
WT4	Male	19	0.75	3.81	2.4	0.66	67.53	36.9
WT5	Male	18	0.75	3.61	2.31	0.77	66.36	35.85
WT6	Male	18	0.73	3.83	2.58	0.66	61.63	32.54
KO1	Male	19	0.7	3.52	2.58	0.67	53.13	26.67
KO2	Male	18	0.69	3.79	2.56	0.76	61.44	32.38
KO3	Male	18	0.74	4.3	3.12	0.78	53.43	27.31
KO4	Male	19	0.79	3.72	2.58	0.7	58.77	30.49
KO5	Male	19	0.7	3.61	2.7	0.7	50.62	25.16
KO6	Male	19	0.73	3.56	2.4	0.75	61.81	32.48

## Sheet: Baseline (diastolic function)
		[week]	[cm/sec]	[cm/sec]		[msec]	[cm/sec]	[cm/sec]
Sample	Sex	Age	E	A	E/A	DcT	E'	A'	E/E'	E'/A'
WT1	Male	21	479.09	272.64	1.76	12.5	16.38	23.4	29.25	0.7
WT2	Male	21	462.43	283.5	1.63	9.17	16.04	21.39	28.82	0.75
WT3	Male	21	477.39	363.19	1.31	18.33	16.38	20.39	29.15	0.8
KO1	Male	21	476.27	334.86	1.42	15	14.71	19.72	32.38	0.75
KO2	Male	20	420.5	263.93	1.59	17.5	13.04	15.04	32.26	0.87
KO3	Male	20	498.89	283.95	1.76	15	22.06	25.74	22.61	0.86

## Sheet: Ang　II
		[week]	Before Ang II	[g]	[mm]	[mm]	[mm]	[mm]	[%]	[%]	After Ang II (Day 7)	[mm]	[mm]	[mm]	[mm]	[%]	[%]	[mmHg]	[mmHg]	[bpm]	[mmHg]	[mmHg]	[mmHg]	[mmHg]	[mmHg]	[mmHg]	[mmHg]	[mmHg]	[mmHg]	[mmHg]	[bpm]	[bpm]	[bpm]	[bpm]	[bpm]	Day 7 [g]	[mg]	day 7 [g]	[mg]	[mg]	[mg]	[mg]/[mg]	[mg]	[mg]	[mm]	[mg/g]	[mg/g]	[mg/g]	[mg/g]
Sample	Sex	Age		Body weight (BW)	IVS	LVDd	LVDs	LVPW	EF	FS		IVS	LVDd	LVDs	LVPW	EF	FS	mean Systolic blood pressure (SBP)	mean Diastolic blood pressure (DBP)	mean Heart rate (HR)	SBP 1	SBP 2	SBP 3	SBP 4	SBP 5	DBP 1	DBP 2	DBP 3	DBP 4	DBP 5	HR 1	HR 2	HR 3	HR 4	HR 5	BW + Pump	Pump	BW	Weight of heart (WH)	Left ventricle (LV)	Right ventricle (RV)	Fulton index	Lung	Right-kidney	Tibial length (TL)	WH/BW	LV/BW	RV/BW	Lung/BW
WT Saline 1	Male	28		38.253	0.816279	3.9907	2.49419	0.793605	68.1208	37.5		0.634884	4.05872	2.51686	0.612209	68.6766	37.9888	105	61.8	706.4	113	104	100	100	108	67	65	64	57	56	680	719	720	709	704	35.069	496	34.573	135	98	19	0.193878	154	196	21.1	3.90478	2.83458	0.549562	4.45434
WT Saline 2	Male	26		31.208	0.816279	4.01337	2.81163	0.702907	57.6885	29.9435		0.680233	4.01337	2.78895	0.680233	58.5235	30.5085	109.6	75.2	674	107	110	108	112	111	74	79	75	73	75	684	677	661	671	677	30.228	496	29.732	134	98	18	0.183673	142	202	20.3	4.50693	3.29611	0.605408	4.776
WT Saline 3	Male	24		31.619	0.725581	4.24012	2.47151	0.702907	73.006	41.7112		0.680233	3.8093	2.22209	0.725581	73.3342	41.6667	107.6	66.8	744.8	107	103	104	114	110	65	69	64	63	73	735	757	750	731	751	30.063	506	29.557	129	98	22	0.22449	139	196	20.7	4.36445	3.31563	0.744325	4.70278
WT Saline 4	Male	24		31.905	0.816279	4.19477	2.49419	0.725581	71.6742	40.5405		0.680233	4.55756	2.65291	0.748256	72.8428	41.791	97.8	67.6	740	91	96	104	98	100	63	73	64	68	70	744	748	705	742	761	30.133	494	29.639	150	105	22	0.209524	153	194	20.2	5.0609	3.54263	0.742265	5.16212
WT Saline 5	Male	20		27.932	0.725581	4.05872	2.42616	0.748256	71.4151	40.2235		0.634884	3.87733	2.33547	0.612209	71.0309	39.7661	112.4	81.8	621.4	106	116	111	120	109	69	80	88	92	80	616	611	646	604	630	27.08	498	26.582	114	83	20	0.240964	124	150	19.4	4.28862	3.12241	0.752389	4.66481
KO Saline 1	Male	28		32.093	0.861628	4.60291	3.17442	0.77093	58.7926	31.0345		0.725581	4.44419	3.08372	0.748256	58.3039	30.6122	112.4	77.6	596.6	118	117	109	113	105	81	84	78	77	68	595	601	583	601	603	30.318	498	29.82	166	115	29	0.252174	167	254	20	5.56673	3.85647	0.972502	5.60027
KO Saline 2	Male	26		28.144	0.748256	4.46686	3.08372	0.838953	58.7996	30.9645		0.748256	3.65058	2.56221	0.748256	57.842	29.8137	113	77.2	667	113	114	117	107	114	79	75	80	74	78	660	659	677	674	665	24.513	497	24.016	127	94	17	0.180851	132	150	19.8	5.28814	3.91406	0.707861	5.49634
KO Saline 3	Male	24		34.426	0.816279	3.96802	2.76628	0.725581	58.237	30.2857		0.657558	3.9	2.76628	0.725581	56.4832	29.0698	109	63	635	102	105	117	111	110	57	57	66	72	63	618	677	641	638	601	30.899	498	30.401	131	96	17	0.177083	143	170	20.3	4.30907	3.15779	0.559192	4.70379
KO Saline 4	Male	24		31.618	0.725581	4.21744	2.925	0.680233	58.5427	30.6452		0.680233	3.87733	2.81163	0.657558	54.072	27.4854	101.4	61.6	623.6	104	107	100	98	98	58	68	61	62	59	627	619	671	589	612	30.384	498	29.886	122	93	19	0.204301	167	176	20.5	4.08218	3.11182	0.635749	5.5879
KO Saline 5	Male	20		29.4	0.702907	4.21744	3.15174	0.838953	50.2531	25.2688		0.748256	3.96802	2.74361	0.725581	59.0759	30.8571	105	72.6	686.4	105	103	105	100	112	75	76	76	60	76	688	706	693	673	672	28.399	508	27.891	120	92	19	0.206522	131	169	19.7	4.30246	3.29856	0.681223	4.69686
WT AngII 1	Male	25		29.57	0.702907	4.05872	2.97035	0.748256	52.859	26.8156		0.884302	3.31047	1.95	0.884302	73.1701	41.0959	154.4	82.4	640.6	155	162	149	147	159	80	80	101	80	71	666	620	637	642	638	25.32	481	24.839	143	108	15	0.138889	192	152	20.1	5.75708	4.348	0.603889	7.72978
WT AngII 2	Male	26		27.359	0.725581	4.03605	2.42616	0.725581	71.0327	39.8876		0.952326	3.15174	1.90465	0.906977	71.5367	39.5683	162.4	111.2	681.4	154	160	160	163	175	109	109	112	108	118	688	695	678	668	678	24.882	494	24.388	147	114	20	0.175439	121	139	19.8	6.02755	4.67443	0.820075	4.96146
WT AngII 3	Male	24		31.12	0.748256	4.19477	2.925	0.702907	58.0112	30.2703		0.952326	3.37849	2.17674	1.02035	66.2314	35.5705	154.8	107.4	727.4	162	157	164	148	143	113	112	102	109	101	728	723	731	720	735	28.64	496	28.144	150	118	21	0.177966	159	177	19.7	5.32973	4.19272	0.746163	5.64952
WT AngII 4	Male	22		31.305	0.725581	4.24012	2.49419	0.725581	72.3848	41.1765		0.997674	3.44651	2.0407	0.952326	72.6698	40.7895	147.4	109.6	716.8	156	142	148	146	145	114	113	113	106	102	720	727	725	700	712	27.952	502	27.45	172	127	28	0.220472	160	229	20.2	6.26594	4.62659	1.02004	5.82878
WT AngII 5	Male	22		29.455	0.748256	4.46686	2.74361	0.77093	69.0651	38.5787		0.861628	3.53721	2.26744	0.952326	66.4934	35.8974	156	106.2	676.2	138	142	163	163	174	99	102	111	109	110	701	696	650	653	681	24.935	491	24.444	178	136	26	0.191176	158	190	19.9	7.28195	5.56374	1.06366	6.46375
KO AngII 1	Male	28		38.063	0.657558	4.51221	3.17442	0.77093	56.824	29.6482		0.906977	3.51453	2.19942	1.11105	68.4835	37.4193	153.6	99.8	710.4	161	160	150	151	146	104	96	93	105	101	701	686	745	732	688	28.072	496	27.576	188	143	19	0.132867	260	176	20.1	6.81752	5.18567	0.689005	9.42849
KO AngII 2	Male	28		32.292	0.748256	4.51221	3.0157	0.861628	61.8971	33.1658		0.975	4.42151	2.90233	0.952326	63.6135	34.359	133.6	81.8	605.6	132	135	132	125	144	78	83	87	83	78	659	645	607	584	533	26.755	496	26.259	202	160	21	0.13125	161	164	20	7.6926	6.09315	0.799726	6.13123
KO AngII 3	Male	26		31.451	0.816279	4.08139	2.925	0.725581	55.1977	28.3333		0.861628	3.94535	2.87965	0.861628	53.2681	27.0115	135	91.2	656	140	128	131	143	133	97	95	85	91	88	634	688	679	641	638	28.27	497	27.773	147	111	17	0.153153	150	164	20	5.29291	3.99669	0.612105	5.40093
KO AngII 4	Male	24		30.915	0.680233	3.76395	2.76628	0.838953	52.6373	26.506		0.838953	3.42384	2.44884	0.838953	56.0547	28.4768	149.2	78.6	615.4	146	148	151	152	149	81	80	76	74	82	624	622	599	617	615	24.955	499	24.456	127	103	17	0.165049	136	142	20	5.193	4.21165	0.695126	5.56101
KO AngII 5	Male	22		33.728	0.634884	4.51221	3.35581	0.725581	50.599	25.6281		0.975	3.35581	2.0407	1.08837	70.8527	39.1892	138.8	91.8	670.6	140	134	141	145	134	95	91	91	90	92	684	661	689	653	666	30.546	500	30.046	160	121	19	0.157025	147	162	20.8	5.32517	4.02716	0.632364	4.8925
[truncated: 4 more columns]
