# Supplementary material for: RPL3L-containing ribosomes determine translation elongation dynamics required for cardiac function
Source: Nat Commun. 2023 Apr 20;14:2131. doi: 10.1038/s41467-023-37838-6 (PMC10119107; doi:10.1038/s41467-023-37838-6)
Supplement: Supplementary file 5 — Supplementary Data 2 [file 41467_2023_37838_MOESM5_ESM.xlsx]

## Sheet: Rpl3l KO
geneIDs	disper	pval	padj	WT	Rpl3l KO	log2FC_TE(Rpl3l KO vs WT)	gene_name
ENSMUST00000182539.7	0.0187213	3.52239e-06	0.0594778	0.187572	0.423083	1.1735	Ccnd3
ENSMUST00000046659.13	0.384151	5.42038e-06	0.0594778	11.3943	0.106454	-6.74194	Dlgap3
ENSMUST00000106094.8	0.384151	5.42038e-06	0.0594778	11.3943	0.106454	-6.74194	Dlgap3
ENSMUST00000090678.10	0.00813389	9.31391e-06	0.0613209	0.304983	0.184438	-0.725588	Rap1a
ENSMUST00000078222.8	0.096877	7.74466e-06	0.0613209	27.2021	4.01398	-2.76061	Ckmt1
ENSMUST00000114766.7	0.0728571	1.1595e-05	0.0636159	0.597011	3.88826	2.7033	Map7d3
ENSMUST00000186870.6	0.0199711	1.58579e-05	0.0652531	0.349406	0.167593	-1.05994	Rbis
ENSMUST00000197094.4	0.0110391	1.48006e-05	0.0652531	0.234822	0.131025	-0.841722	Rap1a
ENSMUST00000000317.12	0.100414	2.6416e-05	0.0966211	22.9154	4.01398	-2.51321	Ckmt1
ENSMUST00000124516.7	0.0216359	5.87747e-05	0.101466	36.3169	139.041	1.9368	Myh1
ENSMUST00000191511.6	0.00530692	5.87607e-05	0.101466	0.339519	0.247414	-0.456566	Ktn1
ENSMUST00000172356.7	0.0593475	6.91578e-05	0.101466	2.27165	0.663082	-1.77648	Thsd7a
ENSMUST00000099747.4	0.0309675	8.63495e-05	0.101466	0.234435	0.0815264	-1.52385	B3galnt2
ENSMUST00000185343.6	0.00533432	4.84069e-05	0.101466	0.338706	0.245692	-0.463183	Ktn1
ENSMUST00000119581.6	0.0593475	6.91578e-05	0.101466	2.27165	0.663082	-1.77648	Thsd7a
ENSMUST00000189101.6	0.00550379	6.42731e-05	0.101466	0.335076	0.243302	-0.461739	Ktn1
ENSMUST00000119665.1	0.39109	9.77235e-05	0.101466	32.5718	0.523755	-5.95859	Ccdc33
ENSMUST00000188553.6	0.00526308	8.08509e-05	0.101466	0.346724	0.254502	-0.446106	Ktn1
ENSMUST00000187039.6	0.00547136	7.93916e-05	0.101466	0.335946	0.245193	-0.454307	Ktn1
ENSMUST00000221974.1	0.0309675	8.63495e-05	0.101466	0.234435	0.0815264	-1.52385	B3galnt2
ENSMUST00000190535.6	0.00532901	9.86333e-05	0.101466	0.349162	0.256934	-0.442502	Ktn1
ENSMUST00000185940.6	0.00547136	7.93916e-05	0.101466	0.335946	0.245193	-0.454307	Ktn1
ENSMUST00000221300.1	0.0309675	8.63495e-05	0.101466	0.234435	0.0815264	-1.52385	B3galnt2
ENSMUST00000191018.6	0.00536432	5.6222e-05	0.101466	0.341396	0.248234	-0.459744	Ktn1
ENSMUST00000186627.6	0.00557712	6.25472e-05	0.101466	0.336983	0.244133	-0.465006	Ktn1
ENSMUST00000018637.14	0.0216359	5.87747e-05	0.101466	36.3169	139.041	1.9368	Myh1
ENSMUST00000042205.12	0.39109	9.77235e-05	0.101466	32.5718	0.523755	-5.95859	Ccdc33
ENSMUST00000191446.6	0.00541556	7.73058e-05	0.101466	0.341511	0.249527	-0.452735	Ktn1
ENSMUST00000160834.7	0.0155537	6.84827e-05	0.101466	2.64343	1.4173	-0.899265	Nbeal1
ENSMUST00000196815.4	0.0206916	9.62263e-05	0.101466	0.123167	0.0646676	-0.929501	Nexn
ENSMUST00000187262.6	0.00544195	6.39734e-05	0.101466	0.34073	0.247832	-0.459267	Ktn1
ENSMUST00000075734.5	0.0216359	5.87747e-05	0.101466	36.3169	139.041	1.9368	Myh1
ENSMUST00000188330.6	0.00542828	0.000106082	0.105822	0.343093	0.252113	-0.444532	Ktn1
ENSMUST00000159958.7	0.0599274	0.00014075	0.107752	6.82029	0.930362	-2.87397	Crispld1
ENSMUST00000095075.4	0.0599274	0.00014075	0.107752	6.82029	0.930362	-2.87397	Crispld1
ENSMUST00000190999.6	0.00546568	0.000121688	0.107752	0.345714	0.254574	-0.441495	Ktn1
ENSMUST00000187839.7	0.00542209	0.000124971	0.107752	0.35115	0.259047	-0.438874	Ktn1
ENSMUST00000098682.9	0.410555	0.000112765	0.107752	32.5718	0.517934	-5.97471	Ccdc33
ENSMUST00000189533.6	0.00540711	0.00012728	0.107752	0.343837	0.253754	-0.438294	Ktn1
ENSMUST00000215944.1	0.403507	0.000137467	0.107752	32.5718	0.551251	-5.88477	Ccdc33
ENSMUST00000186761.1	0.00552077	0.000134047	0.107752	0.345115	0.254253	-0.440815	Ktn1
ENSMUST00000022391.13	0.00542209	0.000124971	0.107752	0.35115	0.259047	-0.438874	Ktn1
ENSMUST00000190182.6	0.00558931	0.000129489	0.107752	0.347021	0.255083	-0.444058	Ktn1
ENSMUST00000224359.1	0.0203247	0.000149226	0.111645	0.655863	1.36942	1.0621	H2bc9
ENSMUST00000190252.6	0.00551629	0.000166034	0.12146	0.345702	0.255867	-0.434133	Ktn1
ENSMUST00000105801.8	0.0326208	0.000179107	0.128174	0.256534	0.699949	1.4481	Pqlc2
ENSMUST00000052910.5	0.0227091	0.00018758	0.131382	300.477	11.2807	-4.73532	Acot10
ENSMUST00000187237.1	0.0208795	0.000194967	0.133711	0.217287	0.423045	0.961208	Smim10l1
ENSMUST00000030643.2	0.018609	0.000213154	0.134939	0.149185	0.286741	0.942649	Extl1
ENSMUST00000091704.6	0.025251	0.000206266	0.134939	1.07074	2.13301	0.994292	H2bc6
ENSMUST00000051091.4	0.025251	0.000206266	0.134939	1.07074	2.13301	0.994292	H2bc6
ENSMUST00000185384.6	0.0219666	0.000210444	0.134939	0.384749	0.203133	-0.921495	Rbis
ENSMUST00000081457.4	0.487817	0.00021961	0.136402	3.58099	0.118772	-4.91409	Lgals7
ENSMUST00000110455.3	0.0346459	0.00023207	0.141473	6.37967	53.3718	3.06452	H2bc12
ENSMUST00000143310.1	0.0152346	0.000248559	0.146305	0.752941	0.409246	-0.879569	Rbmx
ENSMUST00000185423.1	0.0236584	0.00025333	0.146305	0.264242	0.133438	-0.985698	Rbis
ENSMUST00000199969.4	0.00995527	0.000250864	0.146305	0.324395	0.205764	-0.656757	Rap1a
ENSMUST00000190647.2	0.272898	0.000305128	0.164664	0.61335	8.90323	3.85955	Begain
ENSMUST00000108365.3	0.0228335	0.000302385	0.164664	0.378736	0.201576	-0.909866	Rbis
ENSMUST00000239108.1	0.272898	0.000305128	0.164664	0.61335	8.90323	3.85955	Begain
ENSMUST00000099461.3	0.127737	0.000304183	0.164664	6.39978	1.07994	-2.56707	Duox1
ENSMUST00000209608.1	0.201209	0.000324391	0.172236	0.0410299	0.15163	1.8858	Deaf1
ENSMUST00000069399.6	0.333507	0.000375694	0.187386	0.893871	13.8926	3.95811	Kbtbd11
ENSMUST00000093196.10	0.0254506	0.000368388	0.187386	0.0535104	0.024962	-1.10008	Hmgb1
ENSMUST00000183471.1	0.333507	0.000375694	0.187386	0.893871	13.8926	3.95811	Kbtbd11
ENSMUST00000085546.12	0.0254506	0.000368388	0.187386	0.0535104	0.024962	-1.10008	Hmgb1
ENSMUST00000110505.7	0.0255184	0.000381502	0.187443	0.0531151	0.0248154	-1.09789	Hmgb1
ENSMUST00000108769.7	0.0716952	0.000406977	0.195635	0.10276	0.455544	2.14831	Rgs19
ENSMUST00000133925.7	0.0204054	0.000442261	0.195635	0.346964	0.169066	-1.0372	Terf2
ENSMUST00000048490.12	0.025208	0.000458398	0.195635	0.372153	0.669864	0.847972	Larp1b
ENSMUST00000065630.7	0.0215609	0.000452564	0.195635	0.406715	0.209825	-0.954833	Ddx10
ENSMUST00000068421.12	0.0204054	0.000442261	0.195635	0.346964	0.169066	-1.0372	Terf2
ENSMUST00000124096.7	0.467986	0.00041654	0.195635	2.64764	0.12615	-4.3915	Fgfr2
ENSMUST00000027232.14	0.0298394	0.000463547	0.195635	0.416161	0.214672	-0.955005	Ptp4a1
ENSMUST00000209829.1	0.281279	0.000442064	0.195635	0.65071	8.90323	3.77424	Begain
ENSMUST00000232841.1	0.0298394	0.000463547	0.195635	0.416161	0.214672	-0.955005	Ptp4a1
ENSMUST00000200429.4	0.0490865	0.000447967	0.195635	1.03352	3.46718	1.7462	Dennd1b
ENSMUST00000212971.1	0.0977129	0.000425111	0.195635	0.242541	1.32855	2.45355	Fcsk
ENSMUST00000038658.14	0.0236774	0.000476793	0.198231	1.86998	0.833044	-1.16656	Mob1a
ENSMUST00000139443.7	0.0290613	0.000481743	0.198231	0.101838	0.0465938	-1.12807	Hmgb1
ENSMUST00000060253.4	0.0128631	0.000508338	0.199789	0.236764	0.358808	0.599762	Fem1a
ENSMUST00000174545.8	0.0309877	0.000492766	0.199789	2.04311	0.904418	-1.1757	Xpo4
ENSMUST00000025955.7	0.013748	0.000509805	0.199789	0.288595	0.186988	-0.626102	Eif3a
ENSMUST00000191872.5	0.0279521	0.000501961	0.199789	0.385325	0.7127	0.887221	Larp1b
ENSMUST00000132661.1	0.0924818	0.000540962	0.207069	1.24658	7.5035	2.58959	Ppp1r3g
ENSMUST00000225537.1	0.0924818	0.000540962	0.207069	1.24658	7.5035	2.58959	Ppp1r3g
ENSMUST00000201266.3	0.0124673	0.000611232	0.231278	0.238771	0.149664	-0.673897	Ube2k
ENSMUST00000193860.1	0.264544	0.000727403	0.234536	0.555155	14.8502	4.74144	Ildr2
ENSMUST00000194964.5	0.264544	0.000727403	0.234536	0.555155	14.8502	4.74144	Ildr2
ENSMUST00000053862.11	0.0406199	0.000669242	0.234536	0.255166	0.656944	1.36433	Pqlc2
ENSMUST00000005860.15	0.136945	0.00064433	0.234536	0.123758	0.551262	2.15522	Pvalb
ENSMUST00000235400.1	0.00851784	0.000713445	0.234536	0.351118	0.248655	-0.49781	Paip2
ENSMUST00000172747.7	0.0406199	0.000669242	0.234536	0.255166	0.656944	1.36433	Pqlc2
ENSMUST00000100864.6	0.0260876	0.000693501	0.234536	0.302014	0.586561	0.957668	Smim10l1
ENSMUST00000192732.5	0.264544	0.000727403	0.234536	0.555155	14.8502	4.74144	Ildr2
ENSMUST00000110017.2	0.0905792	0.000677477	0.234536	5.5244	0.942968	-2.55054	Polr3f
ENSMUST00000235210.1	0.00854534	0.000707115	0.234536	0.351216	0.248547	-0.498841	Paip2
ENSMUST00000235476.1	0.00854534	0.000707115	0.234536	0.351216	0.248547	-0.498841	Paip2
ENSMUST00000139840.8	0.0406199	0.000669242	0.234536	0.255166	0.656944	1.36433	Pqlc2
ENSMUST00000236020.1	0.00851784	0.000713445	0.234536	0.351118	0.248655	-0.49781	Paip2
ENSMUST00000192638.5	0.223647	0.000740963	0.234536	0.603803	14.8502	4.62025	Ildr2
ENSMUST00000120592.1	0.136811	0.00068001	0.234536	0.124488	0.551262	2.14673	Pvalb
ENSMUST00000236666.1	0.00851784	0.000713445	0.234536	0.351118	0.248655	-0.49781	Paip2
ENSMUST00000111416.6	0.223647	0.000740963	0.234536	0.603803	14.8502	4.62025	Ildr2
ENSMUST00000226050.1	0.0693931	0.000761564	0.235213	0.854129	0.241055	-1.82509	Rad17
ENSMUST00000236414.1	0.00854751	0.000771683	0.235213	0.349923	0.248233	-0.495344	Paip2
ENSMUST00000236868.1	0.00854751	0.000771683	0.235213	0.349923	0.248233	-0.495344	Paip2
ENSMUST00000041314.16	0.00854751	0.000771683	0.235213	0.349923	0.248233	-0.495344	Paip2
ENSMUST00000191805.6	0.0264856	0.000847741	0.253698	0.391117	0.695053	0.829523	Larp1b
ENSMUST00000197694.4	0.0093352	0.00084188	0.253698	0.444847	0.315939	-0.493664	Fxr1
ENSMUST00000126879.7	0.0475484	0.000884602	0.262344	15.2166	4.28385	-1.82867	Zfp369
ENSMUST00000086693.11	0.0436308	0.000905368	0.266105	1.86279	0.791621	-1.23458	Mtcl1
ENSMUST00000051589.8	0.0139757	0.000938289	0.273341	0.887964	0.566368	-0.64876	Aasdhppt
ENSMUST00000035208.13	0.066479	0.000968085	0.279547	3.35912	33.9552	3.33748	Bsn
ENSMUST00000066408.5	0.866583	0.000997756	0.280624	5.67678	0.0991344	-5.83954	1700016K19Rik
ENSMUST00000124762.1	1.14215	0.000991761	0.280624	5.82487	0.202949	-4.84304	4930563E22Rik
ENSMUST00000066087.4	1.14215	0.000991761	0.280624	5.82487	0.202949	-4.84304	4930563E22Rik
ENSMUST00000201556.3	0.0071328	0.00100591	0.280624	0.377822	0.273763	-0.464781	Ociad1
ENSMUST00000042141.11	0.0109884	0.00106746	0.29283	0.873019	0.584077	-0.579854	Dhx9
ENSMUST00000186380.6	0.0109884	0.00106746	0.29283	0.873019	0.584077	-0.579854	Dhx9
ENSMUST00000040532.11	0.0119668	0.00108305	0.294652	0.407295	0.626043	0.620187	Smim14
ENSMUST00000055261.10	0.020396	0.0011488	0.300781	2.42855	1.2162	-0.997721	Mob1a
ENSMUST00000110905.8	0.0201419	0.00115444	0.300781	0.13852	0.0719094	-0.945838	Zfp68
ENSMUST00000101245.3	0.020396	0.0011488	0.300781	2.42855	1.2162	-0.997721	Mob1a
ENSMUST00000063262.10	0.0201419	0.00115444	0.300781	0.13852	0.0719094	-0.945838	Zfp68
ENSMUST00000007272.7	0.253353	0.00111494	0.300781	2.66106	0.271975	-3.29046	Krt14
ENSMUST00000079205.13	0.0174404	0.0011604	0.300781	0.139132	0.233335	0.745944	Chpf
ENSMUST00000238313.1	0.140796	0.00118077	0.303669	2.37101	0.398903	-2.57139	Fam83h
ENSMUST00000123818.1	0.474964	0.00121015	0.308813	0.226637	15.6553	6.11012	Oip5
ENSMUST00000200392.4	0.0104778	0.00121965	0.308842	0.463001	0.325555	-0.508115	Fxr1
ENSMUST00000073822.5	0.168373	0.00124795	0.313598	10.7495	2.63259	-2.02971	Opcml
ENSMUST00000169299.8	0.126523	0.00142328	0.31923	0.0779044	0.282282	1.85736	Tnnt3
ENSMUST00000097291.9	0.0439257	0.00135464	0.31923	1.91366	0.838029	-1.19126	Mtcl1
ENSMUST00000001620.12	0.00903973	0.00137016	0.31923	0.457466	0.331203	-0.465948	Fxr1
ENSMUST00000167978.8	0.317384	0.00134357	0.31923	3.64099	0.500505	-2.86287	Degs2
ENSMUST00000179658.7	0.121107	0.00133888	0.31923	0.0776687	0.277234	1.8357	Tnnt3
ENSMUST00000182256.7	0.0133701	0.00136033	0.31923	0.204672	0.313692	0.61604	Rbpms
ENSMUST00000105952.9	0.12153	0.00140414	0.31923	0.0776687	0.276199	1.8303	Tnnt3
ENSMUST00000078497.14	0.12153	0.00140414	0.31923	0.0776687	0.276199	1.8303	Tnnt3
ENSMUST00000105958.9	0.125172	0.00135159	0.31923	0.0782722	0.283738	1.85799	Tnnt3
ENSMUST00000105953.9	0.122463	0.00141248	0.31923	0.0773066	0.275812	1.83502	Tnnt3
ENSMUST00000180152.7	0.121107	0.00133888	0.31923	0.0776687	0.277234	1.8357	Tnnt3
ENSMUST00000061143.14	0.00748641	0.00132815	0.31923	0.113108	0.152233	0.42858	Map7d1
ENSMUST00000133338.7	0.0359644	0.00130233	0.31923	0.778669	1.59973	1.03875	Atp11a
ENSMUST00000105955.7	0.122463	0.00141248	0.31923	0.0773066	0.275812	1.83502	Tnnt3
ENSMUST00000074187.12	0.122463	0.00141248	0.31923	0.0773066	0.275812	1.83502	Tnnt3
ENSMUST00000032843.8	0.0133532	0.00142552	0.31923	0.698513	0.430757	-0.697413	Tmem126b
ENSMUST00000110949.8	0.104239	0.00146037	0.321173	0.679379	0.153757	-2.14357	Arhgap11a
ENSMUST00000122129.7	0.00744743	0.00146347	0.321173	0.111334	0.149419	0.424465	Map7d1
ENSMUST00000102545.7	0.104239	0.00146037	0.321173	0.679379	0.153757	-2.14357	Arhgap11a
ENSMUST00000023219.8	0.0295089	0.00158588	0.322256	0.255131	0.485367	0.927839	Fbxl6
ENSMUST00000204876.2	0.0321961	0.00152884	0.322256	0.176429	0.40559	1.20093	Plekha5
ENSMUST00000105954.9	0.120943	0.00148287	0.322256	0.0773066	0.272576	1.818	Tnnt3
ENSMUST00000121661.7	0.0126325	0.00158032	0.322256	0.392336	0.598158	0.608438	Smim14
ENSMUST00000115243.8	0.16596	0.00155936	0.322256	10.7495	2.82049	-1.93025	Opcml
ENSMUST00000068388.14	0.0256125	0.00154884	0.322256	0.355828	0.171875	-1.04982	Terf2
ENSMUST00000105949.7	0.121126	0.00152269	0.322256	0.0773066	0.271945	1.81465	Tnnt3
ENSMUST00000203774.2	0.0321961	0.00152884	0.322256	0.176429	0.40559	1.20093	Plekha5
ENSMUST00000238290.1	0.398346	0.00155654	0.322256	14.1672	0.705925	-4.32689	Crtac1
ENSMUST00000048630.7	0.398346	0.00155654	0.322256	14.1672	0.705925	-4.32689	Crtac1
ENSMUST00000021479.5	0.00925345	0.00148929	0.322256	0.402443	0.284246	-0.501644	Actr10
ENSMUST00000139122.7	0.0126325	0.00158032	0.322256	0.392336	0.598158	0.608438	Smim14
ENSMUST00000085852.10	0.0197397	0.00161152	0.325458	0.135777	0.0713857	-0.927533	Zfp68
ENSMUST00000227729.1	0.0454038	0.00165488	0.329168	0.198473	0.0735148	-1.43283	Morn2
ENSMUST00000077962.7	0.0184129	0.00167989	0.329168	0.269629	0.420713	0.64186	Kcng2
ENSMUST00000060366.6	0.0250622	0.00166944	0.329168	0.443654	0.824742	0.894508	Zfp36l2
ENSMUST00000182980.7	0.0158779	0.00167155	0.329168	0.322412	0.511517	0.66588	Tmem161a
ENSMUST00000099703.4	0.0506722	0.00166455	0.329168	7.44176	30.9093	2.05432	H2bc3
ENSMUST00000105950.10	0.125249	0.00171601	0.33229	0.0773066	0.272698	1.81864	Tnnt3
ENSMUST00000105957.9	0.125249	0.00171601	0.33229	0.0773066	0.272698	1.81864	Tnnt3
ENSMUST00000150479.1	0.0351196	0.00174122	0.335199	0.588307	0.249231	-1.23909	Timm10b
ENSMUST00000034717.6	0.017874	0.00175688	0.336248	0.583182	0.92054	0.658534	Kank2
ENSMUST00000061703.9	0.136015	0.00177915	0.338543	0.0769201	0.00931179	-3.04623	Morn2
ENSMUST00000200430.4	0.109052	0.00179973	0.340491	1.03313	0.183418	-2.49381	Rnf216
ENSMUST00000198051.4	0.0103926	0.00186337	0.350516	0.466718	0.333114	-0.486535	Fxr1
ENSMUST00000092720.3	0.232853	0.0018993	0.355244	0.39478	4.52082	3.51746	5430403G16Rik
ENSMUST00000106132.2	0.00752103	0.00194559	0.361847	0.108677	0.145008	0.416086	Map7d1
ENSMUST00000049128.10	0.0500316	0.00197095	0.363433	0.994827	0.298264	-1.73785	Senp7
ENSMUST00000182209.7	0.0168165	0.00198724	0.363433	0.22377	0.354595	0.664157	Ccnd3
ENSMUST00000218934.1	0.0135388	0.00197679	0.363433	0.383162	0.237953	-0.687281	Snx6
ENSMUST00000054952.3	0.0188245	0.00206376	0.369222	0.0928875	0.155781	0.745962	Emc6
ENSMUST00000098407.2	0.0214347	0.00204744	0.369222	0.823938	0.494586	-0.736315	Jam2
ENSMUST00000224330.1	0.370804	0.00203813	0.369222	0.0980069	1.40261	3.83909	Gm8947
ENSMUST00000108480.1	0.0188245	0.00206376	0.369222	0.0928875	0.155781	0.745962	Emc6
ENSMUST00000037333.16	0.0174044	0.00214056	0.373431	0.224384	0.356614	0.668392	Ccnd3
ENSMUST00000171031.7	0.0174044	0.00214056	0.373431	0.224384	0.356614	0.668392	Ccnd3
ENSMUST00000183044.7	0.0174044	0.00214056	0.373431	0.224384	0.356614	0.668392	Ccnd3
ENSMUST00000183177.7	0.0174044	0.00214056	0.373431	0.224384	0.356614	0.668392	Ccnd3
ENSMUST00000038422.7	0.0131002	0.002144	0.373431	0.411932	0.620449	0.590909	Irf2bpl
ENSMUST00000118009.1	0.0399641	0.00218663	0.378851	1.44064	3.02628	1.07084	Naf1
ENSMUST00000167354.7	0.0100127	0.00221595	0.38192	0.410426	0.295123	-0.475807	Fxr1
ENSMUST00000029405.7	0.00931028	0.00226819	0.382664	0.69645	0.492433	-0.500093	Gmps
ENSMUST00000114479.1	0.217248	0.00230163	0.382664	7.0609	0.611464	-3.52951	Atp2b3
ENSMUST00000028278.13	0.012918	0.00227981	0.382664	0.499421	0.338244	-0.562193	Psmd14
ENSMUST00000022136.13	0.0290674	0.00228201	0.382664	0.193979	0.0960043	-1.01473	Rad17
ENSMUST00000177848.2	0.0290674	0.00228201	0.382664	0.193979	0.0960043	-1.01473	Rad17
ENSMUST00000155957.7	0.0359471	0.00223588	0.382664	0.201542	0.450048	1.15899	Ddr1
ENSMUST00000196528.4	0.0148969	0.00229092	0.382664	0.4093	0.263137	-0.637346	Dnajb6
ENSMUST00000092584.5	0.0130609	0.00234122	0.384491	1.3939	2.10947	0.597758	Marcks
ENSMUST00000069731.11	0.181848	0.00234766	0.384491	1.23172	0.179517	-2.77849	Fmr1nb
ENSMUST00000201011.1	0.0500704	0.00233422	0.384491	0.917631	0.277918	-1.72326	Senp7
ENSMUST00000000365.2	0.0153804	0.00241736	0.393946	0.567561	0.357418	-0.667163	Mcts1
ENSMUST00000105850.7	0.00956309	0.00244899	0.395188	0.334743	0.231215	-0.533816	Hnrnpr
ENSMUST00000148843.9	0.00956309	0.00244899	0.395188	0.334743	0.231215	-0.533816	Hnrnpr
ENSMUST00000108776.7	0.0673924	0.00249252	0.396383	0.0981489	0.319033	1.70066	Rgs19
ENSMUST00000002532.8	0.0673924	0.00249252	0.396383	0.0981489	0.319033	1.70066	Rgs19
ENSMUST00000165416.7	0.0673924	0.00249252	0.396383	0.0981489	0.319033	1.70066	Rgs19
ENSMUST00000022169.9	0.0111759	0.0025072	0.3968	0.611296	0.42219	-0.533979	Hexb
ENSMUST00000205444.1	0.0274843	0.00259829	0.40925	2.896	1.32794	-1.12488	Gtf3c1
ENSMUST00000178422.8	0.0158367	0.00274107	0.420025	0.222763	0.352771	0.663225	Dapk3
ENSMUST00000219850.1	0.0158367	0.00274107	0.420025	0.222763	0.352771	0.663225	Dapk3
ENSMUST00000114839.7	0.014112	0.00274326	0.420025	0.408214	0.267479	-0.609898	Dnajb6
ENSMUST00000167569.7	0.0126948	0.00272573	0.420025	0.429396	0.288866	-0.57191	Rab11a
ENSMUST00000047665.6	0.0158367	0.00274107	0.420025	0.222763	0.352771	0.663225	Dapk3
ENSMUST00000118186.1	0.0270179	0.00271604	0.420025	0.32024	0.603712	0.914706	Ift46
ENSMUST00000028238.14	0.00749203	0.00277142	0.421386	0.772048	0.568844	-0.440656	Rab14
ENSMUST00000222540.1	0.21423	0.00277775	0.421386	0.365126	3.53539	3.2754	Fancm
ENSMUST00000046030.7	0.0194166	0.00279096	0.421448	0.402331	0.231209	-0.799186	Esf1
ENSMUST00000192426.5	0.803822	0.00281877	0.423704	0.139641	11.9131	6.41469	Ildr2
ENSMUST00000202000.1	0.0480636	0.00286778	0.428656	0.985666	0.317732	-1.63329	Senp7
ENSMUST00000108055.8	0.150002	0.00287776	0.428656	24.3289	3.04536	-2.99799	Kif24
ENSMUST00000098278.3	0.839124	0.00302973	0.433478	6.76101	0.521619	-3.69617	B3gnt6
ENSMUST00000135127.7	0.0502467	0.00304093	0.433478	0.331825	0.791198	1.25362	P3h3
ENSMUST00000110463.7	0.0111882	0.00304181	0.433478	0.427851	0.29708	-0.526255	Cops2
ENSMUST00000088429.7	0.208406	0.00298865	0.433478	6.85627	0.63646	-3.42928	Atp2b3
ENSMUST00000028635.5	0.0111882	0.00304181	0.433478	0.427851	0.29708	-0.526255	Cops2
ENSMUST00000219577.1	0.00940133	0.00304079	0.433478	0.548399	0.376083	-0.544175	Herc4
ENSMUST00000110462.7	0.0123166	0.00299532	0.433478	0.397514	0.271145	-0.551943	Cops2
ENSMUST00000033744.11	0.208406	0.00298865	0.433478	6.85627	0.63646	-3.42928	Atp2b3
ENSMUST00000022705.6	0.0231216	0.00293514	0.433478	0.392367	0.225923	-0.796373	Med4
ENSMUST00000200882.2	0.0494063	0.00295903	0.433478	0.51623	0.196698	-1.39203	Maea
ENSMUST00000020258.9	0.00940124	0.00307505	0.436326	0.548399	0.376237	-0.543585	Herc4
ENSMUST00000029438.14	0.0261014	0.00324112	0.438328	0.438823	0.758654	0.789802	Hipk1
ENSMUST00000149978.1	0.0883242	0.0032224	0.438328	0.199887	0.612584	1.61573	Inafm2
ENSMUST00000145472.7	0.488089	0.00315197	0.438328	0.198919	5.51417	4.79289	Rfx5
ENSMUST00000002099.10	0.0273202	0.00318334	0.438328	0.32204	0.602251	0.903126	Ift46
ENSMUST00000074733.10	0.0248445	0.00321931	0.438328	0.865567	0.474589	-0.866966	Septin11
ENSMUST00000140331.7	0.488089	0.00315197	0.438328	0.198919	5.51417	4.79289	Rfx5
ENSMUST00000118317.7	0.0261014	0.00324112	0.438328	0.438823	0.758654	0.789802	Hipk1
ENSMUST00000198694.4	0.017194	0.00324895	0.438328	0.276494	0.155801	-0.827545	Dnajb6
ENSMUST00000239014.1	0.0273202	0.00318334	0.438328	0.32204	0.602251	0.903126	Ift46
ENSMUST00000144132.7	0.488089	0.00315197	0.438328	0.198919	5.51417	4.79289	Rfx5
ENSMUST00000172107.7	0.0071168	0.00324107	0.438328	0.442321	0.33402	-0.405159	St13
ENSMUST00000191462.1	0.0248949	0.00311123	0.438328	0.372726	0.653721	0.810559	Smim10l1
ENSMUST00000141360.1	0.0305852	0.00336903	0.449009	0.23438	0.114185	-1.03747	Ubxn2a
ENSMUST00000022909.9	0.0167501	0.00334291	0.449009	0.453265	0.284683	-0.670995	Dcaf13
ENSMUST00000201700.3	0.0253	0.00336485	0.449009	0.878413	0.480921	-0.869099	Septin11
ENSMUST00000182715.7	0.0198337	0.0033992	0.451203	0.327381	0.537499	0.715294	Tmem161a
ENSMUST00000162720.7	0.335147	0.00346271	0.452338	0.165599	1.63805	3.30621	Zdhhc24
ENSMUST00000159879.1	0.0462361	0.00345019	0.452338	4.20272	1.8492	-1.18442	Ro60
ENSMUST00000160014.1	0.335147	0.00346271	0.452338	0.165599	1.63805	3.30621	Zdhhc24
ENSMUST00000049385.13	0.0205166	0.00343354	0.452338	0.0556628	0.0361172	-0.624028	Eif1
ENSMUST00000164111.1	0.252078	0.00355206	0.462175	0.268551	2.28111	3.08647	Mast4
ENSMUST00000200758.3	0.0105647	0.0035714	0.462862	1.22531	0.870951	-0.492482	Ube3a
ENSMUST00000018632.10	0.0633218	0.00362207	0.465761	6.86914	14.9151	1.11857	Myh4
ENSMUST00000170942.1	0.0633218	0.00362207	0.465761	6.86914	14.9151	1.11857	Myh4
ENSMUST00000035604.12	0.0192511	0.00377955	0.466996	0.356355	0.605568	0.764974	Gemin5
ENSMUST00000053251.11	0.0119444	0.00404773	0.466996	0.320631	0.451466	0.493705	Rbpms
ENSMUST00000051186.8	0.0217552	0.0038087	0.466996	1.27026	0.694674	-0.870713	Prkaa1
ENSMUST00000182987.7	0.0119444	0.00404773	0.466996	0.320631	0.451466	0.493705	Rbpms
ENSMUST00000006632.7	0.103918	0.00369908	0.466996	0.168445	0.751655	2.15779	Zdhhc24
ENSMUST00000228218.1	0.0217552	0.0038087	0.466996	1.27026	0.694674	-0.870713	Prkaa1
ENSMUST00000172035.7	0.0192511	0.00377955	0.466996	0.356355	0.605568	0.764974	Gemin5
ENSMUST00000107537.4	0.011149	0.00378911	0.466996	1.21427	0.858806	-0.499686	Ube3a
ENSMUST00000216008.1	0.0300142	0.00389813	0.466996	0.622563	1.06559	0.77536	Kank2
ENSMUST00000086545.4	1.30355	0.0040043	0.466996	20.9814	0.386729	-5.76164	Cdkl4
ENSMUST00000050101.8	0.0401032	0.00386587	0.466996	0.270594	0.10573	-1.35575	Zfp322a
ENSMUST00000118703.7	0.0144325	0.00391298	0.466996	0.60958	0.909232	0.576834	Cdip1
ENSMUST00000170629.2	0.342096	0.00404216	0.466996	1.0646	0.088667	-3.58577	Gtse1
ENSMUST00000230751.1	0.00768993	0.00383064	0.466996	0.743651	0.553041	-0.427238	Rab14
ENSMUST00000231074.1	0.342096	0.00404216	0.466996	1.0646	0.088667	-3.58577	Gtse1
ENSMUST00000202308.3	0.0254604	0.00380168	0.466996	0.869202	0.480143	-0.856227	Septin11
ENSMUST00000202217.2	0.0260235	0.0039502	0.466996	0.826084	0.454357	-0.862462	Septin11
ENSMUST00000161181.7	0.0565082	0.0039519	0.466996	0.181881	0.0646095	-1.49317	Cdk8
ENSMUST00000162699.7	0.308324	0.00405726	0.466996	1.42538	0.166353	-3.09903	Rnf214
ENSMUST00000234602.1	1.30355	0.0040043	0.466996	20.9814	0.386729	-5.76164	Cdkl4
ENSMUST00000021652.4	0.0220131	0.00404083	0.466996	15.1528	29.5488	0.963519	Acot4
ENSMUST00000117173.7	0.0923412	0.0037394	0.466996	0.834233	0.223563	-1.89977	Clec4a3
ENSMUST00000102711.8	0.0192511	0.00377955	0.466996	0.356355	0.605568	0.764974	Gemin5
ENSMUST00000186940.6	0.0507492	0.00403809	0.466996	60.6222	13.1421	-2.20565	Fn1
ENSMUST00000160811.2	0.308324	0.00405726	0.466996	1.42538	0.166353	-3.09903	Rnf214
ENSMUST00000004173.11	0.0144325	0.00391298	0.466996	0.60958	0.909232	0.576834	Cdip1
ENSMUST00000234349.1	1.30355	0.0040043	0.466996	20.9814	0.386729	-5.76164	Cdkl4
ENSMUST00000201421.3	0.0260235	0.0039502	0.466996	0.826084	0.454357	-0.862462	Septin11
ENSMUST00000191473.6	0.0119444	0.00404773	0.466996	0.320631	0.451466	0.493705	Rbpms
ENSMUST00000088468.6	0.0923412	0.0037394	0.466996	0.834233	0.223563	-1.89977	Clec4a3
ENSMUST00000224395.1	0.239933	0.00415893	0.477031	3.9724	0.419833	-3.24212	Cacna1d
ENSMUST00000126168.7	0.0746777	0.00423152	0.483671	0.438626	0.118474	-1.88842	Uspl1
ENSMUST00000020749.12	0.0094995	0.00441911	0.491383	0.225124	0.157236	-0.517782	Mtif2
ENSMUST00000093239.10	0.0094995	0.00441911	0.491383	0.225124	0.157236	-0.517782	Mtif2
ENSMUST00000060807.11	0.179307	0.00438708	0.491383	2.16413	0.398903	-2.43968	Fam83h
ENSMUST00000077422.11	0.158674	0.00444007	0.491383	0.621793	0.0923838	-2.75072	Zfp661
ENSMUST00000110366.7	0.158674	0.00444007	0.491383	0.621793	0.0923838	-2.75072	Zfp661
ENSMUST00000017629.11	0.0130391	0.00444826	0.491383	0.498105	0.349861	-0.509669	Top2b
ENSMUST00000112198.2	0.0246798	0.00436083	0.491383	1.16761	0.6809	-0.778046	Kdm5b
ENSMUST00000110368.8	0.158674	0.00444007	0.491383	0.621793	0.0923838	-2.75072	Zfp661
ENSMUST00000170153.1	0.179307	0.00438708	0.491383	2.16413	0.398903	-2.43968	Fam83h
ENSMUST00000203796.3	0.352029	0.00438316	0.491383	0.0404868	0.838356	4.37204	Syt17
ENSMUST00000095228.4	0.0217283	0.00453262	0.495712	0.187589	0.327542	0.804101	Samd1
ENSMUST00000046863.11	0.0168845	0.00452646	0.495712	0.377968	0.604659	0.677859	Hsd3b7
ENSMUST00000089959.6	0.0328512	0.0045258	0.495712	0.264822	0.520523	0.974938	Gch1
ENSMUST00000141007.1	0.206613	0.00456664	0.497779	0.104752	0.665138	2.66667	Pqlc2
ENSMUST00000199070.4	0.0659603	0.00460221	0.498356	2.6751	1.00988	-1.40541	Lrig2
ENSMUST00000238339.1	0.0158893	0.00460154	0.498356	0.380109	0.240028	-0.663211	Vps37a
ENSMUST00000150709.7	0.263353	0.00464818	0.501452	2.09261	0.290949	-2.84646	Sepsecs
ENSMUST00000106845.8	0.0272288	0.00466199	0.501452	0.422894	0.722137	0.771977	Hipk1
ENSMUST00000166980.8	0.0108787	0.0047222	0.501452	0.21054	0.315038	0.581429	Ddr1
ENSMUST00000119825.7	0.0108787	0.0047222	0.501452	0.21054	0.315038	0.581429	Ddr1
ENSMUST00000032216.6	0.0224693	0.00467756	0.501452	0.0411942	0.024277	-0.762852	Ptms
ENSMUST00000003628.12	0.0108787	0.0047222	0.501452	0.21054	0.315038	0.581429	Ddr1
ENSMUST00000132186.7	0.01533	0.00484271	0.512595	0.585571	0.380923	-0.620344	Ssb
ENSMUST00000114987.3	0.103781	0.00486529	0.513335	4.27277	0.906904	-2.23615	Camk1d
ENSMUST00000117301.7	0.0107811	0.00493762	0.519302	0.21054	0.314033	0.576819	Ddr1
ENSMUST00000207957.1	0.0694764	0.00506061	0.526221	0.35057	0.104644	-1.74421	Zfp787
ENSMUST00000106272.7	0.0175731	0.00502409	0.526221	0.356597	0.571616	0.680749	Hsd3b7
ENSMUST00000118919.8	0.0171023	0.00506735	0.526221	0.278426	0.451745	0.698212	Fam131a
ENSMUST00000098817.3	0.0166228	0.00505778	0.526221	0.338856	0.216073	-0.649157	Vps37a
ENSMUST00000053536.4	0.0423519	0.00510093	0.526387	0.278341	0.553094	0.990673	Cdc42ep4
ENSMUST00000106616.1	0.0423519	0.00510093	0.526387	0.278341	0.553094	0.990673	Cdc42ep4
ENSMUST00000026866.14	0.0920161	0.00512302	0.527015	0.0657118	0.0142678	-2.20339	Sclt1
ENSMUST00000100660.10	0.0354198	0.00516162	0.52758	1.01987	2.0941	1.03795	Deptor
ENSMUST00000108292.8	0.101597	0.00517659	0.52758	0.230941	0.0683928	-1.75561	Gmfg
ENSMUST00000078845.12	0.101597	0.00517659	0.52758	0.230941	0.0683928	-1.75561	Gmfg
ENSMUST00000188630.6	0.0274169	0.00519589	0.527913	0.960197	0.555779	-0.78882	Bzw1
ENSMUST00000222110.1	0.0588852	0.00522462	0.529198	0.504524	0.173675	-1.53853	B3galnt2
ENSMUST00000063694.9	0.0281905	0.00528765	0.52929	1.17485	2.10796	0.843372	Klf13
ENSMUST00000107171.9	0.0185551	0.00537023	0.52929	0.37401	0.222085	-0.751962	Setdb1
ENSMUST00000107214.8	0.0158949	0.00529589	0.52929	0.454746	0.28562	-0.670963	Psip1
ENSMUST00000021784.9	0.152451	0.00535213	0.52929	0.728337	3.10867	2.09362	Irf4
ENSMUST00000107170.2	0.0185551	0.00537023	0.52929	0.37401	0.222085	-0.751962	Setdb1
ENSMUST00000015841.11	0.0185551	0.00537023	0.52929	0.37401	0.222085	-0.751962	Setdb1
ENSMUST00000110307.2	0.152451	0.00535213	0.52929	0.728337	3.10867	2.09362	Irf4
ENSMUST00000238858.1	0.00681585	0.00533395	0.52929	0.773749	0.588732	-0.394255	Rdx
ENSMUST00000105520.7	0.0323204	0.005291	0.52929	1.15029	0.589041	-0.965561	Enpp1
ENSMUST00000021381.5	0.0218761	0.0054561	0.536148	0.140611	0.0859565	-0.710033	Pnn
ENSMUST00000020284.4	0.0136776	0.00553114	0.541903	0.390441	0.576089	0.561188	Tysnd1
ENSMUST00000236463.1	0.0367006	0.005574	0.544482	0.214534	0.10208	-1.07151	Nars
ENSMUST00000138434.7	0.0387111	0.00563091	0.545188	0.147981	0.0781356	-0.92136	Srsf5
ENSMUST00000047714.13	0.0257081	0.0056028	0.545188	1.06199	0.629366	-0.754794	Kdm5b
ENSMUST00000091184.8	0.383347	0.00561442	0.545188	3.07091	0.61967	-2.30909	Slc25a31
ENSMUST00000195557.5	0.597237	0.00565987	0.546385	0.239719	7.10233	4.88888	Ildr2
ENSMUST00000117713.7	0.0146303	0.00570336	0.548974	0.579762	0.852596	0.556401	Cdip1
ENSMUST00000033539.12	0.0760057	0.00640942	0.55296	0.917484	0.273072	-1.7484	F8
ENSMUST00000108779.7	0.158779	0.00600225	0.55296	0.0910413	0.454597	2.32	Rgs19
ENSMUST00000080723.10	0.00974849	0.00640355	0.55296	0.477865	0.356903	-0.421071	Tax1bp1
ENSMUST00000194649.1	0.0352843	0.00590224	0.55296	0.236606	0.133274	-0.828094	Rpl22l1
ENSMUST00000043867.10	0.0352843	0.00590224	0.55296	0.236606	0.133274	-0.828094	Rpl22l1
ENSMUST00000032066.12	0.486501	0.00670782	0.55296	0.1984	6.25237	4.97792	Tgfa
ENSMUST00000097547.9	0.0221403	0.00637738	0.55296	0.414038	0.245995	-0.751132	Odr4
ENSMUST00000043359.8	0.0107275	0.00676956	0.55296	0.637847	0.459315	-0.473726	Smarca5
ENSMUST00000186648.6	0.0102571	0.00665757	0.55296	0.451536	0.333903	-0.435413	Trip12
ENSMUST00000199808.4	0.0107638	0.00684708	0.55296	0.538141	0.368328	-0.546991	Sbno1
ENSMUST00000042471.10	0.0220583	0.00686809	0.55296	0.353343	0.201676	-0.809033	Dis3
ENSMUST00000036451.14	0.515927	0.00677967	0.55296	0.0498728	1.00843	4.33771	Wdr78
ENSMUST00000170159.7	0.0235543	0.00622868	0.55296	55.8393	135.912	1.28332	Myh2
ENSMUST00000150576.7	0.0240262	0.00627975	0.55296	0.0197567	0.0119584	-0.724314	Rpl29
ENSMUST00000114726.7	0.0123426	0.00614414	0.55296	0.569672	0.382187	-0.575854	Rbmx
ENSMUST00000097333.9	0.0110473	0.00661968	0.55296	0.211123	0.311663	0.561901	Ddr1
ENSMUST00000116316.9	0.515927	0.00677967	0.55296	0.0498728	1.00843	4.33771	Wdr78
ENSMUST00000196686.1	0.0244419	0.00677137	0.55296	0.378621	0.200693	-0.915763	Rufy3
ENSMUST00000027421.12	0.0102398	0.00634561	0.55296	0.455307	0.336255	-0.437285	Trip12
ENSMUST00000159772.7	0.0171594	0.00620306	0.55296	0.353994	0.219051	-0.69246	Kif2a
ENSMUST00000098994.6	0.0240262	0.00627975	0.55296	0.0197567	0.0119584	-0.724314	Rpl29
ENSMUST00000223450.1	0.0131059	0.00698707	0.55296	0.440695	0.31361	-0.490808	Cfl2
ENSMUST00000116495.7	0.0149061	0.00689102	0.55296	0.601133	0.371761	-0.693311	Trappc2
ENSMUST00000031229.10	0.0244419	0.00677137	0.55296	0.378621	0.200693	-0.915763	Rufy3
ENSMUST00000111721.1	0.013202	0.00695352	0.55296	0.26928	0.181095	-0.572361	Etfrf1
ENSMUST00000079869.12	0.0333678	0.00635774	0.55296	0.194016	0.405629	1.06398	Znrf2
ENSMUST00000105718.7	0.0550826	0.00690109	0.55296	0.520133	0.202303	-1.36236	Zfp933
ENSMUST00000131718.7	0.113952	0.00614797	0.55296	0.814447	0.223012	-1.8687	Rufy2
ENSMUST00000200935.3	0.00712288	0.00649259	0.55296	0.375874	0.290835	-0.370049	Ociad1
ENSMUST00000166121.3	0.068564	0.00642563	0.55296	1.0177	0.284325	-1.8397	Phf11b
ENSMUST00000005798.8	0.0199829	0.00630437	0.55296	0.410491	0.263353	-0.640354	Snx6
ENSMUST00000021807.12	0.00960434	0.00611436	0.55296	0.289278	0.203736	-0.505756	Dek
ENSMUST00000055322.5	0.0355022	0.00612527	0.55296	0.434722	0.805732	0.890206	Ier5
ENSMUST00000079251.7	0.0209548	0.00625007	0.55296	0.448729	0.719254	0.680658	H2bc8
ENSMUST00000139649.7	0.0611409	0.00622813	0.55296	0.67654	1.70947	1.3373	Plekhm3
ENSMUST00000044009.13	0.100326	0.00607981	0.55296	4.52568	1.00578	-2.16982	Camk1d
ENSMUST00000107215.8	0.0163268	0.0069878	0.55296	0.446429	0.28397	-0.652694	Psip1
ENSMUST00000111726.9	0.013202	0.00695352	0.55296	0.26928	0.181095	-0.572361	Etfrf1
ENSMUST00000025930.9	0.0164163	0.00661781	0.55296	0.357	0.238801	-0.580116	Smc3
ENSMUST00000186465.6	0.0102398	0.00634561	0.55296	0.455307	0.336255	-0.437285	Trip12
ENSMUST00000112194.1	0.0149061	0.00689102	0.55296	0.601133	0.371761	-0.693311	Trappc2
ENSMUST00000119953.1	0.0124874	0.00674291	0.55296	0.500219	0.358751	-0.479578	Rsl1d1
ENSMUST00000237331.1	0.0124487	0.00694532	0.55296	0.390584	0.28284	-0.465647	Txnl1
ENSMUST00000138683.1	0.0550103	0.00613179	0.55296	0.237856	0.573503	1.26971	Chpf
ENSMUST00000199312.4	0.0244419	0.00677137	0.55296	0.378621	0.200693	-0.915763	Rufy3
ENSMUST00000018641.7	0.0235543	0.00622868	0.55296	55.8393	135.912	1.28332	Myh2
ENSMUST00000022204.15	0.0175477	0.00696115	0.55296	0.353063	0.219263	-0.687265	Kif2a
ENSMUST00000131152.6	0.101773	0.00668354	0.55296	0.206179	0.733637	1.83117	Ciz1
ENSMUST00000092430.10	0.0146003	0.00582113	0.55296	0.440828	0.300281	-0.553903	Tfam
ENSMUST00000034197.4	0.0469403	0.00585957	0.55296	0.0461032	0.113086	1.29448	St3gal2
ENSMUST00000132118.1	0.0177099	0.00673112	0.55296	0.449397	0.303752	-0.565098	Dbi
ENSMUST00000171970.2	0.0419566	0.00615552	0.55296	0.324254	0.620035	0.935226	Bmp6
ENSMUST00000170239.8	0.0262527	0.00631471	0.55296	0.138644	0.0827934	-0.743797	Rpl3l
ENSMUST00000106005.8	0.150876	0.00698042	0.55296	0.251299	1.13931	2.18069	Pidd1
ENSMUST00000075242.6	0.0188602	0.00667183	0.55296	0.3398	0.230669	-0.558862	Hspe1
ENSMUST00000003360.9	0.0597049	0.00647822	0.55296	0.0795713	0.211485	1.41023	Car11
ENSMUST00000044492.9	0.012067	0.00600281	0.55296	0.4803	0.333131	-0.527844	Akap9
ENSMUST00000000590.15	0.00687006	0.00629152	0.55296	0.776579	0.593717	-0.387357	Rdx
ENSMUST00000163153.8	0.00687006	0.00629152	0.55296	0.776579	0.593717	-0.387357	Rdx
ENSMUST00000075872.3	0.0735052	0.00677361	0.55296	1.86019	0.518949	-1.84178	Mysm1
ENSMUST00000111725.7	0.013202	0.00695352	0.55296	0.26928	0.181095	-0.572361	Etfrf1
ENSMUST00000143594.7	0.113952	0.00614797	0.55296	0.814447	0.223012	-1.8687	Rufy2
ENSMUST00000059802.6	0.0240262	0.00627975	0.55296	0.0197567	0.0119584	-0.724314	Rpl29
ENSMUST00000039729.4	0.013202	0.00695352	0.55296	0.26928	0.181095	-0.572361	Etfrf1
ENSMUST00000198965.4	0.0191797	0.0061703	0.55296	0.354096	0.206808	-0.775848	Rufy3
ENSMUST00000239037.1	0.233283	0.00649646	0.55296	0.408634	2.64214	2.69283	A930007A09Rik
ENSMUST00000034138.6	0.00812786	0.00684308	0.55296	0.387632	0.299957	-0.369934	Dnaja2
ENSMUST00000212434.1	0.216756	0.00685497	0.55296	0.502677	3.81505	2.924	Gins3
ENSMUST00000097713.1	0.0611409	0.00622813	0.55296	0.67654	1.70947	1.3373	Plekhm3
ENSMUST00000052458.2	0.481502	0.00615834	0.55296	0.148086	2.89126	4.28719	Lrrc38
ENSMUST00000065263.11	0.0107638	0.00684708	0.55296	0.538141	0.368328	-0.546991	Sbno1
ENSMUST00000114730.7	0.0123426	0.00614414	0.55296	0.569672	0.382187	-0.575854	Rbmx
ENSMUST00000026580.11	0.150876	0.00698042	0.55296	0.251299	1.13931	2.18069	Pidd1
ENSMUST00000042391.12	0.0522791	0.00652645	0.55296	0.582434	0.258546	-1.17168	Fdxacb1
ENSMUST00000199470.4	0.0167078	0.00720555	0.568676	0.173805	0.122025	-0.510287	Nexn
ENSMUST00000117423.8	0.0176897	0.00722095	0.568676	0.344291	0.212853	-0.693769	Kif2a
ENSMUST00000110504.1	0.0166043	0.00740174	0.570628	0.307875	0.211071	-0.544612	Sub1
ENSMUST00000111719.1	0.0134444	0.00737095	0.570628	0.27009	0.181858	-0.570631	Etfrf1
ENSMUST00000141703.1	0.042715	0.0073078	0.570628	0.489174	0.21673	-1.17445	Lyrm7
ENSMUST00000111723.7	0.0134444	0.00737095	0.570628	0.27009	0.181858	-0.570631	Etfrf1
ENSMUST00000033577.10	0.0457293	0.00736194	0.570628	0.289806	0.131856	-1.13613	Pbdc1
ENSMUST00000022816.14	0.0166043	0.00740174	0.570628	0.307875	0.211071	-0.544612	Sub1
ENSMUST00000036476.9	0.100004	0.00733235	0.570628	0.247851	0.873889	1.81798	Kazn
ENSMUST00000112473.1	0.0779418	0.00736383	0.570628	0.279366	0.0874783	-1.67516	Spsb2
ENSMUST00000111724.7	0.0134444	0.00737095	0.570628	0.27009	0.181858	-0.570631	Etfrf1
ENSMUST00000122233.7	0.0172407	0.0074561	0.573475	0.346618	0.215231	-0.68746	Kif2a
ENSMUST00000056665.3	0.0527766	0.00753816	0.578435	0.779056	1.82439	1.22762	Klhl11
ENSMUST00000145282.7	0.0407646	0.00756331	0.579016	0.663179	0.314455	-1.07654	Hnrnpr
ENSMUST00000108772.7	0.0695636	0.00761056	0.579935	0.111015	0.324772	1.54867	Rgs19
ENSMUST00000108771.1	0.0695636	0.00761056	0.579935	0.111015	0.324772	1.54867	Rgs19
ENSMUST00000148811.1	0.0411659	0.00766031	0.582378	1.68482	0.648766	-1.37683	Ttc39b
ENSMUST00000111962.7	0.0481002	0.00775334	0.585395	0.0271283	0.0122282	-1.14959	Hnrnpa3
ENSMUST00000152362.6	0.0129886	0.00774498	0.585395	0.611269	0.412935	-0.565894	Prpf18
ENSMUST00000035721.13	0.0129886	0.00774498	0.585395	0.611269	0.412935	-0.565894	Prpf18
ENSMUST00000031069.12	0.0457719	0.00787959	0.58887	0.880594	0.411714	-1.09683	Sepsecs
ENSMUST00000134170.7	0.448267	0.0078529	0.58887	0.235692	1.95763	3.05413	Slc18b1
ENSMUST00000021860.6	0.040249	0.00790454	0.58887	0.63633	0.292073	-1.12345	Ly86
ENSMUST00000090406.5	0.316794	0.00785688	0.58887	4.62155	1.45511	-1.66725	Ifi214
ENSMUST00000028881.13	0.425119	0.00787424	0.58887	0.740086	0.0638266	-3.53546	Il1b
ENSMUST00000030412.10	0.0112662	0.0079067	0.58887	0.748887	0.536468	-0.481256	Ppt1
ENSMUST00000114090.7	0.0329395	0.00799923	0.588977	0.128715	0.238092	0.887333	Inpp5e
ENSMUST00000168954.8	0.0381635	0.00806916	0.588977	0.269197	0.542084	1.00986	Arhgap32
ENSMUST00000114647.7	0.217583	0.00794113	0.588977	1.03873	0.182298	-2.51045	Fmr1nb
ENSMUST00000182802.7	0.0381635	0.00806916	0.588977	0.269197	0.542084	1.00986	Arhgap32
ENSMUST00000116425.2	0.0245529	0.00797004	0.588977	0.393788	0.219366	-0.844075	Terf2
ENSMUST00000145781.7	0.127648	0.00805292	0.588977	0.0395659	0.160176	2.01733	Lrrc45
ENSMUST00000085383.10	0.0125007	0.00804354	0.588977	0.133431	0.189841	0.508702	Scaf1
ENSMUST00000126534.7	0.0409654	0.00806733	0.588977	0.0167249	0.0317156	0.923194	Ucp2
ENSMUST00000211735.1	0.0125007	0.00804354	0.588977	0.133431	0.189841	0.508702	Scaf1
ENSMUST00000113742.2	0.061558	0.00810024	0.589938	0.0615701	0.166527	1.43546	Gm11127
ENSMUST00000033994.14	0.0128939	0.00822753	0.597886	0.280561	0.389407	0.472966	Rbpms
ENSMUST00000108778.7	0.0683457	0.00830648	0.597959	0.118323	0.318102	1.42676	Rgs19
ENSMUST00000171686.8	0.026899	0.00833754	0.597959	0.738722	0.372251	-0.988756	Rpp40
ENSMUST00000025488.14	0.0249867	0.00833606	0.597959	0.613637	0.310139	-0.984467	C330018D20Rik
ENSMUST00000220730.1	0.0125005	0.00831607	0.597959	0.286894	0.211573	-0.439367	Fkbp3
ENSMUST00000000342.2	0.0821067	0.00826762	0.597959	0.194634	0.520265	1.41848	Ccl11
ENSMUST00000209320.1	0.0759159	0.00826939	0.597959	0.561255	0.177214	-1.66317	Bet1l
ENSMUST00000094041.3	0.121037	0.00852269	0.600044	0.379347	0.104436	-1.8609	Xaf1
ENSMUST00000118198.7	0.0131664	0.00860652	0.600044	0.286252	0.194321	-0.558845	Gtf2a2
ENSMUST00000207331.1	0.0670836	0.00859772	0.600044	0.336028	0.108624	-1.62924	Zfp787
ENSMUST00000119413.7	0.0131664	0.00860652	0.600044	0.286252	0.194321	-0.558845	Gtf2a2
ENSMUST00000042901.14	0.0224499	0.00840628	0.600044	0.238588	0.142808	-0.740446	Smc4
ENSMUST00000030205.13	0.0467066	0.008464	0.600044	1.67739	0.621696	-1.43194	Ttc39b
ENSMUST00000160488.7	0.0230019	0.00855193	0.600044	0.350192	0.227123	-0.624676	Slirp
ENSMUST00000081506.10	0.0138395	0.00855957	0.600044	0.578958	0.379319	-0.610047	Scoc
ENSMUST00000208746.1	0.0670836	0.00859772	0.600044	0.336028	0.108624	-1.62924	Zfp787
ENSMUST00000114085.8	0.0781956	0.00860641	0.600044	0.889276	0.273072	-1.70335	F8
ENSMUST00000184107.7	0.113693	0.00856211	0.600044	1.34003	0.354693	-1.91763	Tcf12
ENSMUST00000220621.1	0.0101121	0.00862179	0.600044	0.381101	0.2755	-0.46812	Mrpl32
ENSMUST00000207628.1	0.0670836	0.00859772	0.600044	0.336028	0.108624	-1.62924	Zfp787
ENSMUST00000203214.2	0.0655392	0.00858115	0.600044	0.891362	0.413853	-1.10689	Abhd18
ENSMUST00000029358.14	0.0135749	0.00869077	0.603568	0.440318	0.300038	-0.553401	Nmd3
ENSMUST00000048184.3	0.024907	0.00876019	0.607109	0.128219	0.235186	0.875191	Pdcd7
ENSMUST00000080316.7	0.0362528	0.00879084	0.607953	0.307638	0.145697	-1.07826	Tctex1d2
ENSMUST00000213659.1	0.154961	0.00880936	0.607956	0.728729	0.164977	-2.14312	Rnf214
ENSMUST00000087143.6	0.01181	0.00885514	0.609838	0.312536	0.221982	-0.49358	Eif1ax
ENSMUST00000167797.7	0.0222438	0.00888462	0.610591	0.473166	0.271137	-0.803326	Phykpl
ENSMUST00000122231.7	0.112574	0.00892574	0.612138	0.733321	0.210509	-1.80056	Rufy2
ENSMUST00000148330.7	0.0554171	0.00913605	0.615159	0.238065	0.106988	-1.15391	Clk1
ENSMUST00000239456.1	0.0773478	0.00906702	0.615159	0.145902	0.0523464	-1.47884	Gm10033
ENSMUST00000072427.6	0.0773478	0.00906702	0.615159	0.145902	0.0523464	-1.47884	Gm10033
ENSMUST00000176335.1	0.0541526	0.00913197	0.615159	0.572672	0.250624	-1.19218	Fdxacb1
ENSMUST00000030578.13	0.0165937	0.00906527	0.615159	0.0701142	0.0462167	-0.601293	Ptp4a2
ENSMUST00000165853.1	0.0165937	0.00906527	0.615159	0.0701142	0.0462167	-0.601293	Ptp4a2
ENSMUST00000015723.4	0.020501	0.00904535	0.615159	0.223103	0.335203	0.58733	Nkx2-5
ENSMUST00000170837.2	0.0271767	0.00913797	0.615159	2.38259	1.33665	-0.833915	Gm9844
ENSMUST00000151338.7	0.0554171	0.00913605	0.615159	0.238065	0.106988	-1.15391	Clk1
ENSMUST00000107803.6	0.0227859	0.00919597	0.6178	0.235707	0.141226	-0.738993	Smc4
ENSMUST00000121685.7	0.0168364	0.00926056	0.620872	0.394545	0.267033	-0.563172	Tfam
ENSMUST00000204496.2	0.0688632	0.00931042	0.621683	0.990251	0.451827	-1.13202	Abhd18
ENSMUST00000114537.8	0.0145757	0.0093051	0.621683	0.687638	0.461521	-0.575253	Myo1b
ENSMUST00000002043.9	0.0127954	0.009348	0.622928	0.48891	0.357233	-0.452703	Ccdc47
ENSMUST00000081926.12	0.058099	0.00990944	0.623419	0.139369	0.374149	1.4247	Zfp341
ENSMUST00000108278.8	0.224585	0.00960633	0.623419	0.0291868	0.402557	3.78581	Fbxo17
ENSMUST00000117757.8	0.0337035	0.00987005	0.623419	0.00808311	0.00435615	-0.891856	Gapdh
ENSMUST00000046316.10	0.0543912	0.00945964	0.623419	2.52611	1.21257	-1.05885	Lrig2
ENSMUST00000027602.14	0.0106072	0.00970605	0.623419	0.53614	0.400496	-0.420823	Dars
ENSMUST00000109702.1	0.058099	0.00990944	0.623419	0.139369	0.374149	1.4247	Zfp341
ENSMUST00000114541.7	0.0147022	0.0099494	0.623419	0.687638	0.462684	-0.571622	Myo1b
ENSMUST00000239063.1	0.0325656	0.00947803	0.623419	1.03266	0.456484	-1.17772	Arsk
ENSMUST00000095074.3	0.0145157	0.00996138	0.623419	0.660812	0.999871	0.597503	Paqr7
ENSMUST00000066295.3	0.0249237	0.00955426	0.623419	0.225992	0.348451	0.624681	Kcnk3
ENSMUST00000139243.8	0.0245437	0.00960571	0.623419	0.613637	0.314153	-0.965917	C330018D20Rik
ENSMUST00000129423.7	0.42338	0.00986865	0.623419	1.02727	0.0715005	-3.84472	Ttyh1
ENSMUST00000220794.1	0.0469933	0.00962271	0.623419	0.238268	0.535059	1.16711	E2f6
ENSMUST00000217976.1	0.0664486	0.00993286	0.623419	0.190955	0.073282	-1.3817	R3hdm4
ENSMUST00000032818.12	0.224585	0.00960633	0.623419	0.0291868	0.402557	3.78581	Fbxo17
ENSMUST00000094818.3	0.0211153	0.0097876	0.623419	0.114081	0.17965	0.655131	Chpf
ENSMUST00000084219.11	0.00942168	0.00973856	0.623419	0.297693	0.215599	-0.465477	Hnrnpr
ENSMUST00000200086.4	0.0432897	0.00960432	0.623419	0.593329	0.322141	-0.881141	Fxr1
ENSMUST00000040467.14	0.0242008	0.00982179	0.623419	1.17187	2.0276	0.790966	Gm8909
ENSMUST00000030948.15	0.0167975	0.00977298	0.623419	0.0929131	0.148296	0.67453	Dvl1
ENSMUST00000131671.7	0.00942168	0.00973856	0.623419	0.297693	0.215599	-0.465477	Hnrnpr
ENSMUST00000049648.8	0.0284834	0.00986925	0.623419	0.563479	0.32269	-0.804215	Kbtbd3
ENSMUST00000119661.7	0.42338	0.00986865	0.623419	1.02727	0.0715005	-3.84472	Ttyh1
ENSMUST00000033540.5	0.0105158	0.00969443	0.623419	0.585723	0.423975	-0.466239	Vbp1
ENSMUST00000212221.1	0.0284834	0.00986925	0.623419	0.563479	0.32269	-0.804215	Kbtbd3
ENSMUST00000014220.14	0.0301653	0.00969835	0.623419	0.3243	0.16596	-0.966492	Tctex1d2
ENSMUST00000168552.1	0.0167975	0.00977298	0.623419	0.0929131	0.148296	0.67453	Dvl1
ENSMUST00000198332.1	0.0543912	0.00945964	0.623419	2.52611	1.21257	-1.05885	Lrig2
ENSMUST00000094339.2	0.176454	0.00974007	0.623419	4.13652	1.00358	-2.04326	Peg12
ENSMUST00000231780.1	0.0216443	0.00994345	0.623419	0.232582	0.14704	-0.661533	Hmga1
ENSMUST00000102869.7	0.0107506	0.0097993	0.623419	0.607766	0.440987	-0.462779	Xpo1
ENSMUST00000029071.8	0.175677	0.00959991	0.623419	1.63312	0.286449	-2.51128	Car13
ENSMUST00000151786.7	0.0254742	0.0100245	0.625692	0.263568	0.14388	-0.873313	Prkrip1
ENSMUST00000174230.1	0.0254655	0.0100357	0.625692	0.703458	0.363269	-0.953426	Rpp40
ENSMUST00000043907.13	0.0124244	0.0101226	0.62873	0.19961	0.275681	0.465816	Mrps34
ENSMUST00000154236.1	0.0124244	0.0101226	0.62873	0.19961	0.275681	0.465816	Mrps34
ENSMUST00000053986.8	0.035404	0.0101929	0.630714	0.310243	0.558127	0.847194	Lingo3
ENSMUST00000111913.8	0.0218048	0.0101819	0.630714	0.429016	0.265277	-0.69353	Odr4
ENSMUST00000062893.11	0.246377	0.0102649	0.632824	1.30688	0.200395	-2.70521	Cenpe
ENSMUST00000221934.1	0.0455023	0.0102654	0.632824	0.238268	0.528888	1.15038	E2f6
ENSMUST00000108339.7	0.00687717	0.0103047	0.634054	0.5052	0.395489	-0.353218	Asph
ENSMUST00000231690.1	0.498585	0.0103843	0.635854	4.57198	0.116492	-5.29452	Slc51a
ENSMUST00000006587.6	0.0232108	0.0103944	0.635854	0.174743	0.28527	0.707092	Tmem189
ENSMUST00000094769.12	0.116311	0.0104112	0.635854	1.64531	0.403092	-2.02918	9930104L06Rik
ENSMUST00000188528.6	0.0843935	0.0103831	0.635854	0.200174	0.600314	1.58447	Kansl3
ENSMUST00000047621.13	0.0149355	0.0104655	0.637527	0.220353	0.320057	0.538512	Ppp1r13l
ENSMUST00000020625.6	0.0214785	0.0104773	0.637527	0.486152	0.279187	-0.800179	Phykpl
ENSMUST00000045970.7	0.0135815	0.0105155	0.638673	0.289266	0.392095	0.438804	Gpc1
ENSMUST00000031640.14	0.0501256	0.0105559	0.639943	0.159688	0.0673667	-1.24515	Cdk8
ENSMUST00000103095.4	0.138719	0.0106073	0.64082	0.311796	0.885323	1.5056	Tnnc2
ENSMUST00000102739.1	0.0121669	0.0106677	0.64082	0.285139	0.205729	-0.47092	Btf3l4
ENSMUST00000019470.13	0.0148412	0.010644	0.64082	0.369521	0.256463	-0.526906	Psme3
ENSMUST00000102741.7	0.0121669	0.0106677	0.64082	0.285139	0.205729	-0.47092	Btf3l4
ENSMUST00000102742.10	0.0121669	0.0106677	0.64082	0.285139	0.205729	-0.47092	Btf3l4
ENSMUST00000102740.7	0.0121629	0.0107014	0.641675	0.285139	0.205766	-0.47066	Btf3l4
ENSMUST00000097546.8	0.0223563	0.0107475	0.6421	0.41479	0.255746	-0.697671	Odr4
ENSMUST00000006167.12	0.0223563	0.0107475	0.6421	0.41479	0.255746	-0.697671	Odr4
ENSMUST00000153963.1	0.276474	0.0107753	0.642595	3.58032	0.409347	-3.12869	Casd1
ENSMUST00000034094.10	0.154713	0.0108322	0.64482	0.4026	1.98514	2.30182	Gins3
ENSMUST00000126188.7	0.0229646	0.0108564	0.645093	1.0409	1.58406	0.605791	Cpeb3
ENSMUST00000145701.7	0.0316547	0.0108908	0.64597	0.127433	0.226892	0.832265	Inpp5e
ENSMUST00000217908.1	0.0127771	0.0109711	0.648399	0.287138	0.210126	-0.450493	Nap1l1
ENSMUST00000065917.15	0.0127771	0.0109711	0.648399	0.287138	0.210126	-0.450493	Nap1l1
ENSMUST00000081525.3	0.0143577	0.0110413	0.651378	0.665187	0.999871	0.587983	Paqr7
ENSMUST00000218828.1	0.012782	0.0113747	0.652343	0.286709	0.210126	-0.448331	Nap1l1
ENSMUST00000147244.1	0.118876	0.0112179	0.652343	0.624558	0.183087	-1.77031	Gtpbp10
ENSMUST00000183594.1	0.114813	0.0112739	0.652343	0.935539	0.24208	-1.95031	Tcf12
ENSMUST00000207787.1	0.0190698	0.0112231	0.652343	0.371148	0.565407	0.607296	Trappc5
ENSMUST00000174078.1	0.0851568	0.0111785	0.652343	0.451969	1.32557	1.55232	Iffo2
ENSMUST00000120573.2	0.0328634	0.0113206	0.652343	1.03266	0.464482	-1.15266	Arsk
ENSMUST00000123727.7	0.0229484	0.0112196	0.652343	1.0409	1.58077	0.602792	Cpeb3
ENSMUST00000167523.7	0.0188539	0.0111106	0.652343	0.187454	0.118337	-0.663635	Gstm5
ENSMUST00000167525.2	0.0141063	0.0113678	0.652343	0.525017	0.345777	-0.602521	Scoc
ENSMUST00000038794.5	0.0121628	0.0113005	0.652343	0.173845	0.241316	0.473121	Dpp9
ENSMUST00000212905.1	0.0141063	0.0113678	0.652343	0.525017	0.345777	-0.602521	Scoc
ENSMUST00000212031.1	0.0141063	0.0113678	0.652343	0.525017	0.345777	-0.602521	Scoc
ENSMUST00000021332.9	0.0127739	0.0112328	0.652343	0.338408	0.252203	-0.424176	Fkbp3
ENSMUST00000112364.7	0.00564895	0.0113045	0.652343	0.483654	0.610031	0.334906	Anxa11
ENSMUST00000205378.1	0.0574125	0.0111996	0.652343	1.0468	3.36223	1.68344	Pik3c2a
ENSMUST00000173353.7	0.0238178	0.0111581	0.652343	1.19009	2.03374	0.773059	Gm8909
ENSMUST00000007007.13	0.0160822	0.0114423	0.653941	0.324921	0.218309	-0.573718	Wtap
ENSMUST00000159551.7	0.0160822	0.0114423	0.653941	0.324921	0.218309	-0.573718	Wtap
ENSMUST00000046575.16	0.00753636	0.0114989	0.654321	0.260006	0.331804	0.351785	Ptov1
ENSMUST00000075610.12	0.0267172	0.0114839	0.654321	0.174537	0.10697	-0.706323	Pstk
ENSMUST00000044857.3	0.0193226	0.0115086	0.654321	0.372188	0.567452	0.608464	Trappc5
ENSMUST00000078111.10	0.0284428	0.0118465	0.660662	0.282987	0.492093	0.798196	Bace1
ENSMUST00000221996.1	0.0960402	0.0121461	0.660662	0.611211	0.180763	-1.75757	Platr25
ENSMUST00000112541.7	0.0376066	0.0120998	0.660662	1.13814	0.648359	-0.811813	Cd163
ENSMUST00000111662.10	0.020536	0.0117633	0.660662	0.475776	0.816438	0.779061	Tcf7l2
ENSMUST00000049908.10	0.0229411	0.0122329	0.660662	0.0500831	0.0861473	0.78248	Ssbp4
ENSMUST00000178523.1	0.0802337	0.0121095	0.660662	0.337973	0.115026	-1.55495	1110059E24Rik
ENSMUST00000148070.7	0.023672	0.0117962	0.660662	0.486115	0.274311	-0.825486	Lyrm7
ENSMUST00000197748.4	0.0128983	0.01193	0.660662	0.560829	0.385895	-0.539354	Usp33
ENSMUST00000114195.7	0.0123363	0.0123159	0.660662	0.569937	0.41986	-0.440894	Jam2
ENSMUST00000113557.7	0.0461886	0.012248	0.660662	3.48945	1.49689	-1.22103	Atp7a
ENSMUST00000112666.7	0.104622	0.0120891	0.660662	8.65723	1.78451	-2.27838	Phf8
ENSMUST00000022518.7	0.0219329	0.011789	0.660662	0.265339	0.172039	-0.6251	Eef1akmt1
ENSMUST00000079833.5	0.0148241	0.0116783	0.660662	0.835479	0.560767	-0.575202	Hsf2
ENSMUST00000132580.7	0.0228424	0.0122923	0.660662	1.06448	1.60605	0.593375	Cpeb3
ENSMUST00000237004.1	0.0128238	0.0120606	0.660662	0.421502	0.31213	-0.43339	Txnl1
ENSMUST00000020538.12	0.0110036	0.0118992	0.660662	0.608401	0.444165	-0.453927	Xpo1
ENSMUST00000079754.10	0.0228424	0.0122923	0.660662	1.06448	1.60605	0.593375	Cpeb3
ENSMUST00000116598.9	0.0324225	0.0117369	0.660662	1.09126	1.87487	0.780792	H2-Q7
ENSMUST00000151524.8	0.0125655	0.0116956	0.660662	0.503124	0.346211	-0.539261	Slf1
ENSMUST00000111657.10	0.020045	0.0121096	0.660662	0.470922	0.80646	0.776116	Tcf7l2
ENSMUST00000109551.7	0.0110036	0.0118992	0.660662	0.608401	0.444165	-0.453927	Xpo1
ENSMUST00000023220.9	0.0464047	0.0122378	0.660662	0.106425	0.243143	1.19196	Slc52a2
ENSMUST00000154376.7	0.0228424	0.0122923	0.660662	1.06448	1.60605	0.593375	Cpeb3
ENSMUST00000038830.9	0.0312974	0.0122775	0.660662	0.481244	0.25685	-0.90584	1110059E24Rik
ENSMUST00000032234.4	0.037792	0.0122765	0.660662	1.15502	0.657838	-0.812109	Cd163
ENSMUST00000111214.3	0.0437821	0.0116834	0.660662	1.64784	0.819779	-1.00727	Ifi204
ENSMUST00000210296.1	0.020803	0.0122432	0.660662	0.187173	0.289874	0.631048	Sirt3
ENSMUST00000102870.7	0.0110036	0.0118992	0.660662	0.608401	0.444165	-0.453927	Xpo1
ENSMUST00000179553.1	0.0802337	0.0121095	0.660662	0.337973	0.115026	-1.55495	1110059E24Rik
ENSMUST00000202945.3	0.0181739	0.0120459	0.660662	1.51456	1.04012	-0.542155	Ube3a
ENSMUST00000144164.8	0.023672	0.0117962	0.660662	0.486115	0.274311	-0.825486	Lyrm7
ENSMUST00000126203.7	0.135498	0.0122894	0.660662	3.69912	0.673803	-2.45678	Ugt1a7c
ENSMUST00000055941.6	0.0461886	0.012248	0.660662	3.48945	1.49689	-1.22103	Atp7a
ENSMUST00000023535.3	0.0284542	0.0123226	0.660662	0.290941	0.168984	-0.783844	Iqcb1
ENSMUST00000021052.15	0.0236471	0.0118061	0.660662	0.227387	0.377812	0.732523	Smarcd2
ENSMUST00000129046.8	0.3017	0.0123627	0.660663	5.26954	0.619516	-3.08847	Tcp11
ENSMUST00000042692.12	0.3017	0.0123627	0.660663	5.26954	0.619516	-3.08847	Tcp11
ENSMUST00000033051.15	0.570237	0.0124159	0.661357	1.21447	2.78047	1.195	Itgad
ENSMUST00000177111.7	0.570237	0.0124159	0.661357	1.21447	2.78047	1.195	Itgad
ENSMUST00000186949.1	0.0161173	0.0125169	0.665663	0.737105	0.52085	-0.501003	Bzw1
ENSMUST00000026507.12	0.0129087	0.0126229	0.669138	0.560829	0.38692	-0.535524	Usp33
ENSMUST00000117492.8	0.0129087	0.0126229	0.669138	0.560829	0.38692	-0.535524	Usp33
ENSMUST00000091374.8	0.0137234	0.0128088	0.671456	0.302988	0.214484	-0.49839	Sumo1
ENSMUST00000173322.7	0.0619217	0.0127741	0.671456	0.0491634	0.124324	1.33845	Gm7030
ENSMUST00000136286.7	0.0228263	0.0126995	0.671456	1.06448	1.60272	0.590376	Cpeb3
ENSMUST00000020270.5	0.0136159	0.01279	0.671456	0.129266	0.088975	-0.538868	Ddx50
ENSMUST00000075374.9	0.0268376	0.0128094	0.671456	1.0902	0.583763	-0.90114	Pard3b
ENSMUST00000172968.1	0.0619217	0.0127741	0.671456	0.0491634	0.124324	1.33845	Gm7030
ENSMUST00000046131.15	0.0619217	0.0127741	0.671456	0.0491634	0.124324	1.33845	Gm7030
ENSMUST00000108340.8	0.00623985	0.0128646	0.672208	0.448171	0.358072	-0.323803	Asph
ENSMUST00000050552.14	0.0161585	0.0128499	0.672208	0.734735	0.519647	-0.499691	Bzw1
ENSMUST00000196894.4	0.0234417	0.0129187	0.673961	0.393698	0.223364	-0.817689	Rufy3
ENSMUST00000029915.5	0.0242734	0.0132053	0.674221	0.413036	0.242367	-0.769075	Tstd3
ENSMUST00000112479.8	0.00983299	0.0132513	0.674221	0.199473	0.27387	0.457294	Parp3
ENSMUST00000117728.7	0.05388	0.0131597	0.674221	0.969435	0.468852	-1.04801	Skil
ENSMUST00000050063.8	0.0137957	0.013051	0.674221	0.387741	0.558778	0.527181	Arf6
ENSMUST00000236052.1	0.00669978	0.0129814	0.674221	0.415426	0.331745	-0.324518	Ndfip1
ENSMUST00000003714.12	0.0122042	0.0132017	0.674221	0.80921	0.596566	-0.439833	Cp
ENSMUST00000034591.10	0.0271679	0.0131635	0.674221	0.299915	0.512116	0.771914	Bace1
ENSMUST00000067218.13	0.00983299	0.0132513	0.674221	0.199473	0.27387	0.457294	Parp3
ENSMUST00000123555.7	0.00983299	0.0132513	0.674221	0.199473	0.27387	0.457294	Parp3
ENSMUST00000017836.7	0.0971578	0.013072	0.674221	0.0427407	0.125631	1.55551	Rhbdl3
ENSMUST00000046390.13	0.0151654	0.0131843	0.674221	0.691212	0.471787	-0.550993	Myo1b
ENSMUST00000108329.7	0.0122042	0.0132017	0.674221	0.80921	0.596566	-0.439833	Cp
ENSMUST00000108328.7	0.0122042	0.0132017	0.674221	0.80921	0.596566	-0.439833	Cp
ENSMUST00000114159.8	0.0383381	0.0132423	0.674221	0.80259	1.41114	0.814128	Nacc2
ENSMUST00000028300.5	0.0383381	0.0132423	0.674221	0.80259	1.41114	0.814128	Nacc2
ENSMUST00000081079.5	0.165318	0.0131722	0.674221	0.209067	0.933368	2.15848	Entpd7
ENSMUST00000220733.1	0.0917761	0.0133382	0.677593	0.611211	0.1854	-1.72103	Platr25
ENSMUST00000064667.8	0.0145456	0.0134295	0.678188	0.535354	0.377782	-0.50294	Rap1b
ENSMUST00000159986.7	0.0179519	0.0134529	0.678188	0.286804	0.184818	-0.633957	Wtap
ENSMUST00000076124.6	0.0385154	0.0134351	0.678188	0.492833	0.936416	0.926051	Srrm4
ENSMUST00000160781.7	0.0179519	0.0134529	0.678188	0.286804	0.184818	-0.633957	Wtap
ENSMUST00000048646.8	0.0269531	0.0134512	0.678188	0.756953	0.442685	-0.773924	Vps13b
ENSMUST00000097715.3	0.0104155	0.0134829	0.678518	0.197647	0.272157	0.461509	Mrpl43
ENSMUST00000191189.6	0.00582296	0.0135007	0.678518	0.184079	0.150317	-0.292311	Morf4l1
ENSMUST00000043628.12	0.0311763	0.0135548	0.680196	1.84548	3.16597	0.778654	Mitf
ENSMUST00000053288.5	0.193307	0.0135798	0.680417	0.259258	0.0385448	-2.74978	Cdr2l
ENSMUST00000177225.7	0.00924872	0.0136532	0.680984	0.154215	0.115448	-0.417694	Mia2
ENSMUST00000068569.4	0.180227	0.0136381	0.680984	0.519099	0.11156	-2.21818	Bcl2a1b
ENSMUST00000124042.1	0.0673398	0.0136419	0.680984	0.355429	0.839018	1.23914	Chpf
ENSMUST00000022601.6	0.0230789	0.0137161	0.683084	0.229392	0.145534	-0.656452	Wbp4
ENSMUST00000219884.1	0.0949088	0.0137725	0.684858	0.243262	0.0751921	-1.69386	Poc1b
ENSMUST00000096250.4	0.0202111	0.013833	0.686397	0.344299	0.545958	0.66513	Arid2
ENSMUST00000111253.2	0.30716	0.0138451	0.686397	0.534602	0.0338096	-3.98296	Setdb2
ENSMUST00000118204.1	0.0521919	0.0139136	0.686689	1.03295	0.514415	-1.00577	Skil
ENSMUST00000056518.12	0.0169884	0.0138971	0.686689	0.345527	0.517507	0.582781	Fam131a
ENSMUST00000029194.11	0.0521919	0.0139136	0.686689	1.03295	0.514415	-1.00577	Skil
ENSMUST00000239099.1	0.0222131	0.0140162	0.686901	0.260533	0.170454	-0.612083	Eef1akmt1
ENSMUST00000025476.3	0.012795	0.0139699	0.686901	0.424386	0.316367	-0.423776	Txnl1
ENSMUST00000167706.7	0.0170376	0.0140222	0.686901	0.398501	0.267386	-0.575657	Cnot2
ENSMUST00000117534.7	0.0692062	0.0139663	0.686901	0.0460818	0.115992	1.33176	St3gal2
ENSMUST00000048937.5	0.0228791	0.0139889	0.686901	0.323556	0.204269	-0.663544	Leo1
ENSMUST00000017637.12	0.0206044	0.0141642	0.692827	0.188167	0.274061	0.542482	Igfbp4
ENSMUST00000002289.7	0.0160573	0.0142121	0.693108	0.256412	0.179749	-0.512479	Uchl3
ENSMUST00000153678.7	0.075984	0.0142052	0.693108	0.987351	0.378574	-1.38299	Gps1
ENSMUST00000071848.6	0.227693	0.0142534	0.694094	0.783892	0.179517	-2.12654	Fmr1nb
ENSMUST00000095998.6	0.0283314	0.0142894	0.694822	0.538171	0.901799	0.744741	Itprip
ENSMUST00000026470.5	0.0131093	0.0143638	0.696381	0.446203	0.617926	0.469734	Shmt2
ENSMUST00000219239.1	0.0131093	0.0143638	0.696381	0.446203	0.617926	0.469734	Shmt2
ENSMUST00000045607.11	0.522313	0.0144026	0.697232	1.50519	0.131378	-3.51815	Melk
ENSMUST00000036759.10	0.0245964	0.014471	0.698493	0.424691	0.266499	-0.672285	Washc2
ENSMUST00000115733.2	0.0860955	0.0144528	0.698493	7.51441	1.81505	-2.04965	Gucy1a2
ENSMUST00000012734.9	0.0154	0.0145572	0.701625	0.473263	0.312732	-0.597712	Dnajb6
ENSMUST00000231910.1	0.0126577	0.0145846	0.701915	0.556873	0.410755	-0.439072	Jam2
ENSMUST00000159569.8	0.0677485	0.0146762	0.705295	0.643727	1.56513	1.28176	Zfp26
ENSMUST00000109574.7	0.024789	0.0147671	0.708629	0.246636	0.406346	0.720328	Epb41l1
ENSMUST00000036247.9	0.0116424	0.0148805	0.710039	0.377096	0.512805	0.443479	C030006K11Rik
ENSMUST00000065896.8	0.21641	0.0149044	0.710039	5.80218	0.747442	-2.95656	Kif2c
ENSMUST00000175877.7	0.00926164	0.0148781	0.710039	0.152302	0.114292	-0.41421	Mia2
ENSMUST00000069430.14	0.00949741	0.0148387	0.710039	0.159418	0.11972	-0.413147	Mia2
ENSMUST00000106436.7	0.21641	0.0149044	0.710039	5.80218	0.747442	-2.95656	Kif2c
ENSMUST00000025385.6	0.00654012	0.0151888	0.710227	0.540984	0.434966	-0.314682	Hsd17b4
ENSMUST00000162031.7	0.0187356	0.0151702	0.710227	0.408413	0.285157	-0.51827	Txndc9
ENSMUST00000195247.5	0.0187356	0.0151702	0.710227	0.408413	0.285157	-0.51827	Txndc9
ENSMUST00000110155.2	0.0291156	0.0151236	0.710227	0.25441	0.14772	-0.78429	Tatdn1
ENSMUST00000193168.1	0.0481498	0.0150669	0.710227	0.169946	0.0905817	-0.907788	Rpl22l1
ENSMUST00000056355.8	0.184151	0.0149303	0.710227	0.26142	0.873826	1.74097	Nat8l
ENSMUST00000112375.1	0.251154	0.0150029	0.710227	0.0145693	0.0989408	2.76364	Crybb1
ENSMUST00000031286.12	0.251154	0.0150029	0.710227	0.0145693	0.0989408	2.76364	Crybb1
ENSMUST00000058688.6	0.267309	0.0151029	0.710227	0.987593	6.95505	2.81607	Rnf152
ENSMUST00000112693.9	0.0241206	0.0149638	0.710227	0.620435	0.392435	-0.660826	Rif1
ENSMUST00000195032.5	0.0187356	0.0151702	0.710227	0.408413	0.285157	-0.51827	Txndc9
ENSMUST00000143055.1	0.137697	0.015145	0.710227	0.64649	2.41237	1.89975	Tnfrsf1b
ENSMUST00000172299.1	0.267309	0.0151029	0.710227	0.987593	6.95505	2.81607	Rnf152
ENSMUST00000002180.7	0.0365101	0.015253	0.712217	0.224267	0.414715	0.886904	Spi1
ENSMUST00000021991.10	0.01364	0.0153134	0.714027	0.338031	0.238665	-0.50217	Mterf3
ENSMUST00000109735.8	0.0969365	0.0154228	0.714173	0.825348	0.282236	-1.5481	Zfp595
ENSMUST00000217705.1	0.0502102	0.015425	0.714173	0.310234	0.144235	-1.10494	Lilrb4a
ENSMUST00000168892.8	0.0969365	0.0154228	0.714173	0.825348	0.282236	-1.5481	Zfp595
ENSMUST00000169142.7	0.0969365	0.0154228	0.714173	0.825348	0.282236	-1.5481	Zfp595
ENSMUST00000171466.1	0.0969365	0.0154228	0.714173	0.825348	0.282236	-1.5481	Zfp595
ENSMUST00000113627.3	0.0268001	0.0154748	0.71547	0.175377	0.107246	-0.709529	Pin4
ENSMUST00000002413.14	0.018413	0.0155095	0.716071	0.399543	0.57394	0.522549	Tmem161a
ENSMUST00000184644.7	0.18322	0.015626	0.716383	0.55075	0.151361	-1.8634	Zfand1
ENSMUST00000117643.8	0.0318799	0.0156058	0.716383	0.0330302	0.0664076	1.00756	Vps9d1
ENSMUST00000033995.13	0.0121889	0.0156101	0.716383	0.338013	0.452325	0.420281	Rbpms
ENSMUST00000219961.1	0.0132078	0.0155452	0.716383	0.324042	0.23959	-0.435616	Nap1l1
ENSMUST00000233329.1	0.0866317	0.0156686	0.716383	2.47669	0.635482	-1.96249	Stk38
ENSMUST00000142366.2	0.0866317	0.0156686	0.716383	2.47669	0.635482	-1.96249	Stk38
ENSMUST00000063956.6	0.690124	0.0155803	0.716383	3.01091	0.676876	-2.15324	Cd177
ENSMUST00000164539.1	1.32291	0.0157445	0.716865	2.53047	0.321362	-2.97714	Spag17
ENSMUST00000139238.1	0.245388	0.0157233	0.716865	0.756455	3.74408	2.30728	Dnm1
ENSMUST00000078139.12	0.0062147	0.0157251	0.716865	0.452276	0.363887	-0.313714	Asph
ENSMUST00000026043.11	0.0114475	0.0158018	0.717491	0.556099	0.414096	-0.425376	Slk
ENSMUST00000118470.7	0.0502555	0.015788	0.717491	1.04533	0.529721	-0.98065	Skil
ENSMUST00000181504.1	0.283944	0.0159182	0.719944	4.79349	2.45703	-0.964162	Foxf1
ENSMUST00000175912.7	0.00952428	0.0159215	0.719944	0.159025	0.11972	-0.409584	Mia2
ENSMUST00000090046.11	0.0217067	0.0158898	0.719944	1.50834	0.984818	-0.615035	Tmem87a
ENSMUST00000110729.1	0.0309928	0.0160258	0.722677	1.94964	1.2062	-0.692736	Tmem87a
ENSMUST00000219143.1	0.0132557	0.0160122	0.722677	0.323748	0.23959	-0.434306	Nap1l1
ENSMUST00000021062.11	0.00945383	0.0162761	0.723755	0.478781	0.376708	-0.34592	Ddx5
ENSMUST00000021046.5	0.0126526	0.0161111	0.723755	0.392355	0.27935	-0.490085	Ddx42
ENSMUST00000038889.11	0.320711	0.0161914	0.723755	0.284122	1.96574	2.79049	Ttll3
ENSMUST00000172530.7	1.04937	0.0161896	0.723755	3.94623	0.139652	-4.82057	Adgb
ENSMUST00000154032.1	0.0217945	0.0162916	0.723755	0.145159	0.24133	0.73337	Spryd3
ENSMUST00000051691.7	0.0114702	0.0162592	0.723755	0.556099	0.414526	-0.42388	Slk
ENSMUST00000108335.7	0.00898236	0.0162125	0.723755	0.306645	0.236939	-0.372055	Asph
ENSMUST00000179956.7	1.04937	0.0161896	0.723755	3.94623	0.139652	-4.82057	Adgb
ENSMUST00000032414.10	0.320711	0.0161914	0.723755	0.284122	1.96574	2.79049	Ttll3
ENSMUST00000070345.4	0.0210611	0.0162415	0.723755	0.404728	0.252961	-0.678039	Usp39
ENSMUST00000117085.1	0.01766	0.0162819	0.723755	0.18017	0.278269	0.627118	Abhd17c
ENSMUST00000239158.1	0.0126911	0.016371	0.724357	0.551947	0.758186	0.458023	Myadml2
ENSMUST00000044567.3	0.0237925	0.0163415	0.724357	0.251728	0.15599	-0.690412	Alg5
ENSMUST00000161023.7	0.0210316	0.0163712	0.724357	0.380215	0.260765	-0.544065	Slirp
ENSMUST00000019998.8	0.0125873	0.0164184	0.725475	0.394014	0.532156	0.433604	Perp
ENSMUST00000115636.3	0.114942	0.0166878	0.733477	0.626543	0.203952	-1.61918	Suv39h1
ENSMUST00000025083.13	0.0100364	0.0167086	0.733477	0.664633	0.510617	-0.380317	Kif5b
ENSMUST00000108671.1	0.0209403	0.0167109	0.733477	0.0776878	0.123223	0.665517	Arhgef15
ENSMUST00000065040.12	0.0209403	0.0167109	0.733477	0.0776878	0.123223	0.665517	Arhgef15
ENSMUST00000035128.10	0.121413	0.0166583	0.733477	0.260012	0.0678216	-1.93876	Abhd5
ENSMUST00000118592.7	0.0330357	0.0167355	0.733576	1.22389	0.721001	-0.763403	Ccdc186
ENSMUST00000147826.1	0.0851707	0.0168022	0.734495	0.257651	0.0892962	-1.52875	A430005L14Rik
ENSMUST00000062821.12	0.0823294	0.0168234	0.734495	0.196817	0.549682	1.48174	Emid1
ENSMUST00000163299.7	0.0823294	0.0168234	0.734495	0.196817	0.549682	1.48174	Emid1
ENSMUST00000090042.11	0.0217271	0.0168598	0.735111	1.52573	1.00072	-0.608463	Tmem87a
ENSMUST00000169860.7	0.00578524	0.0169243	0.736946	0.189097	0.155577	-0.281496	Morf4l1
ENSMUST00000093506.11	0.410344	0.0169941	0.737062	0.149692	1.89072	3.65887	C130026I21Rik
ENSMUST00000064341.8	0.410344	0.0169941	0.737062	0.149692	1.89072	3.65887	C130026I21Rik
ENSMUST00000046045.12	0.0163583	0.0169624	0.737062	0.179999	0.13201	-0.447342	Nexn
ENSMUST00000030207.14	0.017541	0.017065	0.739162	0.417264	0.282232	-0.564078	Psip1
ENSMUST00000176892.7	0.00951034	0.0171119	0.739375	0.157154	0.11858	-0.406314	Mia2
ENSMUST00000230022.1	0.0108643	0.0171149	0.739375	0.708291	0.533378	-0.409185	Dnm1l
ENSMUST00000124921.1	0.0854698	0.0172155	0.742749	0.877148	0.319291	-1.45795	Sfxn4
ENSMUST00000198027.4	0.0184192	0.0172488	0.743212	0.163891	0.112244	-0.546098	Rbm8a
ENSMUST00000231777.2	0.200902	0.0172901	0.743762	3.31649	0.571042	-2.53799	Dlg2
ENSMUST00000176906.1	0.0574731	0.0173068	0.743762	0.0262069	0.0143014	-0.873796	Rpl41
ENSMUST00000114819.7	0.0274846	0.0173771	0.74484	0.294018	0.175766	-0.742246	Iqcb1
ENSMUST00000180045.7	0.0510694	0.0173762	0.74484	0.0975826	0.0420769	-1.2136	Chn1
ENSMUST00000012873.15	0.0415494	0.0175104	0.749578	0.864841	0.436332	-0.987009	Zfp729b
ENSMUST00000022217.8	0.0239746	0.0175483	0.750223	1.05423	0.673784	-0.645829	Zfyve16
ENSMUST00000238061.1	0.0131088	0.0176345	0.752933	0.408937	0.306722	-0.414945	Txnl1
ENSMUST00000111608.7	0.290927	0.0177091	0.75416	1.92116	0.127046	-3.91856	Ankrd45
ENSMUST00000224149.1	0.0441187	0.0177074	0.75416	2.03435	1.1443	-0.830103	Vps13a
ENSMUST00000111792.8	0.121409	0.0177327	0.754191	0.907813	0.199668	-2.18479	Wdhd1
ENSMUST00000111279.8	0.0577744	0.0178072	0.75573	0.043604	0.109769	1.33195	Mapk8ip1
ENSMUST00000208634.1	0.0176746	0.0178148	0.75573	0.0277634	0.0405521	0.546591	Epn1
ENSMUST00000106843.7	0.0264864	0.0178406	0.755849	0.199555	0.330558	0.72812	Smarcd2
ENSMUST00000177162.7	0.0094471	0.017915	0.758026	0.153472	0.116126	-0.402288	Mia2
ENSMUST00000212449.1	0.0230346	0.0182401	0.760501	0.439328	0.25834	-0.766027	Scoc
ENSMUST00000033541.4	0.0157925	0.0181811	0.760501	0.342532	0.249483	-0.457299	Fundc2
ENSMUST00000210830.1	0.0822291	0.018058	0.760501	0.0419223	0.126626	1.59478	Deaf1
ENSMUST00000023669.13	0.347477	0.0181468	0.760501	0.0260694	0.225483	3.11259	Setd4
ENSMUST00000045277.6	0.0177119	0.0182044	0.760501	0.0277918	0.040553	0.54515	Epn1
ENSMUST00000018561.13	0.0158043	0.0182509	0.760501	0.698152	0.483909	-0.528807	Myo1b
ENSMUST00000233931.1	0.347477	0.0181468	0.760501	0.0260694	0.225483	3.11259	Setd4
ENSMUST00000196956.4	0.0130005	0.0182738	0.760501	0.208254	0.150512	-0.468471	Rabggtb
ENSMUST00000109931.7	0.182326	0.0181121	0.760501	1.00592	0.252362	-1.99494	Zfp120
ENSMUST00000085248.11	0.00577766	0.0181043	0.760501	0.18979	0.156516	-0.278097	Morf4l1
ENSMUST00000000291.8	0.0715405	0.0180327	0.760501	0.299659	0.666437	1.15315	Mnt
ENSMUST00000185265.1	0.0145344	0.0180985	0.760501	0.257011	0.183094	-0.48925	Sumo1
ENSMUST00000098845.9	0.0177015	0.0182141	0.760501	0.0278092	0.040574	0.544995	Epn1
ENSMUST00000128483.7	0.0483394	0.0184401	0.766451	1.02147	0.438576	-1.21975	Rad50
ENSMUST00000040182.12	0.0366934	0.0184719	0.766807	0.504669	0.263977	-0.934928	Ccdc88a
ENSMUST00000126390.7	0.0255129	0.0185014	0.767064	0.184249	0.120018	-0.618401	Reps1
ENSMUST00000170594.7	0.0567843	0.0186261	0.767398	3.38753	1.49755	-1.17763	Klhl15
ENSMUST00000113915.1	0.0567843	0.0186261	0.767398	3.38753	1.49755	-1.17763	Klhl15
ENSMUST00000113916.9	0.0567843	0.0186261	0.767398	3.38753	1.49755	-1.17763	Klhl15
ENSMUST00000163121.7	0.0593701	0.0185572	0.767398	2.90214	1.10319	-1.39544	Gbgt1
ENSMUST00000028172.1	0.0593701	0.0185572	0.767398	2.90214	1.10319	-1.39544	Gbgt1
ENSMUST00000021605.13	0.0148411	0.0187319	0.770794	0.902148	0.638093	-0.499597	Trip11
ENSMUST00000166472.7	0.074212	0.018822	0.772569	0.425615	1.13896	1.42009	BC052040
ENSMUST00000110918.2	0.074212	0.018822	0.772569	0.425615	1.13896	1.42009	BC052040
ENSMUST00000067542.14	0.0164882	0.0192687	0.773404	1.0206	0.712824	-0.517793	Marchf7
ENSMUST00000228643.1	0.039344	0.0191876	0.773404	0.387752	0.203253	-0.931861	Dis3
ENSMUST00000028829.12	0.0390089	0.0189345	0.773404	0.34097	0.171404	-0.992245	Spred1
ENSMUST00000022341.6	0.0156707	0.0189172	0.773404	0.200193	0.145531	-0.460067	Rtraf
ENSMUST00000102747.7	0.0164882	0.0192687	0.773404	1.0206	0.712824	-0.517793	Marchf7
ENSMUST00000029968.13	0.0292269	0.0190526	0.773404	0.341226	0.217243	-0.651417	Rars2
ENSMUST00000119324.7	0.039653	0.0191465	0.773404	0.317811	0.566706	0.83443	Sirt6
ENSMUST00000102748.10	0.0164882	0.0192687	0.773404	1.0206	0.712824	-0.517793	Marchf7
ENSMUST00000146441.7	0.0131173	0.0190019	0.773404	0.226902	0.166025	-0.450665	Asph
ENSMUST00000187628.1	0.112446	0.0190704	0.773404	0.202012	0.618679	1.61475	Kansl3
ENSMUST00000038369.10	0.0183084	0.0190039	0.773404	0.438372	0.64846	0.564861	Cipc
ENSMUST00000164556.7	0.0256	0.0190541	0.773404	0.18284	0.119362	-0.615236	Reps1
ENSMUST00000098275.8	0.0131173	0.0190019	0.773404	0.226902	0.166025	-0.450665	Asph
ENSMUST00000110120.1	0.0239201	0.0191877	0.773404	2.2639	4.14275	0.871781	Tmx4
ENSMUST00000060100.2	0.248467	0.0188999	0.773404	0.67441	0.0954266	-2.82116	Ccdc96
ENSMUST00000229371.1	0.0753095	0.0192887	0.773404	0.625561	0.249706	-1.32492	Smug1
ENSMUST00000231719.1	0.165746	0.0191972	0.773404	0.866212	3.85156	2.15265	Hunk
ENSMUST00000208551.1	0.0103742	0.019127	0.773404	0.166493	0.218419	0.391636	Med25
ENSMUST00000008733.14	0.0114399	0.0192439	0.773404	0.338866	0.252279	-0.425692	Dnajb6
ENSMUST00000185621.2	0.0920536	0.0193191	0.773679	0.164196	0.46565	1.50383	Kansl3
ENSMUST00000023756.11	0.103829	0.0194485	0.773895	0.162021	0.479556	1.56552	Racgap1
ENSMUST00000171702.7	0.103829	0.0194485	0.773895	0.162021	0.479556	1.56552	Racgap1
ENSMUST00000026011.7	0.0957372	0.0194655	0.773895	0.320641	0.994636	1.63321	Sfxn2
ENSMUST00000021207.6	0.0215556	0.0194045	0.773895	0.249734	0.393936	0.65757	Rflnb
ENSMUST00000228580.1	0.0297899	0.0193489	0.773895	0.0420616	0.0732601	0.800525	Zfp219
ENSMUST00000105432.9	0.0165064	0.0194394	0.773895	0.415937	0.29546	-0.493399	Tfam
ENSMUST00000032489.7	0.0188066	0.0195323	0.774006	0.120699	0.180306	0.57903	Ltbr
ENSMUST00000105510.1	0.0147754	0.0196053	0.774006	0.63742	0.455357	-0.485246	Hdac2
ENSMUST00000131784.7	0.200176	0.0195894	0.774006	0.389486	0.0737455	-2.40095	Zfp866
ENSMUST00000119595.7	0.132912	0.0195442	0.774006	4.89569	0.95767	-2.35391	Slc29a3
ENSMUST00000059045.7	0.0153384	0.0196232	0.774006	0.332215	0.468197	0.495002	Exosc4
ENSMUST00000118279.1	0.0332117	0.0196329	0.774006	0.0274887	0.0533977	0.957942	Vps9d1
ENSMUST00000014370.10	0.00927633	0.019515	0.774006	0.422017	0.324331	-0.379831	Cacybp
ENSMUST00000229731.1	0.0507966	0.019697	0.774679	0.0960645	0.042205	-1.18659	Chn1
ENSMUST00000070579.6	0.0507966	0.019697	0.774679	0.0960645	0.042205	-1.18659	Chn1
ENSMUST00000203272.2	0.171202	0.0199239	0.775723	0.193349	0.0450055	-2.10304	Abtb1
ENSMUST00000099194.3	0.258274	0.0198581	0.775723	0.20251	1.14982	2.50535	Tspyl3
ENSMUST00000145664.8	0.0134858	0.0199714	0.775723	0.447461	0.611655	0.450956	Arid1a
ENSMUST00000110582.3	0.0403618	0.0198258	0.775723	0.448965	0.247282	-0.860445	Jrkl
ENSMUST00000122363.7	0.0333335	0.020039	0.775723	0.0275329	0.0533977	0.955623	Vps9d1
ENSMUST00000204932.1	0.171202	0.0199239	0.775723	0.193349	0.0450055	-2.10304	Abtb1
ENSMUST00000200715.1	0.102675	0.020077	0.775723	0.843165	0.334271	-1.3348	Agk
ENSMUST00000091309.11	0.0130099	0.0199472	0.775723	0.81243	0.605367	-0.424433	Cp
ENSMUST00000069537.2	0.0126594	0.0200667	0.775723	0.553329	0.408107	-0.439191	Zfand6
ENSMUST00000080553.8	0.0460393	0.0200172	0.775723	0.0343068	0.0801191	1.22365	Deaf1
ENSMUST00000105046.3	0.0233597	0.0198447	0.775723	0.316971	0.20868	-0.603056	Hmga1b
ENSMUST00000105897.9	0.0134858	0.0199714	0.775723	0.447461	0.611655	0.450956	Arid1a
ENSMUST00000231569.1	0.0129583	0.0197472	0.775723	0.195635	0.143142	-0.450714	Ttc3
ENSMUST00000026134.2	0.0152389	0.0200482	0.775723	0.184823	0.268269	0.537532	Myadml2
ENSMUST00000204458.2	0.171202	0.0199239	0.775723	0.193349	0.0450055	-2.10304	Abtb1
ENSMUST00000202250.3	0.00787158	0.0202572	0.778116	0.438616	0.348922	-0.330054	Ociad1
ENSMUST00000024959.9	0.0193284	0.0202205	0.778116	0.493072	0.326716	-0.593762	Cript
ENSMUST00000021880.9	0.0416862	0.0202377	0.778116	0.347065	0.201105	-0.787255	Ctla2a
ENSMUST00000121331.1	0.0106072	0.020208	0.778116	0.278786	0.208293	-0.420544	Vps25
ENSMUST00000166169.3	0.0281327	0.0201643	0.778116	0.0428201	0.0731997	0.77355	Zfp219
ENSMUST00000065753.1	0.10399	0.0203045	0.779024	0.212096	0.722165	1.76761	Trp53rkb
ENSMUST00000067549.14	0.027802	0.0203607	0.779141	0.0427408	0.0728867	0.770042	Zfp219
ENSMUST00000226522.1	0.027802	0.0203607	0.779141	0.0427408	0.0728867	0.770042	Zfp219
ENSMUST00000208219.1	0.061578	0.0203785	0.779141	0.328131	0.760339	1.21237	Magi2
ENSMUST00000071081.12	0.00786643	0.0204549	0.779477	0.438616	0.349074	-0.329425	Ociad1
ENSMUST00000024885.9	0.0124556	0.0205326	0.779477	0.293466	0.209374	-0.487113	Cebpz
ENSMUST00000198460.4	0.0160366	0.0206726	0.779477	0.182239	0.135328	-0.42937	Nexn
ENSMUST00000150019.7	0.0251469	0.0206735	0.779477	0.158716	0.0983468	-0.690501	Dcaf11
ENSMUST00000022612.9	0.796344	0.0205849	0.779477	4.79005	0.135405	-5.14468	Pbk
ENSMUST00000133045.6	0.0722922	0.0205194	0.779477	1.88822	0.648429	-1.54201	Mob1a
ENSMUST00000152681.7	0.0251469	0.0206735	0.779477	0.158716	0.0983468	-0.690501	Dcaf11
ENSMUST00000030417.9	0.00770258	0.0206228	0.779477	0.523037	0.415851	-0.330845	Cdc42
ENSMUST00000146258.1	0.0407043	0.0204741	0.779477	0.32678	0.156894	-1.05853	Itgb3bp
ENSMUST00000166823.4	0.00786643	0.0204549	0.779477	0.438616	0.349074	-0.329425	Ociad1
ENSMUST00000081640.11	0.0309581	0.0206471	0.779477	0.288317	0.166714	-0.79028	Ttc33
ENSMUST00000041944.8	0.0237995	0.0206951	0.779477	0.172197	0.277501	0.688433	Kcnj12
ENSMUST00000027438.7	0.0089765	0.0205625	0.779477	0.183252	0.145528	-0.332531	Ncl
ENSMUST00000028768.1	0.0114621	0.0208715	0.780431	0.461976	0.34866	-0.406	Ndufaf1
ENSMUST00000221815.1	0.0577414	0.0207964	0.780431	0.268221	0.132918	-1.01288	Timm9
ENSMUST00000121618.1	0.0809994	0.0208812	0.780431	0.811798	2.41745	1.57429	Lhfpl2
ENSMUST00000054274.7	0.0809994	0.0208812	0.780431	0.811798	2.41745	1.57429	Lhfpl2
ENSMUST00000208253.1	0.00981203	0.0208864	0.780431	0.164999	0.214343	0.377463	Med25
ENSMUST00000221178.1	0.0577414	0.0207964	0.780431	0.268221	0.132918	-1.01288	Timm9
ENSMUST00000118195.1	0.0809994	0.0208812	0.780431	0.811798	2.41745	1.57429	Lhfpl2
ENSMUST00000044068.9	0.0168967	0.0209426	0.780757	0.565664	0.370549	-0.610282	Morc3
ENSMUST00000202261.4	0.0168967	0.0209426	0.780757	0.565664	0.370549	-0.610282	Morc3
ENSMUST00000108279.8	0.246473	0.0211494	0.784478	0.0327147	0.374895	3.51848	Fbxo17
ENSMUST00000145114.7	0.0303421	0.0211594	0.784478	0.182741	0.113408	-0.688282	Pstk
ENSMUST00000214961.1	0.0385797	0.0210876	0.784478	0.390393	0.724123	0.891307	Lysmd2
ENSMUST00000023709.6	0.788379	0.0211458	0.784478	8.00035	0.606458	-3.72158	Krt5
ENSMUST00000108210.8	0.0544709	0.0211615	0.784478	0.351511	0.176895	-0.990676	Ttc14
ENSMUST00000108297.2	0.0191308	0.0214968	0.785219	0.56026	0.391976	-0.515331	Pdp1
ENSMUST00000056050.4	0.0191308	0.0214968	0.785219	0.56026	0.391976	-0.515331	Pdp1
ENSMUST00000049357.9	0.0216263	0.0215359	0.785219	0.228515	0.327946	0.521167	Pnrc1
ENSMUST00000015749.6	0.0195373	0.0216619	0.785219	0.0969438	0.141914	0.549793	Srf
ENSMUST00000017534.14	0.0573869	0.0212524	0.785219	14.019	4.03005	-1.79852	Aldoc
ENSMUST00000029002.8	0.0419061	0.021754	0.785219	0.409197	0.213747	-0.936894	Stmn2
ENSMUST00000020575.4	0.0404	0.0212753	0.785219	0.422443	0.833859	0.981045	Fstl3
ENSMUST00000026666.12	0.00562162	0.0217443	0.785219	0.386184	0.46597	0.27095	Gaa
ENSMUST00000211214.1	0.0127977	0.0216302	0.785219	0.171432	0.23952	0.482507	Ruvbl2
ENSMUST00000110802.7	0.0116887	0.0215878	0.785219	0.462987	0.349324	-0.406408	Ndufaf1
ENSMUST00000106259.8	0.00562162	0.0217443	0.785219	0.386184	0.46597	0.27095	Gaa
ENSMUST00000015433.3	0.0262681	0.0216946	0.785219	0.0913085	0.150917	0.724932	Lage3
ENSMUST00000084696.5	0.0579385	0.0215161	0.785219	3.69408	1.99645	-0.887776	Spon1
ENSMUST00000102677.10	0.0403108	0.0216942	0.785219	0.0960504	0.0473326	-1.02096	Chn1
ENSMUST00000070923.2	0.0539559	0.0213062	0.785219	0.390559	0.727787	0.897975	Them6
ENSMUST00000006431.7	0.856193	0.0215618	0.785219	3.06676	0.787022	-1.96224	Atp6v1b1
ENSMUST00000102478.3	0.0573869	0.0212524	0.785219	14.019	4.03005	-1.79852	Aldoc
ENSMUST00000051011.13	0.0728733	0.0216951	0.785219	0.620128	0.287264	-1.11019	Tmem198b
ENSMUST00000041100.3	0.149361	0.0213259	0.785219	0.198936	0.560167	1.49355	Alkbh4
ENSMUST00000112091.8	0.0184812	0.0215469	0.785219	0.386428	0.266796	-0.534466	Rab9
ENSMUST00000203137.2	0.160547	0.021301	0.785219	0.235437	0.0599579	-1.97332	Abtb1
ENSMUST00000076615.5	0.0370854	0.0214285	0.785219	0.82242	1.53999	0.904975	Crtc1
ENSMUST00000110801.7	0.0116887	0.0215878	0.785219	0.462987	0.349324	-0.406408	Ndufaf1
ENSMUST00000021940.7	0.0108238	0.021527	0.785219	0.42368	0.558351	0.398196	Lman2
ENSMUST00000063839.5	0.034867	0.0220139	0.787692	0.307888	0.173857	-0.824506	Rbm12b2
ENSMUST00000038374.12	0.0122784	0.0218479	0.787692	0.626915	0.477793	-0.391883	Pcca
ENSMUST00000191463.1	0.0179293	0.0219099	0.787692	0.436804	0.638638	0.548013	Cipc
ENSMUST00000119905.7	0.0151885	0.021961	0.787692	0.224376	0.154469	-0.538598	Gtf2a2
ENSMUST00000110948.7	0.104058	0.0219816	0.787692	1.48202	0.405509	-1.86976	Arhgap11a
ENSMUST00000095143.8	0.034867	0.0220139	0.787692	0.307888	0.173857	-0.824506	Rbm12b2
ENSMUST00000079415.11	0.384149	0.0218789	0.787692	0.610048	0.0699721	-3.12407	Ttyh1
ENSMUST00000221797.1	0.0577303	0.0219376	0.787692	0.268221	0.133798	-1.00337	Timm9
ENSMUST00000037324.11	0.00953314	0.0221221	0.787809	0.436367	0.344675	-0.340306	Skp1a
ENSMUST00000109072.1	0.00953314	0.0221221	0.787809	0.436367	0.344675	-0.340306	Skp1a
ENSMUST00000101375.4	0.0128723	0.0220656	0.787809	0.166862	0.126728	-0.39692	Npm1
ENSMUST00000200271.4	0.052859	0.0221368	0.787809	0.488028	0.231821	-1.07395	Ttc14
ENSMUST00000203864.2	0.127376	0.0221123	0.787809	0.236261	0.0744663	-1.66572	Abtb1
ENSMUST00000134611.3	0.0698978	0.0221809	0.788079	0.150826	0.349025	1.21044	Acot8
ENSMUST00000022782.9	0.00751631	0.0221923	0.788079	0.181503	0.233214	0.361658	Lrp10
ENSMUST00000109354.9	0.0128798	0.0222284	0.788508	0.166862	0.126762	-0.396532	Npm1
ENSMUST00000026699.14	0.0178956	0.0233144	0.788606	0.623633	0.4522	-0.463738	Mkln1
ENSMUST00000153383.7	0.13592	0.0224021	0.788606	0.777133	0.214774	-1.85534	Txndc16
ENSMUST00000111875.1	0.0630581	0.0233183	0.788606	1.48938	3.25792	1.12923	Fam129a
ENSMUST00000143814.2	0.0797173	0.0232117	0.788606	0.0984702	0.245278	1.31666	Ino80b
ENSMUST00000093945.9	0.231926	0.0235031	0.788606	1.14498	0.205848	-2.47568	Mycbpap
ENSMUST00000105339.7	0.0203919	0.0243275	0.788606	0.0870106	0.13731	0.65817	Tcf3
ENSMUST00000191064.6	0.210029	0.0228476	0.788606	2.41922	0.445271	-2.44178	Phf3
ENSMUST00000019662.10	0.0527653	0.0235154	0.788606	0.420694	0.211796	-0.990099	Ap4m1
ENSMUST00000099127.2	0.0765158	0.0240484	0.788606	0.344891	0.135851	-1.34411	Gm826
ENSMUST00000114058.7	0.0186902	0.0242008	0.788606	0.820284	0.583566	-0.491227	Pls3
ENSMUST00000070642.3	0.0184158	0.0226623	0.788606	0.404632	0.570196	0.494847	Cebpb
ENSMUST00000174664.1	0.0320225	0.0238326	0.788606	0.436772	0.7002	0.680887	Gm20503
ENSMUST00000046011.11	0.0216899	0.0225728	0.788606	0.685259	0.413888	-0.727408	Nol10
ENSMUST00000101123.9	0.0337123	0.0234104	0.788606	2.12913	3.46627	0.703117	Mitf
ENSMUST00000119139.7	0.0856581	0.023051	0.788606	0.111094	0.273656	1.30058	Zswim9
ENSMUST00000239238.1	0.231926	0.0235031	0.788606	1.14498	0.205848	-2.47568	Mycbpap
ENSMUST00000187814.6	0.0180658	0.0227013	0.788606	0.448626	0.655487	0.547056	Cipc
ENSMUST00000238982.1	0.00917807	0.0234603	0.788606	0.0636018	0.0804477	0.338985	Dmpk
ENSMUST00000029353.8	0.0131933	0.023078	0.788606	1.03097	0.777524	-0.407044	Kpna4
ENSMUST00000033547.13	0.0186902	0.0242008	0.788606	0.820284	0.583566	-0.491227	Pls3
ENSMUST00000107659.7	0.0080146	0.0239145	0.788606	0.0934305	0.11708	0.325525	Nfe2l1
ENSMUST00000075641.9	0.012873	0.0239712	0.788606	0.177616	0.135615	-0.389249	Npm1
ENSMUST00000085585.11	0.00914774	0.0240999	0.788606	0.176019	0.130895	-0.427321	Lsm14a
ENSMUST00000106536.7	0.0435359	0.0232569	0.788606	0.299289	0.153696	-0.961464	Rnpc3
ENSMUST00000107196.9	0.249801	0.0232258	0.788606	3.62246	0.624476	-2.53625	Dlg2
ENSMUST00000229377.1	0.0763889	0.0224025	0.788606	0.61635	0.249706	-1.30352	Smug1
ENSMUST00000226103.1	0.0344079	0.023352	0.788606	0.0583919	0.0297305	-0.973825	Zdhhc6
ENSMUST00000142428.1	0.00790013	0.0230547	0.788606	0.319338	0.39635	0.311691	Pebp1
ENSMUST00000122410.7	0.0254296	0.0240705	0.788606	0.533205	0.339158	-0.652733	Trip4
ENSMUST00000159991.1	0.143417	0.0241206	0.788606	1.40995	8.64518	2.61625	Gnaz
ENSMUST00000020962.11	0.0179987	0.0231693	0.788606	0.242643	0.164941	-0.556886	Ubxn2a
ENSMUST00000135802.7	0.0366135	0.0240614	0.788606	2.38025	1.22871	-0.953974	Kdm5a
ENSMUST00000073837.12	0.0584715	0.0243591	0.788606	0.522826	1.03433	0.984287	Pou6f1
ENSMUST00000163352.8	0.0261634	0.022909	0.788606	0.191719	0.118505	-0.694051	Ccdc58
ENSMUST00000137573.1	0.0422222	0.0226563	0.788606	0.648759	0.346805	-0.903557	Zfp866
ENSMUST00000200298.1	0.0203428	0.0229366	0.788606	0.415123	0.28504	-0.542376	Pitpnb
ENSMUST00000105902.7	0.313519	0.024483	0.788606	0.18935	1.35081	2.83469	Shank2
ENSMUST00000176322.7	0.00934067	0.023852	0.788606	0.154198	0.118375	-0.381423	Mia2
ENSMUST00000224897.1	0.0344079	0.023352	0.788606	0.0583919	0.0297305	-0.973825	Zdhhc6
ENSMUST00000027404.11	0.0486738	0.0236968	0.788606	0.344142	0.16606	-1.05129	Ptprn
ENSMUST00000116669.1	0.0101786	0.0222847	0.788606	0.723318	0.56195	-0.364189	Usp14
ENSMUST00000226879.1	0.13592	0.0224021	0.788606	0.777133	0.214774	-1.85534	Txndc16
ENSMUST00000087916.10	0.0477819	0.0244304	0.788606	0.874382	0.36229	-1.27112	Hdac8
ENSMUST00000170217.7	0.0130454	0.0236007	0.788606	0.32807	0.240572	-0.447538	Farsb
ENSMUST00000114057.7	0.0186902	0.0242008	0.788606	0.820284	0.583566	-0.491227	Pls3
ENSMUST00000105971.7	0.0853449	0.0227641	0.788606	0.138121	0.31403	1.18497	Tnni2
ENSMUST00000021818.8	0.0656004	0.0238283	0.788606	0.591846	0.255486	-1.21198	Cenpp
ENSMUST00000107193.7	0.248582	0.0237714	0.788606	4.66533	0.743821	-2.64895	Dlg2
ENSMUST00000054984.7	0.14142	0.0241723	0.788606	0.381664	1.19326	1.64453	Sft2d3
ENSMUST00000230614.1	0.0320701	0.0235913	0.788606	1.55456	0.960586	-0.694519	Acap2
ENSMUST00000142867.7	0.0179987	0.0231693	0.788606	0.242643	0.164941	-0.556886	Ubxn2a
ENSMUST00000167401.7	0.0978507	0.022659	0.788606	0.662715	0.260181	-1.34887	Rcbtb2
ENSMUST00000149529.7	0.0853449	0.0227641	0.788606	0.138121	0.31403	1.18497	Tnni2
ENSMUST00000179395.7	0.0254296	0.0240705	0.788606	0.533205	0.339158	-0.652733	Trip4
ENSMUST00000109425.2	0.012585	0.0224725	0.788606	0.114131	0.150153	0.39574	Jph2
ENSMUST00000188961.6	0.134216	0.0227704	0.788606	0.204832	0.663119	1.69483	Kansl3
ENSMUST00000022009.9	0.0198888	0.024298	0.788606	0.204831	0.141977	-0.528782	Cetn3
ENSMUST00000068654.4	0.340558	0.0231741	0.788606	0.338404	3.49514	3.36853	Foxd2
ENSMUST00000032568.13	0.00919555	0.0240486	0.788606	0.0638337	0.0806763	0.337826	Dmpk
ENSMUST00000106535.1	0.0435359	0.0232569	0.788606	0.299289	0.153696	-0.961464	Rnpc3
ENSMUST00000069747.5	0.0124924	0.0223806	0.788606	0.324182	0.242244	-0.420342	Emc7
ENSMUST00000022511.9	0.0161884	0.0222841	0.788606	0.553114	0.392844	-0.493621	Zmym2
ENSMUST00000177577.1	0.0746372	0.0223283	0.788606	0.436772	0.156913	-1.47692	1110059E24Rik
ENSMUST00000020377.12	0.0203919	0.0243275	0.788606	0.0870106	0.13731	0.65817	Tcf3
ENSMUST00000238318.1	0.0102274	0.0244825	0.788606	0.154625	0.120247	-0.362774	Gnas
ENSMUST00000039882.12	0.0618713	0.0244594	0.788606	1.77375	0.808466	-1.13354	Enpp1
ENSMUST00000178385.8	0.0127331	0.0228092	0.788606	0.551123	0.408821	-0.430904	Zfand6
ENSMUST00000068333.13	0.0130454	0.0236007	0.788606	0.32807	0.240572	-0.447538	Farsb
ENSMUST00000202868.3	0.0117197	0.0239878	0.788606	0.115608	0.153001	0.404307	Ctbp1
ENSMUST00000019911.13	0.00829233	0.0237179	0.788606	0.298377	0.235293	-0.342681	Hdac2
ENSMUST00000126781.1	0.0225313	0.0241337	0.788606	1.27903	1.86664	0.545386	Cpeb3
ENSMUST00000092154.9	0.0435359	0.0232569	0.788606	0.299289	0.153696	-0.961464	Rnpc3
ENSMUST00000209117.1	0.0127331	0.0228092	0.788606	0.551123	0.408821	-0.430904	Zfand6
ENSMUST00000017961.10	0.0125713	0.0243966	0.788606	0.114174	0.149627	0.390135	Jph2
ENSMUST00000169921.7	0.0169048	0.0237383	0.788606	0.406828	0.283196	-0.52262	Cnot2
ENSMUST00000105267.7	0.0169048	0.0237383	0.788606	0.406828	0.283196	-0.52262	Cnot2
ENSMUST00000109962.3	0.410786	0.023234	0.788606	1.88762	0.12591	-3.9061	Sstr4
ENSMUST00000172298.7	0.010466	0.0229917	0.788606	0.53971	0.418474	-0.367045	Rab11a
ENSMUST00000094964.6	0.197498	0.0244597	0.788606	7.04348	1.10869	-2.66744	Dnah7a
ENSMUST00000197553.4	0.0614065	0.0244436	0.788606	0.338002	0.760339	1.16961	Magi2
ENSMUST00000018744.14	0.0241836	0.0244761	0.788606	0.836425	0.526994	-0.666449	Shmt1
ENSMUST00000025601.7	0.0948085	0.0230716	0.788606	1.82368	0.612728	-1.57353	Lpxn
ENSMUST00000043836.7	0.210636	0.0227143	0.788606	0.0126755	0.0832601	2.71558	Macrod2
ENSMUST00000111835.3	0.0678266	0.0241794	0.788606	0.322369	0.131637	-1.29214	Styx
ENSMUST00000196611.4	0.1222	0.0244221	0.788606	0.761443	0.273909	-1.47504	Tspan2
ENSMUST00000114059.9	0.0186902	0.0242008	0.788606	0.820284	0.583566	-0.491227	Pls3
ENSMUST00000122859.7	0.311895	0.0230389	0.788606	1.23015	0.211701	-2.53874	Zfp120
ENSMUST00000076891.6	0.0344079	0.023352	0.788606	0.0583919	0.0297305	-0.973825	Zdhhc6
ENSMUST00000113339.7	0.0340237	0.0240634	0.788606	2.07848	3.38633	0.704192	Mitf
ENSMUST00000037813.4	0.143417	0.0241206	0.788606	1.40995	8.64518	2.61625	Gnaz
ENSMUST00000107815.3	0.0184023	0.0239548	0.788606	0.235729	0.346263	0.554738	Aldh16a1
ENSMUST00000027123.14	0.00722731	0.0238991	0.788606	0.401765	0.330088	-0.283503	Hspd1
ENSMUST00000105342.7	0.0203919	0.0243275	0.788606	0.0870106	0.13731	0.65817	Tcf3
ENSMUST00000107771.11	0.0131162	0.0235406	0.788606	0.171983	0.239627	0.478524	Ruvbl2
ENSMUST00000110084.3	0.0108641	0.0246666	0.793744	0.302073	0.394434	0.384884	Bicd2
ENSMUST00000042509.12	0.0125981	0.0247508	0.795674	0.343375	0.258769	-0.408117	Ppip5k2
ENSMUST00000024627.13	0.025592	0.0247886	0.796112	0.416155	0.258175	-0.688771	Chd1
ENSMUST00000105346.9	0.0203618	0.024857	0.797531	0.0871832	0.13731	0.655312	Tcf3
ENSMUST00000094657.9	0.014561	0.0250309	0.802329	0.159763	0.117686	-0.440996	Dnajc8
ENSMUST00000051477.12	0.00812988	0.0250711	0.802835	0.565296	0.450862	-0.326321	Cdc42
ENSMUST00000089184.10	0.0255151	0.0268504	0.802999	0.169885	0.271389	0.675804	Kcnj12
ENSMUST00000231312.1	0.0872671	0.0280995	0.802999	0.315543	0.119643	-1.3991	Tra2b
ENSMUST00000021552.2	0.0299228	0.0279303	0.802999	1.08456	1.62647	0.584628	Zfp36l1
ENSMUST00000174008.7	0.00906579	0.0280362	0.802999	0.224684	0.285116	0.343653	Smarca4
ENSMUST00000102968.2	0.011063	0.0276386	0.802999	50.9473	236.578	2.21524	H4c4
ENSMUST00000113573.7	0.0237858	0.0273874	0.802999	0.777909	0.525017	-0.567237	Atrx
ENSMUST00000029382.12	0.00927598	0.0253947	0.802999	0.362841	0.279168	-0.378204	Ppid
ENSMUST00000086884.4	0.0152189	0.02525	0.802999	0.519861	0.363097	-0.51777	Armcx3
ENSMUST00000203884.2	0.0362404	0.0261879	0.802999	2.06652	3.37233	0.706542	Mitf
ENSMUST00000197407.4	0.0104795	0.0268208	0.802999	0.360934	0.277924	-0.377046	Nub1
ENSMUST00000117915.7	0.0521621	0.0278884	0.802999	0.321486	0.16599	-0.953661	Ttc14
ENSMUST00000114276.2	0.0112244	0.0278019	0.802999	0.536294	0.404913	-0.405411	Rcn2
ENSMUST00000151708.2	0.0209518	0.0280297	0.802999	0.361425	0.259772	-0.476449	Dbi
ENSMUST00000228050.1	0.0173368	0.0274982	0.802999	0.493614	0.338025	-0.546253	Acbd5
ENSMUST00000106622.2	0.0348956	0.0263672	0.802999	0.597244	0.359197	-0.733546	Tmem167b
ENSMUST00000025293.4	0.00654139	0.0265199	0.802999	0.435895	0.358003	-0.284009	Ndfip1
ENSMUST00000108337.7	0.00781842	0.0262927	0.802999	0.350377	0.279942	-0.323783	Asph
ENSMUST00000096229.10	0.0114796	0.0252289	0.802999	0.707785	0.541643	-0.385969	Dnm1l
ENSMUST00000094505.5	0.0521919	0.0268762	0.802999	0.96167	1.92417	1.00062	Dennd1b
ENSMUST00000035371.8	0.262857	0.0275083	0.802999	1.88304	0.550177	-1.77509	Sv2a
ENSMUST00000020513.9	0.0404942	0.0277538	0.802999	1.21137	0.706651	-0.777567	Papolg
ENSMUST00000086880.10	0.0152189	0.02525	0.802999	0.519861	0.363097	-0.51777	Armcx3
ENSMUST00000140675.7	0.00699484	0.0278301	0.802999	0.314542	0.25462	-0.304908	Ccpg1
ENSMUST00000219443.1	0.0143608	0.0273489	0.802999	0.46138	0.33699	-0.453248	Arhgap5
ENSMUST00000043464.13	0.016383	0.0265734	0.802999	0.223281	0.315148	0.497167	Cul7
ENSMUST00000225380.1	0.0205609	0.028018	0.802999	0.645271	0.453844	-0.507708	Ppp2r2a
ENSMUST00000221541.1	0.0465539	0.0257208	0.802999	0.239439	0.475275	0.989104	E2f6
ENSMUST00000040500.8	0.520935	0.0272876	0.802999	1.53958	0.12857	-3.58191	Dgkb
ENSMUST00000034707.14	0.00906579	0.0280362	0.802999	0.224684	0.285116	0.343653	Smarca4
ENSMUST00000180016.1	0.0252071	0.0270129	0.802999	0.168115	0.104661	-0.683721	Zfp62
ENSMUST00000174641.7	0.0392226	0.0267907	0.802999	0.296763	0.52858	0.83281	Arhgap32
ENSMUST00000061352.10	0.0100517	0.026645	0.802999	0.843273	0.647225	-0.381733	Rdx
ENSMUST00000117066.7	0.0164404	0.0270435	0.802999	0.227199	0.32187	0.502518	Pigt
ENSMUST00000143408.2	0.151194	0.0278297	0.802999	0.0885606	0.01752	-2.33766	Crebzf
ENSMUST00000126041.1	0.151194	0.0278297	0.802999	0.0885606	0.01752	-2.33766	Crebzf
ENSMUST00000196386.4	0.191699	0.0280129	0.802999	0.454467	0.123923	-1.87473	Tdrkh
ENSMUST00000155139.1	0.0328482	0.0255321	0.802999	0.312154	0.178131	-0.809316	Dcps
ENSMUST00000211537.1	0.0454899	0.0273549	0.802999	0.0357973	0.0810499	1.17896	Deaf1
ENSMUST00000031288.13	0.0115572	0.0263644	0.802999	0.264111	0.362945	0.458608	Tfip11
ENSMUST00000093201.12	0.0134324	0.0276081	0.802999	0.169835	0.129771	-0.388171	Npm1
ENSMUST00000020197.13	0.0275587	0.0275567	0.802999	0.506939	0.806831	0.670456	Eya3
ENSMUST00000165114.1	0.0299228	0.0279303	0.802999	1.08456	1.62647	0.584628	Zfp36l1
ENSMUST00000176464.7	0.00935385	0.0254754	0.802999	0.153802	0.118375	-0.377713	Mia2
ENSMUST00000150309.8	0.0642639	0.0263715	0.802999	0.408792	0.792483	0.955014	Dnajc25
ENSMUST00000043951.9	0.0172805	0.02692	0.802999	0.249207	0.347321	0.478923	Actr1b
ENSMUST00000155602.3	0.0174907	0.0279808	0.802999	0.485758	0.330821	-0.554186	Acbd5
ENSMUST00000221191.1	0.0304081	0.026259	0.802999	0.361037	0.244086	-0.564758	Ndufb1-ps
ENSMUST00000220990.1	0.520935	0.0272876	0.802999	1.53958	0.12857	-3.58191	Dgkb
ENSMUST00000006976.7	0.536806	0.0267459	0.802999	0.101385	0.957135	3.23888	Ttc25
ENSMUST00000159649.7	0.290791	0.0276144	0.802999	0.164166	0.0222654	-2.88228	Map11
ENSMUST00000170058.7	0.0267463	0.0280175	0.802999	0.179498	0.109995	-0.706526	Gstm5
ENSMUST00000170992.8	0.00936299	0.0276136	0.802999	0.151918	0.117229	-0.373957	Mia2
ENSMUST00000194111.5	0.0100117	0.0253497	0.802999	0.547601	0.425712	-0.363249	Cr1l
ENSMUST00000171129.7	0.0125916	0.0275833	0.802999	0.341649	0.258896	-0.400139	Ppip5k2
ENSMUST00000081834.9	0.0152189	0.02525	0.802999	0.519861	0.363097	-0.51777	Armcx3
ENSMUST00000003049.7	0.0104347	0.0278327	0.802999	0.167332	0.215623	0.365792	Med25
ENSMUST00000200647.1	0.0240298	0.0273688	0.802999	0.139363	0.0934917	-0.575939	Rbm8a
ENSMUST00000186634.6	0.0288021	0.0268081	0.802999	0.16172	0.267162	0.724215	Gramd1a
ENSMUST00000108299.1	0.0196528	0.0270018	0.802999	0.559113	0.396039	-0.497498	Pdp1
ENSMUST00000236085.1	0.00654139	0.0265199	0.802999	0.435895	0.358003	-0.284009	Ndfip1
ENSMUST00000062292.4	0.0305781	0.0274484	0.802999	0.604509	1.06415	0.815864	Foxc1
ENSMUST00000186807.6	0.0332758	0.0257522	0.802999	2.16086	1.10891	-0.962463	Relch
ENSMUST00000033938.6	0.0237268	0.027239	0.802999	0.268297	0.182726	-0.554145	Polb
ENSMUST00000163832.7	0.0134991	0.0273926	0.802999	0.556667	0.417507	-0.415011	Gbe1
ENSMUST00000098948.9	0.00906579	0.0280362	0.802999	0.224684	0.285116	0.343653	Smarca4
ENSMUST00000075451.11	0.0101228	0.0270181	0.802999	0.522561	0.407303	-0.359494	Cr1l
ENSMUST00000213392.1	0.044034	0.0258513	0.802999	0.680199	1.31565	0.951749	Scn10a
ENSMUST00000215462.1	0.142878	0.0267503	0.802999	0.528286	2.03053	1.94246	Tmod2
ENSMUST00000108301.7	0.0196002	0.0279076	0.802999	0.559113	0.397006	-0.493979	Pdp1
ENSMUST00000220449.1	0.0144644	0.0263	0.802999	0.317616	0.233703	-0.442604	Gm20075
ENSMUST00000110725.1	0.0143608	0.0273489	0.802999	0.46138	0.33699	-0.453248	Arhgap5
ENSMUST00000170464.2	0.0134991	0.0273926	0.802999	0.556667	0.417507	-0.415011	Gbe1
ENSMUST00000229961.1	0.0303807	0.0273437	0.802999	0.276672	0.460089	0.733734	Nudt16l1
ENSMUST00000229678.1	0.180741	0.0260447	0.802999	1.61588	0.298399	-2.43701	Csf2rb
ENSMUST00000077066.7	0.188047	0.0251875	0.802999	0.15616	0.59414	1.92778	Tmem151a
ENSMUST00000111002.7	0.562878	0.0280516	0.802999	0.122184	1.36656	3.48342	Fbxo24
ENSMUST00000053713.4	0.0154698	0.0259356	0.802999	0.263774	0.375861	0.510897	Irf2bp1
ENSMUST00000020255.7	0.596631	0.0274123	0.802999	3.49282	1.46143	-1.25701	Slc5a8
ENSMUST00000112845.7	0.0122713	0.0264971	0.802999	0.337027	0.255757	-0.398094	Ppip5k2
ENSMUST00000072080.9	0.0227997	0.0275711	0.802999	0.94601	0.562684	-0.749532	Lrrc40
ENSMUST00000176683.7	0.0562316	0.0264345	0.802999	0.0450254	0.0257716	-0.804958	Rpl41
ENSMUST00000043637.13	0.0361757	0.0257365	0.802999	2.06921	3.38019	0.708022	Mitf
ENSMUST00000231468.1	0.0479351	0.0270958	0.802999	0.178237	0.0928342	-0.941072	Ccdc58
ENSMUST00000021084.9	0.0268192	0.0280468	0.802999	0.0531599	0.0340245	-0.643764	Sumo2
ENSMUST00000151576.7	0.199225	0.0267053	0.802999	0.281923	0.0390816	-2.85074	Mthfsd
ENSMUST00000227767.1	0.0439695	0.0261317	0.802999	0.962589	1.98191	1.0419	Dgkh
ENSMUST00000177163.7	0.0562449	0.0261959	0.802999	0.0447192	0.0255763	-0.806087	Rpl41
ENSMUST00000160063.4	0.0345128	0.0276211	0.802999	0.643519	1.13547	0.819234	Apbb2
ENSMUST00000056406.6	0.0608098	0.0274699	0.802999	0.223173	0.419626	0.910941	Fam78a
ENSMUST00000065784.5	0.0168776	0.0280359	0.802999	0.670752	1.0028	0.580185	Ddx19b
ENSMUST00000095144.9	0.0196528	0.0270018	0.802999	0.559113	0.396039	-0.497498	Pdp1
ENSMUST00000176010.7	0.0562316	0.0264345	0.802999	0.0450254	0.0257716	-0.804958	Rpl41
ENSMUST00000128706.7	0.0319781	0.0280045	0.802999	1.42025	0.649683	-1.12833	Tcf4
ENSMUST00000154841.7	0.0254116	0.025933	0.802999	0.308948	0.183519	-0.751439	Eif6
ENSMUST00000069195.4	0.0262962	0.0275796	0.802999	0.385691	0.610145	0.661709	Zfp46
ENSMUST00000000193.5	0.116025	0.0274119	0.802999	0.216052	0.596519	1.46519	Ccl2
ENSMUST00000023477.14	0.0114888	0.0255216	0.802999	0.707487	0.541643	-0.385361	Dnm1l
ENSMUST00000061757.3	0.0252602	0.0273469	0.802999	0.168115	0.104742	-0.68261	Zfp62
ENSMUST00000028592.11	0.0129589	0.0268743	0.802999	0.344921	0.265139	-0.379518	Eif3m
ENSMUST00000226571.1	0.0173368	0.0274982	0.802999	0.493614	0.338025	-0.546253	Acbd5
ENSMUST00000162413.8	0.0872671	0.0280995	0.802999	0.315543	0.119643	-1.3991	Tra2b
ENSMUST00000132009.3	0.0409881	0.0270382	0.802999	2.96008	1.4353	-1.04428	Kdm5a
ENSMUST00000203820.2	0.200527	0.0263229	0.802999	0.163538	0.0336459	-2.28112	Tra2a
ENSMUST00000058033.8	0.0325719	0.0263212	0.802999	1.53876	0.956016	-0.686665	Acap2
ENSMUST00000094906.3	0.0268603	0.0269118	0.802999	1.03641	0.587598	-0.818695	Pard3b
ENSMUST00000176727.7	0.0407968	0.0268456	0.802999	0.251096	0.125142	-1.00467	Mia2
ENSMUST00000139629.1	0.0608098	0.0274699	0.802999	0.223173	0.419626	0.910941	Fam78a
ENSMUST00000196929.4	0.0301295	0.025636	0.802999	0.782293	0.434347	-0.84886	Srpk2
ENSMUST00000180250.7	0.0274084	0.026655	0.802999	0.511481	0.815643	0.673256	Eya3
ENSMUST00000125153.9	0.0220721	0.0264481	0.802999	0.242314	0.379476	0.647134	Epb41l1
ENSMUST00000225404.1	0.184707	0.0280311	0.802999	0.180901	0.03761	-2.26601	Lims2
ENSMUST00000023393.14	0.0134991	0.0273926	0.802999	0.556667	0.417507	-0.415011	Gbe1
ENSMUST00000040241.14	0.016102	0.028101	0.802999	0.676894	1.0076	0.573915	Ddx19b
ENSMUST00000108717.2	0.0255151	0.0268504	0.802999	0.169885	0.271389	0.675804	Kcnj12
ENSMUST00000176752.7	0.0407968	0.0268456	0.802999	0.251096	0.125142	-1.00467	Mia2
ENSMUST00000221227.1	0.0304081	0.026259	0.802999	0.361037	0.244086	-0.564758	Ndufb1-ps
ENSMUST00000104962.1	0.0152227	0.0277831	0.802999	2.36628	3.25069	0.458126	Fem1al
ENSMUST00000121872.2	0.0621659	0.0278045	0.802999	0.287947	0.127179	-1.17895	C1qtnf7
ENSMUST00000068825.7	0.0101578	0.0264511	0.802999	0.35973	0.27745	-0.374685	Nub1
ENSMUST00000221422.1	0.0304081	0.026259	0.802999	0.361037	0.244086	-0.564758	Ndufb1-ps
ENSMUST00000140265.7	0.0119511	0.0277639	0.802999	0.271774	0.189903	-0.51715	Gtf2a2
ENSMUST00000219176.1	0.08849	0.0264598	0.802999	0.155871	0.060377	-1.36828	Pnn
ENSMUST00000115749.2	0.00947901	0.0258965	0.802999	0.663096	0.514562	-0.365873	Dnm1l
ENSMUST00000232471.1	0.0872671	0.0280995	0.802999	0.315543	0.119643	-1.3991	Tra2b
ENSMUST00000084787.5	0.0445892	0.0281255	0.803005	0.683388	1.31565	0.945001	Scn10a
ENSMUST00000108474.1	0.00919322	0.0281523	0.803073	0.0632504	0.0794569	0.329098	Dmpk
ENSMUST00000197876.4	0.220369	0.0281967	0.803504	0.531732	0.0916811	-2.536	Tdrkh
ENSMUST00000085350.10	0.00691685	0.0282162	0.803504	0.31999	0.259185	-0.304044	Ccpg1
ENSMUST00000226872.1	0.0195263	0.0282424	0.803553	0.0675562	0.103075	0.609535	Hsf1
ENSMUST00000023911.10	0.0161706	0.028371	0.805044	0.302992	0.455693	0.588786	Nagpa
ENSMUST00000109197.7	0.0252645	0.0284171	0.805044	0.16749	0.104661	-0.678348	Zfp62
ENSMUST00000079597.6	0.0169533	0.0283965	0.805044	0.515844	0.741174	0.522876	Paqr9
ENSMUST00000109198.7	0.0252645	0.0284171	0.805044	0.16749	0.104661	-0.678348	Zfp62
ENSMUST00000067786.8	0.0107748	0.0283557	0.805044	0.291638	0.373002	0.355005	Slc20a2
ENSMUST00000201136.1	0.0168415	0.0284606	0.805583	0.359528	0.25944	-0.470703	Atraid
ENSMUST00000174828.1	0.0554175	0.0285203	0.806207	0.778889	1.50346	0.948795	Dnm2
ENSMUST00000048421.13	0.205899	0.0285316	0.806207	0.208797	0.0531071	-1.97512	Map11
ENSMUST00000027775.8	0.0247759	0.0285922	0.806534	0.32217	0.208381	-0.628596	Efcab2
ENSMUST00000106868.3	0.290116	0.0285912	0.806534	0.135533	0.862219	2.66941	Wdr78
ENSMUST00000052885.13	0.0170625	0.0288566	0.806571	0.0747336	0.103067	0.463758	Tmem259
ENSMUST00000115272.8	0.0178225	0.0290254	0.806571	0.661032	0.490575	-0.430246	Septin7
ENSMUST00000085181.4	0.0915397	0.0292668	0.806571	0.458869	0.179424	-1.35471	Ythdf2
ENSMUST00000033723.3	0.0129159	0.029306	0.806571	0.422143	0.304217	-0.472633	Syap1
ENSMUST00000021691.5	0.22658	0.0289212	0.806571	15.4811	0.779437	-4.31193	Degs2
ENSMUST00000099173.10	0.0132784	0.0286743	0.806571	0.243998	0.185376	-0.396419	Eif2s2
ENSMUST00000111909.7	0.664413	0.0288478	0.806571	0.0813567	1.0839	3.73582	Gsg1
ENSMUST00000031822.12	0.013651	0.0294755	0.806571	0.349096	0.252188	-0.469125	Abcg2
ENSMUST00000114829.8	0.335069	0.0290509	0.806571	0.69639	0.128374	-2.43954	Eaf2
ENSMUST00000187549.6	0.0201355	0.0294594	0.806571	0.336713	0.21721	-0.632429	Mnat1
ENSMUST00000217381.1	0.0306375	0.0290966	0.806571	0.464832	0.279841	-0.732104	Fxyd6
ENSMUST00000165594.3	0.0178216	0.0292827	0.806571	0.661032	0.490812	-0.42955	Septin7
ENSMUST00000045517.9	0.0175303	0.0291063	0.806571	0.157433	0.233353	0.567778	Flywch1
ENSMUST00000114294.7	0.013651	0.0294755	0.806571	0.349096	0.252188	-0.469125	Abcg2
ENSMUST00000055096.4	0.0151146	0.0286755	0.806571	0.404664	0.292826	-0.466683	Ttc12
ENSMUST00000080536.7	0.0175159	0.0292051	0.806571	0.784388	0.564913	-0.473541	Abce1
ENSMUST00000048885.11	0.178457	0.0290589	0.806571	10.5486	1.37897	-2.93539	Adamtsl1
ENSMUST00000085939.7	0.0306375	0.0290966	0.806571	0.464832	0.279841	-0.732104	Fxyd6
ENSMUST00000133426.7	0.0123222	0.029398	0.806571	0.622464	0.48527	-0.359203	Ddx5
ENSMUST00000136613.3	0.0382462	0.0288302	0.806571	0.739718	0.380435	-0.959324	Dapp1
ENSMUST00000058659.8	0.0324575	0.0290855	0.806571	0.330175	0.507152	0.619186	Tst
ENSMUST00000224503.1	0.0227398	0.0289889	0.806571	0.480317	0.730624	0.605142	Kif13b
ENSMUST00000107658.7	0.00971319	0.0289638	0.806571	0.115045	0.145345	0.337283	Nfe2l1
ENSMUST00000025073.11	0.0117522	0.029144	0.806571	0.436167	0.335119	-0.380208	Cul2
ENSMUST00000044220.10	0.0213337	0.029392	0.806571	0.256364	0.172919	-0.568098	Cmc1
ENSMUST00000200993.1	0.0731675	0.029271	0.806571	0.0235671	0.00875615	-1.42841	Polr1d
ENSMUST00000081775.11	0.00971346	0.0294352	0.806571	0.115139	0.145369	0.336335	Nfe2l1
ENSMUST00000167149.7	0.00971346	0.0294352	0.806571	0.115139	0.145369	0.336335	Nfe2l1
ENSMUST00000107657.7	0.00971346	0.0294352	0.806571	0.115139	0.145369	0.336335	Nfe2l1
ENSMUST00000224946.1	0.0307966	0.0293403	0.806571	0.161348	0.0874986	-0.882839	Zfp131
ENSMUST00000166171.7	0.0132784	0.0286743	0.806571	0.243998	0.185376	-0.396419	Eif2s2
ENSMUST00000064067.8	0.075501	0.029227	0.806571	0.61635	0.26076	-1.24103	Smug1
ENSMUST00000138247.7	0.013103	0.0292321	0.806571	0.482554	0.350145	-0.462737	Ube2g1
ENSMUST00000227663.1	0.0174947	0.029347	0.806571	0.486371	0.332523	-0.548602	Acbd5
ENSMUST00000034903.6	0.00757891	0.0293947	0.806571	0.301235	0.244046	-0.303738	Gsta4
ENSMUST00000086325.12	0.0176759	0.0290988	0.806571	0.158081	0.234672	0.569984	Flywch1
ENSMUST00000096433.9	0.0363026	0.0295736	0.806937	1.00336	1.71916	0.776873	Deptor
ENSMUST00000132404.7	0.0548967	0.0295893	0.806937	3.56261	1.78752	-0.994976	Selenoi
ENSMUST00000102589.11	0.0354488	0.0296002	0.806937	0.586004	0.375115	-0.643577	Eif4a1
ENSMUST00000121492.7	0.444281	0.029636	0.806937	0.337918	3.66196	3.43787	Siglech
ENSMUST00000173835.1	0.444281	0.029636	0.806937	0.337918	3.66196	3.43787	Siglech
ENSMUST00000141382.1	0.183247	0.0295235	0.806937	7.50216	1.45482	-2.36647	Cilp
ENSMUST00000002318.7	0.109533	0.0312744	0.808135	0.0260671	0.0684103	1.39199	Zfp523
ENSMUST00000050312.2	0.0617449	0.0313446	0.808135	0.0445345	0.104423	1.22944	Mapk8ip1
ENSMUST00000034279.15	0.0334422	0.0307105	0.808135	0.328102	0.553872	0.755409	Gse1
ENSMUST00000183200.7	0.177921	0.0307463	0.808135	0.326138	0.0566241	-2.52599	Cacng6
ENSMUST00000142029.1	0.0226248	0.0314318	0.808135	0.193261	0.12736	-0.601634	Smim12
ENSMUST00000030872.11	0.0273843	0.0309859	0.808135	0.857431	0.566372	-0.59827	Orc5
ENSMUST00000192195.5	0.40691	0.0315703	0.808135	0.276617	1.66942	2.59339	Slamf7
ENSMUST00000029257.14	0.026259	0.0297084	0.808135	0.154247	0.096421	-0.677823	Atp11b
ENSMUST00000110610.7	0.0132778	0.0305325	0.808135	0.32935	0.240218	-0.455281	Ash2l
ENSMUST00000168036.7	0.0176831	0.0303871	0.808135	0.391639	0.275017	-0.510006	Cnot2
ENSMUST00000155272.7	0.0962636	0.030473	0.808135	1.29393	0.472792	-1.45248	Ppat
ENSMUST00000098534.8	0.0309393	0.0304378	0.808135	0.181367	0.112587	-0.687874	Znhit6
ENSMUST00000002603.11	0.0134592	0.0314766	0.808135	0.137201	0.191836	0.483584	Scrib
ENSMUST00000183175.7	0.0359382	0.0306128	0.808135	0.326926	0.192727	-0.762405	Nucb2
ENSMUST00000127481.7	0.0165295	0.0312231	0.808135	0.402876	0.296534	-0.442138	Ddx5
ENSMUST00000022531.13	0.0165479	0.0310361	0.808135	0.125833	0.182928	0.539769	Lats2
ENSMUST00000194558.5	0.0133285	0.0303584	0.808135	1.02512	0.783506	-0.387781	Kpna4
ENSMUST00000233732.1	0.0166893	0.0300955	0.808135	0.82775	1.15927	0.485953	Lonp1
ENSMUST00000113509.1	0.0452634	0.0314833	0.808135	0.302035	0.603214	0.997956	Nup210
ENSMUST00000112874.3	0.0182867	0.0314366	0.808135	0.409361	0.284905	-0.522892	Nck1
ENSMUST00000164088.7	0.0176831	0.0303871	0.808135	0.391639	0.275017	-0.510006	Cnot2
ENSMUST00000090398.10	0.0925867	0.0308828	0.808135	0.132465	0.309476	1.22421	Dlg5
ENSMUST00000026190.13	0.172865	0.031141	0.808135	0.477033	1.7267	1.85585	Loxl4
ENSMUST00000232552.1	0.0284084	0.0309495	0.808135	0.277356	0.182655	-0.602617	Hmga1
ENSMUST00000189556.1	0.0472862	0.0313766	0.808135	3.23932	1.60181	-1.01599	St8sia4
ENSMUST00000194440.1	0.226102	0.0306176	0.808135	0.834797	0.185854	-2.16725	Iqgap3
ENSMUST00000117383.7	0.0142014	0.0307233	0.808135	0.374117	0.274116	-0.448702	Sec11a
ENSMUST00000095267.5	0.0186206	0.0314407	0.808135	0.146636	0.201039	0.455229	Jund
ENSMUST00000026818.11	0.0139725	0.0307266	0.808135	0.37192	0.272926	-0.446483	Sec11a
ENSMUST00000142739.7	0.0410545	0.0305912	0.808135	0.0909736	0.176359	0.954999	Nlk
ENSMUST00000164786.7	0.172865	0.031141	0.808135	0.477033	1.7267	1.85585	Loxl4
ENSMUST00000028972.8	0.0125811	0.0300925	0.808135	0.25825	0.198754	-0.377781	Pdrg1
ENSMUST00000052514.5	0.0175	0.0312513	0.808135	0.806009	0.56018	-0.524905	Slc38a9
ENSMUST00000229549.1	0.0242232	0.0305107	0.808135	0.531046	0.329689	-0.687729	Copz1
ENSMUST00000180765.1	0.0188609	0.0315509	0.808135	0.27723	0.391212	0.496866	Nudt22
ENSMUST00000189257.6	0.0597752	0.0300681	0.808135	1.61103	0.7069	-1.1884	Usp37
ENSMUST00000136237.7	0.0249425	0.0307196	0.808135	2.31555	1.46145	-0.663956	Pbrm1
ENSMUST00000231358.1	0.0284084	0.0309495	0.808135	0.277356	0.182655	-0.602617	Hmga1
ENSMUST00000118193.7	0.021287	0.031074	0.808135	0.331498	0.223057	-0.571592	Ttc33
ENSMUST00000196014.4	0.682895	0.030081	0.808135	0.108581	1.7735	4.02976	Ptpn13
ENSMUST00000229348.1	0.212951	0.0300881	0.808135	0.320632	0.0797977	-2.0065	Rhebl1
ENSMUST00000147656.7	0.0194791	0.0300366	0.808135	0.413827	0.583461	0.495608	Tmem161a
ENSMUST00000153467.2	0.0654105	0.0306865	0.808135	0.408792	0.780527	0.933083	Dnajc25
ENSMUST00000108302.7	0.019481	0.0309912	0.808135	0.561664	0.401601	-0.483945	Pdp1
ENSMUST00000041686.9	0.0188609	0.0315509	0.808135	0.27723	0.391212	0.496866	Nudt22
ENSMUST00000106865.7	0.00941311	0.0299731	0.808135	0.252666	0.19184	-0.397327	Ccdc47
ENSMUST00000109946.8	0.0134307	0.0300245	0.808135	0.13524	0.190078	0.491071	Scrib
ENSMUST00000121401.7	0.0893197	0.0305966	0.808135	0.817958	0.293318	-1.47956	Simc1
ENSMUST00000117254.8	0.0284084	0.0309495	0.808135	0.277356	0.182655	-0.602617	Hmga1
ENSMUST00000032895.14	0.0361073	0.0304252	0.808135	0.326926	0.192457	-0.764426	Nucb2
ENSMUST00000192024.5	0.40691	0.0315703	0.808135	0.276617	1.66942	2.59339	Slamf7
ENSMUST00000120493.7	0.0334422	0.0307105	0.808135	0.328102	0.553872	0.755409	Gse1
ENSMUST00000073534.9	0.109533	0.0312744	0.808135	0.0260671	0.0684103	1.39199	Zfp523
ENSMUST00000037843.6	0.0205683	0.0299597	0.808135	0.274945	0.41163	0.582206	Ubald1
ENSMUST00000229010.2	0.0340709	0.0308105	0.808135	1.52775	0.955298	-0.677383	Acap2
ENSMUST00000049966.5	0.021813	0.0298971	0.808135	1.34292	0.794337	-0.757547	Copg1
ENSMUST00000166078.8	0.0132589	0.0307327	0.808135	0.328144	0.239519	-0.454189	Ash2l
ENSMUST00000154718.7	0.0256196	0.031165	0.808135	0.174921	0.118056	-0.567229	Reps1
ENSMUST00000022751.14	0.021287	0.031074	0.808135	0.331498	0.223057	-0.571592	Ttc33
ENSMUST00000114888.10	0.0284084	0.0309495	0.808135	0.277356	0.182655	-0.602617	Hmga1
ENSMUST00000042286.11	0.0151145	0.0310172	0.808135	0.250122	0.171653	-0.543134	Fmnl1
ENSMUST00000024518.10	0.212951	0.0300881	0.808135	0.320632	0.0797977	-2.0065	Rhebl1
ENSMUST00000123678.7	0.0249425	0.0307196	0.808135	2.31555	1.46145	-0.663956	Pbrm1
ENSMUST00000239200.1	0.152227	0.02996	0.808135	0.247535	0.833808	1.75208	Rc3h1
ENSMUST00000110609.7	0.0132778	0.0305325	0.808135	0.32935	0.240218	-0.455281	Ash2l
ENSMUST00000231825.1	0.0283594	0.0311841	0.808135	0.277356	0.182819	-0.601325	Hmga1
ENSMUST00000026016.12	0.0158109	0.0299065	0.808135	0.465508	0.318131	-0.549184	Fundc1
ENSMUST00000118136.1	0.0334422	0.0307105	0.808135	0.328102	0.553872	0.755409	Gse1
ENSMUST00000020315.12	0.0101078	0.030756	0.808135	0.889429	0.678209	-0.39115	Cand1
ENSMUST00000118570.1	0.0284084	0.0309495	0.808135	0.277356	0.182655	-0.602617	Hmga1
ENSMUST00000209289.1	0.0162924	0.0299236	0.808135	0.350162	0.524878	0.58396	Zc3h4
ENSMUST00000218163.1	0.0151145	0.0310172	0.808135	0.250122	0.171653	-0.543134	Fmnl1
ENSMUST00000233613.1	0.109533	0.0312744	0.808135	0.0260671	0.0684103	1.39199	Zfp523
ENSMUST00000103101.10	0.013046	0.0297836	0.808135	0.197548	0.266954	0.434389	Pigt
ENSMUST00000116552.7	0.0122322	0.0306749	0.808135	0.264449	0.185411	-0.512265	Gtf2a2
ENSMUST00000156138.7	0.363317	0.0313604	0.808135	11.0925	1.26807	-3.12888	Dnal1
ENSMUST00000198453.1	0.02372	0.0315034	0.808135	0.226068	0.152207	-0.570727	Mrps18c
ENSMUST00000114716.3	0.0108077	0.0316593	0.809785	0.311238	0.411287	0.402128	Tmem214
ENSMUST00000227478.1	0.0206052	0.031744	0.810692	0.0718463	0.108246	0.591331	Hsf1
ENSMUST00000079746.9	0.0109118	0.0317339	0.810692	0.116214	0.150361	0.371638	Ctbp1
ENSMUST00000041370.10	0.0239136	0.0317841	0.811086	1.11958	0.669061	-0.742742	Txlng
ENSMUST00000194531.5	0.395183	0.0319776	0.812215	0.293026	1.80261	2.62098	Slamf7
ENSMUST00000067230.5	0.0212661	0.0321444	0.812215	0.502354	0.757007	0.591603	Sox4
ENSMUST00000232395.1	0.0122449	0.0320579	0.812215	0.20934	0.158747	-0.399115	Ttc3
ENSMUST00000166411.7	0.0136334	0.0318779	0.812215	0.309284	0.235267	-0.394632	Ssb
ENSMUST00000087351.8	0.0143747	0.0320385	0.812215	0.0738668	0.0552659	-0.418536	Hnrnpa1
ENSMUST00000099223.10	0.0564373	0.0322971	0.812215	0.542009	0.257693	-1.07267	Snx16
ENSMUST00000051955.8	0.0497059	0.0322483	0.812215	0.0378003	0.0228874	-0.723845	Rps23
ENSMUST00000107027.8	0.0150185	0.0322537	0.812215	0.2589	0.177443	-0.545036	Fmnl1
ENSMUST00000055458.5	0.0321047	0.0321289	0.812215	0.278806	0.463547	0.733451	Cdc42ep2
ENSMUST00000107206.2	0.152248	0.0322753	0.812215	0.0753963	0.015557	-2.27693	Crebzf
ENSMUST00000044260.10	0.0601731	0.0322947	0.812215	1.59765	0.7069	-1.17637	Usp37
ENSMUST00000090852.10	0.0136334	0.0318779	0.812215	0.309284	0.235267	-0.394632	Ssb
ENSMUST00000076219.5	0.0124673	0.032188	0.812215	0.217892	0.157248	-0.47057	Pum3
ENSMUST00000091299.7	0.0152097	0.0321823	0.812215	0.557645	0.414392	-0.428352	Cdk7
ENSMUST00000230171.1	0.0143747	0.0320385	0.812215	0.0738668	0.0552659	-0.418536	Hnrnpa1
ENSMUST00000132417.7	0.0303057	0.0320303	0.812215	0.350536	0.22069	-0.667542	Czib
ENSMUST00000117648.8	0.0122449	0.0320579	0.812215	0.20934	0.158747	-0.399115	Ttc3
ENSMUST00000098822.9	0.0259962	0.031967	0.812215	0.442295	0.272964	-0.696297	Zfp606
ENSMUST00000232272.1	0.0194477	0.0321428	0.812215	0.88963	0.646646	-0.460229	Fyttd1
ENSMUST00000068156.7	0.0249224	0.0324343	0.814819	0.728833	0.496224	-0.554599	Vps13a
ENSMUST00000135823.7	0.0678761	0.0324691	0.814819	1.55872	0.634571	-1.29651	Coro7
ENSMUST00000146470.1	0.11045	0.032475	0.814819	0.282817	0.83784	1.56681	Nup54
ENSMUST00000093785.5	0.0254603	0.0326591	0.81486	0.152525	0.236814	0.634704	Naa80
ENSMUST00000029047.11	0.0539977	0.0328686	0.81486	0.565408	0.272562	-1.05271	Snx16
ENSMUST00000025929.11	0.706932	0.0328896	0.81486	0.435733	9.27695	4.41213	Plaat5
ENSMUST00000219512.1	0.0172905	0.0326099	0.81486	0.245689	0.176948	-0.473505	Sarnp
ENSMUST00000107178.8	0.109539	0.0328059	0.81486	4.21402	1.4041	-1.58555	Adamtsl1
ENSMUST00000079490.5	0.0976415	0.0327076	0.81486	0.744302	0.284038	-1.38981	Nap1l3
ENSMUST00000063747.11	0.0134182	0.032736	0.81486	0.136035	0.190078	0.482616	Scrib
ENSMUST00000136914.7	0.010706	0.0328897	0.81486	0.413768	0.534511	0.369396	Srsf2
ENSMUST00000084915.10	0.00783444	0.0328393	0.81486	0.35529	0.286434	-0.310795	Asph
ENSMUST00000176248.7	0.014939	0.0327109	0.81486	0.613965	0.426541	-0.525472	Cers5
ENSMUST00000092404.12	0.010706	0.0328897	0.81486	0.413768	0.534511	0.369396	Srsf2
ENSMUST00000239394.1	0.706932	0.0328896	0.81486	0.435733	9.27695	4.41213	Plaat5
ENSMUST00000231866.1	0.0264692	0.0328974	0.81486	0.261369	0.174604	-0.582	Hmga1
ENSMUST00000190993.6	0.010706	0.0328897	0.81486	0.413768	0.534511	0.369396	Srsf2
ENSMUST00000124826.1	0.0349801	0.032838	0.81486	1.01369	0.65227	-0.636073	Itgb1
ENSMUST00000231243.1	0.0264692	0.0328974	0.81486	0.261369	0.174604	-0.582	Hmga1
ENSMUST00000110241.7	0.0170911	0.0327061	0.81486	0.548615	0.377957	-0.537573	Ints10
ENSMUST00000026704.13	0.00891848	0.0329963	0.815099	0.472422	0.381828	-0.307153	Cct8
ENSMUST00000096069.4	0.0248501	0.0330549	0.815099	0.710461	0.462102	-0.620544	Tasor2
ENSMUST00000216219.1	0.0944366	0.0330758	0.815099	2.78535	0.877848	-1.66582	Rasgrf2
ENSMUST00000153687.7	0.481378	0.0330417	0.815099	2.35758	0.251435	-3.22905	Huwe1
ENSMUST00000034131.9	0.0151575	0.0330804	0.815099	0.853718	0.648619	-0.396389	Vps35
ENSMUST00000220042.1	0.0153079	0.0329356	0.815099	0.746325	0.529527	-0.4951	Hsf2
ENSMUST00000138566.7	0.481378	0.0330417	0.815099	2.35758	0.251435	-3.22905	Huwe1
ENSMUST00000038564.12	0.0136091	0.033125	0.815589	0.229499	0.175978	-0.383086	Asph
ENSMUST00000108334.7	0.00844918	0.0341291	0.817502	0.344843	0.277101	-0.315525	Asph
ENSMUST00000179212.2	0.404202	0.0338707	0.817502	0.197868	1.11833	2.49874	Rwdd2a
ENSMUST00000229363.1	0.0213104	0.0340144	0.817502	0.0681008	0.103684	0.606453	Hsf1
ENSMUST00000230931.1	0.03128	0.0337064	0.817502	0.335204	0.543213	0.696479	Nudt16l1
ENSMUST00000117600.8	0.02815	0.034223	0.817502	0.278588	0.18516	-0.589356	Hmga1
ENSMUST00000029303.12	0.00965727	0.0333745	0.817502	0.774917	0.60495	-0.357226	Naa15
ENSMUST00000088001.5	0.0113815	0.0342263	0.817502	0.414134	0.311216	-0.412183	Adnp
ENSMUST00000174806.8	0.0155514	0.0343692	0.817502	0.599089	0.442384	-0.437469	Snx14
ENSMUST00000109193.7	0.0192246	0.0339319	0.817502	0.311408	0.226716	-0.45792	Dpm1
ENSMUST00000070522.13	0.0135567	0.0343699	0.817502	0.824559	0.593929	-0.473333	Plod2
ENSMUST00000220582.1	0.0224251	0.0336436	0.817502	0.574156	0.370537	-0.631825	Actr10
ENSMUST00000230747.1	0.0105958	0.0340428	0.817502	0.181371	0.232389	0.357599	Clip4
ENSMUST00000055327.7	1.26265	0.0339313	0.817502	3.83373	1.12764	-1.76545	Aqp3
ENSMUST00000030610.2	0.0357955	0.0334273	0.817502	0.686247	0.389528	-0.817	Zbtb8a
ENSMUST00000229304.1	0.0105958	0.0340428	0.817502	0.181371	0.232389	0.357599	Clip4
ENSMUST00000020339.9	0.0187544	0.0343412	0.817502	0.69211	0.500297	-0.468216	Tbc1d15
ENSMUST00000185566.6	0.404202	0.0338707	0.817502	0.197868	1.11833	2.49874	Rwdd2a
ENSMUST00000235859.1	0.0288416	0.0338392	0.817502	0.274173	0.163611	-0.744816	Pum3
ENSMUST00000001284.12	0.0567143	0.0343112	0.817502	0.284874	0.132209	-1.10751	Usf1
ENSMUST00000232253.1	0.02815	0.034223	0.817502	0.278588	0.18516	-0.589356	Hmga1
ENSMUST00000023460.6	0.0166421	0.0336603	0.817502	0.341471	0.242178	-0.495695	Ncbp2
ENSMUST00000045897.14	0.0127243	0.0334058	0.817502	0.102629	0.0785602	-0.385563	Ptma
ENSMUST00000034328.12	0.0153799	0.03342	0.817502	0.471836	0.334573	-0.495968	Ints10
ENSMUST00000119486.8	0.02815	0.034223	0.817502	0.278588	0.18516	-0.589356	Hmga1
ENSMUST00000225035.1	0.0183592	0.0332632	0.817502	0.296703	0.218319	-0.44258	Ndufs4
ENSMUST00000119450.1	0.0196572	0.0340388	0.817502	0.763193	0.509551	-0.58282	Sike1
ENSMUST00000126628.6	0.0152693	0.0340143	0.817502	0.56138	0.417524	-0.427121	Mlf1
ENSMUST00000231796.1	0.02815	0.034223	0.817502	0.278588	0.18516	-0.589356	Hmga1
ENSMUST00000112508.8	0.103583	0.033846	0.817502	0.0555314	0.0157912	-1.81418	Lipo3
ENSMUST00000103004.9	0.0142657	0.0343694	0.817502	0.224148	0.17135	-0.387506	Asph
ENSMUST00000115637.7	0.104148	0.0335345	0.817502	0.392227	0.163918	-1.25872	Suv39h1
ENSMUST00000231141.1	0.0142714	0.0341042	0.817502	0.0704345	0.0524869	-0.424323	Hnrnpa1
ENSMUST00000031670.9	0.0245762	0.0343008	0.817502	0.286657	0.198083	-0.53322	Gng11
ENSMUST00000195681.1	0.0189808	0.0342556	0.817502	0.154938	0.233031	0.588827	Hyal2
ENSMUST00000159230.7	0.0461852	0.0338568	0.817502	0.816305	0.401358	-1.02422	Slc19a2
ENSMUST00000232265.1	0.02815	0.034223	0.817502	0.278588	0.18516	-0.589356	Hmga1
ENSMUST00000232013.1	0.02815	0.034223	0.817502	0.278588	0.18516	-0.589356	Hmga1
ENSMUST00000210369.1	0.0318331	0.0337341	0.817502	0.0493599	0.0846698	0.778508	Ssbp4
ENSMUST00000165315.8	0.0155514	0.0343692	0.817502	0.599089	0.442384	-0.437469	Snx14
ENSMUST00000188377.1	0.0520535	0.0341665	0.817502	0.545869	0.291232	-0.906384	Tram1
ENSMUST00000231874.1	0.02815	0.034223	0.817502	0.278588	0.18516	-0.589356	Hmga1
ENSMUST00000025694.6	0.103583	0.033846	0.817502	0.0555314	0.0157912	-1.81418	Lipo3
ENSMUST00000020238.13	0.0182693	0.033499	0.817502	0.376254	0.281534	-0.418395	Hsp90b1
ENSMUST00000034988.9	0.404202	0.0338707	0.817502	0.197868	1.11833	2.49874	Rwdd2a
ENSMUST00000046875.13	0.0122658	0.0341037	0.817502	1.18605	0.900458	-0.397437	Uggt1
ENSMUST00000045303.9	0.0769862	0.0335356	0.817502	0.0529704	0.133909	1.33799	Spns2
ENSMUST00000029806.12	0.038392	0.0338995	0.817502	0.760455	0.399815	-0.927531	Dapp1
ENSMUST00000114153.1	0.0304864	0.0344291	0.817728	0.0838124	0.145407	0.79486	Lage3
ENSMUST00000114152.1	0.0304864	0.0344291	0.817728	0.0838124	0.145407	0.79486	Lage3
ENSMUST00000118599.8	0.028101	0.0344818	0.81839	0.278588	0.185326	-0.588064	Hmga1
ENSMUST00000236873.1	0.0175403	0.0347166	0.818998	0.293734	0.202584	-0.535994	Nars
ENSMUST00000081326.6	0.204545	0.0346076	0.818998	0.370761	0.0781646	-2.2459	Akr1c19
ENSMUST00000057793.10	0.0113715	0.034583	0.818998	0.414134	0.311403	-0.411314	Adnp
ENSMUST00000222477.1	0.11144	0.0346862	0.818998	0.521924	0.175833	-1.56964	Platr25
ENSMUST00000118663.8	0.204545	0.0346076	0.818998	0.370761	0.0781646	-2.2459	Akr1c19
ENSMUST00000140552.7	0.275076	0.0345755	0.818998	1.47167	0.290355	-2.34157	Dennd1a
ENSMUST00000023846.10	0.594268	0.0346984	0.818998	0.977639	0.108565	-3.17074	Lrrc71
ENSMUST00000197602.1	0.108692	0.0347313	0.818998	6.15529	1.07348	-2.51953	Wdr3
ENSMUST00000026624.10	0.00858102	0.0346418	0.818998	0.76889	0.625285	-0.298264	Tm9sf2
ENSMUST00000204121.1	0.106915	0.0348139	0.820358	0.255283	0.0852115	-1.58298	Gm44965
ENSMUST00000178684.2	0.235503	0.0354304	0.820546	1.55404	0.312489	-2.31415	Pbld1
ENSMUST00000058978.8	0.0164736	0.0354764	0.820546	0.729076	0.52514	-0.473367	Nqo2
ENSMUST00000141889.7	0.110725	0.0354295	0.820546	4.16771	1.4041	-1.56961	Adamtsl1
ENSMUST00000072961.5	0.0160986	0.035214	0.820546	0.263487	0.191829	-0.45791	Vps41
ENSMUST00000042923.8	0.0411163	0.035413	0.820546	0.337763	0.55938	0.727815	Sirt6
ENSMUST00000220514.1	0.416759	0.0354945	0.820546	0.0972083	0.654891	2.7521	Sugct
ENSMUST00000050327.4	0.157823	0.0352836	0.820546	8.16929	1.15957	-2.81662	Ackr2
ENSMUST00000119612.8	0.0137734	0.0353318	0.820546	0.521069	0.696488	0.418623	Lypla1
ENSMUST00000103136.7	0.0241671	0.035152	0.820546	0.245794	0.378618	0.623291	Epb41l1
ENSMUST00000214340.1	0.157823	0.0352836	0.820546	8.16929	1.15957	-2.81662	Ackr2
ENSMUST00000029155.15	0.0241671	0.035152	0.820546	0.245794	0.378618	0.623291	Epb41l1
ENSMUST00000168722.2	0.0244414	0.0350151	0.820546	0.478766	0.309762	-0.628157	Nsmce2
ENSMUST00000032179.13	0.045243	0.0351071	0.820546	0.302035	0.594139	0.976086	Nup210
ENSMUST00000094451.3	0.019677	0.0348765	0.820546	0.772691	1.1502	0.573922	Gpr157
ENSMUST00000038096.7	0.0378381	0.0352478	0.820546	0.912975	0.500494	-0.867222	Fn3krp
ENSMUST00000021377.4	0.0913606	0.0348488	0.820546	0.369499	0.15953	-1.21174	Cdkl1
ENSMUST00000222740.1	0.0164736	0.0354764	0.820546	0.729076	0.52514	-0.473367	Nqo2
ENSMUST00000109577.8	0.0241671	0.035152	0.820546	0.245794	0.378618	0.623291	Epb41l1
ENSMUST00000204005.2	0.204377	0.0352286	0.820546	0.634289	0.152863	-2.05291	Arl6ip1
ENSMUST00000020266.14	0.235503	0.0354304	0.820546	1.55404	0.312489	-2.31415	Pbld1
ENSMUST00000077879.6	0.026697	0.0351632	0.820546	1.23024	0.828123	-0.571018	Vps13c
ENSMUST00000114526.8	0.0175869	0.0352697	0.820546	0.482856	0.33634	-0.521672	Acbd5
ENSMUST00000103137.9	0.0241671	0.035152	0.820546	0.245794	0.378618	0.623291	Epb41l1
ENSMUST00000021843.12	0.0164736	0.0354764	0.820546	0.729076	0.52514	-0.473367	Nqo2
ENSMUST00000114529.9	0.0175869	0.0352697	0.820546	0.482856	0.33634	-0.521672	Acbd5
ENSMUST00000042194.9	0.0220745	0.0350898	0.820546	0.0774267	0.124422	0.684333	Trpm4
ENSMUST00000073687.12	0.0926007	0.0354949	0.820546	0.132465	0.30387	1.19784	Dlg5
ENSMUST00000058652.5	0.251494	0.035706	0.820814	18.5066	0.929821	-4.31494	Hs3st3a1
ENSMUST00000169500.1	0.311195	0.0356913	0.820814	1.76625	0.265506	-2.73388	Naa16
ENSMUST00000146605.7	0.0188067	0.0356663	0.820814	0.149112	0.105845	-0.494435	Aamdc
ENSMUST00000107750.1	0.485237	0.0355789	0.820814	0.403088	3.51992	3.12638	Tbc1d2
ENSMUST00000119929.7	0.0219225	0.035653	0.820814	0.801025	0.55758	-0.522669	Tmem41b
ENSMUST00000231171.1	0.384151	0.0356644	0.820814	5.94497	0.450862	-3.72091	Faim2
ENSMUST00000065134.3	0.0326035	0.0356493	0.820814	0.3604	0.595699	0.724985	Ier5l
ENSMUST00000023750.8	0.384151	0.0356644	0.820814	5.94497	0.450862	-3.72091	Faim2
ENSMUST00000165309.7	0.0176584	0.0358237	0.822371	0.190207	0.133907	-0.506337	Pex2
ENSMUST00000071280.7	0.0176584	0.0358237	0.822371	0.190207	0.133907	-0.506337	Pex2
ENSMUST00000091237.11	0.0326023	0.0359227	0.824068	0.374957	0.561934	0.583676	Atp11a
ENSMUST00000225990.1	0.0164408	0.0359711	0.824605	0.526924	0.38995	-0.434307	Cdk7
ENSMUST00000112316.8	0.0241326	0.0360078	0.824871	1.06005	0.636891	-0.735011	Txlng
ENSMUST00000036937.8	0.062608	0.0361109	0.824997	0.216386	0.108191	-1.00002	Trmt12
ENSMUST00000159110.7	0.066871	0.0360874	0.824997	0.90037	0.39598	-1.18509	Apaf1
ENSMUST00000020157.12	0.066871	0.0360874	0.824997	0.90037	0.39598	-1.18509	Apaf1
ENSMUST00000201461.1	0.0316461	0.0361135	0.824997	0.211329	0.14169	-0.576756	Mrps33
ENSMUST00000035033.6	0.0104738	0.0361706	0.825729	0.523972	0.41746	-0.327853	Copb2
ENSMUST00000163147.7	0.055226	0.0363111	0.826072	1.90797	4.30287	1.17326	Epb41l5
ENSMUST00000119980.1	0.0155639	0.0362967	0.826072	0.370009	0.270567	-0.45157	Sec11a
ENSMUST00000052404.12	0.055226	0.0363111	0.826072	1.90797	4.30287	1.17326	Epb41l5
ENSMUST00000114070.9	0.0150966	0.0362877	0.826072	0.633936	0.455073	-0.478239	Vbp1
ENSMUST00000120285.7	0.0155639	0.0362967	0.826072	0.370009	0.270567	-0.45157	Sec11a
ENSMUST00000089497.6	0.0162912	0.0363418	0.826199	0.175293	0.116005	-0.595582	Isy1
ENSMUST00000034467.6	0.0461879	0.0364283	0.827024	0.552985	1.00621	0.863627	Sprtn
ENSMUST00000087629.9	0.0084105	0.0364248	0.827024	0.334951	0.416692	0.315032	Htra3
ENSMUST00000105915.7	0.0131301	0.0365561	0.828212	0.385619	0.511782	0.408353	Ahdc1
ENSMUST00000105916.7	0.0131301	0.0365561	0.828212	0.385619	0.511782	0.408353	Ahdc1
ENSMUST00000003310.6	0.0214482	0.0365073	0.828212	0.88389	0.6321	-0.483714	Ranbp2
ENSMUST00000164828.7	0.017579	0.0366413	0.828478	0.190207	0.134189	-0.503301	Pex2
ENSMUST00000237018.1	0.0182114	0.0366434	0.828478	1.48064	1.02239	-0.534272	Matr3
ENSMUST00000059021.9	0.017579	0.0366413	0.828478	0.190207	0.134189	-0.503301	Pex2
ENSMUST00000085636.12	0.0224663	0.0367332	0.829939	0.139573	0.21005	0.589708	Gramd1a
ENSMUST00000150826.8	0.00746253	0.0367867	0.830578	0.343269	0.279083	-0.298644	Ccpg1
ENSMUST00000024779.14	0.0949007	0.0371179	0.831863	0.453929	0.986723	1.12018	Usp49
ENSMUST00000162366.7	0.0286435	0.0372227	0.831863	0.659353	1.01921	0.628336	Apbb2
ENSMUST00000196266.4	0.0152186	0.037217	0.831863	0.263736	0.191766	-0.459749	Rabggtb
ENSMUST00000222098.1	0.0187792	0.0370155	0.831863	0.307199	0.22061	-0.477672	Gtpbp4
ENSMUST00000044521.13	0.0131684	0.0371763	0.831863	0.385619	0.511442	0.407393	Ahdc1
ENSMUST00000238619.1	0.270076	0.0371052	0.831863	3.62246	0.68964	-2.39305	Dlg2
ENSMUST00000169667.1	0.117728	0.0369444	0.831863	0.516137	0.197266	-1.38761	Mtbp
ENSMUST00000200209.4	0.0152186	0.037217	0.831863	0.263736	0.191766	-0.459749	Rabggtb
ENSMUST00000238608.1	0.270076	0.0371052	0.831863	3.62246	0.68964	-2.39305	Dlg2
ENSMUST00000159786.7	0.0286435	0.0372227	0.831863	0.659353	1.01921	0.628336	Apbb2
ENSMUST00000187531.7	0.115773	0.0371427	0.831863	0.871492	0.242899	-1.84313	Wdhd1
ENSMUST00000105914.1	0.0131684	0.0371763	0.831863	0.385619	0.511442	0.407393	Ahdc1
ENSMUST00000160027.7	0.0164086	0.0369575	0.831863	0.325661	0.245933	-0.405105	Psma3
ENSMUST00000159512.7	0.0286435	0.0372227	0.831863	0.659353	1.01921	0.628336	Apbb2
ENSMUST00000232660.1	0.0126176	0.0370929	0.831863	0.21005	0.160083	-0.391909	Ttc3
ENSMUST00000105900.8	0.476363	0.0372979	0.832978	0.140216	1.02879	2.87522	Shank2
ENSMUST00000002044.9	0.0320477	0.0374172	0.83366	0.0949535	0.155382	0.71053	Map3k3
ENSMUST00000047760.9	0.0816364	0.0374298	0.83366	0.233162	0.0965526	-1.27195	Spsb2
ENSMUST00000052727.4	0.0816364	0.0374298	0.83366	0.233162	0.0965526	-1.27195	Spsb2
ENSMUST00000114233.2	0.0127694	0.0374138	0.83366	0.354585	0.46008	0.375751	Htra3
ENSMUST00000195855.5	0.0175235	0.0374583	0.833731	0.190468	0.134582	-0.501062	Pex2
ENSMUST00000173011.8	0.0159432	0.0375093	0.834302	0.63403	0.460301	-0.461973	Snx14
ENSMUST00000004784.10	0.0152224	0.0375698	0.834652	0.22224	0.300138	0.433506	Cnn2
ENSMUST00000016977.14	0.0139507	0.0375757	0.834652	0.242642	0.182759	-0.408891	Mrps18c
ENSMUST00000036004.15	0.014227	0.0376315	0.834765	0.0752937	0.0569942	-0.401715	Hnrnpa1
ENSMUST00000230489.1	0.014227	0.0376315	0.834765	0.0752937	0.0569942	-0.401715	Hnrnpa1
ENSMUST00000068755.13	0.0415043	0.0377357	0.834894	0.471216	0.294858	-0.676368	Bhlhb9
ENSMUST00000062572.2	0.122242	0.0376999	0.834894	0.0827902	0.261427	1.65888	Fzd9
ENSMUST00000194791.1	0.397366	0.0378149	0.834894	0.293026	1.71645	2.55033	Slamf7
ENSMUST00000136148.2	0.24575	0.0377941	0.834894	3.64563	0.378466	-3.26793	Mov10
ENSMUST00000191916.5	0.0175209	0.0377837	0.834894	0.190468	0.134663	-0.500198	Pex2
ENSMUST00000180025.7	0.0415043	0.0377357	0.834894	0.471216	0.294858	-0.676368	Bhlhb9
ENSMUST00000089230.6	0.0157433	0.0377904	0.834894	0.566721	0.422612	-0.423303	Ppp2r2a
ENSMUST00000008878.9	0.0382022	0.0378802	0.835217	0.771544	1.30354	0.756614	Gprc5b
ENSMUST00000194385.1	0.0210631	0.0378682	0.835217	0.55432	0.374464	-0.565892	Qrich1
ENSMUST00000047131.15	0.0139685	0.0379616	0.835891	0.253796	0.341255	0.427183	Ipo4
ENSMUST00000026723.8	0.0127096	0.0379537	0.835891	0.516445	0.400047	-0.368446	Hprt
ENSMUST00000091321.5	0.168257	0.0381758	0.836926	0.240599	0.0763932	-1.65511	Smn1
ENSMUST00000227809.1	0.0177508	0.0381332	0.836926	0.47497	0.330821	-0.521787	Acbd5
ENSMUST00000112315.1	0.0311094	0.0382188	0.836926	0.947233	0.486688	-0.960723	Txlng
ENSMUST00000072519.6	0.0153394	0.03826	0.836926	0.959097	0.651511	-0.557887	Elmo1
ENSMUST00000028121.14	0.0177508	0.0381332	0.836926	0.47497	0.330821	-0.521787	Acbd5
ENSMUST00000234201.1	0.0341523	0.0380374	0.836926	0.765055	0.451415	-0.761109	Vps52
ENSMUST00000114523.9	0.0177508	0.0381332	0.836926	0.47497	0.330821	-0.521787	Acbd5
ENSMUST00000110242.7	0.0158023	0.0381522	0.836926	0.470385	0.336372	-0.483787	Ints10
ENSMUST00000239462.1	0.0154692	0.0382591	0.836926	0.601558	0.447129	-0.428013	Snx14
ENSMUST00000165099.7	0.484419	0.0382628	0.836926	1.96777	0.684369	-1.52371	Gsdme
ENSMUST00000215685.1	0.11673	0.038323	0.837685	0.0766027	0.229629	1.58384	Rnf26
ENSMUST00000099192.9	0.03218	0.0383503	0.837725	0.789455	1.26722	0.682739	Pofut1
ENSMUST00000008024.6	0.0144818	0.0387711	0.838021	0.401944	0.537561	0.419435	Arid1a
ENSMUST00000196456.4	0.0214154	0.0386904	0.838021	0.16512	0.117148	-0.495188	Rbm8a
ENSMUST00000152115.7	0.0174568	0.0384316	0.838021	0.349354	0.261576	-0.417461	Pttg1
ENSMUST00000048915.10	0.0214154	0.0386904	0.838021	0.16512	0.117148	-0.495188	Rbm8a
ENSMUST00000048544.13	0.0105547	0.0387411	0.838021	0.318204	0.404633	0.346663	Bicd2
ENSMUST00000102732.9	0.119472	0.0386997	0.838021	0.645741	0.241294	-1.42016	Fap
ENSMUST00000021523.6	0.0214339	0.0386074	0.838021	0.356634	0.23828	-0.581785	Mnat1
ENSMUST00000162326.1	0.0151062	0.0385087	0.838021	0.549003	0.387173	-0.503834	Tbce
ENSMUST00000162301.7	0.010956	0.0385849	0.838021	0.448382	0.352335	-0.34778	Cul2
ENSMUST00000102763.4	0.0614545	0.0384775	0.838021	0.838605	0.410508	-1.03058	Cdkn2aipnl
ENSMUST00000115638.9	0.0987356	0.0387464	0.838021	0.386758	0.16778	-1.20486	Suv39h1
ENSMUST00000193094.5	0.010422	0.0386261	0.838021	0.513741	0.406292	-0.338525	Cr1l
ENSMUST00000090546.5	0.0289565	0.0387444	0.838021	0.817549	0.511359	-0.676967	Tmem167b
ENSMUST00000031697.8	0.00635711	0.0387516	0.838021	0.355735	0.291177	-0.288905	Cul1
ENSMUST00000204054.1	0.186393	0.0384701	0.838021	0.795083	0.226545	-1.81131	Mfsd8
ENSMUST00000018002.12	0.018005	0.0385883	0.838021	0.38418	0.266877	-0.525607	Ift52
ENSMUST00000162618.7	0.0665828	0.0389686	0.839247	0.890383	0.39598	-1.169	Apaf1
ENSMUST00000164589.8	0.0326449	0.0388823	0.839247	0.112175	0.185873	0.728569	Fam98c
ENSMUST00000020366.7	1.14872	0.0390491	0.839247	3.23114	1.01116	-1.67603	Gabrp
ENSMUST00000190103.6	0.0280593	0.0390705	0.839247	0.332064	0.219265	-0.598782	Nabp1
ENSMUST00000201203.3	0.0108796	0.0389649	0.839247	0.326196	0.425336	0.382865	Tmem214
ENSMUST00000114797.1	0.0317438	0.0391083	0.839247	0.21039	0.141894	-0.568249	Mrps33
ENSMUST00000160870.7	0.0285086	0.0390394	0.839247	0.666323	1.02451	0.620636	Apbb2
ENSMUST00000074273.9	0.233823	0.0389009	0.839247	3.93802	0.80805	-2.28495	Dlg2
ENSMUST00000153560.1	0.330425	0.0389395	0.839247	0.497288	3.13136	2.65464	Il16
ENSMUST00000035742.13	0.140446	0.0390915	0.839247	6.37089	0.771174	-3.04637	Tnfrsf23
ENSMUST00000027279.11	0.0280593	0.0390705	0.839247	0.332064	0.219265	-0.598782	Nabp1
ENSMUST00000155020.1	0.0130578	0.0391497	0.839588	0.629101	0.852867	0.439029	Gm37988
ENSMUST00000163320.7	0.0178112	0.0393858	0.841364	0.103964	0.146456	0.494381	Cic
ENSMUST00000111110.2	0.016072	0.0393509	0.841364	0.316011	0.240678	-0.392868	Eif3m
ENSMUST00000005578.12	0.0178112	0.0393858	0.841364	0.103964	0.146456	0.494381	Cic
ENSMUST00000105940.9	0.0149129	0.0393095	0.841364	0.154141	0.116284	-0.406599	Dnajc8
ENSMUST00000193625.1	0.0580092	0.0392808	0.841364	0.0691206	0.0324877	-1.08922	Aida
ENSMUST00000041357.8	0.0243453	0.0393449	0.841364	0.105971	0.15258	0.525906	Lrg1
ENSMUST00000123519.8	0.0528481	0.0395115	0.843502	0.0217859	0.0105591	-1.04491	Asnsd1
ENSMUST00000114816.7	0.0603402	0.0397185	0.844085	0.627608	0.332049	-0.918469	C1qtnf5
ENSMUST00000114815.2	0.0603402	0.0397185	0.844085	0.627608	0.332049	-0.918469	C1qtnf5
ENSMUST00000114818.8	0.0603402	0.0397185	0.844085	0.627608	0.332049	-0.918469	C1qtnf5
ENSMUST00000013807.7	0.0182547	0.0396717	0.844085	0.183183	0.126732	-0.531501	Pten
ENSMUST00000114821.8	0.0603402	0.0397185	0.844085	0.627608	0.332049	-0.918469	C1qtnf5
ENSMUST00000218317.1	0.0283613	0.039745	0.844085	0.701661	1.06654	0.604091	Man1a
ENSMUST00000185514.6	0.0671287	0.0396273	0.844085	0.132326	0.292086	1.14229	Gramd1a
ENSMUST00000221166.1	0.00821543	0.0397696	0.844085	0.533663	0.429889	-0.311963	Fkbp3
ENSMUST00000026520.13	0.0134554	0.0397147	0.844085	0.163501	0.126603	-0.368982	Paip1
ENSMUST00000029644.15	0.0159345	0.0398785	0.845307	0.23816	0.181373	-0.392971	Ppa2
ENSMUST00000122334.7	0.0159345	0.0398785	0.845307	0.23816	0.181373	-0.392971	Ppa2
ENSMUST00000018246.5	0.0182064	0.0399127	0.845487	0.20249	0.279782	0.466453	H2bc4
ENSMUST00000065856.7	0.151972	0.0400034	0.846864	0.920048	3.04187	1.72518	Hunk
ENSMUST00000109606.2	0.073359	0.0400736	0.847259	1.85068	0.79466	-1.21965	Rhobtb3
ENSMUST00000225594.1	0.143674	0.0400683	0.847259	0.0572808	0.157021	1.45484	Rarb
ENSMUST00000134758.7	0.151602	0.0401805	0.847392	0.304909	0.0749036	-2.02527	Mthfsd
ENSMUST00000112898.7	0.0207442	0.0401592	0.847392	0.243557	0.173711	-0.487568	Mrps18c
ENSMUST00000105374.1	0.0148238	0.0401828	0.847392	0.213276	0.286268	0.424648	Cnn2
ENSMUST00000115029.1	0.0927441	0.0401721	0.847392	0.128657	0.289554	1.1703	Arid5a
ENSMUST00000215510.1	0.00719954	0.0405974	0.848475	0.280025	0.229171	-0.289133	Usp47
ENSMUST00000235465.1	0.0658749	0.0405262	0.848475	0.99424	1.90922	0.94132	Pggt1b
ENSMUST00000188533.1	0.0132784	0.0404416	0.848475	0.0988375	0.0759999	-0.37906	Ptma
ENSMUST00000118574.7	0.230682	0.0406219	0.848475	0.345514	1.4486	2.06784	Naip6
ENSMUST00000075602.7	0.038068	0.0406466	0.848475	0.0873823	0.0545201	-0.680553	Gm10282
ENSMUST00000022706.6	0.0099638	0.0404823	0.848475	0.365969	0.297615	-0.298274	Sucla2
ENSMUST00000086635.8	0.0248541	0.040508	0.848475	0.475231	0.329457	-0.528538	Pitpnb
ENSMUST00000087256.11	0.0285127	0.0404756	0.848475	0.666323	1.02144	0.616318	Apbb2
ENSMUST00000042220.2	0.230682	0.0406219	0.848475	0.345514	1.4486	2.06784	Naip6
ENSMUST00000110085.10	0.0105452	0.0403286	0.848475	0.318517	0.4043	0.344055	Bicd2
ENSMUST00000043409.8	0.168001	0.0403806	0.848475	0.957336	0.319177	-1.58467	Zfp503
ENSMUST00000160507.7	0.0099638	0.0404823	0.848475	0.365969	0.297615	-0.298274	Sucla2
ENSMUST00000105784.7	0.0153621	0.0405909	0.848475	0.759378	0.989904	0.382471	Fblim1
ENSMUST00000006381.10	0.0153621	0.0405909	0.848475	0.759378	0.989904	0.382471	Fblim1
ENSMUST00000165495.1	0.0724333	0.0402991	0.848475	0.343475	0.142249	-1.27178	E430018J23Rik
ENSMUST00000105785.8	0.0153621	0.0405909	0.848475	0.759378	0.989904	0.382471	Fblim1
ENSMUST00000098789.4	0.0165637	0.0407109	0.848742	0.355887	0.521416	0.551015	Zc3h4
ENSMUST00000050646.12	0.0143922	0.0406936	0.848742	0.72146	0.540162	-0.417527	Ttc19
ENSMUST00000228767.1	0.0219777	0.0408782	0.85169	0.277213	0.19581	-0.501546	Spcs1
ENSMUST00000066994.6	0.0388294	0.0409396	0.85243	0.410798	0.703738	0.776608	Zfp395
ENSMUST00000171975.7	0.0155761	0.0411249	0.853594	0.537452	0.394081	-0.447642	Arih1
ENSMUST00000109203.8	0.0136267	0.0410563	0.853594	0.159848	0.123672	-0.370183	Paip1
ENSMUST00000106653.3	0.00727091	0.041118	0.853594	0.279098	0.228418	-0.289093	Usp47
ENSMUST00000020580.12	0.0126734	0.0410844	0.853594	0.266965	0.350706	0.393613	Polrmt
ENSMUST00000022013.7	0.207071	0.0411252	0.853594	3.78299	1.08525	-1.8015	Adcy2
ENSMUST00000018478.10	0.0406872	0.0411853	0.854303	0.280149	0.485819	0.794224	Ksr1
ENSMUST00000092096.13	0.0109655	0.0413142	0.854543	0.762979	0.606932	-0.330107	Usp14
ENSMUST00000112999.7	0.032072	0.0413364	0.854543	0.185222	0.123704	-0.582361	Cops9
ENSMUST00000168527.7	0.0511955	0.0414305	0.854543	1.05338	1.98778	0.916135	Dennd1b
ENSMUST00000174595.1	0.0254577	0.0414162	0.854543	0.0500116	0.0743416	0.571908	Agpat1
ENSMUST00000114140.9	0.0254577	0.0414162	0.854543	0.0500116	0.0743416	0.571908	Agpat1
ENSMUST00000156597.7	0.15331	0.04132	0.854543	1.85734	0.465808	-1.99543	Lrrc40
ENSMUST00000037489.14	0.0254577	0.0414162	0.854543	0.0500116	0.0743416	0.571908	Agpat1
ENSMUST00000114616.7	0.0770656	0.041317	0.854543	0.188918	0.0809183	-1.22322	Ezh2
ENSMUST00000102863.2	0.0869406	0.0413642	0.854543	1.97237	0.947332	-1.05798	Papolg
ENSMUST00000237122.1	0.0112922	0.0416985	0.859531	0.420769	0.331496	-0.34404	Cfl1
ENSMUST00000102718.9	0.0420139	0.0417931	0.860429	0.734038	0.423495	-0.793511	Ttc21b
ENSMUST00000107558.8	0.0230265	0.0417943	0.860429	0.384003	0.532098	0.470577	Mef2d
ENSMUST00000210106.1	0.0416696	0.0418369	0.860769	0.0663868	0.0428512	-0.63156	Ftl1
ENSMUST00000027634.12	0.0209416	0.0419032	0.861178	0.366796	0.270236	-0.440759	Dbi
ENSMUST00000032386.10	0.0493577	0.0419092	0.861178	0.672932	1.1137	0.726825	Bhlhe41
ENSMUST00000109785.1	0.021893	0.0421306	0.861781	0.0477287	0.069094	0.533705	Zmiz2
ENSMUST00000071430.6	0.0442138	0.0420643	0.861781	0.258467	0.431586	0.739666	2310039H08Rik
ENSMUST00000081726.12	0.0254036	0.0421424	0.861781	0.631721	0.944072	0.579611	Eya3
ENSMUST00000200486.4	0.118756	0.0421133	0.861781	0.343882	0.134079	-1.35883	Tdrkh
ENSMUST00000111394.7	0.0120707	0.0421255	0.861781	0.26726	0.344718	0.367172	Ncor2
ENSMUST00000193832.5	0.0239095	0.0422264	0.861781	0.388275	0.278122	-0.481362	Txndc9
ENSMUST00000206416.1	0.0307756	0.0421575	0.861781	0.119756	0.0765576	-0.645486	Pagr1a
ENSMUST00000100472.9	0.0376637	0.0422042	0.861781	0.0500186	0.0313848	-0.672399	Hmgn2
ENSMUST00000027592.5	0.0120666	0.0421431	0.861781	0.367165	0.280528	-0.388283	Ubxn4
ENSMUST00000102553.10	0.0376637	0.0422042	0.861781	0.0500186	0.0313848	-0.672399	Hmgn2
ENSMUST00000233904.1	0.0964495	0.0421321	0.861781	0.0279877	0.0680278	1.28133	Zfp523
ENSMUST00000080283.12	0.013277	0.0422657	0.862047	0.312815	0.237694	-0.396202	Synj2
ENSMUST00000081574.7	0.335179	0.0423071	0.862358	0.136978	0.753421	2.45951	Syt17
ENSMUST00000150434.7	0.202136	0.0424503	0.863265	0.447696	0.123332	-1.85997	Brwd3
ENSMUST00000051504.7	0.0201755	0.0424565	0.863265	1.01556	0.736551	-0.463422	Ecm2
ENSMUST00000210836.1	0.0730531	0.0424034	0.863265	0.65405	0.307816	-1.08733	Srek1
ENSMUST00000029786.13	0.013424	0.0424073	0.863265	0.377375	0.291071	-0.374631	Mrpl9
ENSMUST00000097670.9	0.0762701	0.0425727	0.865063	0.0992705	0.0456567	-1.12054	Esco1
ENSMUST00000131613.7	0.0129896	0.0425975	0.865063	0.0753556	0.0984902	0.386265	Mtfr1l
ENSMUST00000221290.1	0.0528194	0.042649	0.865574	4.33879	1.81833	-1.25468	Mtr
ENSMUST00000033818.9	0.0364741	0.0426861	0.865794	0.398057	0.600074	0.592166	Atp11a
ENSMUST00000055604.5	0.0547641	0.0427498	0.866417	0.470388	0.848715	0.851429	Zfp526
ENSMUST00000052183.6	0.0523712	0.0427694	0.866417	0.523027	0.284255	-0.879702	Snip1
ENSMUST00000105939.9	0.0166109	0.0428234	0.866975	0.138539	0.103481	-0.42093	Dnajc8
ENSMUST00000095775.9	0.0590878	0.0430465	0.870423	0.220578	0.0921805	-1.25875	Setdb2
ENSMUST00000161459.7	0.0590878	0.0430465	0.870423	0.220578	0.0921805	-1.25875	Setdb2
ENSMUST00000165526.8	0.199725	0.0431998	0.871916	0.267961	0.0631803	-2.08448	Fgf9
ENSMUST00000074654.11	0.199725	0.0431998	0.871916	0.267961	0.0631803	-2.08448	Fgf9
ENSMUST00000001280.13	0.0217225	0.0431797	0.871916	0.145274	0.215048	0.565886	Gramd1a
ENSMUST00000136327.1	0.0375182	0.0432781	0.872961	0.0502822	0.0316513	-0.667784	Hmgn2
ENSMUST00000033983.5	0.0401716	0.0434224	0.875335	0.208956	0.124952	-0.741821	Mak16
ENSMUST00000022416.14	0.00509584	0.0434806	0.875971	0.402974	0.479017	0.249389	Anxa11
ENSMUST00000154553.1	0.0184933	0.0440412	0.876518	0.669392	0.456428	-0.552465	Sft2d1
ENSMUST00000165067.8	0.199787	0.0441388	0.876518	2.90767	0.85473	-1.76632	Acss3
ENSMUST00000101075.10	0.014474	0.0437264	0.876518	0.704604	0.528848	-0.413958	Ttc19
ENSMUST00000215614.1	0.122255	0.0442268	0.876518	0.543099	1.77606	1.70939	Tmod2
ENSMUST00000064433.10	0.122255	0.0442268	0.876518	0.543099	1.77606	1.70939	Tmod2
ENSMUST00000112020.1	0.436112	0.0439958	0.876518	0.943979	8.81925	3.22383	Klra10
ENSMUST00000232338.1	0.0652639	0.0435965	0.876518	0.250679	0.520325	1.05357	Yeats2
ENSMUST00000070713.7	0.0156163	0.0436411	0.876518	0.46999	0.339251	-0.470275	Ints10
ENSMUST00000179768.7	0.0398915	0.0438912	0.876518	0.546379	0.30632	-0.834862	1110059E24Rik
ENSMUST00000076939.9	0.0624652	0.0441362	0.876518	0.268006	0.127179	-1.07541	C1qtnf7
ENSMUST00000028408.2	0.0141729	0.0436539	0.876518	0.443501	0.331856	-0.41838	Hat1
ENSMUST00000017451.6	0.0327855	0.0437394	0.876518	0.194455	0.326208	0.746358	Acot8
ENSMUST00000153514.7	0.0406586	0.0438616	0.876518	0.369332	0.222291	-0.732473	Rbm39
ENSMUST00000215036.1	0.122255	0.0442268	0.876518	0.543099	1.77606	1.70939	Tmod2
ENSMUST00000119477.1	0.0593968	0.0439426	0.876518	0.359276	0.186765	-0.943869	Pbdc1
ENSMUST00000105447.10	0.0122731	0.0438484	0.876518	0.715302	0.560063	-0.352962	Vps26a
ENSMUST00000164100.1	0.122255	0.0442268	0.876518	0.543099	1.77606	1.70939	Tmod2
ENSMUST00000052138.10	0.0196579	0.0442013	0.876518	0.418277	0.602746	0.527091	Terf2ip
ENSMUST00000171297.1	0.165511	0.0436194	0.876518	6.64679	1.90969	-1.79931	F830016B08Rik
ENSMUST00000091703.2	0.0175241	0.043889	0.876518	56.217	28.6306	-0.973447	H3c2
ENSMUST00000112122.8	0.0141729	0.0436539	0.876518	0.443501	0.331856	-0.41838	Hat1
ENSMUST00000160359.1	0.0128834	0.0442533	0.876518	0.817158	0.603251	-0.437855	Plod2
ENSMUST00000034230.6	0.0558985	0.0440057	0.876518	0.929169	1.55418	0.742145	Cx3cl1
ENSMUST00000045075.2	0.0739037	0.0442281	0.876518	0.683496	0.28087	-1.28303	Cd300ld
ENSMUST00000098552.9	0.122255	0.0442268	0.876518	0.543099	1.77606	1.70939	Tmod2
ENSMUST00000109166.7	0.0475359	0.043967	0.876518	0.0827161	0.0444023	-0.897534	Aida
ENSMUST00000212603.1	0.0171903	0.0438228	0.876518	0.340873	0.241296	-0.498433	Tsnax
ENSMUST00000114849.2	0.0389878	0.0437512	0.876518	0.530804	0.867637	0.708913	Uhrf1bp1
ENSMUST00000040248.8	0.0937556	0.0443957	0.878283	0.219166	0.0707256	-1.63172	Spidr
ENSMUST00000108891.1	0.0518141	0.0443848	0.878283	0.0668407	0.132891	0.991443	Cables2
ENSMUST00000099449.3	0.111925	0.0444441	0.878711	0.339877	0.12203	-1.47778	Zfp808
ENSMUST00000173039.8	0.0161365	0.0445006	0.879069	0.571126	0.42583	-0.423533	Snx14
ENSMUST00000115532.1	0.0793895	0.0445479	0.879069	0.398957	0.161349	-1.30605	Rpgr
ENSMUST00000031732.13	0.554796	0.0445618	0.879069	0.159571	1.36656	3.09829	Fbxo24
ENSMUST00000194066.5	0.0643732	0.044569	0.879069	0.461997	0.207533	-1.15454	Slc2a8
ENSMUST00000147197.1	0.449369	0.0447296	0.880655	3.07062	0.370626	-3.05049	Osbpl1a
ENSMUST00000054553.10	0.023343	0.0447042	0.880655	0.170819	0.263389	0.624725	Zfp384
ENSMUST00000112424.1	0.0230377	0.0447002	0.880655	0.174675	0.268449	0.619973	Zfp384
ENSMUST00000165219.7	0.0512952	0.0447956	0.8809	0.415007	0.226245	-0.875252	Clp1
ENSMUST00000028475.8	0.0512952	0.0447956	0.8809	0.415007	0.226245	-0.875252	Clp1
ENSMUST00000110608.2	0.013458	0.0449105	0.882632	0.314774	0.234138	-0.42696	Ash2l
ENSMUST00000119251.7	0.0228751	0.0449905	0.883676	0.407901	0.561396	0.460801	Mef2d
ENSMUST00000140239.3	0.158537	0.0454614	0.884621	0.58016	2.43337	2.06843	Cers1
ENSMUST00000106262.1	0.143182	0.0455956	0.884621	0.0713348	0.199059	1.48052	Zfp668
ENSMUST00000020379.12	0.0210805	0.0466465	0.884621	0.0853211	0.127814	0.583071	Tcf3
ENSMUST00000196015.4	0.01047	0.0458818	0.884621	0.17968	0.2215	0.301874	Crip2
ENSMUST00000209536.1	0.0277965	0.0456603	0.884621	0.408065	0.596936	0.548779	Tmem160
ENSMUST00000048263.13	0.0214303	0.0466349	0.884621	0.349303	0.243014	-0.523442	Wapl
ENSMUST00000198271.4	0.0412125	0.0461257	0.884621	0.155653	0.287907	0.88727	Pheta1
ENSMUST00000000579.2	0.0678847	0.0461034	0.884621	1.4285	3.0969	1.11632	Sox9
ENSMUST00000055946.7	0.550672	0.046295	0.884621	0.396391	3.27117	3.04481	Gpr158
ENSMUST00000106261.7	0.143182	0.0455956	0.884621	0.0713348	0.199059	1.48052	Zfp668
ENSMUST00000167111.5	0.0180636	0.0464659	0.884621	0.175516	0.130671	-0.42567	Rabggtb
ENSMUST00000183817.1	0.0713146	0.0465525	0.884621	0.575721	1.16698	1.01934	Klf13
ENSMUST00000123693.1	0.0137919	0.0459311	0.884621	0.39771	0.300575	-0.403993	Ptgr2
ENSMUST00000107335.1	0.00912828	0.0467853	0.884621	0.354175	0.275844	-0.360612	S100a16
ENSMUST00000159016.7	0.0134511	0.0465788	0.884621	0.25122	0.330223	0.394486	Polrmt
ENSMUST00000122182.1	0.026967	0.0467621	0.884621	0.621511	0.414446	-0.584597	Cbx5
ENSMUST00000098128.3	0.0738193	0.0461887	0.884621	0.133078	0.0561963	-1.24372	Ccl21d
ENSMUST00000090006.11	0.0142833	0.0457867	0.884621	0.674966	0.529419	-0.350405	Itgb1
ENSMUST00000107333.7	0.00912828	0.0467853	0.884621	0.354175	0.275844	-0.360612	S100a16
ENSMUST00000197070.4	0.567783	0.0451341	0.884621	2.26816	0.823582	-1.46154	Elovl6
ENSMUST00000090027.10	0.0214303	0.0466349	0.884621	0.349303	0.243014	-0.523442	Wapl
ENSMUST00000054415.11	0.143182	0.0455956	0.884621	0.0713348	0.199059	1.48052	Zfp668
ENSMUST00000107254.7	0.11542	0.0464863	0.884621	0.217002	0.596543	1.45892	Rfx5
ENSMUST00000075827.4	0.0315784	0.0451912	0.884621	0.158652	0.237156	0.579969	Jag2
ENSMUST00000109054.2	0.504693	0.0451159	0.884621	1.10306	0.113175	-3.28488	Gm14443
ENSMUST00000191089.1	0.0344998	0.0466263	0.884621	0.201611	0.119335	-0.75656	Gm49416
ENSMUST00000029269.11	0.0122493	0.0459175	0.884621	0.380475	0.282207	-0.431048	Exosc9
ENSMUST00000207278.1	0.0124423	0.0455008	0.884621	0.158099	0.202358	0.356082	Med25
ENSMUST00000090413.5	0.0113393	0.0459179	0.884621	0.165119	0.126492	-0.384456	Utp3
ENSMUST00000230749.1	0.0137571	0.045475	0.884621	0.202097	0.263572	0.38315	Clip4
ENSMUST00000098123.3	0.0738193	0.0461887	0.884621	0.133078	0.0561963	-1.24372	Gm13304
ENSMUST00000105343.7	0.0211411	0.0458524	0.884621	0.0851589	0.127814	0.585817	Tcf3
ENSMUST00000178168.2	0.0738193	0.0461887	0.884621	0.133078	0.0561963	-1.24372	Gm10591
ENSMUST00000102914.9	0.0219635	0.0467622	0.884621	0.0478296	0.0686794	0.521975	Zmiz2
ENSMUST00000109309.8	0.0338374	0.0456189	0.884621	0.531984	0.791102	0.57248	Shank3
ENSMUST00000105344.7	0.0211411	0.0458524	0.884621	0.0851589	0.127814	0.585817	Tcf3
ENSMUST00000111143.7	0.029249	0.0461079	0.884621	0.193016	0.125374	-0.622484	Lmo2
ENSMUST00000008004.9	0.0136616	0.0460318	0.884621	0.343426	0.46033	0.422667	Ddx49
ENSMUST00000042824.12	0.0191138	0.0452709	0.884621	0.451094	0.327596	-0.46151	Herc1
ENSMUST00000089332.4	0.0211886	0.0452926	0.884621	1.19243	1.73608	0.541935	Col8a1
ENSMUST00000042975.6	0.899965	0.046081	0.884621	0.164375	1.68404	3.35686	Tmem30b
ENSMUST00000105345.9	0.0210805	0.0466465	0.884621	0.0853211	0.127814	0.583071	Tcf3
ENSMUST00000105341.7	0.0211411	0.0458524	0.884621	0.0851589	0.127814	0.585817	Tcf3
ENSMUST00000038580.6	0.0432781	0.0463063	0.884621	0.552603	0.300546	-0.878654	H2-M3
ENSMUST00000200380.4	0.01047	0.0458818	0.884621	0.17968	0.2215	0.301874	Crip2
ENSMUST00000211809.1	0.194858	0.0459389	0.884621	0.672056	0.144565	-2.21686	Cklf
ENSMUST00000107334.7	0.00912828	0.0467853	0.884621	0.354175	0.275844	-0.360612	S100a16
ENSMUST00000045469.14	0.0292351	0.0463696	0.884621	0.180672	0.271593	0.588069	Pip5k1c
ENSMUST00000178864.2	0.0738193	0.0461887	0.884621	0.133078	0.0561963	-1.24372	Ccl21b
ENSMUST00000107331.7	0.00912828	0.0467853	0.884621	0.354175	0.275844	-0.360612	S100a16
ENSMUST00000169910.7	0.0214303	0.0466349	0.884621	0.349303	0.243014	-0.523442	Wapl
ENSMUST00000116558.2	0.0170927	0.0466295	0.884621	0.191097	0.284774	0.575512	Fam89b
ENSMUST00000098910.2	0.00912828	0.0467853	0.884621	0.354175	0.275844	-0.360612	S100a16
ENSMUST00000181341.1	0.145236	0.0454674	0.884621	0.656224	0.205699	-1.67365	Zfp87
ENSMUST00000106263.7	0.143182	0.0455956	0.884621	0.0713348	0.199059	1.48052	Zfp668
ENSMUST00000033010.8	0.0458176	0.0458406	0.884621	0.386484	0.689426	0.834986	Kdm8
ENSMUST00000145256.7	0.28908	0.0454982	0.884621	4.25228	0.514211	-3.04781	Zfp961
ENSMUST00000210309.1	0.00719214	0.0454052	0.884621	0.280807	0.231011	-0.281621	Usp47
ENSMUST00000079157.10	0.0259251	0.0454676	0.884621	0.600488	0.89886	0.581962	Eya3
ENSMUST00000098911.9	0.00912828	0.0467853	0.884621	0.354175	0.275844	-0.360612	S100a16
ENSMUST00000107253.7	0.11542	0.0464863	0.884621	0.217002	0.596543	1.45892	Rfx5
ENSMUST00000023736.9	0.0928675	0.0462722	0.884621	0.0856751	0.186749	1.12415	Lmbr1l
ENSMUST00000014447.12	0.0815046	0.046061	0.884621	0.092403	0.211652	1.19568	Glis2
ENSMUST00000028817.6	0.00765032	0.046486	0.884621	0.527313	0.425415	-0.309788	Pcna
ENSMUST00000105340.7	0.0210805	0.0466465	0.884621	0.0853211	0.127814	0.583071	Tcf3
ENSMUST00000034296.14	0.027925	0.0471972	0.885284	0.0472074	0.0756836	0.680968	Pik3r2
ENSMUST00000089950.10	0.0179244	0.0473668	0.885284	0.175516	0.130952	-0.422561	Rabggtb
ENSMUST00000208915.1	0.155048	0.0472121	0.885284	0.113645	0.0336006	-1.75797	Smarca2
ENSMUST00000138667.1	0.015932	0.047713	0.885284	0.327331	0.250349	-0.386809	Gm20716
ENSMUST00000102978.7	0.288802	0.0475265	0.885284	1.65017	0.361477	-2.19064	Zfp184
ENSMUST00000112901.1	0.0169136	0.0476788	0.885284	0.236725	0.176288	-0.425275	Mrps18c
ENSMUST00000025639.6	0.0651435	0.0476212	0.885284	0.291015	0.525817	0.853467	Ccdc86
ENSMUST00000175852.1	0.328712	0.0477271	0.885284	1.26258	0.248484	-2.34516	Pkib
ENSMUST00000177473.7	0.328712	0.0477271	0.885284	1.26258	0.248484	-2.34516	Pkib
ENSMUST00000027396.14	0.0143494	0.0476997	0.885284	0.132244	0.177584	0.425297	Abcb6
ENSMUST00000013766.12	0.0160569	0.0476758	0.885284	0.359868	0.270809	-0.410193	Atraid
ENSMUST00000021617.13	0.0137678	0.0471233	0.885284	0.346263	0.438649	0.341199	Asb2
ENSMUST00000025217.10	0.00460738	0.0473354	0.885284	0.365681	0.31848	-0.199384	Hspa9
ENSMUST00000071949.4	0.0421274	0.0468782	0.885284	0.204787	0.336473	0.716367	Bloc1s4
ENSMUST00000154111.7	0.015932	0.047713	0.885284	0.327331	0.250349	-0.386809	Dpm1
ENSMUST00000066028.12	0.328712	0.0477271	0.885284	1.26258	0.248484	-2.34516	Pkib
ENSMUST00000069949.12	0.0108363	0.0471652	0.885284	0.215867	0.174779	-0.304613	Hnrnpa2b1
ENSMUST00000075992.11	0.328712	0.0477271	0.885284	1.26258	0.248484	-2.34516	Pkib
ENSMUST00000029385.8	0.0366345	0.0470696	0.885284	0.732179	0.440256	-0.733853	Serp1
ENSMUST00000202908.1	0.0238069	0.0473301	0.885284	0.380726	0.262737	-0.53513	Bod1l
ENSMUST00000044565.14	0.0572758	0.0469965	0.885284	0.330894	0.558371	0.754852	Col16a1
ENSMUST00000204158.2	0.0108363	0.0471652	0.885284	0.215867	0.174779	-0.304613	Hnrnpa2b1
ENSMUST00000239418.1	0.0166399	0.0477347	0.885284	0.3351	0.254273	-0.398212	Dnajc7
ENSMUST00000132418.7	0.0115258	0.0472067	0.885284	1.86481	1.44226	-0.370701	Nebl
ENSMUST00000177325.7	0.328712	0.0477271	0.885284	1.26258	0.248484	-2.34516	Pkib
ENSMUST00000208541.1	0.155048	0.0472121	0.885284	0.113645	0.0336006	-1.75797	Smarca2
ENSMUST00000176511.7	0.288802	0.0475265	0.885284	1.65017	0.361477	-2.19064	Zfp184
ENSMUST00000001455.12	0.0225531	0.0476432	0.885284	0.404236	0.552865	0.45173	Mef2d
ENSMUST00000028083.5	0.0111449	0.0473014	0.885284	0.32249	0.259342	-0.314398	Psmb7
ENSMUST00000032916.5	0.0184056	0.0470109	0.885284	0.0739296	0.107403	0.538809	Maz
ENSMUST00000151104.7	0.0323964	0.0476592	0.885284	1.54903	1.01345	-0.612094	Ppargc1a
ENSMUST00000095668.9	0.328712	0.0477271	0.885284	1.26258	0.248484	-2.34516	Pkib
ENSMUST00000204188.2	0.0108363	0.0471652	0.885284	0.215867	0.174779	-0.304613	Hnrnpa2b1
ENSMUST00000149431.1	0.0139524	0.0472417	0.885284	0.339608	0.43095	0.34365	Asb2
ENSMUST00000053766.13	0.00808067	0.0478009	0.885711	0.230312	0.281909	0.291637	Amfr
ENSMUST00000202444.1	0.0739979	0.0478922	0.885711	0.0226686	0.00912418	-1.31293	Polr1d
ENSMUST00000136159.1	0.234315	0.0478722	0.885711	9.29103	1.48982	-2.6407	Dnal1
ENSMUST00000091319.6	0.397844	0.0478433	0.885711	3.05889	0.343565	-3.15435	Sirpb1b
ENSMUST00000192382.5	0.397844	0.0478433	0.885711	3.05889	0.343565	-3.15435	Sirpb1b
ENSMUST00000107559.2	0.0225224	0.0479291	0.885895	0.404236	0.552538	0.450876	Mef2d
ENSMUST00000223483.1	0.0679913	0.0481578	0.886832	0.423418	0.197455	-1.10056	B3galnt2
ENSMUST00000125673.7	0.203532	0.0480571	0.886832	0.222245	0.0531034	-2.06528	St7
ENSMUST00000225495.1	0.0339742	0.0481684	0.886832	0.0602512	0.0329602	-0.870266	Zdhhc6
ENSMUST00000020118.4	0.0205554	0.0481073	0.886832	0.532078	0.76139	0.516999	Dusp6
ENSMUST00000238271.1	0.0311603	0.0481177	0.886832	0.184625	0.117328	-0.654051	Calm2
ENSMUST00000197495.1	0.0923002	0.0480908	0.886832	0.344654	0.15583	-1.14517	Tdrkh
ENSMUST00000015467.8	0.0117855	0.0480964	0.886832	0.345908	0.444812	0.362809	Slc39a1
ENSMUST00000238443.1	0.0278014	0.0483518	0.889711	0.4616	0.285385	-0.693733	Sh3d19
ENSMUST00000111706.7	0.143159	0.0484055	0.890199	0.0121566	0.0440548	1.85756	Lmntd1
ENSMUST00000105327.9	0.029704	0.0484324	0.890199	0.182378	0.27375	0.585926	Pip5k1c
ENSMUST00000225963.1	0.0341511	0.0485204	0.89025	0.0602512	0.0329717	-0.869762	Zdhhc6
ENSMUST00000171077.7	0.369586	0.0486229	0.89025	0.507235	3.66196	2.85189	Siglech
ENSMUST00000149892.1	0.0254093	0.0486245	0.89025	0.236354	0.35789	0.598569	Slc49a4
ENSMUST00000209963.1	0.0170256	0.0485744	0.89025	0.228067	0.314668	0.464369	Aldh16a1
ENSMUST00000094360.12	0.369586	0.0486229	0.89025	0.507235	3.66196	2.85189	Siglech
ENSMUST00000227303.1	0.0265298	0.0484818	0.89025	0.481276	0.296825	-0.697251	Sfmbt1
ENSMUST00000060416.14	0.369586	0.0486229	0.89025	0.507235	3.66196	2.85189	Siglech
ENSMUST00000087729.11	0.688741	0.0488182	0.89078	0.108476	1.0839	3.32078	Gsg1
ENSMUST00000233465.1	0.0485246	0.0487185	0.89078	0.300345	0.176233	-0.769136	Gm7072
ENSMUST00000111140.2	0.0299169	0.0486971	0.89078	0.193497	0.126048	-0.618339	Lmo2
ENSMUST00000102552.7	0.0377866	0.0488294	0.89078	0.0500186	0.031838	-0.651713	Hmgn2
ENSMUST00000056654.7	0.0414985	0.0488686	0.89078	0.156603	0.287907	0.878488	Pheta1
ENSMUST00000090480.5	0.0799908	0.0489325	0.89078	1.55872	0.656638	-1.24719	Coro7
ENSMUST00000111910.3	0.688741	0.0488182	0.89078	0.108476	1.0839	3.32078	Gsg1
ENSMUST00000022135.14	0.0222037	0.0489511	0.89078	0.187426	0.127359	-0.557423	Ak6
ENSMUST00000024727.9	0.0106137	0.0487915	0.89078	0.199974	0.153641	-0.380246	Cdc5l
ENSMUST00000162349.7	0.0294322	0.0489059	0.89078	0.669244	1.01426	0.599818	Apbb2
ENSMUST00000015501.10	0.0136082	0.0488808	0.89078	0.325843	0.257052	-0.342121	Clpx
ENSMUST00000112127.1	0.0407937	0.0490504	0.891357	0.437131	0.761938	0.801607	Arhgap6
ENSMUST00000209154.2	1.15575	0.0491225	0.891357	7.49156	0.312996	-4.58105	Dnah3
ENSMUST00000117849.2	0.0596781	0.0491029	0.891357	1.58765	0.672439	-1.23941	Csnk1g1
ENSMUST00000205379.1	0.0596781	0.0491029	0.891357	1.58765	0.672439	-1.23941	Csnk1g1
ENSMUST00000237085.1	0.11683	0.0491453	0.891357	0.560335	1.41651	1.33798	Bbs1
ENSMUST00000168615.7	0.0332539	0.0491406	0.891357	0.449299	0.279414	-0.685269	Rlf
ENSMUST00000020341.8	0.0314428	0.0492156	0.892141	0.336071	0.20341	-0.724377	2310011J03Rik
ENSMUST00000202692.4	0.0300729	0.0493076	0.892185	0.289206	0.173901	-0.733833	Zfp958
ENSMUST00000113824.7	0.0136589	0.0492718	0.892185	0.325268	0.256594	-0.34214	Clpx
ENSMUST00000035850.7	0.0342844	0.0493264	0.892185	0.801921	0.492304	-0.703912	Npat
ENSMUST00000163075.7	0.0306601	0.0493121	0.892185	0.181806	0.273936	0.591437	Pip5k1c
ENSMUST00000182149.7	0.0265437	0.049598	0.892251	0.982594	0.686422	-0.5175	Prrc2c
ENSMUST00000050556.10	0.0239957	0.0494167	0.892251	0.379233	0.262255	-0.532113	Bod1l
ENSMUST00000197901.4	0.0865824	0.0496011	0.892251	0.359207	0.165948	-1.11409	Tdrkh
ENSMUST00000187758.6	0.0225816	0.0494744	0.892251	0.28466	0.190583	-0.578822	Usp40
ENSMUST00000092473.4	0.0124039	0.0495085	0.892251	0.715302	0.563099	-0.345164	Vps26a
ENSMUST00000166032.7	0.0865824	0.0496011	0.892251	0.359207	0.165948	-1.11409	Tdrkh
ENSMUST00000224291.1	0.034228	0.0494387	0.892251	0.0601669	0.0329894	-0.866966	Zdhhc6
ENSMUST00000075447.13	0.0263126	0.0494379	0.892251	0.191497	0.278803	0.541922	Nectin2
ENSMUST00000045245.9	0.0865824	0.0496011	0.892251	0.359207	0.165948	-1.11409	Tdrkh
ENSMUST00000196606.4	0.0865824	0.0496011	0.892251	0.359207	0.165948	-1.11409	Tdrkh
ENSMUST00000040321.12	0.19012	0.0506154	0.893424	0.345739	0.104522	-1.72587	Trmt10a
ENSMUST00000121731.7	0.112667	0.0506035	0.893424	12.5063	6.29914	-0.989434	Actg2
ENSMUST00000179445.7	0.0093662	0.0503509	0.893424	0.196829	0.155942	-0.335931	Pitpna
ENSMUST00000077788.6	0.240544	0.0508026	0.893424	0.102219	0.503904	2.30149	Tnfaip8l1
ENSMUST00000114459.7	0.0105606	0.0499157	0.893424	0.220074	0.179135	-0.296936	Hnrnpa2b1
ENSMUST00000023156.12	0.0594428	0.0502248	0.893424	4.75134	2.02943	-1.22726	Il1rap
ENSMUST00000155491.7	0.0372803	0.0505932	0.893424	0.124209	0.186473	0.586198	Bri3
ENSMUST00000143219.7	0.0093662	0.0503509	0.893424	0.196829	0.155942	-0.335931	Pitpna
ENSMUST00000140251.8	0.0112827	0.0507222	0.893424	0.279147	0.35337	0.340152	Tsc22d1
ENSMUST00000227325.1	0.0245924	0.0504827	0.893424	0.207275	0.305843	0.561243	Taf4
ENSMUST00000118152.7	0.0273156	0.0499388	0.893424	0.619019	0.414446	-0.578801	Cbx5
ENSMUST00000142683.7	0.0112827	0.0507222	0.893424	0.279147	0.35337	0.340152	Tsc22d1
ENSMUST00000101501.9	0.0907905	0.0503267	0.893424	2.00618	0.965191	-1.05556	Mtm1
ENSMUST00000203147.2	0.0757741	0.0508334	0.893424	0.315764	0.162486	-0.958526	Kras
ENSMUST00000020113.14	0.061364	0.0499109	0.893424	0.194557	0.092224	-1.07698	Poc1b
ENSMUST00000032214.13	0.00952486	0.0508123	0.893424	0.182044	0.225364	0.307975	Mlf2
ENSMUST00000217148.1	0.0301024	0.0503343	0.893424	0.357044	0.228262	-0.645408	Cnot10
ENSMUST00000177207.1	0.0112827	0.0507222	0.893424	0.279147	0.35337	0.340152	Tsc22d1
ENSMUST00000075161.11	0.112667	0.0506035	0.893424	12.5063	6.29914	-0.989434	Actg2
ENSMUST00000203954.2	0.0105606	0.0499157	0.893424	0.220074	0.179135	-0.296936	Hnrnpa2b1
ENSMUST00000203220.2	0.0105822	0.0498908	0.893424	0.219535	0.178652	-0.297295	Hnrnpa2b1
ENSMUST00000086828.9	0.0197788	0.0505752	0.893424	0.297692	0.400422	0.427699	Ptprs
ENSMUST00000072838.5	0.0216859	0.050831	0.893424	0.0703724	0.103468	0.556101	Hsf1
ENSMUST00000133224.1	0.0113018	0.0499945	0.893424	0.278537	0.352936	0.341536	Tsc22d1
ENSMUST00000180095.3	0.00952486	0.0508123	0.893424	0.182044	0.225364	0.307975	Mlf2
ENSMUST00000223859.1	0.0197788	0.0505752	0.893424	0.297692	0.400422	0.427699	Ptprs
ENSMUST00000043674.14	0.0167399	0.0501197	0.893424	0.173502	0.245741	0.502184	Vars2
ENSMUST00000141126.7	0.0188024	0.0499673	0.893424	0.205746	0.144122	-0.513578	Tial1
ENSMUST00000108813.9	0.0273156	0.0499388	0.893424	0.619019	0.414446	-0.578801	Cbx5
ENSMUST00000098308.3	0.210383	0.0504501	0.893424	5.07173	1.06439	-2.25245	Dlg2
ENSMUST00000049257.7	0.0169051	0.0496975	0.893424	0.434022	0.310063	-0.485205	Ddx52
ENSMUST00000098371.8	0.0225713	0.0506751	0.893424	0.190033	0.258451	0.443641	Slco3a1
ENSMUST00000064454.11	0.012729	0.0504368	0.893424	0.483197	0.621492	0.363125	Gcn1
ENSMUST00000178445.1	0.0679211	0.0499993	0.893424	0.347172	0.152018	-1.19141	Txnl4b
ENSMUST00000150845.7	0.114646	0.0502006	0.893424	4.60027	1.055	-2.12448	Slc29a3
ENSMUST00000105265.7	0.0160469	0.0504908	0.893424	0.354855	0.260251	-0.447322	Cnot2
ENSMUST00000179521.7	0.0093662	0.0503509	0.893424	0.196829	0.155942	-0.335931	Pitpna
ENSMUST00000162864.7	0.19012	0.0506154	0.893424	0.345739	0.104522	-1.72587	Trmt10a
ENSMUST00000111393.7	0.0119138	0.0507786	0.893424	0.275076	0.350638	0.350151	Ncor2
ENSMUST00000090002.9	0.0105822	0.0498908	0.893424	0.219535	0.178652	-0.297295	Hnrnpa2b1
ENSMUST00000045153.10	0.0208458	0.0506805	0.893424	0.422547	0.581924	0.461717	Pik3ip1
ENSMUST00000041618.12	0.0245924	0.0504827	0.893424	0.207275	0.305843	0.561243	Taf4
ENSMUST00000135678.1	0.00635882	0.0503377	0.893424	0.227742	0.194178	-0.23002	Atp5a1
ENSMUST00000184744.1	0.0529244	0.0509652	0.894901	3.11428	5.33452	0.776458	Kctd12
ENSMUST00000014957.9	0.137777	0.0509717	0.894901	3.2371	0.654465	-2.30631	Stc1
ENSMUST00000226781.2	0.344354	0.0510395	0.895216	3.08817	0.773903	-1.99653	Eppk1
ENSMUST00000169466.7	0.216024	0.0510525	0.895216	0.327134	0.0851591	-1.94165	Rabl2
ENSMUST00000154742.1	0.0548144	0.0510713	0.895216	0.442583	0.216385	-1.03235	Atxn7l1
ENSMUST00000072729.9	0.0671421	0.0511928	0.896869	6.67119	2.49885	-1.41668	Ms4a4c
ENSMUST00000101670.2	0.0194858	0.0515913	0.897223	0.901774	0.590414	-0.611039	Wdr44
ENSMUST00000098106.8	0.0116527	0.0514827	0.897223	0.200715	0.260407	0.375619	Rusc2
ENSMUST00000035766.12	0.0194858	0.0515913	0.897223	0.901774	0.590414	-0.611039	Wdr44
ENSMUST00000160864.7	0.0163437	0.0516219	0.897223	0.255547	0.195528	-0.38621	Psma3
ENSMUST00000035645.11	0.0116527	0.0514827	0.897223	0.200715	0.260407	0.375619	Rusc2
ENSMUST00000108200.1	0.0202353	0.0515439	0.897223	0.333714	0.237959	-0.487896	Zfp260
ENSMUST00000087258.9	0.0996714	0.0515533	0.897223	0.928589	2.17748	1.22955	Tro
ENSMUST00000050735.11	0.0202353	0.0515439	0.897223	0.333714	0.237959	-0.487896	Zfp260
ENSMUST00000169772.2	0.05143	0.0514792	0.897223	0.240166	0.424837	0.822876	Spats2l
ENSMUST00000059231.3	0.187543	0.0516038	0.897223	1.17614	0.307318	-1.93625	Frat2
ENSMUST00000117293.1	0.0714892	0.0515661	0.897223	0.806045	0.350187	-1.20274	Etv3
ENSMUST00000038608.13	0.0175248	0.0513782	0.897223	0.376368	0.534684	0.506543	Mboat7
ENSMUST00000154199.7	0.0095412	0.0515824	0.897223	0.0636419	0.0782746	0.298569	Dmpk
ENSMUST00000112709.7	0.0996714	0.0515533	0.897223	0.928589	2.17748	1.22955	Tro
ENSMUST00000105893.7	0.0361366	0.0515213	0.897223	0.0526403	0.033979	-0.631522	Hmgn2
ENSMUST00000119575.7	0.0486393	0.0517683	0.899293	0.266347	0.135018	-0.98016	Gimap4
ENSMUST00000131332.7	0.0557576	0.0517999	0.899368	0.403053	0.215501	-0.903273	Acot9
ENSMUST00000032446.11	0.0606755	0.0520417	0.902138	0.0633539	0.130598	1.04363	Ergic2
ENSMUST00000026469.8	0.0324656	0.0520075	0.902138	0.352033	0.226305	-0.637446	Nab2
ENSMUST00000109552.2	0.0129859	0.0520278	0.902138	0.429319	0.325173	-0.400841	Rasa1
ENSMUST00000094477.3	0.0223345	0.0521829	0.90411	0.468505	0.321	-0.545493	Odr4
ENSMUST00000105688.9	0.0812778	0.0526565	0.90659	0.177818	0.361062	1.02185	Pik3cd
ENSMUST00000122059.7	0.0812778	0.0526565	0.90659	0.177818	0.361062	1.02185	Pik3cd
ENSMUST00000096321.2	0.0687498	0.0524234	0.90659	0.173945	0.0902315	-0.946926	Armcx5
ENSMUST00000097648.5	0.0871992	0.0524146	0.90659	0.198204	0.388748	0.971851	Ramp1
ENSMUST00000105690.8	0.0812778	0.0526565	0.90659	0.177818	0.361062	1.02185	Pik3cd
ENSMUST00000177654.7	0.0812778	0.0526565	0.90659	0.177818	0.361062	1.02185	Pik3cd
ENSMUST00000178893.7	0.122591	0.0524551	0.90659	0.430263	0.151845	-1.50262	Crlf3
ENSMUST00000118765.7	0.0156339	0.0525161	0.90659	0.425941	0.321257	-0.406928	Vps29
ENSMUST00000206472.1	0.0596472	0.0524591	0.90659	0.165553	0.341421	1.04426	Ankrd27
ENSMUST00000118704.7	0.0812778	0.0526565	0.90659	0.177818	0.361062	1.02185	Pik3cd
ENSMUST00000038859.13	0.0812778	0.0526565	0.90659	0.177818	0.361062	1.02185	Pik3cd
ENSMUST00000148443.2	0.0604305	0.0526244	0.90659	1.00144	0.473027	-1.08208	Cyp20a1
ENSMUST00000152390.1	0.0353628	0.0527143	0.906636	0.564681	0.925778	0.713229	Pofut1
ENSMUST00000123487.1	0.0353628	0.0527143	0.906636	0.564681	0.925778	0.713229	Pofut1
ENSMUST00000035061.8	0.844592	0.0528506	0.90665	2.30067	0.807756	-1.51006	Ngp
ENSMUST00000042658.4	0.0173127	0.0529079	0.90665	0.332653	0.446819	0.425673	Echdc3
ENSMUST00000036991.4	0.0102505	0.0528324	0.90665	0.303996	0.372123	0.291728	Hspb8
ENSMUST00000166232.3	0.016069	0.0528959	0.90665	0.18776	0.257441	0.455351	Bcar1
ENSMUST00000176638.7	0.0173844	0.0528836	0.90665	0.388868	0.269464	-0.529188	Fundc1
ENSMUST00000067912.7	0.0313147	0.0528189	0.90665	0.425435	0.608906	0.517283	Klf2
ENSMUST00000023294.14	0.123085	0.052821	0.90665	0.602603	0.242447	-1.31354	Rabl2
ENSMUST00000124022.7	0.138351	0.0530409	0.908456	2.80576	0.802281	-1.80621	Gnl3l
ENSMUST00000238864.1	0.16781	0.0530713	0.908505	0.110676	0.42421	1.93844	Alg13
ENSMUST00000001339.5	0.0639341	0.0531175	0.908823	0.139142	0.0750579	-0.890479	Rrp15
ENSMUST00000028914.8	0.0469544	0.0532665	0.910899	1.83435	1.00575	-0.867002	Polr3f
ENSMUST00000059138.5	0.576477	0.0533689	0.912175	0.562228	0.0557505	-3.3341	Prr15
ENSMUST00000037865.12	0.0123372	0.0539309	0.912963	0.294231	0.382837	0.379783	Atp6v0a2
ENSMUST00000112668.8	0.125262	0.0536649	0.912963	5.3187	1.64686	-1.69136	Phf8
ENSMUST00000122175.7	0.137775	0.0548175	0.912963	1.65958	0.480162	-1.78922	Osbpl1a
ENSMUST00000110713.9	0.0196862	0.0540527	0.912963	0.274503	0.198462	-0.467962	Eapp
ENSMUST00000021331.8	0.0270771	0.0551577	0.912963	1.33825	2.25289	0.751423	Klhl28
ENSMUST00000084275.11	0.0234643	0.0547775	0.912963	0.178564	0.269686	0.594841	Zfp384
ENSMUST00000037182.13	0.0181304	0.0551897	0.912963	1.50301	1.04515	-0.524143	Hook3
ENSMUST00000099087.7	0.022597	0.0548888	0.912963	1.24782	1.71087	0.455324	Mbnl1
ENSMUST00000107882.7	0.0213307	0.0542883	0.912963	0.116859	0.162786	0.478207	Akt1s1
ENSMUST00000117386.1	0.0244013	0.0543339	0.912963	0.322778	0.445161	0.463787	Synpo2l
ENSMUST00000099153.9	0.0500493	0.0540834	0.912963	0.550688	0.303464	-0.859709	Ttc14
ENSMUST00000225415.1	0.099191	0.054369	0.912963	0.133357	0.0478434	-1.4789	Ap3s1
ENSMUST00000189644.6	0.0308411	0.0547625	0.912963	0.28423	0.163054	-0.801708	Mnat1
ENSMUST00000081275.4	1.30733	0.0543016	0.912963	1.84039	0.408617	-2.17119	Armc4
ENSMUST00000066055.9	0.0242953	0.053628	0.912963	1.3759	0.951016	-0.53283	Rabgap1
ENSMUST00000118282.8	0.0235859	0.0543497	0.912963	1.11344	0.692979	-0.684144	Atm
ENSMUST00000197787.4	0.0508591	0.0548783	0.912963	0.314796	0.611164	0.957143	Pisd
ENSMUST00000027171.11	0.0918444	0.0540015	0.912963	0.113645	0.27982	1.29997	Carf
ENSMUST00000033081.13	0.142825	0.0553008	0.912963	0.0429213	0.136884	1.67318	Fbxl19
ENSMUST00000115310.8	0.257219	0.0546768	0.912963	0.190176	0.777652	2.03179	Trp63
ENSMUST00000109786.7	0.0218348	0.0549016	0.912963	0.0489048	0.0691574	0.499907	Zmiz2
ENSMUST00000228371.1	0.0218417	0.0552095	0.912963	0.0707584	0.103468	0.548211	Hsf1
ENSMUST00000109787.7	0.0218308	0.0552474	0.912963	0.0489048	0.0691193	0.499113	Zmiz2
ENSMUST00000186207.6	0.142825	0.0553008	0.912963	0.0429213	0.136884	1.67318	Fbxl19
ENSMUST00000234788.1	1.30733	0.0543016	0.912963	1.84039	0.408617	-2.17119	Armc4
ENSMUST00000136757.7	0.0191139	0.0548601	0.912963	0.141786	0.103488	-0.454242	Aamdc
ENSMUST00000209061.1	0.0363584	0.0546116	0.912963	0.297638	0.45608	0.615727	Zfp36
ENSMUST00000031038.10	0.00867856	0.0552987	0.912963	0.368427	0.304367	-0.275566	Ociad1
ENSMUST00000232179.1	0.0235859	0.0543497	0.912963	1.11344	0.692979	-0.684144	Atm
ENSMUST00000090781.7	0.0475654	0.0538987	0.912963	1.3849	2.54193	0.876149	H2bc21
ENSMUST00000057090.11	0.0244013	0.0543339	0.912963	0.322778	0.445161	0.463787	Synpo2l
ENSMUST00000016144.11	0.00963541	0.0546131	0.912963	0.500872	0.399565	-0.326011	Plpp1
ENSMUST00000239186.1	0.0141495	0.0545776	0.912963	0.118635	0.0915663	-0.373641	Lrrfip2
ENSMUST00000210789.2	0.013395	0.0545249	0.912963	0.634079	0.475145	-0.416293	Prpf40a
ENSMUST00000020695.12	0.0259597	0.0548971	0.912963	1.0339	1.49344	0.530546	Tns3
ENSMUST00000119558.7	0.118698	0.0548571	0.912963	0.150316	0.383509	1.35126	Zswim9
ENSMUST00000135148.1	0.0499212	0.0551384	0.912963	1.17046	0.582297	-1.00725	Pelp1
ENSMUST00000044021.11	0.0428454	0.0540585	0.912963	0.876825	0.467333	-0.907838	Slc19a2
ENSMUST00000012612.10	0.0218308	0.0552474	0.912963	0.0489048	0.0691193	0.499113	Zmiz2
ENSMUST00000142407.7	0.0107038	0.0551961	0.912963	0.271576	0.215507	-0.333621	Ube2k
ENSMUST00000112024.9	0.0259449	0.0545683	0.912963	0.0897863	0.0547528	-0.713563	Chn1
ENSMUST00000193517.5	0.0236937	0.054469	0.912963	1.24552	1.72108	0.466564	Mbnl1
ENSMUST00000188618.6	0.0391305	0.0552867	0.912963	0.668615	1.07068	0.679286	Abi2
ENSMUST00000180952.7	0.0918444	0.0540015	0.912963	0.113645	0.27982	1.29997	Carf
ENSMUST00000159337.7	0.0419349	0.054094	0.912963	25.0384	7.13563	-1.81103	Vcan
ENSMUST00000079642.7	0.0411758	0.0536001	0.912963	0.376721	0.207229	-0.862269	Zfp119a
ENSMUST00000187978.6	0.0918444	0.0540015	0.912963	0.113645	0.27982	1.29997	Carf
ENSMUST00000208162.1	0.0466437	0.0535806	0.912963	0.253073	0.422195	0.738358	Qars
ENSMUST00000109584.7	0.0406366	0.0543325	0.912963	0.377253	0.232731	-0.69687	Rbm39
ENSMUST00000045351.12	0.0100433	0.0538372	0.912963	0.297896	0.379377	0.348825	Atg2a
ENSMUST00000108289.7	0.138901	0.0551804	0.912963	0.192064	0.0699763	-1.45665	Gmfg
ENSMUST00000115193.7	0.023538	0.0550974	0.912963	0.0736997	0.0505727	-0.543299	Dnajc2
ENSMUST00000001561.11	0.0746245	0.0548856	0.912963	0.233109	0.543345	1.22086	Nrip2
ENSMUST00000088308.9	0.0234643	0.0547775	0.912963	0.178564	0.269686	0.594841	Zfp384
ENSMUST00000112427.7	0.0234643	0.0547775	0.912963	0.178564	0.269686	0.594841	Zfp384
ENSMUST00000091924.9	0.0362958	0.0551761	0.912963	0.0760302	0.0455152	-0.740225	Polr3gl
ENSMUST00000109083.1	0.00878337	0.0539908	0.912963	0.181433	0.14919	-0.282283	Gnas
ENSMUST00000128057.7	0.0540373	0.0546948	0.912963	0.308952	0.167206	-0.88576	LTO1
ENSMUST00000176715.1	0.0976276	0.0551008	0.912963	0.900547	0.376093	-1.25971	Wdr37
ENSMUST00000040135.8	0.0342734	0.0539389	0.912963	0.438912	0.251955	-0.800768	Nup43
ENSMUST00000200631.4	0.0149492	0.0542645	0.912963	0.244427	0.181761	-0.427362	Rabggtb
ENSMUST00000053015.6	0.00596126	0.0542429	0.912963	0.415308	0.488696	0.234757	Pcbp1
ENSMUST00000105230.3	0.0154377	0.053596	0.912963	0.288144	0.220635	-0.385131	Sarnp
ENSMUST00000070478.3	0.0319834	0.0535099	0.912963	0.790773	1.15933	0.551958	Sdc3
ENSMUST00000195822.1	0.0824755	0.0550525	0.912963	0.407481	0.175831	-1.21254	Snx16
ENSMUST00000222508.1	0.0270771	0.0551577	0.912963	1.33825	2.25289	0.751423	Klhl28
ENSMUST00000102817.4	0.354127	0.0543437	0.912963	0.0834603	0.458122	2.45657	Gap43
ENSMUST00000156520.7	0.0121415	0.0551944	0.912963	0.318852	0.239938	-0.410222	Abhd5
ENSMUST00000040783.10	0.0237217	0.0554397	0.913423	0.281812	0.18957	-0.572004	Usp40
ENSMUST00000212349.1	0.0163109	0.0554675	0.913423	0.188405	0.25787	0.45281	Bcar1
ENSMUST00000164655.1	0.0117776	0.0554216	0.913423	0.368286	0.295814	-0.316135	Hnrnpc
ENSMUST00000002914.9	0.0809936	0.0554278	0.913423	0.173346	0.0685218	-1.33902	Chaf1a
ENSMUST00000233426.1	0.0411418	0.0554503	0.913423	0.259386	0.151322	-0.777478	Oard1
[truncated: 45,286 more rows]
