# Supplementary material for: RPL3L-containing ribosomes determine translation elongation dynamics required for cardiac function
Source: Nat Commun. 2023 Apr 20;14:2131. doi: 10.1038/s41467-023-37838-6 (PMC10119107; doi:10.1038/s41467-023-37838-6)
Supplement: Supplementary file 6 — Supplementary Data 3 [file 41467_2023_37838_MOESM6_ESM.xlsx]

## Sheet: RPL3 OE
geneIDs	disper	pval	padj	Empty	RPL3 OE	log2FC_TE(RPL3 OE vs Empty)	gene_name
ENSMUST00000039559.8	0.000826506	6.08869e-08	0.00184335	0.924541	0.754637	-0.292954	Thbs1
ENSMUST00000030056.11	0.00074429	4.39611e-07	0.00190132	0.558691	0.702078	0.32958	Tnc
ENSMUST00000107372.7	0.000744005	2.8858e-07	0.00190132	0.557272	0.702679	0.334484	Tnc
ENSMUST00000031775.12	0.00044912	2.63223e-07	0.00190132	0.294331	0.351829	0.257435	Cald1
ENSMUST00000107377.9	0.000738155	4.30728e-07	0.00190132	0.56014	0.703801	0.32938	Tnc
ENSMUST00000115021.7	0.000444475	2.47267e-07	0.00190132	0.294248	0.351697	0.2573	Cald1
ENSMUST00000001547.7	0.00147115	3.33271e-07	0.00190132	0.758771	0.596658	-0.34676	Col1a1
ENSMUST00000006626.4	0.00231008	5.80197e-07	0.00219568	0.360077	0.598829	0.73384	Actn3
ENSMUST00000149009.7	0.000467479	1.01637e-06	0.0027771	0.289461	0.344174	0.24977	Cald1
ENSMUST00000115027.7	0.000454654	1.10075e-06	0.0027771	0.289311	0.342769	0.244616	Cald1
ENSMUST00000079391.9	0.000443061	9.94252e-07	0.0027771	0.291783	0.345712	0.244671	Cald1
ENSMUST00000115026.7	0.000443061	9.94252e-07	0.0027771	0.291783	0.345712	0.244671	Cald1
ENSMUST00000213866.1	0.000345552	2.09625e-06	0.00358483	0.577741	0.511475	-0.175759	Sparc
ENSMUST00000108858.7	0.000346139	2.13136e-06	0.00358483	0.574592	0.508672	-0.1758	Sparc
ENSMUST00000029846.4	0.00066107	1.68507e-06	0.00358483	0.716254	0.594405	-0.269025	Ccn1
ENSMUST00000216313.1	0.000343246	2.05577e-06	0.00358483	0.577478	0.511309	-0.175573	Sparc
ENSMUST00000018737.12	0.000346139	2.13136e-06	0.00358483	0.574592	0.508672	-0.1758	Sparc
ENSMUST00000214685.1	0.000346139	2.13136e-06	0.00358483	0.574592	0.508672	-0.1758	Sparc
ENSMUST00000169489.1	0.000705643	5.84488e-06	0.00884768	0.542694	0.465572	-0.221136	Bgn
ENSMUST00000033741.14	0.000705643	5.84488e-06	0.00884768	0.542694	0.465572	-0.221136	Bgn
ENSMUST00000092155.11	0.0344298	1.03484e-05	0.0149189	24.9736	0.933377	-4.7418	Col11a1
ENSMUST00000054564.12	0.000690091	1.50384e-05	0.0206949	0.715333	0.612004	-0.225074	Pcolce
ENSMUST00000031731.13	0.00069385	1.58468e-05	0.0208592	0.715176	0.611939	-0.224911	Pcolce
ENSMUST00000088552.6	0.00160566	1.96858e-05	0.0248329	1.15038	0.861088	-0.417877	Myl9
ENSMUST00000063138.7	0.0145998	2.63626e-05	0.0319251	2.5171	0.66306	-1.92455	Msl3l2
ENSMUST00000185502.6	0.0892963	3.05489e-05	0.032618	0.369447	6.03617	4.03019	Spock1
ENSMUST00000110160.8	0.120078	3.12443e-05	0.032618	1.42452	0.137003	-3.3782	Tm6sf2
ENSMUST00000049197.5	0.120078	3.12443e-05	0.032618	1.42452	0.137003	-3.3782	Tm6sf2
ENSMUST00000186271.6	0.0892963	3.05489e-05	0.032618	0.369447	6.03617	4.03019	Spock1
ENSMUST00000060366.6	0.000616019	3.33811e-05	0.0336871	0.583781	0.495952	-0.235227	Zfp36l2
ENSMUST00000039631.9	0.00307912	4.00472e-05	0.0391106	0.470999	0.360686	-0.384981	Acta2
ENSMUST00000035797.15	0.0525983	6.37046e-05	0.0602705	62.4849	1.26134	-5.63047	Rab26
ENSMUST00000027505.12	0.0039841	0.000109006	0.100005	1.67778	1.0799	-0.635651	Ing5
ENSMUST00000190476.1	0.00412391	0.000114281	0.10176	1.66847	1.07184	-0.638433	Ing5
ENSMUST00000119720.7	0.11299	0.000133402	0.110334	6.76393	0.114038	-5.89028	Adam32
ENSMUST00000067763.9	0.00124978	0.000140807	0.110334	0.27267	0.355998	0.384714	Xlr
ENSMUST00000114810.1	0.00124978	0.000140807	0.110334	0.27267	0.355998	0.384714	Xlr
ENSMUST00000199406.4	0.000632661	0.000142132	0.110334	0.042069	0.0506115	0.266707	Anapc5
ENSMUST00000121438.8	0.11299	0.000133402	0.110334	6.76393	0.114038	-5.89028	Adam32
ENSMUST00000117194.7	0.00361999	0.000161559	0.115655	0.147679	0.0853341	-0.791268	Cep164
ENSMUST00000196015.4	0.000627891	0.000159267	0.115655	0.550799	0.473428	-0.218381	Crip2
ENSMUST00000200380.4	0.000627891	0.000159267	0.115655	0.550799	0.473428	-0.218381	Crip2
ENSMUST00000040154.8	0.00262096	0.000164266	0.115655	0.5947	0.464786	-0.355596	Cox6a1
ENSMUST00000214644.1	0.0172589	0.000174939	0.12037	0.743198	0.309739	-1.26269	Tpd52l1
ENSMUST00000038475.8	0.075544	0.000185218	0.121901	13.7712	0.807446	-4.09214	Fa2h
ENSMUST00000201809.1	0.0506097	0.00018507	0.121901	3.73584	0.326262	-3.51733	Ift172
ENSMUST00000215515.1	0.017123	0.000198048	0.127572	0.743198	0.312833	-1.24835	Tpd52l1
ENSMUST00000105690.8	0.070216	0.00023558	0.1341	0.394967	5.66812	3.84307	Pik3cd
ENSMUST00000105230.3	0.00155877	0.000260807	0.1341	0.22062	0.276918	0.327898	Sarnp
ENSMUST00000090269.6	0.00276727	0.000274001	0.1341	27.7219	68.0821	1.29625	Actc1
ENSMUST00000177654.7	0.070216	0.00023558	0.1341	0.394967	5.66812	3.84307	Pik3cd
ENSMUST00000001513.7	0.000436593	0.00024645	0.1341	0.573924	0.512265	-0.163968	Tubb6
ENSMUST00000110504.1	0.00166017	0.000274623	0.1341	0.318575	0.398215	0.321915	Sub1
ENSMUST00000167721.7	0.00446781	0.00025479	0.1341	0.419239	0.315815	-0.408693	Actb
ENSMUST00000045529.2	0.103318	0.000271997	0.1341	5.422	0.128526	-5.39869	Kiss1r
ENSMUST00000081650.14	0.00149722	0.000239388	0.1341	0.19216	0.162013	-0.246202	Rpl3
ENSMUST00000164416.7	0.00149286	0.000267256	0.1341	0.386855	0.518872	0.423585	Pcid2
ENSMUST00000098470.8	0.00176566	0.000254743	0.1341	0.539131	0.753851	0.483643	Rbmx
ENSMUST00000140384.7	0.00176566	0.000254743	0.1341	0.539131	0.753851	0.483643	Rbmx
ENSMUST00000118704.7	0.070216	0.00023558	0.1341	0.394967	5.66812	3.84307	Pik3cd
ENSMUST00000084882.8	0.000522889	0.000258293	0.1341	0.543804	0.481951	-0.1742	Crip2
ENSMUST00000022816.14	0.00166017	0.000274623	0.1341	0.318575	0.398215	0.321915	Sub1
ENSMUST00000086216.8	0.000562866	0.00028472	0.136824	0.0415785	0.0491835	0.242337	Anapc5
ENSMUST00000030313.8	0.0035874	0.000296467	0.138098	0.251447	0.425947	0.760421	Caap1
ENSMUST00000187656.6	0.0394148	0.000296495	0.138098	0.328999	1.40878	2.09829	Gm3604
ENSMUST00000197074.4	0.00056539	0.000310244	0.142313	0.0415374	0.0490853	0.240878	Anapc5
ENSMUST00000232968.1	0.0736403	0.000322294	0.142914	5.13704	0.377981	-3.76455	Ptchd4
ENSMUST00000200645.4	0.000562986	0.000325716	0.142914	0.0413835	0.0488578	0.239533	Anapc5
ENSMUST00000048691.5	0.0736403	0.000322294	0.142914	5.13704	0.377981	-3.76455	Ptchd4
ENSMUST00000105688.9	0.0665647	0.000340109	0.143011	0.394967	5.33487	3.75565	Pik3cd
ENSMUST00000038859.13	0.0665647	0.000340109	0.143011	0.394967	5.33487	3.75565	Pik3cd
ENSMUST00000122059.7	0.0665647	0.000340109	0.143011	0.394967	5.33487	3.75565	Pik3cd
ENSMUST00000104941.3	0.00575137	0.000350364	0.145305	124.979	68.716	-0.862967	Hist1h4m
ENSMUST00000032902.10	0.0189974	0.000377793	0.150033	3.29182	15.5272	2.23784	Calcb
ENSMUST00000100497.10	0.00448109	0.000381588	0.150033	0.413665	0.314071	-0.397368	Actb
ENSMUST00000182816.1	0.0189974	0.000377793	0.150033	3.29182	15.5272	2.23784	Calcb
ENSMUST00000102979.1	0.00582225	0.000369724	0.150033	128.281	70.6295	-0.860968	Hist1h4n
ENSMUST00000190993.6	0.000911285	0.000484351	0.183296	0.669297	0.576819	-0.214529	Srsf2
ENSMUST00000092404.12	0.000911285	0.000484351	0.183296	0.669297	0.576819	-0.214529	Srsf2
ENSMUST00000136914.7	0.000911285	0.000484351	0.183296	0.669297	0.576819	-0.214529	Srsf2
ENSMUST00000022009.9	0.00148088	0.000499029	0.18652	0.190535	0.245554	0.365986	Cetn3
ENSMUST00000196640.4	0.000568285	0.000514155	0.18872	0.0412807	0.0485022	0.232585	Anapc5
ENSMUST00000213639.1	0.0182759	0.000517384	0.18872	0.622487	0.279788	-1.15371	Tpd52l1
ENSMUST00000202781.1	0.0104778	0.000525392	0.18936	0.853148	0.349905	-1.28583	Mthfd2l
ENSMUST00000209923.1	0.0122203	0.000549693	0.19424	0.0672054	0.158883	1.24132	Tmem192
ENSMUST00000107371.1	0.000867221	0.000551763	0.19424	0.907551	1.13375	0.321054	Tnc
ENSMUST00000019982.8	0.0017137	0.000590993	0.196619	0.181293	0.239722	0.40304	Gtf3c6
ENSMUST00000217537.1	0.0017137	0.000590993	0.196619	0.181293	0.239722	0.40304	Gtf3c6
ENSMUST00000197719.4	0.000568732	0.000587429	0.196619	0.0410857	0.0481764	0.229693	Anapc5
ENSMUST00000000305.6	0.0181731	0.000584263	0.196619	0.622487	0.282519	-1.1397	Tpd52l1
ENSMUST00000213528.1	0.0181731	0.000584263	0.196619	0.622487	0.282519	-1.1397	Tpd52l1
ENSMUST00000224651.1	0.00289346	0.000602537	0.19828	127.132	58.6419	-1.11632	H2bc14
ENSMUST00000109638.1	0.00137173	0.000611925	0.199205	0.495729	0.384928	-0.364962	Eif6
ENSMUST00000187717.6	0.06978	0.000624302	0.201072	1.38086	0.307337	-2.16767	Fam126b
ENSMUST00000045905.13	0.000754155	0.000659198	0.210076	0.299388	0.354714	0.244638	Fermt2
ENSMUST00000071652.5	0.00780104	0.000671743	0.211844	0.321602	0.189715	-0.761444	Mthfd2l
ENSMUST00000001046.6	0.00485667	0.000713207	0.222601	0.264382	0.200771	-0.397077	S100a4
ENSMUST00000048260.14	0.00127426	0.000754284	0.223882	0.507067	0.61132	0.269752	Lman1
ENSMUST00000146903.7	0.00380035	0.000753675	0.223882	0.276005	0.42932	0.637356	Sympk
ENSMUST00000031354.10	0.0433368	0.000728112	0.223882	0.311165	2.03276	2.70769	Abcb9
ENSMUST00000120461.8	0.00127426	0.000754284	0.223882	0.507067	0.61132	0.269752	Lman1
ENSMUST00000236866.1	0.00127426	0.000754284	0.223882	0.507067	0.61132	0.269752	Lman1
ENSMUST00000111155.1	0.00140013	0.00078323	0.229441	0.806875	0.689101	-0.22763	Hspb1
ENSMUST00000219745.1	0.143415	0.000788169	0.229441	4.6908	0.128526	-5.1897	Kiss1r
ENSMUST00000197874.1	0.00533659	0.000802028	0.231251	0.780948	0.463315	-0.753234	Mmp14
ENSMUST00000108068.7	0.000677573	0.000837311	0.234874	0.259149	0.217954	-0.249758	Ubap2
ENSMUST00000030143.12	0.000677338	0.000824162	0.234874	0.259149	0.217908	-0.250059	Ubap2
ENSMUST00000005077.6	0.000985797	0.000837867	0.234874	0.731017	0.640652	-0.190364	Hspb1
ENSMUST00000068880.13	0.00550176	0.000894465	0.241785	0.626087	1.21254	0.953597	Paqr8
ENSMUST00000187651.1	0.00550176	0.000894465	0.241785	0.626087	1.21254	0.953597	Paqr8
ENSMUST00000167119.7	0.00550176	0.000894465	0.241785	0.626087	1.21254	0.953597	Paqr8
ENSMUST00000189400.6	0.00550176	0.000894465	0.241785	0.626087	1.21254	0.953597	Paqr8
ENSMUST00000036300.12	0.0232545	0.000919109	0.242434	2.28766	0.660248	-1.7928	Col27a1
ENSMUST00000144548.8	0.0392154	0.000931154	0.242434	1.43249	16.2877	3.50719	Mfsd4a
ENSMUST00000126927.7	0.0392154	0.000931154	0.242434	1.43249	16.2877	3.50719	Mfsd4a
ENSMUST00000112370.8	0.0392154	0.000931154	0.242434	1.43249	16.2877	3.50719	Mfsd4a
ENSMUST00000069449.6	0.00208876	0.000943715	0.242434	0.223544	0.277337	0.31108	Rras2
ENSMUST00000062147.13	0.00260194	0.000944911	0.242434	0.282718	0.231873	-0.286028	Actg1
ENSMUST00000105238.9	0.0265039	0.000978238	0.246801	0.757593	0.31496	-1.26625	Stat2
ENSMUST00000085708.2	0.0265039	0.000978238	0.246801	0.757593	0.31496	-1.26625	Stat2
ENSMUST00000118666.7	0.0830029	0.00102073	0.249215	9.66267	0.405243	-4.57556	P2ry10
ENSMUST00000026681.6	0.00327079	0.00100476	0.249215	0.317559	0.443497	0.481898	Tma16
ENSMUST00000065134.3	0.00108177	0.00101545	0.249215	1.03335	0.812532	-0.34683	Ier5l
ENSMUST00000053375.3	0.0830029	0.00102073	0.249215	9.66267	0.405243	-4.57556	P2ry10
ENSMUST00000198128.1	0.0041607	0.00113141	0.25416	0.385596	0.301422	-0.355306	S100a6
ENSMUST00000159038.7	0.0390288	0.0011069	0.25416	1.43249	15.7718	3.46076	Mfsd4a
ENSMUST00000200289.1	0.00416201	0.00112021	0.25416	0.38537	0.301168	-0.355674	S100a6
ENSMUST00000112365.8	0.0390288	0.0011069	0.25416	1.43249	15.7718	3.46076	Mfsd4a
ENSMUST00000102871.9	0.00646336	0.00107791	0.25416	0.562478	1.10655	0.976206	L1cam
ENSMUST00000066576.11	0.00646336	0.00107791	0.25416	0.562478	1.10655	0.976206	L1cam
ENSMUST00000114430.7	0.00646336	0.00107791	0.25416	0.562478	1.10655	0.976206	L1cam
ENSMUST00000075161.11	0.00145802	0.00114173	0.25416	1.11329	0.929474	-0.260349	Actg2
ENSMUST00000124830.2	0.0400067	0.00110235	0.25416	28.5691	2.07256	-3.78497	Dsp
ENSMUST00000108549.1	0.00259364	0.00104995	0.25416	0.366948	0.301107	-0.285296	Pfn1
ENSMUST00000121731.7	0.00145802	0.00114173	0.25416	1.11329	0.929474	-0.260349	Actg2
ENSMUST00000001051.8	0.0041607	0.00113141	0.25416	0.385596	0.301422	-0.355306	S100a6
ENSMUST00000018437.2	0.00260928	0.00120539	0.266374	0.37231	0.306397	-0.281102	Pfn1
ENSMUST00000020171.11	0.00203453	0.00121724	0.267043	0.972625	0.802651	-0.27711	Ccn2
ENSMUST00000108883.9	0.000301648	0.00131123	0.285593	0.511514	0.56064	0.132303	Anxa6
ENSMUST00000060792.5	0.000399599	0.00133121	0.287875	0.940789	0.853061	-0.141222	Cavin1
ENSMUST00000102727.2	0.000298899	0.00135549	0.291046	0.510906	0.559683	0.131552	Anxa6
ENSMUST00000064806.12	0.005153	0.00141718	0.291871	1.6757	3.57171	1.09185	Dmbx1
ENSMUST00000124071.8	0.005153	0.00141718	0.291871	1.6757	3.57171	1.09185	Dmbx1
ENSMUST00000184067.7	0.0344501	0.00137508	0.291871	4.43997	1.09439	-2.02042	Col27a1
ENSMUST00000134939.8	0.00123598	0.00140442	0.291871	0.311713	0.383592	0.299355	Qars
ENSMUST00000094434.12	0.000644878	0.00140154	0.291871	0.0216107	0.0190896	-0.178963	Ftl1
ENSMUST00000084338.6	0.005153	0.00141718	0.291871	1.6757	3.57171	1.09185	Dmbx1
ENSMUST00000057893.6	0.00122136	0.0015124	0.309377	0.681155	0.551391	-0.304908	Fzd2
ENSMUST00000106103.7	0.00250452	0.00153125	0.311132	0.0854694	0.128867	0.592404	Zzz3
ENSMUST00000196423.4	0.00066107	0.00155812	0.31448	0.0417321	0.0497651	0.253978	Anapc5
ENSMUST00000166542.2	0.00990717	0.00156902	0.314583	0.110291	0.0523455	-1.07517	Hivep3
ENSMUST00000106307.8	0.00987466	0.00159801	0.318288	0.110291	0.0524177	-1.07319	Hivep3
ENSMUST00000008036.8	0.00238912	0.00162105	0.320766	0.11884	0.098853	-0.265668	Rplp1
ENSMUST00000018333.12	0.00117463	0.00164706	0.321708	0.250469	0.309622	0.305878	Uchl5
ENSMUST00000189936.6	0.00117463	0.00164706	0.321708	0.250469	0.309622	0.305878	Uchl5
ENSMUST00000235973.1	0.00241441	0.00169217	0.327636	0.135701	0.181252	0.417565	Eif1a
ENSMUST00000006838.15	0.00121212	0.00169905	0.327636	0.321124	0.393051	0.291586	Qars
ENSMUST00000237478.1	0.00166337	0.00175152	0.333505	0.128673	0.165285	0.36125	Eif1a
ENSMUST00000034868.13	0.00273112	0.00174793	0.333505	0.234162	0.331153	0.499991	Clk1
ENSMUST00000143900.7	0.00380556	0.00178479	0.337716	0.729535	0.479474	-0.605525	Dhodh
ENSMUST00000168382.1	0.00245934	0.00183827	0.339854	0.135771	0.181137	0.415905	Eif1a
ENSMUST00000032260.5	0.010092	0.00184099	0.339854	6.93016	2.15543	-1.68491	Clec2d
ENSMUST00000078079.10	0.00245934	0.00183827	0.339854	0.135771	0.181137	0.415905	Eif1a
ENSMUST00000060576.7	0.098922	0.00182395	0.339854	1.10011	0.0931655	-3.5617	Lpar4
ENSMUST00000220541.1	0.00079375	0.0018784	0.344659	0.083355	0.0674358	-0.305755	Pacs2
ENSMUST00000235455.1	0.00248244	0.00190955	0.346178	0.135841	0.181137	0.415163	Eif1a
ENSMUST00000238168.1	0.00248244	0.00190955	0.346178	0.135841	0.181137	0.415163	Eif1a
ENSMUST00000024260.13	0.000865215	0.00197093	0.346917	0.241679	0.206073	-0.229936	Pcbp4
ENSMUST00000219512.1	0.00120483	0.00196104	0.346917	0.168497	0.208322	0.306094	Sarnp
ENSMUST00000046658.9	0.0521336	0.00193995	0.346917	1.56743	15.7718	3.33087	Mfsd4a
ENSMUST00000190501.6	0.00174452	0.00195983	0.346917	0.324774	0.44401	0.451155	Relch
ENSMUST00000130559.1	0.0012731	0.00195567	0.346917	0.828819	0.671151	-0.304419	Mpc1
ENSMUST00000164102.1	0.00378049	0.00200712	0.351247	0.408245	0.631343	0.62899	Timm22
ENSMUST00000170757.2	0.00542216	0.00215081	0.374229	0.151208	0.271349	0.843621	C2cd2
ENSMUST00000116231.3	0.0368128	0.00225701	0.390462	11.9242	1.52536	-2.96668	Eef1akmt3
ENSMUST00000124023.7	0.00121002	0.00229156	0.394188	0.83154	0.677266	-0.296064	Mpc1
ENSMUST00000008297.4	0.063225	0.00237664	0.39753	2.14233	0.439336	-2.28579	Clstn3
ENSMUST00000118204.1	0.00204275	0.00235233	0.39753	0.366675	0.474396	0.371589	Skil
ENSMUST00000112523.7	0.063225	0.00237664	0.39753	2.14233	0.439336	-2.28579	Clstn3
ENSMUST00000029194.11	0.00204275	0.00235233	0.39753	0.366675	0.474396	0.371589	Skil
ENSMUST00000198474.1	0.00333277	0.00232701	0.39753	0.343221	0.241664	-0.506136	3110082I17Rik
ENSMUST00000210106.1	0.000784753	0.00242156	0.400615	0.0165908	0.0141994	-0.224549	Ftl1
ENSMUST00000169804.1	0.0020164	0.00242111	0.400615	0.236854	0.185162	-0.355207	Polr2m
ENSMUST00000200570.4	0.00237606	0.00244023	0.401511	0.0832593	0.12332	0.566719	Zzz3
ENSMUST00000159286.7	0.0307355	0.00246714	0.403745	1.42247	0.507653	-1.48648	Plekhg4
ENSMUST00000215683.1	0.00125161	0.00257582	0.404057	0.135509	0.170879	0.334592	Dcun1d5
ENSMUST00000223579.2	0.0349606	0.00249596	0.404057	0.489775	0.104175	-2.23311	Arsk
ENSMUST00000086721.9	0.00171341	0.00252874	0.404057	0.331862	0.448025	0.432998	Relch
ENSMUST00000039173.12	0.00171976	0.00257174	0.404057	0.334121	0.450593	0.431455	Relch
ENSMUST00000007012.5	0.000816709	0.00254678	0.404057	0.530114	0.629612	0.248161	Sod2
ENSMUST00000034874.13	0.0100722	0.00251647	0.404057	0.597383	1.87713	1.6518	Cyp11a1
ENSMUST00000118470.7	0.0020127	0.00253716	0.404057	0.362581	0.468648	0.370201	Skil
ENSMUST00000202812.1	0.00153623	0.00255589	0.404057	0.434592	0.548297	0.335296	Ube2a
ENSMUST00000018748.8	0.00269767	0.00259751	0.405358	0.866516	0.613576	-0.497984	Tbx3
ENSMUST00000121021.7	0.00270555	0.00271785	0.414167	0.863168	0.612389	-0.495194	Tbx3
ENSMUST00000025955.7	0.00188041	0.00272235	0.414167	0.2068	0.245117	0.245234	Eif3a
ENSMUST00000079719.10	0.00270555	0.00271785	0.414167	0.863168	0.612389	-0.495194	Tbx3
ENSMUST00000118110.2	0.412069	0.00269	0.414167	0.162199	10.1469	5.96714	Arrdc4
ENSMUST00000191043.6	0.015697	0.00270869	0.414167	0.3348	0.129291	-1.37268	2610044O15Rik8
ENSMUST00000084891.4	0.000798063	0.00275558	0.41505	0.0842499	0.0688909	-0.290362	Pacs2
ENSMUST00000223502.1	0.000798063	0.00275558	0.41505	0.0842499	0.0688909	-0.290362	Pacs2
ENSMUST00000060049.7	0.00226483	0.00280461	0.418405	0.232263	0.3139	0.434547	Haus3
ENSMUST00000079125.7	0.00184959	0.00280549	0.418405	0.837648	0.653098	-0.359044	Scand1
ENSMUST00000112085.8	0.00137821	0.00283257	0.420373	0.0515622	0.0636466	0.30377	Tnnt2
ENSMUST00000179863.7	0.00139283	0.00305594	0.42676	0.0516116	0.063623	0.301854	Tnnt2
ENSMUST00000189732.6	0.00139604	0.00304563	0.42676	0.051609	0.0636303	0.302091	Tnnt2
ENSMUST00000168406.3	0.0213855	0.00293466	0.42676	0.923364	0.303164	-1.6068	Tmem176a
ENSMUST00000066532.4	0.00267573	0.00290057	0.42676	1.14416	0.756471	-0.596935	Lipg
ENSMUST00000101426.10	0.0213855	0.00293466	0.42676	0.923364	0.303164	-1.6068	Tmem176a
ENSMUST00000013693.10	0.00181052	0.00312303	0.42676	0.372459	0.489528	0.394308	Commd8
ENSMUST00000038705.7	0.00217658	0.00307578	0.42676	0.393729	0.537957	0.450289	Ufl1
ENSMUST00000204482.2	0.0213855	0.00293466	0.42676	0.923364	0.303164	-1.6068	Tmem176a
ENSMUST00000071555.12	0.00293231	0.00314977	0.42676	0.268197	0.222716	-0.268088	Actg1
ENSMUST00000210075.1	0.00202323	0.00308766	0.42676	0.255475	0.314867	0.301561	Rras2
ENSMUST00000106215.10	0.00293199	0.00314056	0.42676	0.268113	0.222636	-0.268156	Actg1
ENSMUST00000189355.6	0.00139851	0.0031295	0.42676	0.0516251	0.0636131	0.301251	Tnnt2
ENSMUST00000065103.3	0.00114232	0.0031189	0.42676	0.377304	0.472353	0.324138	Mrpl35
ENSMUST00000112087.8	0.00139787	0.00311395	0.42676	0.0516198	0.0636131	0.301401	Tnnt2
ENSMUST00000112086.2	0.00140814	0.00315753	0.42676	0.0515915	0.0635749	0.301322	Tnnt2
ENSMUST00000178204.7	0.00139222	0.00301853	0.42676	0.0516116	0.0636402	0.302244	Tnnt2
ENSMUST00000108253.7	0.00849162	0.00305194	0.42676	0.481076	0.943146	0.971217	Rmdn1
ENSMUST00000178854.7	0.00139669	0.00308345	0.42676	0.051609	0.0636131	0.301701	Tnnt2
ENSMUST00000026405.9	0.0012346	0.00310469	0.42676	0.404698	0.488481	0.271455	Bloc1s1
ENSMUST00000188028.6	0.00139222	0.00301853	0.42676	0.0516116	0.0636402	0.302244	Tnnt2
ENSMUST00000027671.11	0.00140882	0.0031734	0.426999	0.0515969	0.0635749	0.301173	Tnnt2
ENSMUST00000067782.7	0.00188667	0.00322159	0.431565	0.196943	0.254676	0.370885	Xlr
ENSMUST00000110706.1	0.0020665	0.00325611	0.434268	0.43511	0.601443	0.467047	Haus2
ENSMUST00000022230.14	0.00656751	0.00329826	0.436628	0.249268	0.426043	0.773301	Srek1ip1
ENSMUST00000200553.1	0.000788112	0.00332957	0.436628	0.451197	0.402588	-0.164452	Crip1
ENSMUST00000106100.8	0.00219252	0.00336034	0.436628	0.0901498	0.119342	0.404705	Zzz3
ENSMUST00000106101.1	0.00219252	0.00336034	0.436628	0.0901498	0.119342	0.404705	Zzz3
ENSMUST00000089982.10	0.00219252	0.00336034	0.436628	0.0901498	0.119342	0.404705	Zzz3
ENSMUST00000006523.11	0.000788112	0.00332957	0.436628	0.451197	0.402588	-0.164452	Crip1
ENSMUST00000023217.10	0.000474445	0.00348886	0.437677	0.467078	0.417312	-0.162537	Bop1
ENSMUST00000008032.13	0.00091751	0.00348414	0.437677	0.601103	0.510811	-0.234824	Crlf1
ENSMUST00000233281.1	0.00373956	0.00338892	0.437677	0.0768567	0.11739	0.611067	Zfp52
ENSMUST00000199089.4	0.00078146	0.00351466	0.437677	0.458596	0.409483	-0.163419	Crip1
ENSMUST00000049813.5	0.0105149	0.00347345	0.437677	0.235809	0.502868	1.09256	Yod1
ENSMUST00000109543.8	0.00153819	0.00357364	0.437677	0.635664	0.830367	0.385485	Vcan
ENSMUST00000099560.4	0.00816026	0.00344453	0.437677	0.435212	0.811281	0.898485	Ptar1
ENSMUST00000184265.7	0.00073076	0.00342474	0.437677	0.357821	0.425418	0.249642	Cpne1
ENSMUST00000089948.5	0.0485875	0.00356577	0.437677	0.122536	0.563487	2.20117	Slc44a5
ENSMUST00000131024.1	0.0153127	0.00358526	0.437677	0.164715	0.403651	1.29314	Ifi35
ENSMUST00000116567.3	0.00289011	0.00352978	0.437677	0.21204	0.286242	0.432897	Brms1
ENSMUST00000228187.1	0.244068	0.00356563	0.437677	3.50054	0.394799	-3.14839	Lrguk
ENSMUST00000235740.1	0.00816026	0.00344453	0.437677	0.435212	0.811281	0.898485	Ptar1
ENSMUST00000193480.1	0.00778397	0.00342693	0.437677	0.0616091	0.12436	1.01331	Zbtb18
ENSMUST00000026043.11	0.00103252	0.00356694	0.437677	0.206381	0.242393	0.232034	Slk
ENSMUST00000208136.1	0.124866	0.00374701	0.438254	0.264193	0.0974177	-1.43934	Lmo1
ENSMUST00000140299.2	0.00199282	0.00371211	0.438254	0.0910364	0.117882	0.372826	Rxylt1
ENSMUST00000020381.4	0.00234025	0.00374922	0.438254	0.193048	0.255265	0.403032	Frs2
ENSMUST00000053020.7	0.00660138	0.00363463	0.438254	1.28524	0.747097	-0.782666	Neurl1b
ENSMUST00000220381.1	0.00129646	0.00363036	0.438254	0.231411	0.278163	0.265473	Sarnp
ENSMUST00000129830.1	0.00114421	0.00374817	0.438254	0.435999	0.360516	-0.274262	Eif6
ENSMUST00000164096.1	0.00207098	0.00372766	0.438254	0.383698	0.469856	0.292245	Snrpe
ENSMUST00000126203.7	0.160936	0.00366133	0.438254	1.83031	0.152579	-3.58446	Ugt1a7c
ENSMUST00000025957.8	0.00178678	0.00363797	0.438254	0.395019	0.5251	0.410669	Fam45a
ENSMUST00000154970.8	0.0234491	0.00371289	0.438254	0.418757	0.191497	-1.12879	Pif1
ENSMUST00000165704.7	0.000418367	0.00371127	0.438254	0.645536	0.592943	-0.122605	Ptbp1
ENSMUST00000075410.4	0.0032398	0.00378267	0.438775	0.378575	0.57641	0.606519	Btbd3
ENSMUST00000023334.14	0.00263449	0.00377315	0.438775	0.143321	0.192388	0.424768	Nectin3
ENSMUST00000106756.8	0.0246012	0.00386194	0.44626	0.356579	0.103132	-1.78973	Cyb5rl
ENSMUST00000036992.8	0.124414	0.00388475	0.447189	0.261133	0.0974177	-1.42253	Lmo1
ENSMUST00000105106.1	0.00494051	0.00392037	0.44958	205.644	102.001	-1.01156	H2bc7
ENSMUST00000068681.11	0.00147439	0.00394415	0.450601	0.341369	0.427337	0.324044	Ngef
ENSMUST00000203147.2	0.00139239	0.00399305	0.452769	0.12398	0.160701	0.374273	Kras
ENSMUST00000051691.7	0.00113931	0.00397876	0.452769	0.203617	0.239716	0.235467	Slk
ENSMUST00000207178.1	0.124224	0.00403002	0.453565	0.258142	0.0974177	-1.40591	Lmo1
ENSMUST00000052387.4	0.004801	0.0040215	0.453565	7.57692	3.37881	-1.1651	Pcdhb14
ENSMUST00000028336.6	0.00257279	0.00409563	0.459242	0.326529	0.435114	0.414184	Arl6ip6
ENSMUST00000060899.8	0.00880434	0.00422287	0.459883	1.713	0.781709	-1.13182	Napepld
ENSMUST00000091556.11	0.00303022	0.00416528	0.459883	0.400905	0.607191	0.598887	Btbd3
ENSMUST00000108086.6	0.000981822	0.00418957	0.459883	0.304923	0.359235	0.236485	Hspa4l
ENSMUST00000115217.7	0.00880434	0.00422287	0.459883	1.713	0.781709	-1.13182	Napepld
ENSMUST00000021993.4	0.00171579	0.00419223	0.459883	0.285227	0.341284	0.258862	Uqcrb
ENSMUST00000115118.7	0.00116937	0.00419717	0.459883	0.379768	0.461758	0.282019	Cul4b
ENSMUST00000050083.5	0.00116937	0.00419717	0.459883	0.379768	0.461758	0.282019	Cul4b
ENSMUST00000048068.14	0.35042	0.00420534	0.459883	0.222782	10.1469	5.50927	Arrdc4
ENSMUST00000160289.8	0.00105764	0.00427734	0.464008	0.224342	0.272482	0.280465	Nsmce4a
ENSMUST00000204702.2	0.00103157	0.0042914	0.464008	0.311411	0.36691	0.236606	Hspa4l
ENSMUST00000142594.7	0.00112568	0.00433397	0.466943	0.820043	0.67943	-0.271374	Mpc1
ENSMUST00000151952.7	0.0867904	0.00454114	0.469349	1.12739	0.136746	-3.04341	Mgat4a
ENSMUST00000110413.7	0.543086	0.00475311	0.469349	0.091172	0.574067	2.65456	Slc17a1
ENSMUST00000062652.6	0.00190415	0.00480635	0.469349	0.436083	0.337415	-0.370079	Sp2
ENSMUST00000205266.1	0.00413458	0.00462179	0.469349	0.29333	0.204109	-0.523187	Zfp768
ENSMUST00000190157.6	0.0122122	0.00485746	0.469349	0.408124	0.180903	-1.17379	2610044O15Rik8
ENSMUST00000183638.7	0.0119668	0.00470096	0.469349	0.302296	0.681537	1.17283	Trmt13
ENSMUST00000107624.7	0.00189791	0.00456812	0.469349	0.438791	0.339218	-0.371321	Sp2
ENSMUST00000172282.7	0.000431564	0.00475598	0.469349	0.657459	0.604995	-0.119978	Ptbp1
ENSMUST00000014263.5	0.0230939	0.0044528	0.469349	0.920393	0.337234	-1.4485	Ugt1a6a
ENSMUST00000006785.7	0.543086	0.00475311	0.469349	0.091172	0.574067	2.65456	Slc17a1
ENSMUST00000133802.5	0.00229375	0.0048679	0.469349	0.384961	0.326029	-0.239715	Rpl34
ENSMUST00000176419.1	0.00156875	0.00468776	0.469349	0.402884	0.484308	0.265561	Tppp3
ENSMUST00000021091.14	0.00066107	0.0048319	0.469349	0.407672	0.46411	0.187059	Pafah1b1
ENSMUST00000113135.5	0.0230939	0.0044528	0.469349	0.920393	0.337234	-1.4485	Ugt1a7c
ENSMUST00000107623.7	0.00190415	0.00480635	0.469349	0.436083	0.337415	-0.370079	Sp2
ENSMUST00000048490.12	0.00706837	0.00484568	0.469349	1.16363	0.849744	-0.453534	Larp1b
ENSMUST00000239410.1	0.00104956	0.00456298	0.469349	0.267179	0.313607	0.231149	Dnajc7
ENSMUST00000222435.1	0.00066107	0.00471224	0.469349	0.0275654	0.0245972	-0.164366	Ftl1-ps1
ENSMUST00000117728.7	0.00270492	0.00478062	0.469349	0.336221	0.437441	0.379679	Skil
ENSMUST00000067947.6	0.00087334	0.00478955	0.469349	0.152613	0.185354	0.280403	Rock1
ENSMUST00000042161.14	0.0867904	0.00454114	0.469349	1.12739	0.136746	-3.04341	Mgat4a
ENSMUST00000060783.6	0.00413458	0.00462179	0.469349	0.29333	0.204109	-0.523187	Zfp768
ENSMUST00000117507.8	0.000738414	0.00447195	0.469349	0.580635	0.514282	-0.175071	Ecm1
ENSMUST00000177126.7	0.00157049	0.00476343	0.469349	0.402986	0.484308	0.265197	Tppp3
ENSMUST00000029753.12	0.000738414	0.00447195	0.469349	0.580635	0.514282	-0.175071	Ecm1
ENSMUST00000014990.12	0.00157049	0.00476343	0.469349	0.402986	0.484308	0.265197	Tppp3
ENSMUST00000102520.8	0.00066107	0.0048319	0.469349	0.407672	0.46411	0.187059	Pafah1b1
ENSMUST00000154819.7	0.0867904	0.00454114	0.469349	1.12739	0.136746	-3.04341	Mgat4a
ENSMUST00000175640.7	0.00146213	0.00456629	0.469349	0.433799	0.544999	0.329226	Ppp2r1b
ENSMUST00000113134.7	0.0230939	0.0044528	0.469349	0.920393	0.337234	-1.4485	Ugt1a6a
ENSMUST00000095457.10	0.000397162	0.00471797	0.469349	0.614808	0.566617	-0.117762	Ptbp1
ENSMUST00000038332.8	0.00710874	0.00464725	0.469349	1.60879	1.01015	-0.671406	Ctu1
ENSMUST00000211817.1	0.00919388	0.00471021	0.469349	0.0363816	0.0763688	1.06977	4930503L19Rik
ENSMUST00000035775.8	0.00146033	0.00495303	0.473386	0.571976	0.475251	-0.267265	Lsm7
ENSMUST00000206612.1	0.00187321	0.00495071	0.473386	0.303658	0.386517	0.348081	Tjp1
ENSMUST00000015449.5	0.00615555	0.00495668	0.473386	0.344738	0.595552	0.788726	Sash1
ENSMUST00000204530.1	0.000966864	0.00508078	0.483713	16.1609	26.5249	0.714836	Eif4a3l1
ENSMUST00000166915.7	0.00152912	0.00510872	0.484755	0.422022	0.500626	0.246414	Snrpe
ENSMUST00000025963.7	0.00172404	0.00512376	0.484755	0.382102	0.490304	0.359719	Noc3l
ENSMUST00000099172.4	0.0575382	0.00518972	0.485437	17.8929	2.00409	-3.15837	Kif5a
ENSMUST00000029515.4	0.00275453	0.005192	0.485437	0.326151	0.273989	-0.251423	S100a11
ENSMUST00000217895.1	0.0575382	0.00518972	0.485437	17.8929	2.00409	-3.15837	Kif5a
ENSMUST00000014339.14	0.00107923	0.0051951	0.485437	0.266301	0.312312	0.229931	Dnajc7
ENSMUST00000041466.13	0.000946963	0.00554064	0.488821	1.24914	1.09583	-0.188918	Zbed5
ENSMUST00000124187.7	0.0017307	0.00615135	0.488821	0.475448	0.632614	0.412038	Haus2
ENSMUST00000231360.1	0.00149442	0.00541849	0.488821	0.199043	0.251206	0.335794	Senp5
ENSMUST00000036720.8	0.0117882	0.00557274	0.488821	0.425049	0.229425	-0.889609	Fkbpl
ENSMUST00000199926.1	0.00211861	0.00538759	0.488821	0.043282	0.0570746	0.399081	Anapc5
ENSMUST00000161046.8	0.00105084	0.00542379	0.488821	0.153587	0.182444	0.248395	Usp7
ENSMUST00000226835.1	0.00821943	0.00546713	0.488821	0.241323	0.453671	0.910681	Tatdn1
ENSMUST00000160405.7	0.00109639	0.00618647	0.488821	0.152954	0.181586	0.247555	Usp7
ENSMUST00000019861.12	0.00381646	0.00528108	0.488821	0.149221	0.22247	0.576165	Zfp451
ENSMUST00000094280.3	0.000953762	0.00591167	0.488821	0.929043	0.821997	-0.176613	Chchd2
ENSMUST00000203619.2	0.0560692	0.00623363	0.488821	0.109173	0.390485	1.83865	Cntn3
ENSMUST00000031318.5	0.00803657	0.00579761	0.488821	1.15431	0.626057	-0.882661	Cxcl5
ENSMUST00000233357.1	0.00106332	0.00605	0.488821	0.708377	0.631559	-0.1656	Gm49909
ENSMUST00000196695.4	0.000705515	0.00581009	0.488821	0.339756	0.390945	0.202468	Fubp1
ENSMUST00000045726.7	0.00741892	0.00628081	0.488821	0.692705	0.461958	-0.584481	Rgl3
ENSMUST00000109709.3	0.0295806	0.00552334	0.488821	1.05067	4.11296	1.96886	1700003F12Rik
ENSMUST00000114730.7	0.0016568	0.00608564	0.488821	0.687339	0.848872	0.304526	Rbmx
ENSMUST00000042118.10	0.114319	0.00576382	0.488821	2.1947	0.507474	-2.11262	Foxq1
ENSMUST00000196739.4	0.000712107	0.0062017	0.488821	0.339826	0.390718	0.20133	Fubp1
ENSMUST00000079085.10	0.00253294	0.0060135	0.488821	0.425113	0.35896	-0.244022	Rpl34
ENSMUST00000062601.13	0.00253294	0.0060135	0.488821	0.425113	0.35896	-0.244022	Rpl34
ENSMUST00000113234.7	0.0011209	0.00600544	0.488821	0.203166	0.240298	0.242162	Grsf1
ENSMUST00000080898.3	0.00154528	0.00594581	0.488821	0.130329	0.15663	0.265205	Amd2
ENSMUST00000238969.1	0.00177561	0.00622368	0.488821	0.118257	0.14246	0.268631	Amd1
ENSMUST00000178254.1	0.00333913	0.00577301	0.488821	0.282314	0.233259	-0.275363	Pfn1
ENSMUST00000123818.1	0.00260918	0.00578918	0.488821	0.989928	0.700857	-0.498202	Oip5
ENSMUST00000066052.11	0.00186212	0.00575639	0.488821	0.442757	0.344387	-0.362484	3110082I17Rik
ENSMUST00000029142.14	0.000703321	0.00553649	0.488821	0.702892	0.626095	-0.166921	Eif6
ENSMUST00000166984.7	0.000705515	0.00581009	0.488821	0.339756	0.390945	0.202468	Fubp1
ENSMUST00000076352.7	0.00423716	0.00617584	0.488821	0.575029	0.814853	0.502905	Serpinb1a
ENSMUST00000120120.7	0.00238963	0.00623047	0.488821	0.281286	0.377003	0.422541	Slc35a3
ENSMUST00000197364.4	0.0249027	0.00544309	0.488821	0.10156	0.033076	-1.61847	Arhgef9
ENSMUST00000174628.7	0.00138645	0.00593479	0.488821	0.483211	0.593874	0.297504	Ppp2r1b
ENSMUST00000108886.7	0.00317305	0.00533933	0.488821	0.228342	0.161059	-0.503609	Tnip1
ENSMUST00000136008.7	0.00124096	0.00581923	0.488821	0.143283	0.178728	0.318905	Ergic2
ENSMUST00000023457.12	0.00149442	0.00541849	0.488821	0.199043	0.251206	0.335794	Senp5
ENSMUST00000112167.8	0.0365033	0.00539355	0.488821	0.247607	0.726202	1.55232	Dcaf17
ENSMUST00000135636.5	0.0116749	0.00624468	0.488821	0.297476	0.661019	1.15192	Sort1
ENSMUST00000020270.5	0.00267522	0.00598123	0.488821	0.0426134	0.055926	0.392215	Ddx50
ENSMUST00000108885.7	0.00317305	0.00533933	0.488821	0.228342	0.161059	-0.503609	Tnip1
ENSMUST00000032159.6	0.0560692	0.00623363	0.488821	0.109173	0.390485	1.83865	Cntn3
ENSMUST00000206349.1	0.00131264	0.00613544	0.488821	0.424799	0.345534	-0.297956	Ino80e
ENSMUST00000116522.7	0.00249345	0.00569991	0.488821	0.279257	0.380589	0.446641	Nck1
ENSMUST00000199876.4	0.000703878	0.00593731	0.488821	0.339716	0.390671	0.201624	Fubp1
ENSMUST00000099945.5	0.00177561	0.00622368	0.488821	0.118257	0.14246	0.268631	Amd1
ENSMUST00000214026.1	0.00741892	0.00628081	0.488821	0.692705	0.461958	-0.584481	Rgl3
ENSMUST00000144762.7	0.00703536	0.00548814	0.488821	1.21779	2.07845	0.771247	Tradd
ENSMUST00000000804.6	0.000607075	0.00605967	0.488821	0.449879	0.496879	0.143358	Ddx3x
ENSMUST00000038446.9	0.00106332	0.00605	0.488821	0.708377	0.631559	-0.1656	Myl12b
ENSMUST00000147282.3	0.0123742	0.00548309	0.488821	0.183465	0.414866	1.17714	Mbd4
ENSMUST00000073104.10	0.000631191	0.00606151	0.488821	0.140015	0.16307	0.21991	Ppp4r1
ENSMUST00000200452.4	0.000705515	0.00581009	0.488821	0.339756	0.390945	0.202468	Fubp1
ENSMUST00000045116.10	0.0295806	0.00552334	0.488821	1.05067	4.11296	1.96886	1700003F12Rik
ENSMUST00000233004.1	0.00106332	0.00605	0.488821	0.708377	0.631559	-0.1656	Myl12b
ENSMUST00000027127.13	0.0009808	0.00627252	0.488821	0.447728	0.512007	0.193541	Sf3b1
ENSMUST00000034244.8	0.00406201	0.00556098	0.488821	0.382353	0.578503	0.597421	Tmem38a
ENSMUST00000200524.4	0.000712107	0.0062017	0.488821	0.339826	0.390718	0.20133	Fubp1
ENSMUST00000052266.14	0.00116224	0.00527724	0.488821	0.501764	0.625239	0.317399	Exoc4
ENSMUST00000034560.13	0.00138645	0.00593479	0.488821	0.483211	0.593874	0.297504	Ppp2r1b
ENSMUST00000131271.1	0.00116821	0.00596648	0.488821	0.389187	0.464178	0.254216	Bloc1s1
ENSMUST00000106121.5	0.000705515	0.00581009	0.488821	0.339756	0.390945	0.202468	Fubp1
ENSMUST00000114726.7	0.0016568	0.00608564	0.488821	0.687339	0.848872	0.304526	Rbmx
ENSMUST00000191805.6	0.00807753	0.00572246	0.488821	1.23219	0.8873	-0.473727	Larp1b
ENSMUST00000029569.8	0.00238963	0.00623047	0.488821	0.281286	0.377003	0.422541	Slc35a3
ENSMUST00000176798.7	0.00139106	0.00603422	0.488821	0.483322	0.593874	0.297171	Ppp2r1b
ENSMUST00000238953.1	0.00136504	0.0063592	0.493653	0.0938758	0.111332	0.246046	Amd1
ENSMUST00000091752.4	0.00581501	0.00638505	0.494392	81.8898	55.4867	-0.561543	H3c3
ENSMUST00000028921.5	0.000780494	0.00648183	0.500606	0.359792	0.414642	0.204703	Xrn2
ENSMUST00000057110.10	0.00170161	0.00652504	0.501385	0.291199	0.352382	0.275135	Eif3j2
ENSMUST00000191916.5	0.0017897	0.00651856	0.501385	0.19856	0.253006	0.349596	Pex2
ENSMUST00000156486.1	0.00204878	0.00657111	0.502374	0.132221	0.182579	0.46557	Kras
ENSMUST00000023036.6	0.0016054	0.00656388	0.502374	0.787546	0.927167	0.235466	Rbx1
ENSMUST00000167943.7	0.00104543	0.00663496	0.503821	0.403781	0.471753	0.22446	Nup107
ENSMUST00000025800.14	0.0460399	0.00664779	0.503821	0.141136	0.360808	1.35415	Pip5k1b
ENSMUST00000160664.7	0.000632924	0.00665659	0.503821	0.140015	0.16279	0.217425	Ppp4r1
ENSMUST00000064848.6	0.00104543	0.00663496	0.503821	0.403781	0.471753	0.22446	Nup107
ENSMUST00000114437.8	0.00137663	0.00669489	0.504536	0.485334	0.594524	0.292759	Ppp2r1b
ENSMUST00000073043.4	0.00336137	0.00669937	0.504536	0.431533	0.622607	0.528849	Cxcl12
ENSMUST00000048077.11	0.0499288	0.00673218	0.505749	0.0822031	0.0109638	-2.90644	Lime1
ENSMUST00000058137.8	0.000905171	0.00680854	0.506787	0.0791339	0.0966316	0.288199	Rabl6
ENSMUST00000115028.10	0.00255441	0.00681295	0.506787	0.20774	0.165512	-0.327847	Itgb5
ENSMUST00000105850.7	0.000899887	0.0068057	0.506787	0.275621	0.320923	0.219544	Hnrnpr
ENSMUST00000148843.9	0.000899887	0.0068057	0.506787	0.275621	0.320923	0.219544	Hnrnpr
ENSMUST00000036453.13	0.0124192	0.00683225	0.506976	0.0186433	0.00719755	-1.37308	Map3k10
ENSMUST00000164828.7	0.00186733	0.00696421	0.508753	0.198636	0.252797	0.347853	Pex2
ENSMUST00000049246.6	0.0735369	0.00697382	0.508753	0.0128518	0.169235	3.71898	Setmar
ENSMUST00000059021.9	0.00186733	0.00696421	0.508753	0.198636	0.252797	0.347853	Pex2
ENSMUST00000202194.1	0.0250716	0.00689869	0.508753	0.95362	4.38649	2.20158	Gm3604
ENSMUST00000025639.6	0.00372855	0.00690621	0.508753	1.07595	0.856724	-0.328706	Ccdc86
ENSMUST00000071280.7	0.00186733	0.00696421	0.508753	0.198636	0.252797	0.347853	Pex2
ENSMUST00000165309.7	0.00186733	0.00696421	0.508753	0.198636	0.252797	0.347853	Pex2
ENSMUST00000047488.14	0.00693738	0.00701029	0.510184	0.25288	0.153568	-0.719578	Rap1gap2
ENSMUST00000028668.7	0.00172525	0.00706832	0.513173	0.289165	0.349197	0.272148	Eif3j1
ENSMUST00000034499.9	0.00126267	0.00708713	0.513308	0.115535	0.143203	0.309739	Dcun1d5
ENSMUST00000131671.7	0.000844711	0.00713759	0.514501	0.270515	0.315789	0.22325	Hnrnpr
ENSMUST00000084219.11	0.000844711	0.00713759	0.514501	0.270515	0.315789	0.22325	Hnrnpr
ENSMUST00000226687.1	0.00789301	0.00718418	0.514548	0.378461	0.671168	0.826529	Deptor
ENSMUST00000032410.13	0.00202483	0.0071956	0.514548	0.470298	0.364623	-0.367173	Tada3
ENSMUST00000229728.1	0.000653003	0.00720623	0.514548	0.496486	0.439572	-0.175654	Aqp5
ENSMUST00000137222.7	0.154239	0.00718459	0.514548	0.557937	0.0555537	-3.32815	Cyp4f13
ENSMUST00000006137.8	0.00145471	0.0073805	0.516088	0.500929	0.588959	0.233562	Trap1
ENSMUST00000105107.1	0.00587748	0.0073345	0.516088	369.658	207.805	-0.830961	H3c6
ENSMUST00000102632.6	0.0119033	0.00740617	0.516088	0.297476	0.654056	1.13664	Sort1
ENSMUST00000142558.7	0.000695596	0.00727733	0.516088	0.0866091	0.0997771	0.20419	Cdk4
ENSMUST00000106343.2	0.00125164	0.00743234	0.516088	0.442456	0.364034	-0.281463	Ino80e
ENSMUST00000148879.7	0.00105693	0.00735773	0.516088	0.317058	0.364689	0.201919	Mcm7
ENSMUST00000191872.5	0.00856132	0.00743233	0.516088	1.27337	0.918514	-0.471282	Larp1b
ENSMUST00000195855.5	0.00182698	0.00736434	0.516088	0.199402	0.253201	0.344602	Pex2
ENSMUST00000020741.11	0.000845692	0.0073371	0.516088	0.410768	0.474471	0.207998	Drg1
ENSMUST00000111289.7	0.00657863	0.0072814	0.516088	0.329179	0.516166	0.648964	Nit1
ENSMUST00000120564.1	0.000626844	0.00738575	0.516088	0.364797	0.410031	0.168641	Igfbp2
ENSMUST00000111295.7	0.00589909	0.00736296	0.516088	0.326111	0.50347	0.62654	Nit1
ENSMUST00000021880.9	0.00948276	0.00745001	0.516131	0.529237	0.919845	0.797477	Ctla2a
ENSMUST00000106933.1	0.0108732	0.00747439	0.516637	23.7587	8.4209	-1.49641	Dnajc6
ENSMUST00000037023.8	0.00287798	0.00753205	0.517081	0.178904	0.150264	-0.251689	Rps29
ENSMUST00000112482.1	0.00609256	0.00750934	0.517081	1.11276	0.663022	-0.747008	Pole
ENSMUST00000001809.14	0.000727472	0.00752467	0.517081	0.0251857	0.0279062	0.147983	Pabpc1
ENSMUST00000034834.15	0.000936868	0.00760377	0.519664	0.451202	0.409498	-0.139916	Pkm
ENSMUST00000145895.7	0.00146229	0.007604	0.519664	0.756575	0.970741	0.359604	Mcfd2
ENSMUST00000050833.13	0.00164021	0.00766816	0.522868	0.414422	0.334159	-0.310566	Ino80e
ENSMUST00000102981.9	0.00206619	0.00769854	0.52376	0.420126	0.547575	0.382232	Sec61a2
ENSMUST00000031167.5	0.00138252	0.00772583	0.524438	0.344201	0.405283	0.235678	Polr2b
ENSMUST00000016681.14	0.00116728	0.00779318	0.526648	0.379339	0.45562	0.264345	Cul4b
ENSMUST00000188757.6	0.0126694	0.00778518	0.526648	0.398156	0.184633	-1.10867	2610044O15Rik8
ENSMUST00000032372.6	0.00309429	0.00787418	0.530386	0.406197	0.512335	0.334907	Golt1b
ENSMUST00000112673.8	0.050763	0.00788352	0.530386	0.142054	0.366079	1.36571	Pip5k1b
ENSMUST00000028796.1	0.0170918	0.00793629	0.532752	0.50157	0.874053	0.801269	Rpusd2
ENSMUST00000177253.1	0.011424	0.00798969	0.53515	0.214998	0.133005	-0.692844	Gmnn
ENSMUST00000115264.1	0.0126616	0.0080142	0.535607	0.171967	0.327348	0.928692	Dock11
ENSMUST00000112904.7	0.00171673	0.00819303	0.540865	0.737289	0.8827	0.259692	Acsl4
ENSMUST00000062213.12	0.000901408	0.00821652	0.540865	0.656426	0.560471	-0.227993	Sfxn3
ENSMUST00000203401.2	0.000395437	0.00821794	0.540865	0.347747	0.322394	-0.109216	Zyx
ENSMUST00000112903.7	0.00171673	0.00819303	0.540865	0.737289	0.8827	0.259692	Acsl4
ENSMUST00000070635.12	0.000395437	0.00821794	0.540865	0.347747	0.322394	-0.109216	Zyx
ENSMUST00000038558.8	0.0021422	0.00816975	0.540865	1.21541	0.942089	-0.367504	Klf16
ENSMUST00000099682.8	0.00540031	0.00814422	0.540865	0.0915741	0.153087	0.741339	B230118H07Rik
ENSMUST00000023261.3	0.056809	0.00825691	0.541078	0.16484	0.524401	1.66961	Slurp1
ENSMUST00000094463.4	0.0332646	0.00824205	0.541078	3.06855	0.711139	-2.10935	Mn1
ENSMUST00000191578.6	0.00212812	0.00832895	0.54462	0.126576	0.160302	0.340784	Actr3
ENSMUST00000026494.13	0.0821281	0.00851571	0.544815	0.25238	1.48034	2.55226	Rnf165
ENSMUST00000112866.7	0.00299131	0.00856414	0.544815	0.43861	0.623502	0.507454	Cxcl12
ENSMUST00000170928.7	0.00273374	0.00844771	0.544815	0.324981	0.429569	0.402533	Med7
ENSMUST00000034787.11	0.00131475	0.00844703	0.544815	0.289547	0.352007	0.281806	Phip
ENSMUST00000020665.12	0.00273374	0.00844771	0.544815	0.324981	0.429569	0.402533	Med7
ENSMUST00000115230.1	0.0515425	0.00835049	0.544815	0.269177	0.83791	1.63824	Apod
ENSMUST00000109232.3	0.00273374	0.00844771	0.544815	0.324981	0.429569	0.402533	Med7
ENSMUST00000044053.12	0.00351797	0.00856238	0.544815	0.338022	0.475236	0.491526	Shprh
ENSMUST00000037618.12	0.000864466	0.00850883	0.544815	0.474501	0.558649	0.235532	Rbpj
ENSMUST00000111417.8	0.00365235	0.00846202	0.544815	0.0468484	0.0690019	0.558636	Zfp664
ENSMUST00000095786.5	0.00198808	0.00844495	0.544815	0.353443	0.440594	0.317972	Pole4
ENSMUST00000044602.7	0.0234521	0.0085541	0.544815	2.2011	0.753162	-1.54719	Ces1g
ENSMUST00000082429.6	0.00115038	0.00856587	0.544815	0.264003	0.231559	-0.189179	Gpx1
ENSMUST00000171466.1	0.0264288	0.00860643	0.546247	0.105853	0.287909	1.44355	Zfp595
ENSMUST00000159348.2	0.00565401	0.008645	0.547547	0.380337	0.265335	-0.519462	2700081O15Rik
ENSMUST00000209690.1	0.00694627	0.00866914	0.547929	0.389733	0.68288	0.809145	Gm45785
ENSMUST00000099484.8	0.0244238	0.00873444	0.550907	0.0520352	0.147838	1.50646	Zfp932
ENSMUST00000078034.4	0.00238766	0.00879427	0.553527	0.182587	0.155602	-0.230723	Rpl9-ps6
ENSMUST00000022962.7	0.000916111	0.0102323	0.554494	0.371704	0.43558	0.228782	Emc2
ENSMUST00000113498.8	0.00104648	0.0104546	0.554494	0.7032	0.630917	-0.156484	Fbln2
ENSMUST00000165874.7	0.0679604	0.0105417	0.554494	0.00987958	0.110316	3.48105	Fam78b
ENSMUST00000062957.7	0.00294606	0.00996562	0.554494	0.0913007	0.0645669	-0.499833	Ttc7b
ENSMUST00000170033.1	0.00507078	0.00937201	0.554494	0.215026	0.32614	0.600982	Lig4
ENSMUST00000072187.11	0.000989231	0.0106177	0.554494	0.0454197	0.0385936	-0.234957	Kif1c
ENSMUST00000178164.7	0.00121565	0.00914169	0.554494	0.252348	0.210547	-0.261271	Sap130
ENSMUST00000030133.14	0.00144779	0.00978649	0.554494	0.246962	0.299591	0.278707	Nfx1
ENSMUST00000139477.7	0.00495433	0.0104311	0.554494	0.123737	0.19762	0.675455	Gid4
ENSMUST00000023343.3	0.002577	0.00950484	0.554494	0.140405	0.177537	0.338526	Atg3
ENSMUST00000069345.5	0.00274506	0.00904943	0.554494	0.201687	0.161252	-0.322801	Itgb5
ENSMUST00000058585.13	0.00407182	0.00897486	0.554494	0.327134	0.470362	0.523891	Tceanc2
ENSMUST00000057177.6	0.00341499	0.00941894	0.554494	0.409461	0.5208	0.347003	Polr2k
ENSMUST00000102606.9	0.0455958	0.0104426	0.554494	0.244105	1.05117	2.10642	Slc25a35
ENSMUST00000020255.7	0.135791	0.0104585	0.554494	0.302152	3.78748	3.64789	Slc5a8
ENSMUST00000115435.8	0.00875019	0.0105746	0.554494	0.202115	0.349803	0.791366	Cask
ENSMUST00000030513.12	0.000570957	0.0102692	0.554494	0.463313	0.524434	0.178774	Mrto4
ENSMUST00000024885.9	0.0011362	0.00956488	0.554494	0.262763	0.308962	0.233667	Cebpz
ENSMUST00000025875.4	0.491967	0.00885322	0.554494	2.43029	0.106801	-4.50813	Slc1a1
ENSMUST00000102503.9	0.000570957	0.0102692	0.554494	0.463313	0.524434	0.178774	Mrto4
ENSMUST00000057043.9	0.00407182	0.00897486	0.554494	0.327134	0.470362	0.523891	Tceanc2
ENSMUST00000190081.6	0.0679604	0.0105417	0.554494	0.00987958	0.110316	3.48105	Fam78b
ENSMUST00000019470.13	0.000758978	0.00945693	0.554494	0.316401	0.358321	0.179501	Psme3
ENSMUST00000238457.1	0.00645442	0.0101534	0.554494	0.248963	0.155458	-0.679409	Rap1gap2
ENSMUST00000058914.9	0.000976811	0.00980176	0.554494	0.0856739	0.0777196	-0.140577	Tuba1c
ENSMUST00000095476.5	0.00507078	0.00937201	0.554494	0.215026	0.32614	0.600982	Lig4
ENSMUST00000097014.6	0.000938793	0.0100053	0.554494	0.116517	0.105922	-0.137546	Tuba1a
ENSMUST00000047419.7	0.000686064	0.0101177	0.554494	0.966892	0.875319	-0.143545	Tspo
ENSMUST00000000394.13	0.000827175	0.0104276	0.554494	0.227232	0.199178	-0.190108	Tbrg4
ENSMUST00000160281.7	0.00213617	0.0093379	0.554494	0.354526	0.442828	0.320853	Pole4
ENSMUST00000020653.5	0.00229425	0.00926463	0.554494	0.518648	0.635571	0.293296	Sar1b
ENSMUST00000228218.1	0.000716365	0.00906019	0.554494	0.492848	0.565945	0.199518	Prkaa1
ENSMUST00000070681.6	0.00495433	0.0104311	0.554494	0.123737	0.19762	0.675455	Gid4
ENSMUST00000223880.1	0.00810812	0.00897298	0.554494	0.251293	0.150944	-0.735355	Atxn7
ENSMUST00000094499.10	0.000988283	0.0106778	0.554494	0.0454297	0.0386076	-0.234751	Kif1c
ENSMUST00000228543.1	0.00377242	0.0103883	0.554494	0.146213	0.200439	0.455095	Tgds
ENSMUST00000156969.7	0.000827175	0.0104276	0.554494	0.227232	0.199178	-0.190108	Tbrg4
ENSMUST00000078573.4	0.00207707	0.0101192	0.554494	0.468792	0.574479	0.293304	Mrps36
ENSMUST00000235017.1	0.0012355	0.0101159	0.554494	0.25266	0.211179	-0.25873	Sap130
ENSMUST00000114103.7	0.17567	0.00947045	0.554494	2.88002	0.0986921	-4.867	Adam23
ENSMUST00000030714.7	0.00141223	0.00933115	0.554494	0.507417	0.607521	0.259762	Sema3a
ENSMUST00000109333.7	0.00207707	0.0101192	0.554494	0.468792	0.574479	0.293304	Mrps36
ENSMUST00000099623.9	0.194265	0.00983193	0.554494	4.21781	0.304491	-3.79202	Ano3
ENSMUST00000018990.7	0.00254284	0.0103628	0.554494	0.326915	0.40764	0.318379	Pank3
ENSMUST00000056715.6	0.0466621	0.00963093	0.554494	0.110039	0.459001	2.06048	Mrtfb
ENSMUST00000062678.10	0.000501431	0.0098698	0.554494	0.338029	0.373801	0.145125	Rrp1
ENSMUST00000236518.1	0.000667229	0.00954125	0.554494	0.20353	0.23357	0.198614	Efemp2
ENSMUST00000180159.7	0.0036226	0.009437	0.554494	0.400903	0.512936	0.355528	Polr2k
ENSMUST00000181987.7	0.0243351	0.00944823	0.554494	0.102003	0.0380926	-1.42104	Arhgef9
ENSMUST00000030362.11	0.00407182	0.00897486	0.554494	0.327134	0.470362	0.523891	Tceanc2
ENSMUST00000223714.1	0.00812482	0.0106523	0.554494	0.238395	0.145084	-0.716464	Atxn7
ENSMUST00000004379.7	0.000896477	0.0103887	0.554494	0.225941	0.260333	0.204412	Emg1
ENSMUST00000156025.1	0.0679604	0.0105417	0.554494	0.00987958	0.110316	3.48105	Fam78b
ENSMUST00000025109.7	0.0012355	0.0101159	0.554494	0.25266	0.211179	-0.25873	Sap130
ENSMUST00000149585.7	0.103038	0.00949829	0.554494	5.77427	0.704118	-3.03575	Ramp2
ENSMUST00000186475.1	0.0434404	0.00952909	0.554494	0.860516	0.366803	-1.2302	Zfp383
ENSMUST00000201912.3	0.000867387	0.0103919	0.554494	0.473902	0.55591	0.230264	Rbpj
ENSMUST00000146840.2	0.00110232	0.00960475	0.554494	0.262949	0.30535	0.215682	Dnajc7
ENSMUST00000029405.7	0.00173509	0.00976354	0.554494	0.417244	0.48984	0.231421	Gmps
ENSMUST00000189268.6	0.000827175	0.0104276	0.554494	0.227232	0.199178	-0.190108	Tbrg4
ENSMUST00000018482.12	0.002514	0.00977483	0.554494	0.246218	0.181937	-0.436497	Tnip1
ENSMUST00000033634.4	0.0018076	0.00909269	0.554494	0.737115	0.882046	0.258964	Acsl4
ENSMUST00000172107.7	0.000462158	0.00886014	0.554494	0.375544	0.41174	0.132751	St13
ENSMUST00000051186.8	0.000716365	0.00906019	0.554494	0.492848	0.565945	0.199518	Prkaa1
ENSMUST00000166837.1	0.0424244	0.0105969	0.554494	0.198687	0.747505	1.91159	Gm17067
ENSMUST00000022257.3	0.00812853	0.0093017	0.554494	0.250815	0.150944	-0.732606	Atxn7
ENSMUST00000137119.2	0.000988283	0.0106778	0.554494	0.0454297	0.0386076	-0.234751	Kif1c
ENSMUST00000084731.4	0.000915446	0.0101284	0.554494	0.379782	0.430521	0.18091	Ipo7
ENSMUST00000219791.1	0.000735556	0.00892928	0.554494	0.171109	0.14575	-0.231422	Cdc34
ENSMUST00000098346.4	0.00161931	0.00978103	0.554494	0.0828835	0.0648971	-0.352931	Man2a2
ENSMUST00000018884.5	0.0455958	0.0104426	0.554494	0.244105	1.05117	2.10642	Slc25a35
ENSMUST00000102521.8	0.00648738	0.0106244	0.554494	0.246405	0.154404	-0.674327	Rap1gap2
ENSMUST00000115809.7	0.0466621	0.00963093	0.554494	0.110039	0.459001	2.06048	Mrtfb
ENSMUST00000108889.9	0.002514	0.00977483	0.554494	0.246218	0.181937	-0.436497	Tnip1
ENSMUST00000176228.1	0.00204401	0.00961713	0.554494	0.969618	0.827357	-0.228906	Ccn2
ENSMUST00000163694.3	0.000891886	0.0103649	0.554494	0.418464	0.382036	-0.131397	Pkm
ENSMUST00000123146.7	0.0421789	0.0105811	0.554494	0.320025	1.22556	1.93718	2510002D24Rik
ENSMUST00000210297.1	0.000416811	0.00993596	0.554494	0.509468	0.470747	-0.114039	Emp3
ENSMUST00000075954.8	0.00222216	0.00921844	0.554494	0.287711	0.378745	0.396605	Taf1b
ENSMUST00000201883.3	0.000842027	0.0102098	0.554494	0.469761	0.551144	0.230502	Rbpj
ENSMUST00000112907.7	0.0018076	0.00909269	0.554494	0.737115	0.882046	0.258964	Acsl4
ENSMUST00000098143.10	0.00158841	0.00988476	0.554494	0.240639	0.291109	0.274688	Nfx1
ENSMUST00000102731.7	0.002514	0.00977483	0.554494	0.246218	0.181937	-0.436497	Tnip1
ENSMUST00000113865.4	0.000860537	0.0103147	0.554494	0.475772	0.558067	0.230168	Rbpj
ENSMUST00000223020.1	0.00295328	0.010325	0.554494	0.0912238	0.0646105	-0.497641	Ttc7b
ENSMUST00000126198.2	0.0679604	0.0105417	0.554494	0.00987958	0.110316	3.48105	Fam78b
ENSMUST00000238368.1	0.000538408	0.00936719	0.554494	0.496165	0.550365	0.14957	Nedd4
ENSMUST00000164119.2	0.000416811	0.00993596	0.554494	0.509468	0.470747	-0.114039	Emp3
ENSMUST00000030568.13	0.00831537	0.00947758	0.554494	0.698573	0.425027	-0.716856	Sema3c
ENSMUST00000043317.6	0.026062	0.00894703	0.554494	0.392745	1.17455	1.58045	Dnajc12
ENSMUST00000161368.1	0.00160576	0.00971838	0.554494	0.622443	0.513643	-0.277174	Fam89b
ENSMUST00000038876.12	0.000416811	0.00993596	0.554494	0.509468	0.470747	-0.114039	Emp3
ENSMUST00000141325.1	0.133742	0.010383	0.554494	0.637986	0.0690296	-3.20824	Cyp4f13
ENSMUST00000170795.2	0.00240941	0.00902045	0.554494	0.291023	0.370829	0.349621	Mcm3ap
ENSMUST00000100802.10	0.00135654	0.0102605	0.554494	0.479663	0.570195	0.249436	Nufip2
ENSMUST00000133717.8	0.0178019	0.00982515	0.554494	0.877069	0.447825	-0.969755	Dlgap1
ENSMUST00000102554.7	0.000988283	0.0106778	0.554494	0.0454297	0.0386076	-0.234751	Kif1c
ENSMUST00000095012.9	0.00142832	0.0100522	0.554494	0.505701	0.604636	0.257782	Sema3a
ENSMUST00000239490.1	0.00111479	0.00943715	0.554494	0.26277	0.305325	0.216546	Dnajc7
ENSMUST00000195280.2	0.210368	0.00967507	0.554494	0.320407	4.87198	3.92653	Kantr
ENSMUST00000130560.7	0.0489897	0.00894544	0.554494	0.274411	0.83791	1.61046	Apod
ENSMUST00000087360.8	0.000867151	0.00950933	0.554494	0.473902	0.556989	0.23306	Rbpj
ENSMUST00000169695.1	0.00163482	0.0107153	0.554538	0.524472	0.429297	-0.28889	Casc3
ENSMUST00000025409.8	0.000590984	0.0106999	0.554538	0.893945	0.813929	-0.135283	Lox
ENSMUST00000130911.7	0.00225417	0.0108851	0.556386	0.213718	0.276206	0.370035	Nfyb
ENSMUST00000164375.3	0.000395031	0.010898	0.556386	0.356926	0.331952	-0.104651	Zyx
ENSMUST00000107062.8	0.0311272	0.0107755	0.556386	2.59673	0.762775	-1.76737	Nfia
ENSMUST00000171470.7	0.000584281	0.0108631	0.556386	0.895458	0.815668	-0.134645	Lox
ENSMUST00000115338.7	0.00135065	0.0108547	0.556386	0.449928	0.546413	0.280298	Rfc4
ENSMUST00000203652.2	0.000395031	0.010898	0.556386	0.356926	0.331952	-0.104651	Zyx
ENSMUST00000099955.3	0.00137452	0.0108104	0.556386	0.642124	0.535206	-0.262758	Fam89b
ENSMUST00000095109.4	0.0856569	0.0108367	0.556386	0.38033	3.50638	3.20466	Hrct1
ENSMUST00000070522.13	0.00455232	0.0111013	0.558291	0.360484	0.470604	0.384577	Plod2
ENSMUST00000108190.7	0.00232251	0.0110474	0.558291	0.542155	0.412703	-0.393602	Wdr62
ENSMUST00000160359.1	0.00446525	0.0110295	0.558291	0.369189	0.481176	0.382207	Plod2
ENSMUST00000237529.1	0.00136486	0.0110951	0.558291	0.266181	0.317265	0.253277	Smndc1
ENSMUST00000076048.4	0.0634874	0.0110928	0.558291	0.838082	7.53695	3.16882	Bglap
ENSMUST00000043333.8	0.0020279	0.0110826	0.558291	0.436145	0.342175	-0.350072	Tada3
ENSMUST00000095062.9	0.00156065	0.01107	0.558291	0.513453	0.643645	0.326033	Lmbrd1
ENSMUST00000017384.13	0.00162878	0.0110035	0.558291	0.524472	0.429672	-0.287631	Casc3
ENSMUST00000025997.6	0.00136486	0.0110951	0.558291	0.266181	0.317265	0.253277	Smndc1
ENSMUST00000038169.7	0.00286539	0.0111442	0.559518	0.506862	0.431116	-0.233518	Mif
ENSMUST00000113138.7	0.0259815	0.011704	0.560663	0.980178	0.353786	-1.47017	Ugt1a6b
ENSMUST00000162851.7	0.0010194	0.0115417	0.560663	0.227381	0.271018	0.253276	Psma3
ENSMUST00000022727.9	0.0051347	0.011479	0.560663	0.168641	0.234967	0.4785	Tgds
ENSMUST00000036248.12	0.00102332	0.0115067	0.560663	0.128094	0.10957	-0.225345	Pmepa1
ENSMUST00000035497.4	0.0068182	0.01158	0.560663	0.266755	0.422162	0.662283	Oscp1
ENSMUST00000119633.7	0.00428387	0.0116664	0.560663	0.439212	0.603814	0.459188	Fam45a
ENSMUST00000113884.7	0.0202619	0.0112477	0.560663	0.0871223	0.0346102	-1.33184	Arhgef9
ENSMUST00000212829.1	0.0033416	0.0116181	0.560663	0.351749	0.266625	-0.399735	Vac14
ENSMUST00000069530.12	0.00103861	0.0116856	0.560663	0.338045	0.395403	0.226111	Xrcc6
ENSMUST00000217317.1	0.000849511	0.0113698	0.560663	0.049798	0.0452341	-0.138678	Rpsa
ENSMUST00000113883.7	0.0204994	0.011576	0.560663	0.0868728	0.0346102	-1.3277	Arhgef9
ENSMUST00000095797.5	0.00202876	0.0115233	0.560663	0.272234	0.338401	0.313884	Spin1
ENSMUST00000164532.2	0.000665085	0.0114986	0.560663	0.255593	0.294067	0.202294	Fam49b
ENSMUST00000199920.4	0.0216788	0.0116065	0.560663	0.0892026	0.0353732	-1.33443	Arhgef9
ENSMUST00000063838.10	0.000665085	0.0114986	0.560663	0.255593	0.294067	0.202294	Fam49b
ENSMUST00000113876.8	0.0216788	0.0116065	0.560663	0.0892026	0.0353732	-1.33443	Arhgef9
ENSMUST00000020804.7	0.00381732	0.0117032	0.560663	0.339648	0.460902	0.440421	Gdpd1
ENSMUST00000102730.8	0.00252607	0.0115979	0.560663	0.243656	0.181209	-0.427188	Tnip1
ENSMUST00000035105.6	0.000849511	0.0113698	0.560663	0.049798	0.0452341	-0.138678	Rpsa
ENSMUST00000190393.6	0.0194187	0.011598	0.560663	0.19076	0.427319	1.16355	Msh3
ENSMUST00000048197.9	0.00261491	0.0114583	0.560663	0.416775	0.539797	0.373149	Rhod
ENSMUST00000113137.1	0.0259815	0.011704	0.560663	0.980178	0.353786	-1.47017	Ugt1a6b
ENSMUST00000182001.7	0.0216788	0.0116065	0.560663	0.0892026	0.0353732	-1.33443	Arhgef9
ENSMUST00000100399.10	0.00103861	0.0116856	0.560663	0.338045	0.395403	0.226111	Xrcc6
ENSMUST00000112696.7	0.00164157	0.0115118	0.560663	0.187823	0.239956	0.353392	Zfp644
ENSMUST00000113882.7	0.0204994	0.011576	0.560663	0.0868728	0.0346102	-1.3277	Arhgef9
ENSMUST00000004428.13	0.00123123	0.0113682	0.560663	0.925851	1.105	0.255191	Clcn5
ENSMUST00000143712.2	0.0068182	0.01158	0.560663	0.266755	0.422162	0.662283	Oscp1
ENSMUST00000002291.11	0.00104734	0.0114184	0.560663	0.13911	0.114468	-0.281285	Paxip1
ENSMUST00000045466.13	0.00165306	0.0118296	0.5622	0.18503	0.236763	0.355686	Zfp644
ENSMUST00000112698.7	0.00165306	0.0118296	0.5622	0.18503	0.236763	0.355686	Zfp644
ENSMUST00000060987.14	0.00184126	0.0117852	0.5622	0.159777	0.138919	-0.201814	Oaz1
ENSMUST00000180036.7	0.00184126	0.0117852	0.5622	0.159777	0.138919	-0.201814	Oaz1
ENSMUST00000113878.7	0.0198723	0.0118475	0.5622	0.0863976	0.0346102	-1.31979	Arhgef9
ENSMUST00000104984.3	0.00498959	0.0117979	0.5622	0.155293	0.238738	0.620439	Chml
ENSMUST00000057343.15	0.000574846	0.0118689	0.562335	0.633354	0.580329	-0.126141	Ptbp1
ENSMUST00000069507.8	0.082723	0.0119928	0.563766	1.68502	0.294033	-2.51872	C4b
ENSMUST00000091614.6	0.00164045	0.0120235	0.563766	0.249469	0.302633	0.278707	Nfx1
ENSMUST00000048421.13	0.00702218	0.0119388	0.563766	0.533613	0.323928	-0.720118	Map11
ENSMUST00000030375.8	0.0073133	0.0120295	0.563766	0.0810993	0.141511	0.803152	Exo5
ENSMUST00000177880.1	0.0073133	0.0120295	0.563766	0.0810993	0.141511	0.803152	Exo5
ENSMUST00000031099.3	0.000916427	0.0119759	0.563766	0.452716	0.396933	-0.189711	Grpel1
ENSMUST00000026093.8	0.000927863	0.0119783	0.563766	0.161815	0.193018	0.254393	Btbd1
ENSMUST00000112617.3	0.00147547	0.0121638	0.564195	0.385289	0.457777	0.248703	Hsd17b10
ENSMUST00000183338.6	0.0348754	0.0120869	0.564195	0.112319	0.0325238	-1.78804	Elf2
ENSMUST00000026289.9	0.00147547	0.0121638	0.564195	0.385289	0.457777	0.248703	Hsd17b10
ENSMUST00000174748.7	0.00566715	0.0121554	0.564195	0.214276	0.313149	0.547381	Ptbp3
ENSMUST00000230062.1	0.00120821	0.0121189	0.564195	0.625469	0.721287	0.205634	Rbx1
ENSMUST00000046754.14	0.00106963	0.0121691	0.564195	0.797847	0.680964	-0.228533	Mpc1
ENSMUST00000047783.13	0.00493813	0.0121413	0.564195	0.381491	0.593507	0.637615	Rpgrip1l
ENSMUST00000159693.1	0.00151789	0.0121913	0.56436	0.704799	0.878963	0.318591	Znrd2
ENSMUST00000111959.1	0.00113917	0.0122743	0.566469	0.0533857	0.0437978	-0.285596	Wsb2
ENSMUST00000085351.6	0.106969	0.0122662	0.566469	0.271513	2.20681	3.02287	Hrc
ENSMUST00000132541.7	0.120255	0.0125441	0.567672	0.300571	5.02534	4.06344	Smim1
ENSMUST00000125533.8	0.120255	0.0125441	0.567672	0.300571	5.02534	4.06344	Smim1
ENSMUST00000049052.3	0.00609671	0.0125129	0.567672	1.69892	1.05779	-0.683569	9130019O22Rik
ENSMUST00000192559.5	0.0328525	0.0125195	0.567672	0.114414	0.406121	1.82765	Slc26a6
ENSMUST00000182151.7	0.120255	0.0125441	0.567672	0.300571	5.02534	4.06344	Smim1
ENSMUST00000145527.7	0.120255	0.0125441	0.567672	0.300571	5.02534	4.06344	Smim1
ENSMUST00000126119.7	0.120255	0.0125441	0.567672	0.300571	5.02534	4.06344	Smim1
ENSMUST00000113885.7	0.0205061	0.0123448	0.567672	0.0846521	0.0340068	-1.31572	Arhgef9
ENSMUST00000146054.7	0.120255	0.0125441	0.567672	0.300571	5.02534	4.06344	Smim1
ENSMUST00000130175.7	0.120255	0.0125441	0.567672	0.300571	5.02534	4.06344	Smim1
ENSMUST00000193874.1	0.0328525	0.0125195	0.567672	0.114414	0.406121	1.82765	Slc26a6
ENSMUST00000171041.7	0.0014176	0.0123319	0.567672	0.351976	0.431569	0.294114	Derl2
ENSMUST00000143047.7	0.120255	0.0125441	0.567672	0.300571	5.02534	4.06344	Smim1
ENSMUST00000229275.1	0.00111726	0.0125776	0.568339	0.107702	0.123787	0.200819	Pcbp2
ENSMUST00000230427.1	0.0358907	0.0126247	0.569619	0.0782784	0.251161	1.68193	Clip4
ENSMUST00000064139.7	0.00259099	0.0126487	0.56985	1.19117	0.871092	-0.451477	Plpp3
ENSMUST00000162645.7	0.00107836	0.0128063	0.57189	0.513196	0.444199	-0.208304	Zmiz1
ENSMUST00000113587.7	0.00839353	0.0130071	0.57189	0.314813	0.17541	-0.843759	Speg
ENSMUST00000235307.1	0.00168082	0.012976	0.57189	0.557606	0.494768	-0.172494	Eno1b
ENSMUST00000228226.1	0.000667168	0.0128764	0.57189	0.255488	0.293292	0.19908	Fam49b
ENSMUST00000176819.7	0.072671	0.013034	0.57189	0.900189	0.193808	-2.2156	Cd200r4
ENSMUST00000076155.5	0.00167887	0.0128158	0.57189	0.557662	0.494745	-0.172706	Eno1b
ENSMUST00000007961.14	0.00107836	0.0128063	0.57189	0.513196	0.444199	-0.208304	Zmiz1
ENSMUST00000151786.7	0.00150182	0.0129772	0.57189	0.366699	0.455674	0.313404	Prkrip1
ENSMUST00000026297.11	0.00197236	0.012942	0.57189	0.906448	1.09803	0.276626	Gnl3l
ENSMUST00000113588.7	0.00839353	0.0130071	0.57189	0.314813	0.17541	-0.843759	Speg
ENSMUST00000114626.3	0.072671	0.013034	0.57189	0.900189	0.193808	-2.2156	Cd200r4
ENSMUST00000111817.7	0.000861484	0.0128059	0.57189	0.300293	0.352634	0.231799	Gmfb
ENSMUST00000031309.15	0.00119713	0.0128163	0.57189	0.0530361	0.0434969	-0.286062	Wsb2
ENSMUST00000112691.8	0.00197236	0.012942	0.57189	0.906448	1.09803	0.276626	Gnl3l
ENSMUST00000111110.2	0.00170981	0.0129686	0.57189	0.424649	0.49706	0.227147	Eif3m
ENSMUST00000155364.7	0.00108396	0.0128749	0.57189	0.797024	0.680964	-0.227044	Mpc1
ENSMUST00000079314.11	0.000861484	0.0128059	0.57189	0.300293	0.352634	0.231799	Gmfb
ENSMUST00000113589.7	0.00839353	0.0130071	0.57189	0.314813	0.17541	-0.843759	Speg
ENSMUST00000121231.7	0.00140469	0.0133016	0.574658	0.607844	0.754485	0.311789	Cept1
ENSMUST00000035371.8	0.807799	0.0131355	0.574658	32.6706	1.77344	-4.20337	Sv2a
ENSMUST00000168892.8	0.0260339	0.0136876	0.574658	0.111396	0.284542	1.35295	Zfp595
ENSMUST00000232013.1	0.0027252	0.013556	0.574658	0.210236	0.17973	-0.226175	Hmga1
ENSMUST00000024963.10	0.00129497	0.0136816	0.574658	0.826834	1.01085	0.2899	Mcfd2
ENSMUST00000161227.7	0.00112929	0.0136201	0.574658	0.243618	0.283616	0.219319	Luc7l2
ENSMUST00000209812.1	0.00125577	0.0133062	0.574658	0.275601	0.246684	-0.159916	Rpl13a
ENSMUST00000117600.8	0.0027252	0.013556	0.574658	0.210236	0.17973	-0.226175	Hmga1
ENSMUST00000112871.7	0.00328928	0.0131382	0.574658	0.436007	0.609858	0.484124	Cxcl12
ENSMUST00000232265.1	0.0027252	0.013556	0.574658	0.210236	0.17973	-0.226175	Hmga1
ENSMUST00000231796.1	0.0027252	0.013556	0.574658	0.210236	0.17973	-0.226175	Hmga1
ENSMUST00000231874.1	0.0027252	0.013556	0.574658	0.210236	0.17973	-0.226175	Hmga1
ENSMUST00000119486.8	0.0027252	0.013556	0.574658	0.210236	0.17973	-0.226175	Hmga1
ENSMUST00000169142.7	0.0260339	0.0136876	0.574658	0.111396	0.284542	1.35295	Zfp595
ENSMUST00000109735.8	0.0260339	0.0136876	0.574658	0.111396	0.284542	1.35295	Zfp595
ENSMUST00000222464.1	0.101313	0.0133837	0.574658	0.16601	1.04022	2.64755	Sfrp4
ENSMUST00000198453.1	0.00242306	0.0135229	0.574658	0.312267	0.236871	-0.398676	Mrps18c
ENSMUST00000175645.7	0.00146626	0.0132645	0.574658	0.473146	0.572764	0.275656	Ppp2r1b
ENSMUST00000169082.2	0.000563893	0.0136753	0.574658	0.458394	0.412711	-0.151456	Aqp5
ENSMUST00000024004.8	0.0234794	0.0137045	0.574658	0.245058	0.552721	1.17343	Ccl25
ENSMUST00000079009.10	0.107772	0.0132004	0.574658	6.16848	0.546815	-3.49579	Tdrd9
ENSMUST00000068301.10	0.00140469	0.0133016	0.574658	0.607844	0.754485	0.311789	Cept1
ENSMUST00000113952.9	0.00140938	0.0133083	0.574658	0.44193	0.52085	0.237049	Wdr5
ENSMUST00000044492.9	0.00315946	0.0136552	0.574658	0.143706	0.201129	0.485003	Akap9
ENSMUST00000232253.1	0.0027252	0.013556	0.574658	0.210236	0.17973	-0.226175	Hmga1
ENSMUST00000166291.7	0.00269282	0.0131848	0.574658	0.317107	0.383569	0.274513	Snrpe
ENSMUST00000162834.2	0.000584568	0.013528	0.574658	0.442676	0.407428	-0.119706	Cyb5r3
ENSMUST00000145919.1	0.00994727	0.013294	0.574658	0.323408	0.175975	-0.877982	Hmgxb4
ENSMUST00000169891.7	0.00144915	0.0136025	0.574658	0.159209	0.194976	0.292376	Trabd
ENSMUST00000115272.8	0.0013883	0.0136285	0.574658	0.298638	0.341759	0.194584	Septin7
ENSMUST00000054294.6	0.001609	0.0131748	0.574658	0.672437	0.537594	-0.322883	Fzd1
ENSMUST00000122266.2	0.00843785	0.0133745	0.574658	0.314287	0.17541	-0.841347	Speg
ENSMUST00000022089.9	0.00122209	0.0139912	0.575019	0.34608	0.418069	0.272634	Med10
ENSMUST00000034184.11	0.00371435	0.0140042	0.575019	0.503213	0.373448	-0.430259	Irx5
ENSMUST00000088200.12	0.000563711	0.0140027	0.575019	0.458431	0.41288	-0.150983	Aqp5
ENSMUST00000222399.1	0.00129418	0.0138426	0.575019	0.212796	0.265319	0.318254	Brd9
ENSMUST00000123684.1	0.00465263	0.0138099	0.575019	0.28097	0.400841	0.512612	Fxn
ENSMUST00000039153.13	0.00139217	0.0138503	0.575019	0.578182	0.718799	0.314066	Cept1
ENSMUST00000089185.5	0.108542	0.0139433	0.575019	6.78192	0.898325	-2.91639	Zdhhc14
ENSMUST00000072406.4	0.00267458	0.014036	0.575019	0.376173	0.482798	0.360025	Prepl
ENSMUST00000230698.1	0.00555729	0.0140301	0.575019	0.40119	0.635976	0.664687	Acap2
ENSMUST00000222429.1	0.0627735	0.0139963	0.575019	0.164272	0.711846	2.11548	Zfp934
ENSMUST00000050029.7	0.00110015	0.0137425	0.575019	0.705975	0.587002	-0.266253	Six1
ENSMUST00000067924.12	0.00193923	0.0139133	0.575019	0.314201	0.399778	0.34751	Lrrc8c
ENSMUST00000165594.3	0.00139201	0.0139798	0.575019	0.298638	0.341636	0.194062	Septin7
ENSMUST00000036092.9	0.0160237	0.0138022	0.575019	0.114825	0.253477	1.14242	Kcnh2
ENSMUST00000099384.3	0.00129418	0.0138426	0.575019	0.212796	0.265319	0.318254	Brd9
ENSMUST00000118599.8	0.00272513	0.0139375	0.575019	0.210421	0.180002	-0.225262	Hmga1
ENSMUST00000025197.5	0.011758	0.0139513	0.575019	1.09258	0.621692	-0.81347	Tap2
ENSMUST00000137543.8	0.00246588	0.0140771	0.575034	0.358035	0.453042	0.339543	Samd4
ENSMUST00000216755.1	0.000625015	0.0141503	0.575034	0.488196	0.43727	-0.158938	Cryab
ENSMUST00000034562.8	0.000625015	0.0141503	0.575034	0.488196	0.43727	-0.158938	Cryab
ENSMUST00000217475.1	0.000625015	0.0141503	0.575034	0.488196	0.43727	-0.158938	Cryab
ENSMUST00000214962.1	0.000625015	0.0141503	0.575034	0.488196	0.43727	-0.158938	Cryab
ENSMUST00000032898.8	0.00137968	0.0140642	0.575034	0.425615	0.482308	0.180405	Ipo5
ENSMUST00000018186.15	0.000587948	0.014234	0.577658	0.453446	0.417546	-0.118997	Cyb5r3
ENSMUST00000198227.4	0.00080551	0.014293	0.579052	0.332285	0.380916	0.19705	Fubp1
ENSMUST00000058265.7	0.00223217	0.0143066	0.579052	0.376187	0.476851	0.342091	C1galt1c1
ENSMUST00000160233.1	0.00739255	0.014381	0.580549	0.645946	0.378629	-0.770627	Vps51
ENSMUST00000100672.10	0.00248888	0.0144011	0.580549	0.358035	0.45293	0.339189	Samd4
ENSMUST00000149011.8	0.861776	0.0143865	0.580549	4.52306	0.0841297	-5.74854	Zfp473
ENSMUST00000077577.7	0.00126136	0.0147911	0.58187	0.075994	0.0685213	-0.149331	Tuba1b
ENSMUST00000087374.9	0.226408	0.0149206	0.58187	2.59102	0.0986921	-4.71444	Adam23
ENSMUST00000186415.6	0.00247636	0.0150655	0.58187	0.314098	0.402776	0.358761	Rnf2
ENSMUST00000179521.7	0.000931468	0.0151118	0.58187	0.248795	0.279233	0.166508	Pitpna
ENSMUST00000029208.14	0.0262239	0.014598	0.58187	1.65148	0.56719	-1.54186	Slc13a3
ENSMUST00000128260.8	0.113544	0.0150198	0.58187	5.77427	0.82719	-2.80335	Ramp2
ENSMUST00000176349.7	0.00155456	0.0148735	0.58187	0.455306	0.552839	0.280024	Ppp2r1b
ENSMUST00000031198.10	0.0035371	0.0149981	0.58187	0.195658	0.26186	0.420464	Dipk1a
ENSMUST00000102515.9	0.00131818	0.0149215	0.58187	0.517576	0.619459	0.259238	Prkacb
ENSMUST00000072767.6	0.0015546	0.0148558	0.58187	0.142153	0.172686	0.280707	Arhgef12
ENSMUST00000141017.1	0.0369521	0.0149569	0.58187	0.0355239	0.108359	1.60895	Tbc1d14
ENSMUST00000109279.2	0.0262239	0.014598	0.58187	1.65148	0.56719	-1.54186	Slc13a3
ENSMUST00000014370.10	0.00173966	0.0148118	0.58187	0.337091	0.391708	0.216644	Cacybp
ENSMUST00000165665.8	0.0015546	0.0148558	0.58187	0.142153	0.172686	0.280707	Arhgef12
ENSMUST00000041544.7	0.0010781	0.014493	0.58187	0.699584	0.630009	-0.151126	Fbln2
ENSMUST00000239418.1	0.00101186	0.0148367	0.58187	0.29411	0.34437	0.227604	Dnajc7
ENSMUST00000179445.7	0.000930314	0.015122	0.58187	0.248807	0.279233	0.166438	Pitpna
ENSMUST00000076110.10	0.00210233	0.0145857	0.58187	0.376929	0.472223	0.325177	Rnf2
ENSMUST00000039156.6	0.00181756	0.0145392	0.58187	0.566812	0.681442	0.265721	Phpt1
ENSMUST00000239250.1	0.050105	0.0147105	0.58187	0.162108	0.605816	1.90192	Slc44a5
ENSMUST00000144236.8	0.00129526	0.0150055	0.58187	0.828922	1.01085	0.286262	Mcfd2
ENSMUST00000095228.4	0.00121249	0.0148745	0.58187	0.385384	0.31941	-0.270888	Samd1
ENSMUST00000023611.6	0.00897837	0.0145708	0.58187	0.510108	0.280473	-0.862941	Adamts5
ENSMUST00000028552.3	0.00232778	0.0148857	0.58187	0.159254	0.210838	0.404811	Katnbl1
ENSMUST00000070118.13	0.000657736	0.0148561	0.58187	0.225686	0.255706	0.18017	Efemp2
ENSMUST00000183255.1	0.0533742	0.0151295	0.58187	0.44777	0.110225	-2.0223	Slc22a15
ENSMUST00000172332.3	0.00410578	0.0146709	0.58187	0.621509	0.914707	0.557534	Ccdc71l
ENSMUST00000187048.6	0.00211455	0.0149671	0.58187	0.377198	0.472223	0.324146	Rnf2
ENSMUST00000060148.5	0.00415545	0.0150336	0.58187	0.0540502	0.0377135	-0.51922	Hivep1
ENSMUST00000005722.13	0.00904139	0.0150519	0.58187	0.625459	1.05656	0.756391	Mef2c
ENSMUST00000102869.7	0.000965217	0.0151442	0.58187	0.232897	0.261696	0.1682	Xpo1
ENSMUST00000114107.2	0.226408	0.0149206	0.58187	2.59102	0.0986921	-4.71444	Adam23
ENSMUST00000129616.7	0.00129526	0.0150055	0.58187	0.828922	1.01085	0.286262	Mcfd2
ENSMUST00000185052.5	0.00904139	0.0150519	0.58187	0.625459	1.05656	0.756391	Mef2c
ENSMUST00000140728.7	0.016349	0.0151449	0.58187	0.830151	0.447825	-0.890438	Dlgap1
ENSMUST00000143219.7	0.000930314	0.015122	0.58187	0.248807	0.279233	0.166438	Pitpna
ENSMUST00000148486.7	0.016349	0.0151449	0.58187	0.830151	0.447825	-0.890438	Dlgap1
ENSMUST00000023150.6	0.00204504	0.0153049	0.585786	0.607966	0.75814	0.318472	1810013L24Rik
ENSMUST00000023171.7	0.00128149	0.0152961	0.585786	0.947212	0.77425	-0.290889	Hes1
ENSMUST00000061318.8	0.0174549	0.0152982	0.585786	0.621734	0.304162	-1.03146	Adamts12
ENSMUST00000030787.8	0.0012897	0.0153831	0.588034	0.286075	0.335901	0.231642	Rheb
ENSMUST00000232726.1	0.00080953	0.0154051	0.588134	0.555517	0.642598	0.210086	Sod2
ENSMUST00000102870.7	0.000938088	0.0155771	0.58876	0.233563	0.262087	0.166233	Xpo1
ENSMUST00000170304.8	0.0914448	0.0155362	0.58876	0.22344	1.28033	2.51856	Ccdc159
ENSMUST00000020538.12	0.000938088	0.0155771	0.58876	0.233563	0.262087	0.166233	Xpo1
ENSMUST00000046951.9	0.00112699	0.0155514	0.58876	0.540981	0.621528	0.200241	Pak1ip1
ENSMUST00000006403.6	0.0914448	0.0155362	0.58876	0.22344	1.28033	2.51856	Ccdc159
ENSMUST00000146865.1	0.00142765	0.0155188	0.58876	0.231457	0.277584	0.262177	Prkar2b
ENSMUST00000109551.7	0.000938088	0.0155771	0.58876	0.233563	0.262087	0.166233	Xpo1
ENSMUST00000027256.11	0.00182509	0.0155444	0.58876	0.14926	0.178347	0.25686	Mrpl30
ENSMUST00000195373.1	0.00182058	0.0156301	0.58929	0.14926	0.178306	0.256524	Mrpl30
ENSMUST00000193673.5	0.00182058	0.0156301	0.58929	0.14926	0.178306	0.256524	Mrpl30
ENSMUST00000041080.6	0.0182261	0.0157072	0.591307	1.61608	0.730815	-1.14492	Fzd8
ENSMUST00000100722.4	0.0220276	0.0157236	0.591307	3.07245	21.8853	2.8325	Cct6b
ENSMUST00000198199.4	0.00937898	0.0157421	0.591307	0.616948	1.04459	0.759713	Mef2c
ENSMUST00000027477.14	0.00131485	0.0158053	0.592942	0.35151	0.422932	0.266861	Ngef
ENSMUST00000038676.6	0.0403518	0.0158644	0.594423	0.258186	0.76189	1.56117	Cpz
ENSMUST00000222155.1	0.0208373	0.015947	0.594722	0.738247	0.31765	-1.21666	Naip1
ENSMUST00000094028.9	0.00147647	0.0159236	0.594722	0.42714	0.492739	0.206117	Capza1
ENSMUST00000045866.8	0.00077811	0.0159166	0.594722	0.418793	0.461971	0.141565	Ddx21
ENSMUST00000025264.7	0.0010439	0.0159509	0.594722	0.326675	0.377985	0.210477	Wdr33
ENSMUST00000119943.7	0.00436437	0.0160134	0.595583	0.211125	0.267135	0.33947	Sacs
ENSMUST00000112874.3	0.00320358	0.0160114	0.595583	0.258564	0.353766	0.452271	Nck1
ENSMUST00000107479.2	0.0391532	0.0160634	0.596709	0.190982	0.623217	1.7063	Rapgefl1
ENSMUST00000023220.9	0.00443633	0.0161223	0.598167	0.239738	0.328125	0.452784	Slc52a2
ENSMUST00000191471.6	0.00153666	0.0161433	0.598212	0.557494	0.683092	0.293124	Lmbrd1
ENSMUST00000160009.1	0.000712381	0.0161952	0.599399	0.625796	0.549975	-0.186326	Myc
ENSMUST00000086461.12	0.00117121	0.0162669	0.599446	0.336669	0.394271	0.227858	Rfc5
ENSMUST00000128880.7	0.00722581	0.0163056	0.599446	0.300711	0.466126	0.632343	Oxsr1
ENSMUST00000047075.13	0.00181124	0.0163152	0.599446	0.106256	0.132416	0.31754	Setd1a
ENSMUST00000136278.7	0.00301496	0.0162687	0.599446	0.576914	0.416923	-0.468577	P3h1
ENSMUST00000047157.12	0.00181124	0.0163152	0.599446	0.106256	0.132416	0.31754	Setd1a
ENSMUST00000094097.11	0.00175055	0.0162222	0.599446	0.407177	0.50607	0.313682	Tmem41b
ENSMUST00000034470.10	0.00149402	0.0163941	0.601072	0.411842	0.507425	0.301103	Vps26b
ENSMUST00000159327.1	0.000712558	0.0164588	0.601072	0.625559	0.549975	-0.185779	Myc
ENSMUST00000161976.7	0.000712558	0.0164588	0.601072	0.625559	0.549975	-0.185779	Myc
ENSMUST00000110982.7	0.0240729	0.0164045	0.601072	0.231543	0.526256	1.18449	Ccl25
ENSMUST00000170382.4	0.00288041	0.0164544	0.601072	0.364203	0.449616	0.303951	Lsm5
ENSMUST00000091704.6	0.00497048	0.0165258	0.601328	112.782	74.7089	-0.594183	H2bc6
ENSMUST00000224323.1	0.0548474	0.0165651	0.601328	0.321339	0.0650047	-2.30548	Nrn1
ENSMUST00000122286.1	0.0548474	0.0165651	0.601328	0.321339	0.0650047	-2.30548	Nrn1
ENSMUST00000119973.2	0.0188754	0.0165313	0.601328	2.66301	1.07886	-1.30356	Xkr6
ENSMUST00000051091.4	0.00497048	0.0165258	0.601328	112.782	74.7089	-0.594183	H2bc6
ENSMUST00000039991.13	0.00343027	0.0166767	0.604654	0.872167	0.625067	-0.480593	Slc12a9
ENSMUST00000116558.2	0.00112033	0.0168201	0.60579	0.672335	0.565075	-0.25074	Fam89b
ENSMUST00000129667.7	0.0185156	0.0169481	0.60579	1.98897	7.81579	1.97437	Satb1
ENSMUST00000230219.1	0.00208316	0.0169032	0.60579	0.627418	0.743162	0.244249	Rbx1
ENSMUST00000140979.7	0.0185156	0.0169481	0.60579	1.98897	7.81579	1.97437	Satb1
ENSMUST00000169480.7	0.0185156	0.0169481	0.60579	1.98897	7.81579	1.97437	Satb1
ENSMUST00000231866.1	0.00256685	0.0169142	0.60579	0.179225	0.154655	-0.212716	Hmga1
ENSMUST00000176669.7	0.0185156	0.0169481	0.60579	1.98897	7.81579	1.97437	Satb1
ENSMUST00000231243.1	0.00256674	0.0169224	0.60579	0.179222	0.154655	-0.212696	Hmga1
ENSMUST00000152830.8	0.0185156	0.0169481	0.60579	1.98897	7.81579	1.97437	Satb1
ENSMUST00000209536.1	0.00300342	0.0168291	0.60579	1.44483	1.00983	-0.516782	Tmem160
ENSMUST00000144331.7	0.0185156	0.0169481	0.60579	1.98897	7.81579	1.97437	Satb1
ENSMUST00000133574.7	0.0185156	0.0169481	0.60579	1.98897	7.81579	1.97437	Satb1
ENSMUST00000020706.4	0.0735875	0.0171478	0.607418	5.63462	1.64053	-1.78016	Adcy1
ENSMUST00000055535.8	0.175194	0.0172271	0.607418	0.275615	1.05281	1.93352	Prtg
ENSMUST00000226517.1	0.00220758	0.0171258	0.607418	0.191519	0.151686	-0.336402	Golph3
ENSMUST00000033012.8	0.000546405	0.0172037	0.607418	0.50095	0.564115	0.171321	Copb1
ENSMUST00000033643.5	0.0151647	0.0171549	0.607418	0.576712	1.22315	1.08468	Glt28d2
ENSMUST00000053734.5	0.0667629	0.0172224	0.607418	0.919871	0.187459	-2.29485	Duox2
ENSMUST00000118429.7	0.00172668	0.017108	0.607418	0.407003	0.504884	0.310911	Tmem41b
ENSMUST00000089519.12	0.00231182	0.0172295	0.607418	0.537741	0.419878	-0.356938	Aak1
ENSMUST00000128706.7	0.00759765	0.0171519	0.607418	0.447731	0.288333	-0.634894	Tcf4
ENSMUST00000237546.1	0.0667629	0.0172224	0.607418	0.919871	0.187459	-2.29485	Duox2
ENSMUST00000143850.7	0.00118774	0.0172344	0.607418	0.390219	0.464631	0.2518	Derl2
ENSMUST00000102965.3	0.00594088	0.0171978	0.607418	93.5704	62.7238	-0.577038	H4c2
ENSMUST00000000137.7	0.000545708	0.0173943	0.608067	0.53798	0.58718	0.126252	Actr2
ENSMUST00000210781.1	0.00327506	0.0173024	0.608067	0.30757	0.218727	-0.491784	Bicra
ENSMUST00000047328.10	0.000456467	0.0174499	0.608067	0.552729	0.602611	0.124655	Igfbp2
ENSMUST00000183873.7	0.00521513	0.0174165	0.608067	0.202603	0.298107	0.557172	Lrrc1
ENSMUST00000043195.10	0.0104993	0.0173993	0.608067	0.454077	0.699292	0.622958	Gcfc2
ENSMUST00000159810.7	0.00581268	0.0173999	0.608067	0.407248	0.602629	0.565363	Shprh
ENSMUST00000154526.7	0.0883822	0.0174537	0.608067	0.408481	0.0574868	-2.82896	Cfb
ENSMUST00000176203.8	0.0883822	0.0174537	0.608067	0.408481	0.0574868	-2.82896	Cfb
ENSMUST00000193836.2	0.0998362	0.0173501	0.608067	0.0335184	0.185988	2.47218	Arl5b
ENSMUST00000094821.3	0.00327506	0.0173024	0.608067	0.30757	0.218727	-0.491784	Bicra
ENSMUST00000016026.13	0.0095551	0.0175089	0.609291	0.174594	0.281168	0.687429	Lcorl
ENSMUST00000018816.13	0.00478353	0.0176239	0.609626	0.272702	0.364906	0.420198	Copz2
ENSMUST00000006286.8	0.00610721	0.0175412	0.609626	0.510602	0.715872	0.487502	Inpp5k
ENSMUST00000044106.5	0.00109398	0.0175787	0.609626	0.357045	0.404233	0.179083	Psmd7
ENSMUST00000096261.4	0.00117924	0.0176394	0.609626	0.501992	0.418184	-0.263527	Polr2g
ENSMUST00000210246.1	0.00426694	0.0176048	0.609626	0.515156	0.384152	-0.423331	Irx5
ENSMUST00000076810.11	0.00302858	0.017603	0.609626	0.220135	0.15727	-0.485147	Kalrn
ENSMUST00000053429.10	0.0023939	0.0176953	0.610862	0.13049	0.101056	-0.368776	Zbtb22
ENSMUST00000163140.1	0.00987785	0.0177344	0.61091	0.286262	0.184069	-0.637084	Ciao2b
ENSMUST00000053926.11	0.00410072	0.0177371	0.61091	0.434625	0.636384	0.550127	Gm49486
ENSMUST00000236165.1	0.00462	0.0178225	0.611072	0.194639	0.131248	-0.568504	Fbxl16
ENSMUST00000109468.2	0.00186833	0.0178174	0.611072	0.340227	0.407384	0.25989	Top1
ENSMUST00000212459.1	0.00324811	0.0177996	0.611072	0.202063	0.144502	-0.483714	Large1
ENSMUST00000045692.8	0.00462	0.0178225	0.611072	0.194639	0.131248	-0.568504	Fbxl16
ENSMUST00000119826.6	0.00323416	0.018024	0.612432	0.201898	0.144502	-0.482542	Large1
ENSMUST00000170705.7	0.00272196	0.0180075	0.612432	0.335176	0.414454	0.306292	Gtf2e2
ENSMUST00000167264.7	0.00272196	0.0180075	0.612432	0.335176	0.414454	0.306292	Gtf2e2
ENSMUST00000022142.6	0.0213056	0.017989	0.612432	0.738247	0.320965	-1.20169	Naip1
ENSMUST00000004497.10	0.00323416	0.018024	0.612432	0.201898	0.144502	-0.482542	Large1
ENSMUST00000058098.14	0.0030293	0.017947	0.612432	0.249573	0.321804	0.366721	Mbtps2
ENSMUST00000045374.7	0.082015	0.0179067	0.612432	0.409645	1.97819	2.27174	Ramp3
ENSMUST00000171010.7	0.00272196	0.0180075	0.612432	0.335176	0.414454	0.306292	Gtf2e2
ENSMUST00000199019.4	0.0078959	0.0186103	0.613756	0.66911	1.08988	0.703858	Mef2c
ENSMUST00000089287.6	0.00130685	0.0183087	0.613756	0.290971	0.336247	0.208649	Uba3
ENSMUST00000111765.7	0.00197918	0.018534	0.613756	0.187338	0.224697	0.262338	Brap
ENSMUST00000155016.7	0.0149752	0.018465	0.613756	0.84367	0.473589	-0.833043	Dlgap1
ENSMUST00000234610.1	0.00121597	0.0182026	0.613756	0.159958	0.194502	0.282091	Rock1
ENSMUST00000228252.1	0.00264853	0.0183942	0.613756	0.686065	0.524487	-0.387439	Lrch1
ENSMUST00000009220.4	0.00288249	0.0182528	0.613756	0.417897	0.534811	0.355881	Zmat5
ENSMUST00000006391.4	0.00366465	0.0183926	0.613756	1.39663	0.923747	-0.596384	Serpinb9
ENSMUST00000203578.2	0.000642815	0.018533	0.613756	0.51151	0.57414	0.16664	Arpc4
ENSMUST00000028342.6	0.00214374	0.0185809	0.613756	0.271894	0.334582	0.299314	Ssna1
ENSMUST00000151403.8	0.0541674	0.018234	0.613756	1.32799	12.0961	3.18723	Tro
ENSMUST00000063191.13	0.00366465	0.0183926	0.613756	1.39663	0.923747	-0.596384	Serpinb9
ENSMUST00000227819.1	0.0164721	0.0185117	0.613756	0.394425	0.909739	1.2057	Ldb3
ENSMUST00000179172.7	0.00235129	0.0182589	0.613756	0.204778	0.176993	-0.210365	Oaz1
ENSMUST00000059331.8	0.00691443	0.0184456	0.613756	0.275877	0.170181	-0.696959	Mypop
ENSMUST00000229521.1	0.0716364	0.0185765	0.613756	3.51067	1.10107	-1.67284	Ly6g2
ENSMUST00000133983.7	0.0149752	0.018465	0.613756	0.84367	0.473589	-0.833043	Dlgap1
ENSMUST00000000206.3	0.0191191	0.0184636	0.613756	5.44582	30.6132	2.49093	Btbd17
ENSMUST00000111954.10	0.000935538	0.0181238	0.613756	0.597734	0.516493	-0.210754	Sfxn3
ENSMUST00000199105.4	0.0078959	0.0186103	0.613756	0.66911	1.08988	0.703858	Mef2c
ENSMUST00000131087.1	0.00691443	0.0184456	0.613756	0.275877	0.170181	-0.696959	Mypop
ENSMUST00000135507.7	0.00702099	0.018387	0.613756	0.569337	0.405836	-0.488386	Tor1b
ENSMUST00000199450.4	0.0078959	0.0186103	0.613756	0.66911	1.08988	0.703858	Mef2c
ENSMUST00000185307.6	0.0716364	0.0185765	0.613756	3.51067	1.10107	-1.67284	Ly6g2
ENSMUST00000102880.4	0.00151713	0.0183406	0.613756	0.461706	0.54848	0.248465	Ppp3r1
ENSMUST00000231042.1	0.0109294	0.0186102	0.613756	0.868627	0.532109	-0.707015	Cpsf1
ENSMUST00000163969.7	0.0541674	0.018234	0.613756	1.32799	12.0961	3.18723	Tro
ENSMUST00000025229.10	0.0841988	0.0186919	0.613771	0.379507	0.0550847	-2.7844	Cfb
ENSMUST00000023600.7	0.00995771	0.0186566	0.613771	0.21393	0.365098	0.771146	Robo1
ENSMUST00000128767.7	0.0841988	0.0186919	0.613771	0.379507	0.0550847	-2.7844	Cfb
ENSMUST00000002818.8	0.000938157	0.0186559	0.613771	0.302246	0.352037	0.22	Ykt6
ENSMUST00000121886.7	0.00906041	0.0187536	0.61513	0.155171	0.245788	0.663558	Zfp868
ENSMUST00000169083.7	0.00161447	0.0187775	0.615248	0.109249	0.130975	0.261678	Erbin
ENSMUST00000102590.10	0.000802205	0.0188353	0.615809	0.692337	0.801691	0.211571	Kpna6
ENSMUST00000196095.4	0.00287743	0.0188316	0.615809	0.390124	0.490658	0.330783	Tyms
ENSMUST00000200973.3	0.0946623	0.0189346	0.616813	4.14193	0.539444	-2.94076	Zfp936
ENSMUST00000033721.12	0.103977	0.0189191	0.616813	0.189231	1.29554	2.77534	Arhgap6
ENSMUST00000121137.8	0.136434	0.0189375	0.616813	1.07801	0.100106	-3.42877	Rhpn1
ENSMUST00000120714.1	0.0015982	0.0189475	0.616813	0.163123	0.193955	0.249755	Pdcd5
ENSMUST00000200835.3	0.00160053	0.0189886	0.617486	0.439612	0.526329	0.259733	Ube2a
ENSMUST00000078616.11	0.00322901	0.0190159	0.61771	0.64337	0.825309	0.359287	Gpsm1
ENSMUST00000164233.7	0.000684803	0.0192341	0.617761	0.28383	0.313378	0.142874	Dnaja1
ENSMUST00000163311.8	0.00103885	0.0192292	0.617761	0.645693	0.570417	-0.178832	Snrpa
ENSMUST00000109897.7	0.00198747	0.0195313	0.617761	0.510156	0.604258	0.244227	Ap1b1
ENSMUST00000059462.11	0.000679869	0.0195191	0.617761	0.184118	0.210718	0.194681	Chmp3
ENSMUST00000197146.4	0.00819309	0.019468	0.617761	0.660743	1.07815	0.706395	Mef2c
ENSMUST00000166411.7	0.00108179	0.0192139	0.617761	0.275135	0.309494	0.169768	Ssb
ENSMUST00000006525.13	0.0480614	0.0190882	0.617761	0.340309	0.095083	-1.83959	Cbfa2t3
ENSMUST00000164345.1	0.0685615	0.0195288	0.617761	2.3882	0.655566	-1.86511	9130019O22Rik
ENSMUST00000213029.1	0.00107824	0.0194452	0.617761	0.513831	0.440877	-0.220918	Aprt
ENSMUST00000003828.10	0.000798985	0.0194566	0.617761	0.691627	0.80033	0.210599	Kpna6
ENSMUST00000127984.8	0.0480614	0.0190882	0.617761	0.340309	0.095083	-1.83959	Cbfa2t3
ENSMUST00000199432.4	0.00819309	0.019468	0.617761	0.660743	1.07815	0.706395	Mef2c
ENSMUST00000167371.7	0.000611915	0.019591	0.617761	0.222539	0.251334	0.175546	Efemp2
ENSMUST00000064674.12	0.0480614	0.0190882	0.617761	0.340309	0.095083	-1.83959	Cbfa2t3
ENSMUST00000197681.4	0.00819309	0.019468	0.617761	0.660743	1.07815	0.706395	Mef2c
ENSMUST00000122816.2	0.0129047	0.0195053	0.617761	0.203871	0.393251	0.947796	Mbd4
ENSMUST00000134959.7	0.0186114	0.0193149	0.617761	0.0693365	0.144871	1.06308	Cdc42bpa
ENSMUST00000115342.9	0.00069252	0.0195537	0.617761	0.500887	0.462338	-0.115536	Timp1
ENSMUST00000080356.9	0.00103111	0.0193444	0.617761	0.645524	0.570417	-0.178454	Snrpa
ENSMUST00000122202.7	0.00103111	0.0193444	0.617761	0.645524	0.570417	-0.178454	Snrpa
ENSMUST00000065364.4	0.000679869	0.0195191	0.617761	0.184118	0.210718	0.194681	Chmp3
ENSMUST00000111770.1	0.00581975	0.0193097	0.617761	0.351572	0.526019	0.581296	Acad10
ENSMUST00000031412.11	0.00581975	0.0193097	0.617761	0.351572	0.526019	0.581296	Acad10
ENSMUST00000080926.12	0.00180596	0.0196092	0.617761	0.583555	0.519473	-0.167819	Eno1
ENSMUST00000030118.9	0.000684803	0.0192341	0.617761	0.28383	0.313378	0.142874	Dnaja1
ENSMUST00000009530.4	0.00069252	0.0195537	0.617761	0.500887	0.462338	-0.115536	Timp1
ENSMUST00000022386.14	0.00280367	0.0195252	0.617761	0.36094	0.45408	0.331188	Samd4
ENSMUST00000090852.10	0.00108179	0.0192139	0.617761	0.275135	0.309494	0.169768	Ssb
ENSMUST00000154371.1	0.00395029	0.0195819	0.617761	0.354806	0.254303	-0.480481	Tmem123
ENSMUST00000121533.2	0.0497349	0.0200938	0.618831	0.0155387	0.069874	2.16889	1700025G04Rik
ENSMUST00000218576.1	0.00195934	0.0200453	0.618831	0.441321	0.541846	0.296056	Nup107
ENSMUST00000107365.2	0.0175557	0.0200311	0.618831	0.229421	0.472925	1.04361	Tlr4
ENSMUST00000081834.9	0.0026688	0.0201369	0.618831	0.371903	0.477185	0.359624	Armcx3
ENSMUST00000086880.10	0.0026688	0.0201369	0.618831	0.371903	0.477185	0.359624	Armcx3
ENSMUST00000139725.7	0.0039124	0.0199409	0.618831	0.298059	0.413986	0.473982	Mitd1
ENSMUST00000028050.13	0.00226247	0.0202359	0.618831	0.348519	0.432884	0.312745	Stam
ENSMUST00000211947.1	0.0145951	0.019833	0.618831	0.734885	0.426284	-0.785702	Cx3cl1
ENSMUST00000141024.7	0.0125793	0.0202349	0.618831	0.366325	0.634705	0.792963	Ercc4
ENSMUST00000139462.1	0.144761	0.0197545	0.618831	0.270578	1.75917	2.70078	Mitf
ENSMUST00000069399.6	0.0397503	0.0200466	0.618831	0.808531	1.61262	0.996027	Kbtbd11
ENSMUST00000086884.4	0.0026688	0.0201369	0.618831	0.371903	0.477185	0.359624	Armcx3
ENSMUST00000027257.9	0.0039124	0.0199409	0.618831	0.298059	0.413986	0.473982	Mitd1
ENSMUST00000106138.7	0.00116664	0.0202018	0.618831	0.532396	0.630256	0.243437	Prkacb
ENSMUST00000114071.7	0.000506933	0.0201935	0.618831	0.543416	0.501858	-0.114777	Capg
ENSMUST00000101613.2	0.00198535	0.0197034	0.618831	0.510301	0.604258	0.243817	Ap1b1
ENSMUST00000106137.7	0.00116664	0.0202018	0.618831	0.532396	0.630256	0.243437	Prkacb
ENSMUST00000134415.1	0.00563791	0.0199908	0.618831	0.167322	0.259076	0.630749	Sgms1
ENSMUST00000102626.9	0.0767383	0.0198305	0.618831	0.224361	1.15507	2.36408	Ptpn5
ENSMUST00000144204.7	0.0116873	0.0202308	0.618831	0.214597	0.342441	0.674224	Ttc7
ENSMUST00000165485.7	0.000657736	0.0201089	0.618831	0.22532	0.25413	0.173589	Efemp2
ENSMUST00000166303.8	0.000657736	0.0201089	0.618831	0.22532	0.25413	0.173589	Efemp2
ENSMUST00000033142.12	0.0767383	0.0198305	0.618831	0.224361	1.15507	2.36408	Ptpn5
ENSMUST00000235523.1	0.000653743	0.0199773	0.618831	0.225903	0.254647	0.172793	Efemp2
ENSMUST00000071044.12	0.000506933	0.0201935	0.618831	0.543416	0.501858	-0.114777	Capg
ENSMUST00000162409.7	0.00135213	0.0198275	0.618831	0.259014	0.306659	0.243604	Fnbp1l
ENSMUST00000200386.4	0.00249147	0.0201373	0.618831	0.156934	0.21164	0.431461	Krit1
ENSMUST00000120472.1	0.0488495	0.0200424	0.618831	0.319613	1.52285	2.25238	Afap1l1
ENSMUST00000032172.13	0.00518303	0.0199447	0.618831	0.595159	0.421	-0.499454	Chchd6
ENSMUST00000237783.1	0.00308174	0.0212386	0.619688	0.120745	0.0968899	-0.317543	Ndst1
ENSMUST00000048096.11	0.00400131	0.0206147	0.619688	0.189286	0.261704	0.467374	Tlr4
ENSMUST00000118501.7	0.00139482	0.0210337	0.619688	0.175332	0.205149	0.226585	Pdcd5
ENSMUST00000165599.8	0.014899	0.0213079	0.619688	2.25634	6.74626	1.5801	Cyfip2
ENSMUST00000005164.11	0.0011612	0.0211327	0.619688	0.537016	0.635162	0.242161	Prkacb
ENSMUST00000022691.13	0.00542663	0.0205859	0.619688	0.0630184	0.0935061	0.569288	Hr
ENSMUST00000051118.6	0.0436635	0.0205045	0.619688	0.829445	0.177161	-2.22709	Tvp23a
ENSMUST00000210656.1	0.00820498	0.0204299	0.619688	0.372831	0.598919	0.68384	Ap3m2
ENSMUST00000239148.1	0.00135794	0.021291	0.619688	0.259325	0.306549	0.241354	Fnbp1l
ENSMUST00000183463.7	0.0350232	0.0208056	0.619688	0.104309	0.0325238	-1.6813	Elf2
ENSMUST00000164744.7	0.00127784	0.0210337	0.619688	0.295257	0.33991	0.203181	Uba3
ENSMUST00000212763.1	0.00938532	0.0210103	0.619688	0.291373	0.476387	0.709267	Tmem38a
ENSMUST00000163888.7	0.00810841	0.0207336	0.619688	0.66911	1.08106	0.692124	Mef2c
ENSMUST00000095775.9	0.00620429	0.0204207	0.619688	0.111023	0.168543	0.602249	Setdb2
ENSMUST00000025472.6	0.00277877	0.0205382	0.619688	0.867502	0.64908	-0.418471	Pcyox1l
ENSMUST00000236410.1	0.00570112	0.0209122	0.619688	0.1677	0.259095	0.627601	Sgms1
ENSMUST00000034138.6	0.000888253	0.0209363	0.619688	0.33607	0.372076	0.146836	Dnaja2
ENSMUST00000196566.4	0.00270031	0.0204945	0.619688	0.351172	0.2649	-0.406728	Snx8
ENSMUST00000161459.7	0.00620429	0.0204207	0.619688	0.111023	0.168543	0.602249	Setdb2
ENSMUST00000106342.7	0.00177479	0.020912	0.619688	0.347298	0.286329	-0.278501	Ino80e
ENSMUST00000054636.6	0.00160528	0.0212551	0.619688	0.205891	0.248151	0.269338	Bag5
ENSMUST00000005592.6	0.0375453	0.0211089	0.619688	0.118091	0.267319	1.17866	Siglecg
ENSMUST00000058943.7	0.0484576	0.0208335	0.619688	0.916426	0.299112	-1.61533	Ankrd34a
ENSMUST00000075448.12	0.0323449	0.0211244	0.619688	2.68236	0.863352	-1.63548	Nfia
ENSMUST00000107912.7	0.002741	0.0212159	0.619688	0.105754	0.137619	0.379967	Nr1h2
ENSMUST00000160576.1	0.00160528	0.0212551	0.619688	0.205891	0.248151	0.269338	Bag5
ENSMUST00000093166.10	0.014899	0.0213079	0.619688	2.25634	6.74626	1.5801	Cyfip2
ENSMUST00000163739.2	0.00820498	0.0204299	0.619688	0.372831	0.598919	0.68384	Ap3m2
ENSMUST00000162947.2	0.00135437	0.021028	0.619688	0.259256	0.306549	0.241741	Fnbp1l
ENSMUST00000093165.11	0.014899	0.0213079	0.619688	2.25634	6.74626	1.5801	Cyfip2
ENSMUST00000120259.7	0.0323146	0.0213052	0.619688	0.286126	0.768421	1.42525	Map3k5
ENSMUST00000162178.7	0.000587916	0.0203551	0.619688	0.408722	0.377207	-0.115761	Cyb5r3
ENSMUST00000095806.9	0.0323146	0.0213052	0.619688	0.286126	0.768421	1.42525	Map3k5
ENSMUST00000114072.7	0.00051047	0.020369	0.619688	0.543563	0.501964	-0.114865	Capg
ENSMUST00000052018.11	0.0323449	0.0211244	0.619688	2.68236	0.863352	-1.63548	Nfia
ENSMUST00000009234.15	0.0020201	0.0205738	0.619688	0.525173	0.621144	0.242134	Ap1b1
ENSMUST00000163060.1	0.00518996	0.0212619	0.619688	0.0633199	0.0933572	0.560101	Hr
ENSMUST00000016138.10	0.000778548	0.0210221	0.619688	0.31116	0.354696	0.188927	Fnta
ENSMUST00000088970.6	0.00269701	0.0211321	0.619688	0.684262	0.526927	-0.376946	Lrch1
ENSMUST00000161069.7	0.00539811	0.0212409	0.619688	0.0630667	0.0933825	0.566273	Hr
ENSMUST00000020550.12	0.00066107	0.0212464	0.619688	0.176245	0.154477	-0.19019	Cdc34
ENSMUST00000196130.4	0.00270031	0.0204945	0.619688	0.351172	0.2649	-0.406728	Snx8
ENSMUST00000097274.2	0.0138238	0.0208096	0.619688	0.131818	0.249533	0.920689	Prkce
ENSMUST00000038867.12	0.0015814	0.0208597	0.619688	0.263513	0.313632	0.2512	Opa1
ENSMUST00000028938.6	0.000818907	0.0211031	0.619688	0.53155	0.478261	-0.152409	Cst3
ENSMUST00000006614.2	0.000484215	0.0210177	0.619688	0.563163	0.509383	-0.144803	Epha2
ENSMUST00000132917.7	0.0104176	0.0209778	0.619688	0.0421495	0.0694169	0.719772	Chmp3
ENSMUST00000072751.12	0.000875721	0.0209649	0.619688	0.337045	0.29269	-0.20357	Dohh
ENSMUST00000052708.6	0.000846025	0.020543	0.619688	0.171419	0.196389	0.196186	Ckap2l
ENSMUST00000001347.6	0.00590619	0.0209498	0.619688	0.121881	0.193799	0.669093	Rnd2
ENSMUST00000097275.8	0.0138238	0.0208096	0.619688	0.131818	0.249533	0.920689	Prkce
ENSMUST00000017920.13	0.000643989	0.0213534	0.620418	0.256592	0.290441	0.178766	Crk
ENSMUST00000042657.15	0.00923193	0.021388	0.620827	0.513596	0.30905	-0.732792	Slc39a11
ENSMUST00000204802.1	0.000657736	0.0216804	0.621096	0.513458	0.575176	0.163757	Arpc4
ENSMUST00000109895.1	0.00326266	0.021541	0.621096	0.0253873	0.0184164	-0.46312	Gas2l1
ENSMUST00000116425.2	0.00276503	0.0215684	0.621096	0.470655	0.364186	-0.369993	Terf2
ENSMUST00000152340.7	0.00570884	0.02151	0.621096	0.1677	0.258501	0.62429	Sgms1
ENSMUST00000087689.4	0.00195785	0.0214702	0.621096	0.378711	0.450891	0.251684	Prune2
ENSMUST00000120539.7	0.00159658	0.0217256	0.621096	0.491908	0.407323	-0.272216	Lmo4
ENSMUST00000212882.1	0.104303	0.0216354	0.621096	0.25022	0.0328278	-2.9302	Cdh16
ENSMUST00000138142.7	0.025687	0.0215055	0.621096	0.215404	0.51789	1.2656	Gin1
ENSMUST00000092123.10	0.0023309	0.021656	0.621096	0.0840791	0.108346	0.365823	Epc2
ENSMUST00000079703.10	0.00136923	0.021605	0.621096	0.35305	0.410813	0.21861	Nsmce2
ENSMUST00000034359.9	0.0025537	0.0217162	0.621096	1.16482	1.48315	0.348559	Tradd
ENSMUST00000121796.7	0.00159658	0.0217256	0.621096	0.491908	0.407323	-0.272216	Lmo4
ENSMUST00000060072.11	0.0151771	0.0216905	0.621096	0.831622	0.473589	-0.812293	Dlgap1
ENSMUST00000212361.1	0.0222168	0.0216749	0.621096	0.26385	0.481762	0.868605	Cdk10
ENSMUST00000221250.1	0.0665815	0.0217049	0.621096	0.200314	0.943848	2.23629	Zfp934
ENSMUST00000121112.5	0.0016044	0.0214931	0.621096	0.492116	0.407323	-0.272825	Lmo4
ENSMUST00000106633.9	0.00877216	0.0223257	0.622556	0.518604	0.316111	-0.714204	Slc39a11
ENSMUST00000070257.13	0.00149245	0.0220991	0.622556	0.362724	0.438001	0.272062	Ascc2
ENSMUST00000108523.9	0.00123471	0.0220023	0.622556	0.371167	0.441591	0.250645	Derl2
ENSMUST00000025903.5	0.0009642	0.0223564	0.622556	0.195292	0.172823	-0.17634	Rps6ka4
ENSMUST00000167190.8	0.0407829	0.0220244	0.622556	1.11117	0.350076	-1.66634	Mdga1
ENSMUST00000052699.12	0.005784	0.0222794	0.622556	0.15358	0.223181	0.539224	Kmt5b
ENSMUST00000073488.11	0.00277574	0.0219353	0.622556	0.106172	0.137991	0.378169	Nr1h2
ENSMUST00000217593.1	0.00173599	0.0222216	0.622556	0.132203	0.163761	0.308835	Sltm
ENSMUST00000056649.12	0.00326937	0.0220093	0.622556	0.0254338	0.0184686	-0.461673	Gas2l1
ENSMUST00000049488.8	0.0036591	0.0221222	0.622556	0.773164	1.02716	0.409813	Serinc5
ENSMUST00000115817.2	0.0020218	0.0218434	0.622556	0.146622	0.179591	0.292616	Tpgs2
ENSMUST00000032974.12	0.0175576	0.0218571	0.622556	0.983601	2.41663	1.29685	Atp2a1
ENSMUST00000027856.12	0.00520445	0.0223729	0.622556	0.121923	0.169375	0.474254	Dcaf6
ENSMUST00000237442.1	0.0009642	0.0223564	0.622556	0.195292	0.172823	-0.17634	Rps6ka4
ENSMUST00000165315.8	0.00295492	0.0219007	0.622556	0.299394	0.392482	0.390583	Snx14
ENSMUST00000030724.8	0.03644	0.0221858	0.622556	0.499958	0.270804	-0.884557	Sesn2
ENSMUST00000109605.4	0.00104259	0.0221456	0.622556	0.0366518	0.0417379	0.187476	Atf4
ENSMUST00000170516.8	0.0009642	0.0223564	0.622556	0.195292	0.172823	-0.17634	Rps6ka4
ENSMUST00000113970.7	0.005784	0.0222794	0.622556	0.15358	0.223181	0.539224	Kmt5b
ENSMUST00000160597.7	0.00159644	0.0220465	0.622556	0.262857	0.312487	0.249522	Opa1
ENSMUST00000032729.7	0.0012984	0.0223729	0.622556	0.296513	0.346363	0.224188	Tjp1
ENSMUST00000150365.7	0.0216197	0.0221731	0.622556	1.63299	0.839905	-0.959216	Ahcyl2
ENSMUST00000174806.8	0.00295492	0.0219007	0.622556	0.299394	0.392482	0.390583	Snx14
ENSMUST00000167197.7	0.00277574	0.0219353	0.622556	0.106172	0.137991	0.378169	Nr1h2
ENSMUST00000183734.1	0.00744752	0.0220793	0.622556	0.202543	0.324873	0.68165	Lrrc1
ENSMUST00000166603.1	0.000657736	0.0219435	0.622556	0.176366	0.154698	-0.189124	Cdc34
ENSMUST00000037623.14	0.0540455	0.0221951	0.622556	0.299895	0.0681492	-2.13769	Nrn1
ENSMUST00000231780.1	0.00290928	0.0219773	0.622556	0.179268	0.154262	-0.216741	Hmga1
ENSMUST00000227173.1	0.00136993	0.021993	0.622556	0.357711	0.41575	0.216923	Nsmce2
ENSMUST00000086519.11	0.00122519	0.0224277	0.623507	0.0936774	0.0851928	-0.136969	Rplp0
ENSMUST00000105902.7	0.0113086	0.0224551	0.623696	0.388209	0.22717	-0.773064	Shank2
ENSMUST00000021217.10	0.00146363	0.0225346	0.625161	0.37602	0.337612	-0.155445	Nme2
ENSMUST00000107910.7	0.00281176	0.0225698	0.625161	0.106309	0.138077	0.377212	Nr1h2
ENSMUST00000107911.7	0.00281176	0.0225698	0.625161	0.106309	0.138077	0.377212	Nr1h2
ENSMUST00000023598.14	0.00128328	0.0226386	0.625921	0.457165	0.541356	0.243865	Rfc4
ENSMUST00000218828.1	0.000728859	0.0226328	0.625921	0.255124	0.277733	0.122501	Nap1l1
ENSMUST00000031838.8	0.0211639	0.0226812	0.626125	0.805202	0.366282	-1.1364	Igf2bp3
ENSMUST00000035218.8	0.00799647	0.0226925	0.626125	0.345269	0.523438	0.600299	Nckipsd
ENSMUST00000136904.7	0.00389777	0.022708	0.626125	0.354814	0.256664	-0.467185	Tmem123
ENSMUST00000160722.7	0.0034889	0.0229057	0.626442	0.129865	0.187119	0.526951	B230118H07Rik
ENSMUST00000041609.10	0.00337945	0.0228751	0.626442	0.729242	0.993773	0.446518	Xpnpep3
ENSMUST00000065917.15	0.000732798	0.0228649	0.626442	0.255124	0.277742	0.122546	Nap1l1
ENSMUST00000112540.7	0.00674651	0.02286	0.626442	0.0755737	0.1112	0.557195	Zfp932
ENSMUST00000217908.1	0.000732798	0.0228649	0.626442	0.255124	0.277742	0.122546	Nap1l1
ENSMUST00000159541.7	0.00370746	0.0227973	0.626442	0.350097	0.473108	0.434414	Shprh
ENSMUST00000111231.9	0.0034889	0.0229057	0.626442	0.129865	0.187119	0.526951	B230118H07Rik
ENSMUST00000090513.10	0.0034889	0.0229057	0.626442	0.129865	0.187119	0.526951	B230118H07Rik
ENSMUST00000160037.7	0.0034889	0.0229057	0.626442	0.129865	0.187119	0.526951	B230118H07Rik
ENSMUST00000098843.2	0.0058531	0.0229471	0.627008	395.824	248.81	-0.669815	H3c13
ENSMUST00000053230.6	0.0096456	0.0232415	0.630134	0.350783	0.217758	-0.687851	Ulk3
ENSMUST00000023750.8	0.116787	0.0233253	0.630134	4.23859	0.507169	-3.06304	Faim2
ENSMUST00000118543.7	0.00249688	0.0232673	0.630134	0.176871	0.153837	-0.201291	Rpl9
ENSMUST00000024810.7	0.0844867	0.0233959	0.630134	3.21407	0.774811	-2.05248	Fgd2
ENSMUST00000046283.15	0.00121874	0.0232819	0.630134	0.747012	0.628753	-0.248639	Hspa13
ENSMUST00000102592.9	0.00132235	0.0232853	0.630134	0.293376	0.343082	0.225803	Tjp1
ENSMUST00000105046.3	0.00314956	0.0231334	0.630134	0.247745	0.212187	-0.223518	Hmga1b
ENSMUST00000229203.1	0.00200582	0.0233961	0.630134	0.272836	0.341328	0.323125	Fam118a
ENSMUST00000033598.8	0.00144005	0.0231021	0.630134	0.52618	0.61386	0.222353	Sh3bgrl
ENSMUST00000023069.8	0.00200582	0.0233961	0.630134	0.272836	0.341328	0.323125	Fam118a
ENSMUST00000061937.12	0.00485479	0.023208	0.630134	0.397765	0.557829	0.487905	Ctbs
ENSMUST00000231171.1	0.116787	0.0233253	0.630134	4.23859	0.507169	-3.06304	Faim2
ENSMUST00000022345.6	0.00167118	0.0234154	0.630134	0.230144	0.268044	0.219936	Dnajc9
ENSMUST00000049149.14	0.000752906	0.0232192	0.630134	0.492534	0.45188	-0.124283	Lrp1
ENSMUST00000170360.1	0.0521109	0.0233358	0.630134	3.73115	0.848552	-2.13655	Htr7
ENSMUST00000031565.14	0.000329907	0.023143	0.630134	0.67551	0.634537	-0.0902726	Fscn1
ENSMUST00000169943.7	0.00287828	0.0233421	0.630134	0.285884	0.385468	0.431179	Efemp2
ENSMUST00000040021.11	0.00171601	0.0234398	0.630231	0.333939	0.280799	-0.250044	Ptpn23
ENSMUST00000071539.9	0.00901108	0.0235161	0.631162	0.513596	0.312089	-0.718677	Slc39a11
ENSMUST00000050586.5	0.125052	0.0234963	0.631162	0.720142	0.0935288	-2.9448	Cdcp3
ENSMUST00000072566.4	0.00146737	0.0235975	0.632785	0.37565	0.33752	-0.154415	Nme2
ENSMUST00000205822.1	0.00111349	0.0237487	0.634136	0.754356	0.644585	-0.226875	Sema4b
ENSMUST00000032754.8	0.00111349	0.0237487	0.634136	0.754356	0.644585	-0.226875	Sema4b
ENSMUST00000223554.1	0.00285334	0.0237161	0.634136	0.077859	0.098539	0.33983	Btbd7
ENSMUST00000163754.8	0.00316456	0.0237526	0.634136	0.831696	1.11343	0.420879	Xpnpep3
ENSMUST00000045652.7	0.00285334	0.0237161	0.634136	0.077859	0.098539	0.33983	Btbd7
ENSMUST00000214179.1	0.00153743	0.0238052	0.634178	0.461765	0.530398	0.199915	Pafah1b2
ENSMUST00000172450.2	0.00153743	0.0238052	0.634178	0.461765	0.530398	0.199915	Pafah1b2
ENSMUST00000016401.14	0.00185538	0.023817	0.634178	0.331209	0.383569	0.211748	Prelid3b
ENSMUST00000209443.1	0.00417236	0.0238628	0.634838	0.218879	0.285879	0.385273	Ufsp2
ENSMUST00000168622.1	0.0961408	0.0240654	0.635565	1.39458	0.402774	-1.79179	Ppp1r3e
ENSMUST00000211903.1	0.105749	0.0240089	0.635565	0.243139	0.0328278	-2.88879	Cdh16
ENSMUST00000113115.1	0.00132292	0.0239591	0.635565	0.223208	0.261039	0.225878	Tceal9
ENSMUST00000177403.1	0.0961408	0.0240654	0.635565	1.39458	0.402774	-1.79179	Ppp1r3e
ENSMUST00000102588.9	0.00376521	0.024011	0.635565	0.372155	0.495495	0.412968	Tmem39b
ENSMUST00000035462.6	0.00672705	0.024142	0.635565	0.0983299	0.149437	0.603839	Dsel
ENSMUST00000231215.1	0.015263	0.0239749	0.635565	0.101049	0.047326	-1.09436	Oxr1
ENSMUST00000163783.3	0.105749	0.0240089	0.635565	0.243139	0.0328278	-2.88879	Cdh16
ENSMUST00000054213.4	0.00208048	0.0241333	0.635565	0.422819	0.506978	0.261884	Timm8a1
ENSMUST00000016072.11	0.00133999	0.024088	0.635565	0.346908	0.394561	0.185696	Rrbp1
ENSMUST00000168098.7	0.0653578	0.0240217	0.635565	0.0529982	0.280279	2.40284	Nr6a1
ENSMUST00000047664.15	0.0720787	0.0241361	0.635565	0.961282	0.227434	-2.07951	Arhgef4
ENSMUST00000032781.13	0.0204553	0.0242272	0.637253	0.131841	0.278034	1.07646	Nox4
ENSMUST00000036579.13	0.00366371	0.0242757	0.637421	0.207377	0.276946	0.417348	Vps13d
ENSMUST00000238170.1	0.0100761	0.0242602	0.637421	0.609692	1.10082	0.852422	Bbs1
ENSMUST00000008542.11	0.00121026	0.0243834	0.639009	0.144087	0.125314	-0.201393	Elk3
ENSMUST00000193792.5	0.0021731	0.0244131	0.639009	0.398674	0.506957	0.346654	Sec61a2
ENSMUST00000085555.6	0.00320201	0.0243658	0.639009	0.452568	0.349804	-0.37159	Utp25
ENSMUST00000023924.3	0.00274578	0.0244206	0.639009	0.268355	0.337925	0.33256	Rpp14
ENSMUST00000171795.8	0.002302	0.0244838	0.63933	0.368843	0.45905	0.315647	Prepl
ENSMUST00000022614.6	0.00235963	0.0245413	0.63933	0.32056	0.398615	0.314401	Ccdc25
ENSMUST00000055719.7	0.062966	0.0245061	0.63933	3.21492	1.07665	-1.57823	Ly6g2
ENSMUST00000183471.1	0.0390461	0.0245267	0.63933	0.808531	1.57224	0.959445	Kbtbd11
ENSMUST00000054814.13	0.00366779	0.0245075	0.63933	0.349001	0.470379	0.430596	Shprh
ENSMUST00000215833.1	0.00424495	0.0245596	0.63933	0.226789	0.311116	0.456098	Ss18l2
ENSMUST00000073957.7	0.00279367	0.0246833	0.639944	0.458379	0.571555	0.31835	Sema3e
ENSMUST00000085358.11	0.0257357	0.0246422	0.639944	0.158046	0.326936	1.04866	Tex9
ENSMUST00000034285.13	0.00139201	0.0247311	0.639944	0.596205	0.506364	-0.235634	Cotl1
ENSMUST00000173004.1	0.00151316	0.024659	0.639944	0.299824	0.242623	-0.305401	Lsm2
ENSMUST00000168698.1	0.00139201	0.0247311	0.639944	0.596205	0.506364	-0.235634	Cotl1
ENSMUST00000144843.7	0.00188358	0.0246717	0.639944	0.181844	0.154015	-0.239637	Slain2
ENSMUST00000042734.2	0.00518209	0.0246995	0.639944	0.26507	0.377311	0.509383	1700066M21Rik
ENSMUST00000107528.7	0.00482681	0.0247917	0.640203	0.27947	0.379211	0.440305	Hsdl2
ENSMUST00000024047.11	0.0024576	0.0248246	0.640203	0.625098	0.793584	0.3443	Twf2
ENSMUST00000025714.8	0.00118882	0.0248257	0.640203	0.407215	0.477308	0.229132	Rpp30
ENSMUST00000021682.8	0.0143446	0.0248251	0.640203	0.399649	0.718959	0.847177	Angel1
ENSMUST00000027797.8	0.00123276	0.0248644	0.640655	0.348642	0.410856	0.236885	Nvl
ENSMUST00000232552.1	0.00283976	0.0250774	0.64069	0.201921	0.174685	-0.209036	Hmga1
ENSMUST00000206416.1	0.0033798	0.0249464	0.64069	0.174188	0.241788	0.473098	Pagr1a
ENSMUST00000118570.1	0.00283976	0.0250774	0.64069	0.201921	0.174685	-0.209036	Hmga1
ENSMUST00000150768.7	0.00230329	0.0250279	0.64069	0.248972	0.305955	0.297333	Kctd9
ENSMUST00000114888.10	0.00283976	0.0250774	0.64069	0.201921	0.174685	-0.209036	Hmga1
ENSMUST00000231358.1	0.00283976	0.0250774	0.64069	0.201921	0.174685	-0.209036	Hmga1
ENSMUST00000117254.8	0.00283976	0.0250774	0.64069	0.201921	0.174685	-0.209036	Hmga1
ENSMUST00000169273.1	0.00303448	0.0249435	0.64069	0.120312	0.0972589	-0.30688	Ndst1
ENSMUST00000102994.9	0.00215466	0.0249528	0.64069	0.425165	0.536215	0.334789	Ufl1
ENSMUST00000043722.9	0.00691507	0.0250646	0.64069	0.988158	0.609544	-0.697013	Lgals3bp
ENSMUST00000191064.6	0.00810126	0.0255726	0.643567	0.170556	0.286968	0.750645	Phf3
ENSMUST00000007301.13	0.00698726	0.0254762	0.643567	0.73292	1.22553	0.741673	Myh3
ENSMUST00000108689.7	0.00698726	0.0254762	0.643567	0.73292	1.22553	0.741673	Myh3
ENSMUST00000020523.3	0.004445	0.0253969	0.643567	0.28922	0.371122	0.359724	Pex13
ENSMUST00000074372.5	0.00911993	0.0254041	0.643567	0.648118	0.382484	-0.760857	Irx2
ENSMUST00000084867.8	0.00210836	0.025548	0.643567	0.335189	0.425097	0.342817	Cmtm7
ENSMUST00000020441.12	0.0035895	0.0253653	0.643567	0.207377	0.276098	0.412924	Vps13d
ENSMUST00000237871.1	0.000758775	0.0253078	0.643567	0.218421	0.242295	0.149653	Tm9sf3
ENSMUST00000226599.1	0.00917007	0.0252519	0.643567	0.418461	0.638046	0.608566	Ermard
ENSMUST00000108461.7	0.0070806	0.0252994	0.643567	0.43974	0.275447	-0.674875	Ercc2
ENSMUST00000000349.10	0.00429463	0.0255064	0.643567	0.399739	0.575115	0.524791	Dbt
ENSMUST00000161576.7	0.00110576	0.0254307	0.643567	0.667644	0.567033	-0.235646	Herpud1
ENSMUST00000092532.12	0.0327148	0.0254801	0.643567	2.58627	0.863352	-1.58285	Nfia
ENSMUST00000034220.7	0.00110576	0.0254307	0.643567	0.667644	0.567033	-0.235646	Herpud1
ENSMUST00000165221.1	0.00698726	0.0254762	0.643567	0.73292	1.22553	0.741673	Myh3
ENSMUST00000027312.10	0.00139471	0.0255652	0.643567	0.413665	0.491095	0.247539	Prim2
ENSMUST00000239066.1	0.00452499	0.0255215	0.643567	0.119359	0.156942	0.394928	Usp25
ENSMUST00000111314.1	0.0110696	0.025367	0.643567	0.531551	0.923775	0.797335	Adamts4
ENSMUST00000023050.8	0.00212921	0.0256526	0.64396	0.650281	0.530541	-0.293598	Tab1
ENSMUST00000150779.7	0.0253738	0.0256515	0.64396	1.4156	3.39389	1.26152	Msi1
ENSMUST00000188997.6	0.00166667	0.025637	0.64396	0.111782	0.133325	0.254261	Erbin
ENSMUST00000031072.13	0.00103695	0.0257113	0.64396	0.365904	0.41542	0.183107	Anapc4
ENSMUST00000087714.5	0.00602614	0.0257273	0.64396	100.859	68.3652	-0.561005	H4c11
ENSMUST00000231825.1	0.00283999	0.0257371	0.64396	0.2021	0.174953	-0.208105	Hmga1
ENSMUST00000108642.7	0.0364552	0.0257089	0.64396	0.0716367	0.195187	1.44609	Zbtb4
ENSMUST00000108496.8	0.00250821	0.0257818	0.644545	0.771496	0.610455	-0.337773	Slc1a5
ENSMUST00000113898.7	0.00135192	0.0260628	0.6453	0.404533	0.487484	0.269098	Apoo
ENSMUST00000185641.6	0.00116151	0.0260024	0.6453	0.420308	0.380516	-0.143492	Atp5g2
ENSMUST00000173011.8	0.00385388	0.0263372	0.6453	0.304475	0.411207	0.433545	Snx14
ENSMUST00000045756.13	0.00422049	0.0263316	0.6453	0.353245	0.297879	-0.245945	S100a10
ENSMUST00000057975.7	0.0202708	0.0263847	0.6453	0.230143	0.391975	0.768235	Bbs12
ENSMUST00000112131.8	0.103305	0.0265423	0.6453	0.189231	1.1999	2.66469	Arhgap6
ENSMUST00000131103.8	0.00422211	0.026117	0.6453	0.241763	0.204073	-0.244506	Actg1
ENSMUST00000016452.10	0.00143573	0.0265681	0.6453	0.53393	0.620441	0.216643	Ube2a
ENSMUST00000122210.1	0.00929498	0.0258621	0.6453	0.362809	0.61839	0.769305	Pfn2
ENSMUST00000223396.1	0.00101587	0.026139	0.6453	0.344045	0.379384	0.141063	Gdi2
ENSMUST00000127403.7	0.517395	0.0261921	0.6453	0.0876197	1.01205	3.52989	Kdm2b
ENSMUST00000102968.2	0.00550156	0.0263116	0.6453	248.549	147.558	-0.752243	H4c4
ENSMUST00000038131.9	0.00373234	0.0261462	0.6453	0.408842	0.500845	0.292822	Rfc3
ENSMUST00000000445.1	0.00498464	0.02637	0.6453	0.828746	0.589071	-0.492487	Myf5
ENSMUST00000191275.6	0.00161033	0.0265624	0.6453	0.111903	0.132571	0.244518	Erbin
ENSMUST00000048687.10	0.00130968	0.0264582	0.6453	0.2229	0.259933	0.221746	Tceal9
ENSMUST00000236642.1	0.00124479	0.0259623	0.6453	0.25409	0.292585	0.203519	Ergic1
ENSMUST00000202991.3	0.00143573	0.0265681	0.6453	0.53393	0.620441	0.216643	Ube2a
ENSMUST00000102744.3	0.00418458	0.0265793	0.6453	0.330357	0.44407	0.426759	Orc1
ENSMUST00000106758.7	0.0257644	0.0262967	0.6453	0.267645	0.108421	-1.30368	Cyb5rl
ENSMUST00000022496.8	0.00122011	0.0264434	0.6453	0.414133	0.472095	0.188982	Kpna3
ENSMUST00000130590.7	0.00668241	0.0264639	0.6453	0.32854	0.217485	-0.595152	Lrp11
ENSMUST00000148810.7	0.0283399	0.0262916	0.6453	1.22255	0.491748	-1.3139	Fam129a
ENSMUST00000176926.7	0.0056822	0.025902	0.6453	0.151089	0.217323	0.524445	Kmt5b
ENSMUST00000206801.1	0.0199463	0.0263553	0.6453	0.245372	0.114181	-1.10365	AI987944
ENSMUST00000203958.1	0.00374101	0.0263523	0.6453	0.242432	0.302869	0.321115	Lsm5
ENSMUST00000170640.2	0.00124479	0.0259623	0.6453	0.25409	0.292585	0.203519	Ergic1
ENSMUST00000081339.12	0.00178671	0.0259339	0.6453	0.222834	0.265707	0.253866	Rrp1b
ENSMUST00000031539.11	0.00246773	0.0263548	0.6453	0.374177	0.287804	-0.378634	Snx8
ENSMUST00000170612.1	0.00422049	0.0263316	0.6453	0.353245	0.297879	-0.245945	S100a10
ENSMUST00000112127.1	0.103305	0.0265423	0.6453	0.189231	1.1999	2.66469	Arhgap6
ENSMUST00000009679.10	0.00464963	0.0264953	0.6453	0.330505	0.424169	0.359967	Rnmt
ENSMUST00000031414.14	0.00196236	0.0263889	0.6453	0.191584	0.226456	0.241248	Brap
ENSMUST00000119344.7	0.00929498	0.0258621	0.6453	0.362809	0.61839	0.769305	Pfn2
ENSMUST00000149241.7	0.0515385	0.0259648	0.6453	0.574332	2.13677	1.89547	Mcam
ENSMUST00000046746.9	0.00105792	0.026336	0.6453	0.798154	0.700809	-0.187645	Igfbp7
ENSMUST00000059206.7	0.0307534	0.0266136	0.645613	0.336169	0.807236	1.2638	Pstpip1
ENSMUST00000098237.8	0.00586112	0.0266868	0.646444	0.0721336	0.104821	0.539185	Anapc15
ENSMUST00000185403.6	0.0155196	0.0267319	0.646444	0.146301	0.291243	0.993286	Dnajb2
ENSMUST00000103079.3	0.00113229	0.0267332	0.646444	0.305219	0.338796	0.15057	Cttn
ENSMUST00000026926.4	0.00690503	0.0267085	0.646444	0.426684	0.633638	0.570491	Sec61a2
ENSMUST00000002350.10	0.00258582	0.0274904	0.646618	0.396593	0.501249	0.337867	Ciao3
ENSMUST00000049185.5	0.00873758	0.0276892	0.646618	0.872472	1.45928	0.74208	Ybey
ENSMUST00000022908.9	0.00289335	0.0268354	0.646618	0.362119	0.453279	0.323933	Slc25a32
ENSMUST00000186949.1	0.000505506	0.0278378	0.646618	0.408676	0.44116	0.110345	Bzw1
ENSMUST00000081677.11	0.00894748	0.0272158	0.646618	0.280795	0.379986	0.436429	Ppil3
ENSMUST00000025989.9	0.000733276	0.0278507	0.646618	0.215215	0.238256	0.146733	Tm9sf3
ENSMUST00000171031.7	0.0012256	0.0276781	0.646618	0.434972	0.377268	-0.20533	Ccnd3
ENSMUST00000100532.9	0.115955	0.0271396	0.646618	1.36622	0.209263	-2.7068	Gngt2
ENSMUST00000210967.1	0.00141939	0.0267655	0.646618	0.279383	0.252189	-0.147743	Rpl13a
ENSMUST00000023580.7	0.0045104	0.0278296	0.646618	0.119165	0.155953	0.38815	Usp25
ENSMUST00000000514.10	0.00638311	0.0273595	0.646618	0.487872	0.771563	0.661281	Serpinb8
ENSMUST00000036088.10	0.115955	0.0271396	0.646618	1.36622	0.209263	-2.7068	Gngt2
ENSMUST00000107708.1	0.115955	0.0271396	0.646618	1.36622	0.209263	-2.7068	Gngt2
ENSMUST00000105041.9	0.00372356	0.0276309	0.646618	0.146878	0.198127	0.431812	H2-Q1
ENSMUST00000037333.16	0.0012256	0.0276781	0.646618	0.434972	0.377268	-0.20533	Ccnd3
ENSMUST00000107712.7	0.115955	0.0271396	0.646618	1.36622	0.209263	-2.7068	Gngt2
ENSMUST00000057885.12	0.00249327	0.027851	0.646618	0.156441	0.136718	-0.194411	Rpl9
ENSMUST00000183177.7	0.0012256	0.0276781	0.646618	0.434972	0.377268	-0.20533	Ccnd3
ENSMUST00000034030.14	0.00365551	0.0276582	0.646618	0.0660155	0.0859847	0.381275	Tmem184c
ENSMUST00000220895.1	0.00560405	0.0276157	0.646618	0.20516	0.270136	0.396933	Prxl2c
ENSMUST00000117069.7	0.00894748	0.0272158	0.646618	0.280795	0.379986	0.436429	Ppil3
ENSMUST00000059647.11	0.00112465	0.027192	0.646618	0.479949	0.569148	0.245924	Rbm12
ENSMUST00000107714.8	0.115955	0.0271396	0.646618	1.36622	0.209263	-2.7068	Gngt2
ENSMUST00000073208.5	0.00372356	0.0276309	0.646618	0.146878	0.198127	0.431812	H2-Q1
ENSMUST00000107709.7	0.115955	0.0271396	0.646618	1.36622	0.209263	-2.7068	Gngt2
ENSMUST00000053597.2	0.00400238	0.0274384	0.646618	0.141319	0.107223	-0.39834	Lrfn4
ENSMUST00000115995.3	0.000726708	0.0275309	0.646618	0.605463	0.546631	-0.147471	Fads3
ENSMUST00000235383.1	0.001634	0.026901	0.646618	0.534561	0.636894	0.252701	Zadh2
ENSMUST00000134108.7	0.00259698	0.0271553	0.646618	0.396366	0.501249	0.338691	Ciao3
ENSMUST00000112706.3	0.00638311	0.0273595	0.646618	0.487872	0.771563	0.661281	Serpinb8
ENSMUST00000178474.7	0.000788618	0.0278496	0.646618	0.282256	0.308962	0.130427	Actr3
ENSMUST00000183044.7	0.0012256	0.0276781	0.646618	0.434972	0.377268	-0.20533	Ccnd3
ENSMUST00000109604.8	0.00112465	0.027192	0.646618	0.479949	0.569148	0.245924	Rbm12
ENSMUST00000091269.10	0.00161554	0.0275185	0.646618	0.111951	0.13251	0.243238	Erbin
ENSMUST00000022341.6	0.000941016	0.0274555	0.646618	0.283647	0.318303	0.166305	Rtraf
ENSMUST00000238701.1	0.0088869	0.0268652	0.646618	0.335456	0.58649	0.805984	Cacna1a
ENSMUST00000025363.6	0.00134508	0.026815	0.646618	0.631452	0.530674	-0.250849	Hbegf
ENSMUST00000020311.12	0.000782457	0.0276321	0.646618	0.417806	0.465322	0.155398	Micu1
ENSMUST00000114348.7	0.00894748	0.0272158	0.646618	0.280795	0.379986	0.436429	Ppil3
ENSMUST00000018992.3	0.00123009	0.0272024	0.646618	0.377542	0.423665	0.166286	Rars
ENSMUST00000107711.7	0.115955	0.0271396	0.646618	1.36622	0.209263	-2.7068	Gngt2
ENSMUST00000188650.1	0.00245534	0.0272478	0.646618	0.623301	0.788072	0.338398	Twf2
ENSMUST00000169226.8	0.0436059	0.0269744	0.646618	1.80996	14.2235	2.97425	Mb
ENSMUST00000027131.5	0.00305254	0.0277864	0.646618	0.329165	0.41642	0.339229	Slc39a10
ENSMUST00000113822.2	0.00400238	0.0274384	0.646618	0.141319	0.107223	-0.39834	Lrfn4
ENSMUST00000121390.7	0.0088869	0.0268652	0.646618	0.335456	0.58649	0.805984	Cacna1a
ENSMUST00000116420.3	0.00270876	0.0277913	0.646618	0.332826	0.424881	0.352289	Trmt5
ENSMUST00000018246.5	0.00743099	0.0276132	0.646618	26.1379	18.5901	-0.491612	H2bc4
ENSMUST00000153117.7	0.00699897	0.027206	0.646618	0.196429	0.12923	-0.604072	Taf6
ENSMUST00000168083.1	0.000949505	0.0274413	0.646618	0.360602	0.319035	-0.176696	Ndufb8
ENSMUST00000120094.4	0.00249327	0.027851	0.646618	0.156441	0.136718	-0.194411	Rpl9
ENSMUST00000111738.7	0.00738635	0.0276434	0.646618	0.637742	0.403827	-0.659235	Tctn1
ENSMUST00000045693.7	0.00151836	0.0279417	0.648226	0.392332	0.463399	0.240181	Smyd5
ENSMUST00000182209.7	0.00124389	0.0279983	0.649041	0.434294	0.376626	-0.205539	Ccnd3
ENSMUST00000113897.8	0.00134997	0.0280955	0.649337	0.404533	0.486534	0.266281	Apoo
ENSMUST00000161712.7	0.0293663	0.0280801	0.649337	0.257197	0.552188	1.10228	Alkbh1
ENSMUST00000226561.1	0.00850013	0.0280968	0.649337	0.413974	0.629141	0.603842	Ermard
ENSMUST00000160113.7	0.0293663	0.0280801	0.649337	0.257197	0.552188	1.10228	Alkbh1
ENSMUST00000067404.12	0.0032487	0.0281379	0.64979	0.116645	0.145713	0.320996	Fgfr1op2
ENSMUST00000019803.8	0.00286501	0.0281604	0.649814	0.263651	0.317529	0.26826	Ccdc12
ENSMUST00000219143.1	0.000779245	0.0282093	0.650198	0.261273	0.284187	0.121284	Nap1l1
ENSMUST00000071329.7	0.00290326	0.02822	0.650198	0.804533	0.62894	-0.355229	Bckdha
ENSMUST00000154243.7	0.0170312	0.0283217	0.65028	0.190407	0.366537	0.944875	Ttc3
ENSMUST00000027579.16	0.000789543	0.0284144	0.65028	0.282256	0.30888	0.130045	Actr3
ENSMUST00000031349.8	0.0037108	0.0284376	0.65028	0.421085	0.558846	0.408339	Snrnp35
ENSMUST00000078509.11	0.0373272	0.0283668	0.65028	1.34734	3.50544	1.37948	Cbs
ENSMUST00000111453.1	0.0037108	0.0284376	0.65028	0.421085	0.558846	0.408339	Snrnp35
ENSMUST00000118504.8	0.0373272	0.0283668	0.65028	1.34734	3.50544	1.37948	Cbs
ENSMUST00000067801.13	0.0373272	0.0283668	0.65028	1.34734	3.50544	1.37948	Cbs
ENSMUST00000236853.1	0.0373272	0.0283668	0.65028	1.34734	3.50544	1.37948	Cbs
ENSMUST00000031058.14	0.00446747	0.0283496	0.65028	0.512053	0.687544	0.425159	Mapre3
ENSMUST00000021390.8	0.00231755	0.0284598	0.65028	0.408905	0.510628	0.320508	Galc
ENSMUST00000219961.1	0.000762414	0.0284555	0.65028	0.261185	0.28388	0.120206	Nap1l1
ENSMUST00000092508.11	0.000780846	0.0285413	0.651158	0.417393	0.46447	0.154178	Micu1
ENSMUST00000033811.13	0.00288471	0.0285213	0.651158	0.366225	0.46795	0.353623	Morc4
ENSMUST00000062893.11	0.00297859	0.0286054	0.65213	0.242584	0.292368	0.269304	Cenpe
ENSMUST00000165563.7	0.000781617	0.0286971	0.653236	0.417254	0.464245	0.153962	Micu1
ENSMUST00000179709.7	0.000781617	0.0286971	0.653236	0.417254	0.464245	0.153962	Micu1
ENSMUST00000097288.3	0.0136421	0.0287418	0.653763	0.784996	0.448351	-0.808056	Dlgap1
ENSMUST00000182226.7	0.00102052	0.0288297	0.655269	0.150996	0.178354	0.240232	Ppfia1
ENSMUST00000020970.9	0.068094	0.0288816	0.655811	0.310758	1.61557	2.37818	Rsad2
ENSMUST00000101347.9	0.001714	0.0288968	0.655811	0.27707	0.335796	0.277332	Mat2b
ENSMUST00000162915.7	0.0344517	0.0289576	0.65596	0.267615	0.581779	1.12031	Man2c1
ENSMUST00000161393.7	0.0344517	0.0289576	0.65596	0.267615	0.581779	1.12031	Man2c1
ENSMUST00000159944.7	0.00171684	0.0289873	0.65596	0.280957	0.346444	0.302274	Cldnd1
ENSMUST00000220291.1	0.00117814	0.0289901	0.65596	0.741943	0.62552	-0.246254	Dusp6
ENSMUST00000220297.1	0.00275548	0.0291737	0.659622	0.123766	0.0991275	-0.320253	Apba3
ENSMUST00000181023.1	0.0013695	0.029207	0.659882	0.478754	0.554385	0.211606	Nufip2
ENSMUST00000173194.7	0.00188261	0.0293045	0.66159	0.0540522	0.0440237	-0.296073	Arhgap21
ENSMUST00000150948.1	0.0347109	0.0293806	0.661672	3.09762	1.12227	-1.46474	9530053A07Rik
ENSMUST00000017544.8	0.00120178	0.0293371	0.661672	0.105526	0.123918	0.231783	Stac2
ENSMUST00000059886.11	0.0347109	0.0293806	0.661672	3.09762	1.12227	-1.46474	9530053A07Rik
ENSMUST00000050813.3	0.011533	0.0293955	0.661672	0.244493	0.420176	0.781203	Mterf2
ENSMUST00000239462.1	0.002797	0.0296264	0.661947	0.30705	0.395345	0.364639	Snx14
ENSMUST00000052250.14	0.0243093	0.0296136	0.661947	4.96524	16.4911	1.73176	Zfp423
ENSMUST00000113895.1	0.00136549	0.0295527	0.661947	0.374088	0.449536	0.265061	Apoo
ENSMUST00000200692.3	0.00441794	0.0295112	0.661947	0.512053	0.685828	0.421553	Mapre3
ENSMUST00000115746.7	0.00120951	0.0295639	0.661947	0.881039	1.02117	0.212943	Clcn5
ENSMUST00000000129.13	0.00177331	0.0295962	0.661947	0.24908	0.303852	0.286762	Fer
ENSMUST00000080149.5	0.00177326	0.0295778	0.661947	0.593185	0.532565	-0.155525	Eno1
ENSMUST00000113896.7	0.00136549	0.0295527	0.661947	0.374088	0.449536	0.265061	Apoo
ENSMUST00000006764.8	0.00115273	0.0294394	0.661947	0.641382	0.575615	-0.156079	Aprt
ENSMUST00000163047.7	0.00105195	0.0295743	0.661947	0.251056	0.287345	0.194771	Luc7l2
ENSMUST00000145259.7	0.0035693	0.0296866	0.662803	0.151668	0.112616	-0.429501	Ncaph2
ENSMUST00000075606.5	0.00104042	0.0297194	0.663048	0.28333	0.248308	-0.190349	Ehbp1l1
ENSMUST00000116269.8	0.0605816	0.0297623	0.663516	0.116543	0.337606	1.53448	Cln3
ENSMUST00000167571.7	0.000511727	0.0299051	0.664359	0.387295	0.420913	0.12009	Gspt1
ENSMUST00000050552.14	0.000497511	0.0298732	0.664359	0.40852	0.440428	0.108497	Bzw1
ENSMUST00000022227.7	0.00350324	0.0298917	0.664359	0.308681	0.414901	0.42665	Cenpk
ENSMUST00000143829.4	0.00262585	0.0299793	0.664359	0.187224	0.157627	-0.248253	Slain2
ENSMUST00000033407.12	0.0011584	0.0299844	0.664359	0.294747	0.326814	0.148992	Cttn
ENSMUST00000100686.9	0.00187164	0.0299977	0.664359	0.290023	0.34089	0.233142	Ggnbp2
ENSMUST00000222570.1	0.00485184	0.029938	0.664359	0.229603	0.292993	0.351725	Prxl2c
ENSMUST00000191550.6	0.0255017	0.0299177	0.664359	0.149451	0.332239	1.15255	Msh3
ENSMUST00000080030.13	0.000511727	0.0299051	0.664359	0.387295	0.420913	0.12009	Gspt1
ENSMUST00000041778.7	0.139812	0.0301806	0.667434	0.195892	1.12583	2.52285	Zfp174
ENSMUST00000113421.9	0.00638794	0.0301675	0.667434	0.1764	0.260206	0.560801	Lrrc1
ENSMUST00000206024.1	0.0296784	0.030314	0.667972	0.035988	0.0751801	1.06283	Brsk1
ENSMUST00000232546.1	0.0031476	0.0303258	0.667972	1.78346	2.61805	0.553817	Lpp
ENSMUST00000107256.3	0.0526967	0.0304193	0.667972	0.369823	0.981378	1.40797	Rab38
ENSMUST00000200097.4	0.00120256	0.0303233	0.667972	0.535715	0.637492	0.250943	Ptbp2
ENSMUST00000057798.8	0.00280034	0.030352	0.667972	0.123826	0.0992561	-0.319082	Apba3
ENSMUST00000168134.9	0.00102179	0.0304256	0.667972	0.150996	0.178074	0.237965	Ppfia1
ENSMUST00000160307.8	0.0350352	0.0303605	0.667972	1.22517	5.18553	2.08151	Tnik
ENSMUST00000159680.8	0.0350352	0.0303605	0.667972	1.22517	5.18553	2.08151	Tnik
ENSMUST00000029780.11	0.00120256	0.0303233	0.667972	0.535715	0.637492	0.250943	Ptbp2
ENSMUST00000184535.7	0.00330076	0.0304246	0.667972	0.17887	0.242151	0.436997	1700037H04Rik
ENSMUST00000040434.8	0.00143744	0.030471	0.668002	0.783712	0.645549	-0.279796	Tbcc
ENSMUST00000163898.5	0.00106228	0.0304502	0.668002	0.798607	0.703448	-0.183043	Igfbp7
ENSMUST00000123605.8	0.00406461	0.0305247	0.668694	0.816533	0.6244	-0.38704	Dhodh
ENSMUST00000216433.1	0.231201	0.0306894	0.669472	0.657945	3.5141	2.41712	Cyp1a1
ENSMUST00000018547.8	0.00182135	0.0310987	0.669472	0.298151	0.349812	0.230541	Ggnbp2
ENSMUST00000162631.1	0.0018835	0.0306812	0.669472	0.159521	0.183857	0.204838	Hdgf
ENSMUST00000034756.14	0.00063125	0.0307767	0.669472	0.439902	0.411358	-0.0967876	Anxa2
ENSMUST00000084589.10	0.0618708	0.0310712	0.669472	0.11699	0.337606	1.52895	Cln3
ENSMUST00000184831.7	0.020945	0.0307773	0.669472	0.153464	0.299091	0.962684	Tex9
ENSMUST00000052838.10	0.000996895	0.0308601	0.669472	0.260223	0.298338	0.197195	Mib1
ENSMUST00000172298.7	0.00100149	0.0310228	0.669472	0.498991	0.577188	0.210027	Rab11a
ENSMUST00000032386.10	0.00199977	0.0309704	0.669472	0.897164	0.71559	-0.326237	Bhlhe41
ENSMUST00000060782.4	0.178592	0.031113	0.669472	3.47941	0.423838	-3.03726	Apon
ENSMUST00000197205.4	0.002797	0.0309699	0.669472	0.243268	0.315102	0.373275	Rnf13
ENSMUST00000115382.7	0.0310076	0.0310617	0.669472	0.0409321	0.11843	1.53272	Cped1
ENSMUST00000218722.1	0.178592	0.031113	0.669472	3.47941	0.423838	-3.03726	Apon
ENSMUST00000155005.2	0.0217589	0.0308775	0.669472	0.55402	0.25155	-1.13909	Hsd3b7
ENSMUST00000073352.9	0.0159347	0.0306964	0.669472	0.255177	0.452958	0.827875	Tgif2
ENSMUST00000034865.5	0.231201	0.0306894	0.669472	0.657945	3.5141	2.41712	Cyp1a1
ENSMUST00000031024.13	0.00137156	0.0308002	0.669472	0.908119	0.789894	-0.201222	Mrpl33
ENSMUST00000048896.7	0.00385618	0.0309527	0.669472	0.229573	0.174701	-0.394064	Fbrs
ENSMUST00000214734.1	0.119548	0.0309061	0.669472	0.302624	1.57116	2.37624	Ccdc159
ENSMUST00000155478.1	0.0109681	0.0306361	0.669472	7.10396	3.08221	-1.20466	Trim7
ENSMUST00000107721.7	0.00939363	0.0309401	0.669472	0.250531	0.36858	0.556988	Stx17
ENSMUST00000188524.1	0.0014044	0.0309238	0.669472	0.175325	0.194737	0.151498	Eef1b2
ENSMUST00000165555.7	0.000996895	0.0308601	0.669472	0.260223	0.298338	0.197195	Mib1
ENSMUST00000103234.1	0.00109084	0.0308752	0.669472	0.726868	0.654606	-0.151066	Fbn1
ENSMUST00000167582.7	0.00451043	0.0310463	0.669472	0.0743284	0.10766	0.534492	Ptp4a3
ENSMUST00000170303.1	0.00135635	0.0311591	0.669976	0.40717	0.369762	-0.139035	Gm20390
ENSMUST00000217356.1	0.000806466	0.0311807	0.669976	0.0379464	0.0343288	-0.144544	Rpsa
ENSMUST00000154915.8	0.00188185	0.0312964	0.671034	0.298192	0.350241	0.232107	Ggnbp2
ENSMUST00000199048.4	0.00915732	0.0312572	0.671034	0.0972265	0.167952	0.78863	Gak
ENSMUST00000228404.1	0.00289706	0.0312863	0.671034	0.358218	0.447691	0.321667	Samd4
ENSMUST00000064794.13	0.0112871	0.031484	0.671701	0.107182	0.186829	0.801654	Fgf7
ENSMUST00000108081.8	0.00186648	0.0316956	0.671701	0.29839	0.350241	0.231151	Ggnbp2
ENSMUST00000033999.7	0.00285677	0.031827	0.671701	0.32384	0.397257	0.294795	Frg1
ENSMUST00000022960.3	0.000765754	0.0315551	0.671701	0.364934	0.397659	0.123896	Eif3e
ENSMUST00000103164.3	0.00626298	0.0316712	0.671701	1.19005	0.770619	-0.626927	Acsf2
ENSMUST00000105447.10	0.00140373	0.0317397	0.671701	0.378428	0.436366	0.205519	Vps26a
ENSMUST00000094276.4	0.00471931	0.0318379	0.671701	0.0628235	0.0934379	0.572703	Zbtb18
ENSMUST00000111145.9	0.00642256	0.0318277	0.671701	0.47004	0.345465	-0.444242	Dtx2
ENSMUST00000213388.1	0.00562996	0.0314312	0.671701	0.370626	0.249219	-0.572551	Slc37a4
ENSMUST00000030078.11	0.00371554	0.0314214	0.671701	0.297798	0.388417	0.383273	Hsdl2
ENSMUST00000034203.16	0.00191903	0.0317738	0.671701	0.330289	0.401198	0.280585	Cog4
ENSMUST00000029508.10	0.190379	0.0318813	0.671701	3.82561	0.458418	-3.06096	Dennd2d
ENSMUST00000169922.8	0.0140096	0.0317639	0.671701	0.183736	0.125095	-0.554612	Chd2
ENSMUST00000191537.6	0.00466652	0.0314864	0.671701	0.237016	0.16846	-0.492582	2410002F23Rik
ENSMUST00000081333.10	0.00342556	0.0317099	0.671701	0.39489	0.495158	0.326437	Fxn
ENSMUST00000001834.3	0.000668106	0.0317052	0.671701	0.36938	0.404109	0.12964	Rtcb
ENSMUST00000084493.7	0.00115101	0.031652	0.671701	0.568281	0.496701	-0.194229	Sfxn3
ENSMUST00000215420.1	0.00562996	0.0314312	0.671701	0.370626	0.249219	-0.572551	Slc37a4
ENSMUST00000172405.7	0.00186648	0.0316956	0.671701	0.29839	0.350241	0.231151	Ggnbp2
ENSMUST00000165839.2	0.00562996	0.0314312	0.671701	0.370626	0.249219	-0.572551	Slc37a4
ENSMUST00000168434.7	0.00186648	0.0316956	0.671701	0.29839	0.350241	0.231151	Ggnbp2
ENSMUST00000076354.12	0.00161326	0.0317573	0.671701	0.651997	0.77864	0.256092	Tspan7
ENSMUST00000027027.6	0.00783802	0.0316121	0.671701	0.286195	0.401564	0.48863	Cwf19l2
ENSMUST00000161711.1	0.00531457	0.0318824	0.671701	0.449285	0.312947	-0.521713	Opa3
ENSMUST00000108831.7	0.00905012	0.0317167	0.671701	0.250419	0.417296	0.736729	Helz2
ENSMUST00000230031.1	0.0660549	0.0319044	0.671701	1.18816	9.75051	3.03675	Mb
ENSMUST00000075827.4	0.0032569	0.0320133	0.673524	0.207535	0.167477	-0.309393	Jag2
ENSMUST00000090381.10	0.00261838	0.0320705	0.674261	0.496512	0.623681	0.328982	Exoc4
ENSMUST00000121484.1	0.00889675	0.0321749	0.675315	0.253766	0.422016	0.7338	Helz2
ENSMUST00000107992.1	0.0242143	0.0321797	0.675315	0.391382	0.179329	-1.12597	Zfp975
ENSMUST00000004470.8	0.00245593	0.0321876	0.675315	0.35269	0.418624	0.247256	Utp20
ENSMUST00000026723.8	0.00104474	0.0322525	0.675741	0.459198	0.518279	0.174614	Hprt
ENSMUST00000063117.9	0.00383178	0.0322391	0.675741	0.417752	0.536486	0.360893	Gstz1
ENSMUST00000115080.1	0.00236322	0.0323586	0.676092	0.46874	0.583531	0.316022	Exoc4
ENSMUST00000154230.8	0.00186783	0.0323369	0.676092	0.0538407	0.0440409	-0.289853	Arhgap21
ENSMUST00000041565.10	0.00470179	0.0323057	0.676092	0.459041	0.329642	-0.477724	Ift172
ENSMUST00000041589.5	0.00205292	0.0323516	0.676092	0.420073	0.531214	0.338652	Tob1
ENSMUST00000174688.7	0.000580371	0.0324378	0.677278	0.362447	0.398973	0.13852	Syncrip
ENSMUST00000237038.1	0.00431398	0.0326373	0.678635	0.50141	0.382474	-0.390628	Pknox1
ENSMUST00000236493.1	0.00431398	0.0326373	0.678635	0.50141	0.382474	-0.390628	Pknox1
ENSMUST00000237748.1	0.00431398	0.0326373	0.678635	0.50141	0.382474	-0.390628	Pknox1
ENSMUST00000239099.1	0.00212371	0.0326205	0.678635	0.337804	0.410045	0.279596	Eef1akmt1
ENSMUST00000235255.1	0.00431398	0.0326373	0.678635	0.50141	0.382474	-0.390628	Pknox1
ENSMUST00000110442.1	0.0115336	0.0325787	0.678635	0.107026	0.186109	0.798186	Fgf7
ENSMUST00000026292.14	0.00157058	0.0327133	0.678818	0.140912	0.161108	0.19323	Huwe1
ENSMUST00000112622.7	0.00157058	0.0327133	0.678818	0.140912	0.161108	0.19323	Huwe1
ENSMUST00000122053.1	0.00899346	0.0326859	0.678818	0.335598	0.580165	0.789727	Cacna1a
ENSMUST00000076195.6	0.0169035	0.0328762	0.681181	0.226764	0.45681	1.0104	Zfp935
ENSMUST00000002084.13	0.00481783	0.0328761	0.681181	0.771514	0.540376	-0.513729	Abcd1
ENSMUST00000076698.12	0.000744387	0.0328947	0.681181	0.520998	0.58362	0.163752	Sypl
ENSMUST00000171929.7	0.000919256	0.0330141	0.682266	0.17001	0.196814	0.211217	Cenpf
ENSMUST00000141298.8	0.00185805	0.0330372	0.682266	0.0537675	0.0440261	-0.288373	Arhgap21
ENSMUST00000114594.7	0.00185805	0.0330372	0.682266	0.0537675	0.0440261	-0.288373	Arhgap21
ENSMUST00000202535.3	0.0398847	0.0330156	0.682266	2.17496	0.857051	-1.34354	Zfp936
ENSMUST00000108335.7	0.00209651	0.0331038	0.683175	0.358208	0.442976	0.306431	Asph
ENSMUST00000127460.7	0.019031	0.0331378	0.68341	0.284498	0.514217	0.853957	Ccl25
ENSMUST00000132494.7	0.00158982	0.0331669	0.683546	0.363061	0.443723	0.289446	Gm28036
ENSMUST00000029908.7	0.0109972	0.0332034	0.683832	0.0722157	0.115772	0.680908	Faxc
ENSMUST00000234503.1	0.00141797	0.0332281	0.683875	0.270369	0.308588	0.190752	Srsf7
ENSMUST00000165867.7	0.00197713	0.0333398	0.684314	0.313436	0.381392	0.283102	Cog4
ENSMUST00000108302.7	0.00436426	0.0332895	0.684314	0.337412	0.462855	0.456046	Pdp1
ENSMUST00000085427.5	0.00721	0.0333305	0.684314	0.271564	0.19505	-0.477446	Zfp865
ENSMUST00000034361.9	0.00304567	0.0333171	0.684314	0.302325	0.406394	0.426781	D230025D16Rik
ENSMUST00000081496.5	0.00170061	0.0334921	0.686852	0.266202	0.234504	-0.182907	Ltbp3
ENSMUST00000209320.1	0.0143362	0.0335089	0.686852	0.285125	0.540497	0.92269	Bet1l
ENSMUST00000112315.1	0.0140294	0.0335942	0.688136	0.304642	0.520199	0.77195	Txlng
ENSMUST00000211870.1	0.00470756	0.0336256	0.688313	0.209684	0.146767	-0.514689	Acd
ENSMUST00000006221.13	0.00357719	0.0340201	0.688915	0.0312078	0.0426566	0.450863	Vps54
ENSMUST00000173875.8	0.00165659	0.0346794	0.688915	0.418484	0.489628	0.226514	Sra1
ENSMUST00000046839.9	0.00209869	0.0344997	0.688915	0.390625	0.314008	-0.314982	Gfer
ENSMUST00000115247.7	0.0363776	0.0343593	0.688915	0.360467	0.821753	1.18884	Igsf9b
ENSMUST00000229423.1	0.0454387	0.0346096	0.688915	1.94343	14.2235	2.8716	Mb
ENSMUST00000052404.12	0.0218466	0.0337345	0.688915	0.988897	0.495835	-0.99596	Epb41l5
ENSMUST00000027178.12	0.00292862	0.0347608	0.688915	0.185873	0.231184	0.314729	Als2
ENSMUST00000115077.7	0.00398341	0.034609	0.688915	0.384178	0.305255	-0.33176	Abcb8
ENSMUST00000222710.1	0.00604923	0.0346648	0.688915	0.189337	0.290188	0.616027	Taf1b
ENSMUST00000166179.8	0.0454387	0.0346096	0.688915	1.94343	14.2235	2.8716	Mb
ENSMUST00000032895.14	0.0046028	0.0340352	0.688915	0.428017	0.329855	-0.375837	Nucb2
ENSMUST00000065916.13	0.0215073	0.0348103	0.688915	1.21987	0.623094	-0.969204	Tg
ENSMUST00000232729.1	0.00866311	0.0343387	0.688915	0.266652	0.379222	0.508087	Kctd20
ENSMUST00000234520.1	0.00209869	0.0344997	0.688915	0.390625	0.314008	-0.314982	Gfer
ENSMUST00000227540.1	0.00633925	0.0341318	0.688915	0.236878	0.360697	0.606643	Tatdn1
ENSMUST00000124270.7	0.0250217	0.0347453	0.688915	0.244509	0.703508	1.52468	Nebl
ENSMUST00000098611.3	0.00410068	0.0346949	0.688915	0.502376	0.692852	0.46378	Lef1
ENSMUST00000108339.7	0.00124688	0.0344287	0.688915	0.435392	0.505464	0.215296	Asph
ENSMUST00000020885.12	0.000748693	0.0345022	0.688915	0.520857	0.582992	0.16259	Sypl
ENSMUST00000034944.8	0.0164148	0.0342237	0.688915	0.593596	0.348643	-0.76773	Dapk2
ENSMUST00000028633.12	0.0011063	0.0338126	0.688915	0.727247	0.655957	-0.148843	Fbn1
ENSMUST00000163147.7	0.0218466	0.0337345	0.688915	0.988897	0.495835	-0.99596	Epb41l5
ENSMUST00000073076.11	0.00398341	0.034609	0.688915	0.384178	0.305255	-0.33176	Abcb8
ENSMUST00000099362.10	0.0124422	0.0347651	0.688915	0.392772	0.232425	-0.756927	Slc4a11
ENSMUST00000019037.9	0.0454387	0.0346096	0.688915	1.94343	14.2235	2.8716	Mb
ENSMUST00000237203.1	0.00219529	0.0342472	0.688915	0.565528	0.441102	-0.358484	8030462N17Rik
ENSMUST00000074653.5	0.00219529	0.0342472	0.688915	0.565528	0.441102	-0.358484	8030462N17Rik
ENSMUST00000133071.7	0.00700019	0.0342175	0.688915	0.817505	0.580665	-0.49352	Haghl
ENSMUST00000110332.1	0.0123568	0.0341601	0.688915	0.282672	0.443165	0.648712	Anapc1
ENSMUST00000037678.6	0.00357783	0.0347805	0.688915	0.649412	0.904127	0.477392	Tkfc
ENSMUST00000111144.7	0.00644851	0.0340445	0.688915	0.468634	0.345465	-0.43992	Dtx2
ENSMUST00000227948.1	0.00401246	0.0343017	0.688915	0.371155	0.480428	0.372297	Mzt1
ENSMUST00000138759.7	0.00700019	0.0342175	0.688915	0.817505	0.580665	-0.49352	Haghl
ENSMUST00000114382.1	0.169747	0.0343799	0.688915	0.31744	2.5983	3.03301	Gm1673
ENSMUST00000172098.1	0.0695269	0.0347289	0.688915	0.9322	4.84979	2.37921	Padi3
ENSMUST00000145683.1	0.158882	0.0347242	0.688915	0.66383	0.0939131	-2.82142	Cyp4f13
ENSMUST00000237505.1	0.00599848	0.0347261	0.688915	0.0996484	0.13972	0.487623	Slf2
ENSMUST00000104998.4	0.00687974	0.0344626	0.688915	0.489875	0.80401	0.714798	Tmem203
ENSMUST00000234197.1	0.00209869	0.0344997	0.688915	0.390625	0.314008	-0.314982	Gfer
ENSMUST00000010434.7	0.00611833	0.033876	0.688915	0.423706	0.602703	0.508384	AI597479
ENSMUST00000174545.8	0.00206168	0.0340619	0.688915	0.356233	0.427416	0.262819	Xpo4
ENSMUST00000221372.1	0.00604923	0.0346648	0.688915	0.189337	0.290188	0.616027	Taf1b
ENSMUST00000109578.7	0.00357719	0.0340201	0.688915	0.0312078	0.0426566	0.450863	Vps54
ENSMUST00000192962.1	0.00979176	0.034672	0.688915	0.206844	0.322075	0.638853	Ubqln4
ENSMUST00000114383.7	0.169747	0.0343799	0.688915	0.31744	2.5983	3.03301	Gm1673
ENSMUST00000169466.7	0.0120152	0.0337613	0.688915	0.12368	0.213641	0.78858	Rabl2
ENSMUST00000237440.1	0.00854399	0.0347648	0.688915	0.148211	0.217354	0.552392	Kmt5b
ENSMUST00000107057.7	0.0349747	0.0339412	0.688915	2.61957	0.864006	-1.60021	Nfia
ENSMUST00000210191.1	0.00150966	0.0348155	0.688915	0.229084	0.207069	-0.145763	Rpl13a
ENSMUST00000163058.1	0.00292862	0.0347608	0.688915	0.185873	0.231184	0.314729	Als2
ENSMUST00000023088.7	0.00462476	0.0340051	0.688915	0.574073	0.734352	0.355237	Naga
ENSMUST00000030364.12	0.029639	0.0349016	0.689746	0.264359	0.108998	-1.2782	Cyb5rl
ENSMUST00000003635.6	0.00204785	0.0349031	0.689746	0.74721	0.633561	-0.238032	Ier3
ENSMUST00000183175.7	0.00458093	0.0349569	0.690358	0.428017	0.330346	-0.373689	Nucb2
ENSMUST00000028250.8	0.0039862	0.035018	0.691036	0.250255	0.327457	0.387906	Mrrf
ENSMUST00000109021.3	0.00108922	0.0350368	0.691036	0.378859	0.34161	-0.149313	Uqcrq
ENSMUST00000111929.7	0.0296927	0.0351254	0.69124	0.100581	0.260505	1.37295	Osbpl6
ENSMUST00000111930.8	0.0296927	0.0351254	0.69124	0.100581	0.260505	1.37295	Osbpl6
ENSMUST00000170201.7	0.00375561	0.0351667	0.69124	0.62687	0.494586	-0.341945	Lrch3
ENSMUST00000226124.1	0.00279109	0.035186	0.69124	0.571564	0.676846	0.243911	Arfgap3
ENSMUST00000067215.8	0.00279109	0.035186	0.69124	0.571564	0.676846	0.243911	Arfgap3
ENSMUST00000077972.10	0.0296927	0.0351254	0.69124	0.100581	0.260505	1.37295	Osbpl6
ENSMUST00000094869.11	0.125994	0.035207	0.69124	0.476437	3.23201	2.76208	Gm1673
ENSMUST00000037146.9	0.0072881	0.0352439	0.691516	0.0229551	0.0150258	-0.611373	Gas2l1
ENSMUST00000006856.2	0.00105276	0.0354844	0.693647	0.399508	0.459608	0.20218	Pola1
ENSMUST00000054418.11	0.0058287	0.0355306	0.693647	0.611797	0.422102	-0.535461	Rtn4ip1
ENSMUST00000236845.1	0.0106899	0.0355832	0.693647	1.76725	1.05133	-0.749284	Sfxn2
ENSMUST00000022497.14	0.00225701	0.0356353	0.693647	0.335118	0.429432	0.357758	Spryd7
ENSMUST00000146730.8	0.0126328	0.0356545	0.693647	0.799607	0.475959	-0.748453	Dlgap1
ENSMUST00000169910.7	0.00104728	0.0356968	0.693647	0.160568	0.184874	0.203356	Wapl
ENSMUST00000033775.8	0.00116021	0.0355097	0.693647	0.587307	0.673669	0.197924	Mpp1
ENSMUST00000042852.6	0.00294057	0.0355672	0.693647	0.521093	0.629395	0.272424	Fam210a
ENSMUST00000044442.9	0.00178958	0.0356856	0.693647	0.485346	0.402702	-0.269303	Ptk7
ENSMUST00000078053.12	0.00231062	0.0357191	0.693647	0.229075	0.279357	0.286294	Kctd9
ENSMUST00000118316.7	0.00163253	0.035578	0.693647	0.270024	0.328554	0.28304	N4bp2l2
ENSMUST00000231048.1	0.00783947	0.0353797	0.693647	0.600377	0.376346	-0.673809	Csad
ENSMUST00000129339.7	0.00135954	0.0355623	0.693647	0.206938	0.228564	0.143399	Eef1b2
ENSMUST00000043152.5	0.00150736	0.0356692	0.693647	0.416159	0.478279	0.200716	Utp6
ENSMUST00000108241.7	0.00150736	0.0356692	0.693647	0.416159	0.478279	0.200716	Utp6
ENSMUST00000048263.13	0.00104728	0.0356968	0.693647	0.160568	0.184874	0.203356	Wapl
ENSMUST00000187424.1	0.0209404	0.0359461	0.696226	0.174418	0.368968	1.08095	Msh3
ENSMUST00000193895.5	0.108226	0.0360286	0.696226	0.42104	0.0608074	-2.79164	Klhdc8b
ENSMUST00000162054.8	0.00836949	0.0360359	0.696226	0.356409	0.53004	0.572567	Zfat
ENSMUST00000186606.1	0.00456841	0.0359549	0.696226	0.236757	0.169599	-0.481284	2410002F23Rik
ENSMUST00000193286.5	0.108226	0.0360286	0.696226	0.42104	0.0608074	-2.79164	Klhdc8b
ENSMUST00000125113.8	0.00299926	0.0359922	0.696226	0.360508	0.448371	0.314662	Samd4
ENSMUST00000159236.8	0.0343356	0.0359555	0.696226	1.22517	5.01616	2.0336	Tnik
ENSMUST00000035232.12	0.108226	0.0360286	0.696226	0.42104	0.0608074	-2.79164	Klhdc8b
ENSMUST00000114092.7	0.00123761	0.0362174	0.697622	0.552125	0.63372	0.198852	Mpp1
ENSMUST00000231105.1	0.0372782	0.0362137	0.697622	0.106698	0.253942	1.25096	Clip4
ENSMUST00000071457.11	0.00173404	0.0362359	0.697622	0.343349	0.406608	0.24396	Cib1
ENSMUST00000189946.6	0.00141439	0.0362448	0.697622	0.572951	0.646339	0.173879	Nucks1
ENSMUST00000062264.7	0.00141439	0.0362448	0.697622	0.572951	0.646339	0.173879	Nucks1
ENSMUST00000195612.1	0.00473615	0.0362695	0.697622	0.0629883	0.0928697	0.560123	Zbtb18
ENSMUST00000077225.7	0.00473615	0.0362695	0.697622	0.0629883	0.0928697	0.560123	Zbtb18
ENSMUST00000113788.1	0.11025	0.0364203	0.698435	0.551713	3.05552	2.46943	Sfxn5
ENSMUST00000117396.2	0.000845862	0.0363513	0.698435	0.412151	0.468544	0.185012	Ncapg
ENSMUST00000102962.9	0.024868	0.0364012	0.698435	0.957303	3.0209	1.65793	Cntfr
ENSMUST00000113753.7	0.00360014	0.0364403	0.698435	0.247382	0.312057	0.335071	Tprkb
ENSMUST00000134538.8	0.0128634	0.0364732	0.698435	0.348329	0.230286	-0.597023	Pif1
ENSMUST00000102961.9	0.024868	0.0364012	0.698435	0.957303	3.0209	1.65793	Cntfr
ENSMUST00000131483.2	0.0128634	0.0364732	0.698435	0.348329	0.230286	-0.597023	Pif1
ENSMUST00000064174.11	0.0337334	0.0365057	0.698616	1.14389	0.437578	-1.38634	Cemip
ENSMUST00000040308.13	0.00346352	0.0365644	0.699042	0.0700878	0.0523186	-0.42184	Sh2b3
ENSMUST00000107558.8	0.00171781	0.0365741	0.699042	0.359928	0.301936	-0.253465	Mef2d
ENSMUST00000022222.11	0.00160759	0.0366668	0.699694	0.111732	0.131145	0.231122	Erbin
ENSMUST00000063384.3	0.00709436	0.0366776	0.699694	9.03679	4.53097	-0.995991	Rtl8c
ENSMUST00000053927.11	0.00160759	0.0366668	0.699694	0.111732	0.131145	0.231122	Erbin
ENSMUST00000112600.8	0.00225294	0.0367457	0.699844	0.0845209	0.0668984	-0.337337	Phc1
ENSMUST00000238894.1	0.0221187	0.0367779	0.699844	1.51192	0.609376	-1.31098	ETV3L
ENSMUST00000161054.7	0.00225294	0.0367457	0.699844	0.0845209	0.0668984	-0.337337	Phc1
ENSMUST00000238853.1	0.0221187	0.0367779	0.699844	1.51192	0.609376	-1.31098	ETV3L
ENSMUST00000028592.11	0.00170433	0.0368651	0.701062	0.500602	0.566774	0.179109	Eif3m
ENSMUST00000081849.9	0.00225417	0.0368917	0.701127	0.0842861	0.0667283	-0.336997	Phc1
ENSMUST00000064765.5	0.0126873	0.0371645	0.701454	0.409791	0.596816	0.542399	Stx17
ENSMUST00000028110.10	0.0139564	0.0371177	0.701454	0.068994	0.133641	0.953823	Spopl
ENSMUST00000086310.7	0.00342551	0.0371869	0.701454	0.0700878	0.0523898	-0.419878	Sh2b3
ENSMUST00000019931.11	0.00733989	0.0371333	0.701454	0.316384	0.216138	-0.549726	Lrp11
ENSMUST00000122426.7	0.00342551	0.0371869	0.701454	0.0700878	0.0523898	-0.419878	Sh2b3
ENSMUST00000197296.4	0.0534991	0.0371028	0.701454	0.0805099	0.198668	1.30312	Rnf216
ENSMUST00000119929.7	0.00233867	0.0369326	0.701454	0.465299	0.575036	0.305494	Tmem41b
ENSMUST00000042662.9	0.00409458	0.0369968	0.701454	0.386063	0.498458	0.368633	Mzt1
ENSMUST00000112967.11	0.00765253	0.0370443	0.701454	0.318323	0.488599	0.618159	Lhx6
ENSMUST00000090027.10	0.00104662	0.0370089	0.701454	0.160568	0.184725	0.202193	Wapl
ENSMUST00000029076.5	0.0801806	0.0371275	0.701454	0.637938	0.174466	-1.87047	Car3
ENSMUST00000028527.7	0.00347287	0.037044	0.701454	0.309801	0.394965	0.350383	Kif18a
ENSMUST00000108980.8	0.0357066	0.0372264	0.701762	0.0320142	0.083534	1.38365	Gm14305
ENSMUST00000206301.1	0.00309767	0.037333	0.702654	0.0807609	0.0611746	-0.400726	Man2a2
ENSMUST00000094014.9	0.00276545	0.0373434	0.702654	0.495372	0.397429	-0.317817	Fam57a
ENSMUST00000086639.5	0.0597721	0.0373178	0.702654	6.37807	1.35175	-2.23829	Alk
ENSMUST00000124341.7	0.0296418	0.0374698	0.704596	0.123313	0.268025	1.12004	Slc4a3
ENSMUST00000090180.3	0.135703	0.037643	0.704999	4.35992	0.504803	-3.11051	Sema3g
ENSMUST00000159199.7	0.00459511	0.0376288	0.704999	0.393881	0.525958	0.417188	Xrcc4
ENSMUST00000028125.11	0.00601169	0.0375418	0.704999	0.325135	0.481152	0.565453	Zbtb43
ENSMUST00000002549.8	0.104725	0.0375751	0.704999	0.223567	1.11046	2.31237	Abhd3
ENSMUST00000153062.7	0.0191893	0.0377438	0.704999	0.183739	0.351158	0.934465	Ttc3
ENSMUST00000143145.7	0.0191893	0.0377438	0.704999	0.183739	0.351158	0.934465	Ttc3
ENSMUST00000121829.7	0.00184655	0.0376678	0.704999	1.63908	1.42116	-0.205813	Lrp1
ENSMUST00000145432.7	0.0191893	0.0377438	0.704999	0.183739	0.351158	0.934465	Ttc3
ENSMUST00000173039.8	0.00289033	0.0377707	0.704999	0.28217	0.360583	0.353767	Snx14
ENSMUST00000143495.7	0.000576086	0.0377605	0.704999	0.454277	0.419525	-0.114813	Gnb2
ENSMUST00000074805.11	0.0167029	0.0376632	0.704999	0.27689	0.502796	0.860663	Glipr1
ENSMUST00000135198.1	0.00349132	0.0376116	0.704999	0.261875	0.336426	0.361412	Aco2
ENSMUST00000201563.3	0.0373022	0.0382447	0.707147	0.286815	0.718777	1.32542	6720489N17Rik
ENSMUST00000072580.11	0.0342535	0.0380644	0.707147	1.15383	3.95879	1.77863	Lmtk3
ENSMUST00000087324.6	0.00149327	0.0379218	0.707147	0.474171	0.542567	0.194395	Pgm2
ENSMUST00000201461.1	0.00479958	0.038447	0.707147	0.138541	0.182512	0.397672	Mrps33
ENSMUST00000120005.9	0.0342535	0.0380644	0.707147	1.15383	3.95879	1.77863	Lmtk3
ENSMUST00000052602.5	0.00118103	0.0381954	0.707147	0.223486	0.191274	-0.224546	C77080
ENSMUST00000165838.8	0.00503034	0.0384575	0.707147	0.0393608	0.026779	-0.555656	Metrn
ENSMUST00000002344.6	0.00503034	0.0384575	0.707147	0.0393608	0.026779	-0.555656	Metrn
ENSMUST00000086458.9	0.0105661	0.0383041	0.707147	0.408946	0.254755	-0.682801	Fbxl12
ENSMUST00000101501.9	0.0909999	0.0383259	0.707147	0.66395	0.134579	-2.30262	Mtm1
ENSMUST00000044556.11	0.00484791	0.0384183	0.707147	0.185827	0.250775	0.43243	Tbc1d13
ENSMUST00000066936.8	0.00398411	0.0381051	0.707147	0.647951	0.813456	0.328181	Gpsm1
ENSMUST00000040167.10	0.00163925	0.0379624	0.707147	0.28198	0.337221	0.258101	Mat2b
ENSMUST00000230054.1	0.00145801	0.0383346	0.707147	0.304215	0.258085	-0.237245	Troap
ENSMUST00000196456.4	0.000941924	0.0382901	0.707147	0.263424	0.290792	0.142598	Rbm8a
ENSMUST00000171247.7	0.000591254	0.0384084	0.707147	0.750552	0.692516	-0.116105	Trp53
ENSMUST00000053456.10	0.00257139	0.0383238	0.707147	0.628254	0.509833	-0.301324	Septin6
ENSMUST00000087401.11	0.00261711	0.0382738	0.707147	0.367092	0.457788	0.318536	Morc4
ENSMUST00000040430.7	0.000443857	0.0383254	0.707147	0.754108	0.70441	-0.0983553	Vat1
ENSMUST00000178812.8	0.000387332	0.03849	0.707147	0.585887	0.626635	0.0970043	Ctnnb1
ENSMUST00000022518.7	0.00205568	0.0382695	0.707147	0.343739	0.413606	0.266947	Eef1akmt1
ENSMUST00000087341.6	0.00145783	0.0384931	0.707147	0.238475	0.278847	0.225638	Kif20b
ENSMUST00000060474.13	0.00257139	0.0383238	0.707147	0.628254	0.509833	-0.301324	Septin6
ENSMUST00000007130.14	0.000387332	0.03849	0.707147	0.585887	0.626635	0.0970043	Ctnnb1
ENSMUST00000039665.7	0.00145801	0.0383346	0.707147	0.304215	0.258085	-0.237245	Troap
ENSMUST00000048915.10	0.000941924	0.0382901	0.707147	0.263424	0.290792	0.142598	Rbm8a
ENSMUST00000021957.7	0.00767365	0.0385427	0.70763	0.171784	0.114135	-0.589851	Fam193b
ENSMUST00000237003.1	0.0158166	0.0385949	0.708158	8.98991	2.95359	-1.60584	Cyp4f17
ENSMUST00000161915.7	0.00545922	0.0386676	0.709063	0.0350612	0.0236172	-0.570036	Zdhhc4
ENSMUST00000228495.2	0.0571578	0.038729	0.709329	29.2965	4.27824	-2.77564	Slc22a17
ENSMUST00000228119.2	0.0571578	0.038729	0.709329	29.2965	4.27824	-2.77564	Slc22a17
ENSMUST00000001900.8	0.00545364	0.0388514	0.71071	0.0350318	0.0236076	-0.56941	Zdhhc4
ENSMUST00000080953.11	0.0493422	0.0388409	0.71071	2.44465	1.23732	-0.982415	Lrp2
ENSMUST00000086580.11	0.00095836	0.0389103	0.711277	0.543769	0.478939	-0.183151	Yap1
ENSMUST00000093911.10	0.0620857	0.0389294	0.711277	3.99447	1.03669	-1.94601	Myo15b
ENSMUST00000052910.5	0.00287962	0.0390024	0.71215	16.5459	27.7675	0.746922	Acot10
ENSMUST00000061326.4	0.0010808	0.0390242	0.71215	0.375607	0.339463	-0.14597	Uqcrq
ENSMUST00000020488.8	0.0010122	0.0390756	0.712229	0.462807	0.395872	-0.225375	D10Wsu102e
ENSMUST00000155411.7	0.0157012	0.039073	0.712229	0.351185	0.62799	0.83851	Smpd2
ENSMUST00000235730.1	0.00102154	0.0391162	0.71254	0.283632	0.250504	-0.179186	Ehbp1l1
ENSMUST00000026377.8	0.062613	0.0392483	0.714517	0.98957	4.84979	2.29305	Padi3
ENSMUST00000239405.1	0.0122608	0.0393166	0.71533	0.350121	0.233446	-0.584767	Pif1
ENSMUST00000049454.5	0.0118982	0.0395537	0.717014	0.594091	0.34394	-0.788525	Six5
ENSMUST00000219019.1	0.00186021	0.0395529	0.717014	0.165552	0.139405	-0.247998	Mrpl42
ENSMUST00000027232.14	0.00363665	0.0394983	0.717014	0.0896355	0.113348	0.338613	Ptp4a1
ENSMUST00000054459.10	0.00248068	0.0395593	0.717014	0.652084	0.524284	-0.31471	Tmem201
ENSMUST00000232841.1	0.00363665	0.0394983	0.717014	0.0896355	0.113348	0.338613	Ptp4a1
ENSMUST00000128565.7	0.0332041	0.0395749	0.717014	0.0870867	0.038335	-1.18379	Arhgef9
ENSMUST00000047099.12	0.0125903	0.039531	0.717014	0.345377	0.230286	-0.584748	Pif1
ENSMUST00000070112.5	0.0010217	0.0396549	0.717605	0.414102	0.462264	0.158731	Ndufa8
ENSMUST00000019354.10	0.000975607	0.0396507	0.717605	0.556475	0.626379	0.17072	Atp6v1e1
ENSMUST00000062674.6	0.00338671	0.0397312	0.718556	0.242131	0.210308	-0.203285	Rps15
ENSMUST00000012627.4	0.00286363	0.040031	0.722457	0.569774	0.685539	0.266849	Rpa3
ENSMUST00000092473.4	0.0014122	0.0403287	0.722457	0.380601	0.436261	0.196915	Vps26a
ENSMUST00000021554.15	0.000504065	0.0403119	0.722457	0.56912	0.531027	-0.0999469	Actn1
ENSMUST00000053232.7	0.00407054	0.0402016	0.722457	0.0625527	0.0874256	0.482983	Ptp4a3
ENSMUST00000001125.5	0.000583162	0.0402997	0.722457	0.701427	0.636941	-0.139133	Kctd10
ENSMUST00000230177.1	0.00407054	0.0402016	0.722457	0.0625527	0.0874256	0.482983	Ptp4a3
ENSMUST00000108657.3	0.000594918	0.0401243	0.722457	0.749733	0.692309	-0.114961	Trp53
ENSMUST00000019721.6	0.00225349	0.0403164	0.722457	0.740518	0.60389	-0.294249	Pdk4
ENSMUST00000162854.1	0.2611	0.0400057	0.722457	5.0589	0.431909	-3.55003	Kif6
ENSMUST00000163582.8	0.00407054	0.0402016	0.722457	0.0625527	0.0874256	0.482983	Ptp4a3
ENSMUST00000113028.1	0.00177469	0.0402984	0.722457	0.410606	0.477238	0.216956	Dipk2a
ENSMUST00000165541.7	0.00407054	0.0402016	0.722457	0.0625527	0.0874256	0.482983	Ptp4a3
ENSMUST00000100570.9	0.00249308	0.0402508	0.722457	0.379715	0.306428	-0.309367	Rasa4
ENSMUST00000124979.2	0.0270002	0.0401968	0.722457	0.0669148	0.158926	1.24796	Ccne1
ENSMUST00000040656.7	0.00761068	0.0402513	0.722457	0.485309	0.688263	0.504055	Bphl
ENSMUST00000102581.10	0.000583162	0.0402997	0.722457	0.701427	0.636941	-0.139133	Kctd10
ENSMUST00000001339.5	0.00137262	0.0403708	0.722784	0.168101	0.198146	0.237235	Rrp15
ENSMUST00000023491.12	0.00356196	0.0404843	0.72296	0.63951	0.509923	-0.326687	Lrch3
ENSMUST00000061799.9	0.00117264	0.040435	0.72296	0.435891	0.384223	-0.182025	Loxl1
ENSMUST00000149646.2	0.00228394	0.0404663	0.72296	0.617788	0.51287	-0.268519	Atp6v1f
ENSMUST00000040518.5	0.000442077	0.0405133	0.72296	0.520533	0.555365	0.0934459	Eif3l
ENSMUST00000102678.4	0.00369392	0.040524	0.72296	0.62571	0.495333	-0.337095	H2-T23
ENSMUST00000205666.1	0.0343961	0.0404658	0.72296	0.0356847	0.0739772	1.05177	Brsk1
ENSMUST00000056710.9	0.000787742	0.040622	0.724282	0.23837	0.21015	-0.181778	Aph1a
ENSMUST00000095328.5	0.0453315	0.0407397	0.724867	1.96215	0.565324	-1.79528	Cyp4v3
ENSMUST00000031160.15	0.00106525	0.0407435	0.724867	0.456754	0.503504	0.140585	Paics
ENSMUST00000106411.9	0.00156148	0.0408001	0.724867	0.408511	0.47317	0.211985	Exoc7
ENSMUST00000107190.1	0.00882137	0.0408224	0.724867	0.140334	0.0842682	-0.735806	Cntln
ENSMUST00000027973.13	0.000856818	0.0407836	0.724867	0.342908	0.39184	0.192444	Sephs1
ENSMUST00000115019.1	0.000856818	0.0407836	0.724867	0.342908	0.39184	0.192444	Sephs1
ENSMUST00000023335.12	0.00370158	0.0407701	0.724867	0.158312	0.204064	0.366249	Nectin3
ENSMUST00000058109.8	0.00163628	0.0409144	0.726074	0.295209	0.339774	0.202837	Mrps7
ENSMUST00000120912.7	0.00107297	0.041014	0.726438	0.456833	0.503635	0.14071	Paics
ENSMUST00000117536.7	0.00107297	0.041014	0.726438	0.456833	0.503635	0.14071	Paics
ENSMUST00000118580.5	0.00344616	0.0411179	0.726438	0.0695786	0.0523186	-0.41132	Sh2b3
ENSMUST00000117463.1	0.0180481	0.0411424	0.726438	0.334766	0.577685	0.787131	Mterf1a
ENSMUST00000068829.12	0.021907	0.0411071	0.726438	0.128806	0.259566	1.0109	Nox4
ENSMUST00000076997.12	0.00311902	0.0411094	0.726438	0.140736	0.18224	0.372849	Uxs1
ENSMUST00000190495.1	0.000446647	0.0411349	0.726438	0.41095	0.443769	0.110846	Mcm6
ENSMUST00000044746.4	0.0180481	0.0411424	0.726438	0.334766	0.577685	0.787131	Mterf1a
ENSMUST00000149569.8	0.134932	0.0411509	0.726438	0.167515	1.00652	2.58701	Apol6
ENSMUST00000087557.11	0.00151603	0.0412203	0.72724	0.464631	0.553548	0.252623	Tspan6
ENSMUST00000202082.3	0.0010934	0.0413151	0.728488	0.283203	0.322771	0.188672	Ube2k
ENSMUST00000063574.6	0.00286254	0.0414183	0.729841	0.439155	0.535187	0.285312	Tsr3
ENSMUST00000076372.4	0.000667445	0.0414734	0.729841	0.695188	0.638134	-0.123545	Sf3b4
ENSMUST00000202679.3	0.00109287	0.0415124	0.729841	0.283922	0.323404	0.187842	Ube2k
ENSMUST00000096052.8	0.00368201	0.0414857	0.729841	0.158861	0.204525	0.364512	Nectin3
ENSMUST00000042163.14	0.00132608	0.0414917	0.729841	0.400178	0.463782	0.212805	Naa25
ENSMUST00000121127.1	0.00816458	0.0415422	0.729942	0.229191	0.321344	0.487569	Ccng2
ENSMUST00000057692.10	0.0011936	0.0416024	0.730152	0.267459	0.30303	0.180144	Luc7l2
ENSMUST00000113968.8	0.00897767	0.0415885	0.730152	0.149728	0.217201	0.53669	Kmt5b
ENSMUST00000028475.8	0.00350834	0.0417619	0.73017	0.490146	0.644918	0.395903	Clp1
ENSMUST00000223907.1	0.00150386	0.0417899	0.73017	0.238299	0.278316	0.223949	Kif20b
ENSMUST00000159079.1	0.0152416	0.0416782	0.73017	0.193255	0.335512	0.795856	Alkbh1
ENSMUST00000234235.1	0.00214929	0.0416744	0.73017	0.385539	0.311877	-0.305902	Gfer
ENSMUST00000059515.7	0.000973976	0.0416732	0.73017	0.329158	0.359866	0.128683	Gdi2
ENSMUST00000115091.1	0.00213002	0.0417964	0.73017	0.222267	0.257765	0.213767	Chchd3
ENSMUST00000165219.7	0.00350834	0.0417619	0.73017	0.490146	0.644918	0.395903	Clp1
ENSMUST00000042750.2	0.0671449	0.0417604	0.73017	0.298126	1.22602	2.03999	Tmem246
ENSMUST00000099113.9	0.00677215	0.0418953	0.731477	0.167066	0.265946	0.670711	Sirpa
ENSMUST00000038699.12	0.0122187	0.0421376	0.731796	0.676363	0.425228	-0.669561	Ap5z1
ENSMUST00000022471.11	0.000644425	0.0421987	0.731796	0.280236	0.3113	0.151662	Pbrm1
ENSMUST00000107389.7	0.000462875	0.0419856	0.731796	0.538934	0.585439	0.119409	Acly
ENSMUST00000222222.1	0.00365223	0.0420977	0.731796	0.424198	0.536605	0.339122	Gstz1
ENSMUST00000030192.4	0.00349765	0.0421202	0.731796	0.648632	0.831786	0.358813	Hint2
ENSMUST00000020851.14	0.00311433	0.0419431	0.731796	0.433631	0.563857	0.378859	Cox11
ENSMUST00000121237.1	0.00349852	0.0420959	0.731796	0.119677	0.160643	0.424711	Shf
ENSMUST00000029542.11	0.00129549	0.042154	0.731796	0.321773	0.277766	-0.212173	Ints3
ENSMUST00000071488.7	0.00129549	0.042154	0.731796	0.321773	0.277766	-0.212173	Ints3
ENSMUST00000165720.2	0.00145181	0.0420968	0.731796	0.264836	0.301514	0.187128	Tcea1
ENSMUST00000032962.10	0.0591082	0.042167	0.731796	0.127642	0.337606	1.40324	Cln3
ENSMUST00000006293.4	0.00161658	0.0422037	0.731796	0.85132	0.702469	-0.277267	Crkl
ENSMUST00000111663.8	0.00245334	0.0422392	0.731993	0.130524	0.15627	0.259723	Fgfr1op2
ENSMUST00000110376.7	0.00366444	0.0423722	0.73214	0.304562	0.417691	0.4557	Cfap97
ENSMUST00000049920.13	0.00247457	0.0423795	0.73214	0.118965	0.147721	0.312337	Ino80
ENSMUST00000105687.8	0.00252843	0.0423928	0.73214	0.643748	0.519992	-0.308005	Tmem201
ENSMUST00000106091.8	0.00186827	0.0423702	0.73214	0.534613	0.451863	-0.242611	Gjb3
ENSMUST00000109193.7	0.00272863	0.0423541	0.73214	0.316978	0.397545	0.326736	Dpm1
ENSMUST00000046532.3	0.00186827	0.0423702	0.73214	0.534613	0.451863	-0.242611	Gjb3
ENSMUST00000071065.7	0.00400263	0.0424695	0.732629	0.386456	0.283512	-0.446893	Nfil3
ENSMUST00000238749.1	0.0201187	0.0424682	0.732629	2.17909	6.66306	1.61246	Neb
ENSMUST00000031061.11	0.00111439	0.0425139	0.732977	0.292322	0.323677	0.146998	Dhx15
ENSMUST00000107771.11	0.000520883	0.0426663	0.733282	0.495702	0.538923	0.120606	Ruvbl2
ENSMUST00000021692.8	0.00188922	0.0427011	0.733282	0.442927	0.375571	-0.237983	Yy1
ENSMUST00000028117.3	0.000783572	0.0426883	0.733282	0.407995	0.455138	0.157754	Yme1l1
ENSMUST00000105381.4	0.00102371	0.0426747	0.733282	0.418018	0.384557	-0.120368	Bsg
ENSMUST00000148631.7	0.00819809	0.042609	0.733282	0.519493	0.347415	-0.580442	Fbxl12
ENSMUST00000084031.5	0.187549	0.0426838	0.733282	1.83299	0.289236	-2.66388	Htra4
ENSMUST00000159252.7	0.00260711	0.0426717	0.733282	0.0841147	0.0660227	-0.349396	Phc1
ENSMUST00000135151.2	0.00702091	0.0427529	0.733339	0.661246	0.479003	-0.465154	Repin1
ENSMUST00000021001.9	0.00101152	0.0427363	0.733339	0.333157	0.371826	0.158428	Rab10
ENSMUST00000186096.6	0.00509416	0.0427873	0.733513	0.65012	0.871352	0.42255	Lmbrd1
ENSMUST00000236057.1	0.00608426	0.0431869	0.733783	0.104447	0.144238	0.465684	Slf2
ENSMUST00000095144.9	0.00445211	0.0433572	0.733783	0.337412	0.457707	0.439913	Pdp1
ENSMUST00000065388.10	0.00336815	0.0432966	0.733783	0.516	0.676842	0.391448	Supt7l
ENSMUST00000113873.8	0.0254552	0.0433578	0.733783	0.0719357	0.0337144	-1.09334	Arhgef9
ENSMUST00000040607.5	0.00191449	0.0431912	0.733783	0.316919	0.37112	0.22777	Lsm3
ENSMUST00000034287.9	0.0379154	0.0435374	0.733783	0.333875	0.829104	1.31224	Klhl36
ENSMUST00000120798.7	0.112674	0.0435543	0.733783	0.0320994	0.257982	3.00665	Zfp473
ENSMUST00000139965.7	0.0577577	0.043405	0.733783	0.932805	0.300529	-1.63407	Gria3
ENSMUST00000107720.8	0.0129797	0.0431525	0.733783	0.408984	0.590197	0.529153	Stx17
ENSMUST00000047666.4	0.0290482	0.0433785	0.733783	4.61502	1.67311	-1.4638	Pgm5
ENSMUST00000184450.7	0.000711854	0.0430939	0.733783	0.522167	0.577037	0.144151	Nedd4
ENSMUST00000236607.1	0.00360029	0.0433929	0.733783	0.649412	0.893601	0.460497	Tkfc
ENSMUST00000007131.15	0.000464168	0.0431058	0.733783	0.538453	0.584697	0.118869	Acly
ENSMUST00000206947.1	0.00191449	0.0431912	0.733783	0.316919	0.37112	0.22777	Lsm3
ENSMUST00000067137.13	0.00336864	0.043391	0.733783	0.240157	0.299598	0.31905	Tprkb
ENSMUST00000201769.3	0.00336815	0.0432966	0.733783	0.516	0.676842	0.391448	Supt7l
ENSMUST00000108299.1	0.00445211	0.0433572	0.733783	0.337412	0.457707	0.439913	Pdp1
ENSMUST00000120074.7	0.112674	0.0435543	0.733783	0.0320994	0.257982	3.00665	Zfp473
ENSMUST00000202623.3	0.064802	0.0434138	0.733783	5.18266	1.07251	-2.27269	Slc12a5
ENSMUST00000108324.3	0.00246048	0.0429187	0.733783	0.470406	0.574983	0.289613	Ccne2
ENSMUST00000200680.3	0.00336864	0.043391	0.733783	0.240157	0.299598	0.31905	Tprkb
ENSMUST00000170901.7	0.00246048	0.0429187	0.733783	0.470406	0.574983	0.289613	Ccne2
ENSMUST00000202223.3	0.064802	0.0434138	0.733783	5.18266	1.07251	-2.27269	Slc12a5
ENSMUST00000236950.1	0.00360029	0.0433929	0.733783	0.649412	0.893601	0.460497	Tkfc
ENSMUST00000029866.15	0.00246048	0.0429187	0.733783	0.470406	0.574983	0.289613	Ccne2
ENSMUST00000093490.8	0.00343877	0.0429756	0.733783	0.15009	0.193667	0.367752	Clcn3
ENSMUST00000165111.7	0.000470536	0.0432225	0.733783	0.538079	0.58448	0.119337	Acly
ENSMUST00000060270.12	0.112674	0.0435543	0.733783	0.0320994	0.257982	3.00665	Zfp473
ENSMUST00000065353.12	0.000985859	0.0434736	0.733783	0.549051	0.484772	-0.179634	Yap1
ENSMUST00000099092.7	0.064802	0.0434138	0.733783	5.18266	1.07251	-2.27269	Slc12a5
ENSMUST00000118162.7	0.112674	0.0435543	0.733783	0.0320994	0.257982	3.00665	Zfp473
ENSMUST00000095037.1	0.0633892	0.0435949	0.734058	0.0133201	0.0557018	2.06412	Whrn
ENSMUST00000200154.4	0.00585908	0.0437297	0.7342	0.268906	0.19191	-0.486669	Adgrl2
ENSMUST00000105966.1	0.00285866	0.0437506	0.7342	0.0307014	0.0382381	0.316704	Lsp1
ENSMUST00000202421.1	0.00471436	0.0437972	0.7342	0.517758	0.704653	0.444635	Supt7l
ENSMUST00000118229.1	0.00736522	0.0436917	0.7342	0.662204	0.478475	-0.468832	Repin1
ENSMUST00000227089.1	0.00157559	0.0437973	0.7342	0.176694	0.209269	0.244101	Ankrd28
ENSMUST00000115239.9	0.00254637	0.0437535	0.7342	0.625424	0.511253	-0.290798	Septin6
ENSMUST00000038946.8	0.00285866	0.0437506	0.7342	0.0307014	0.0382381	0.316704	Lsp1
ENSMUST00000139302.7	0.000602574	0.0437668	0.7342	0.314027	0.338612	0.108746	Hnrnpm
ENSMUST00000117280.7	0.00147867	0.0442746	0.734735	0.35524	0.403107	0.182369	Smc2
ENSMUST00000029650.8	0.004542	0.0443632	0.734735	0.281735	0.364678	0.372287	Ints12
ENSMUST00000107757.7	0.0268332	0.0443511	0.734735	0.217998	0.474587	1.12236	Coro2a
ENSMUST00000086459.5	0.00820602	0.044161	0.734735	0.518159	0.347415	-0.576735	Fbxl12
ENSMUST00000005173.10	0.00653773	0.044004	0.734735	1.08604	0.694232	-0.645593	Sgsh
ENSMUST00000167885.7	0.00295777	0.0442552	0.734735	0.245651	0.290979	0.244307	Arpp19
ENSMUST00000170310.1	0.00296785	0.0441756	0.734735	0.245596	0.290979	0.244627	Arpp19
ENSMUST00000006104.9	0.028183	0.0440574	0.734735	3.11719	1.06245	-1.55285	P2rx5
ENSMUST00000109829.1	0.000856191	0.0441488	0.734735	0.382349	0.34285	-0.157312	Aebp1
ENSMUST00000032934.11	0.000528917	0.044217	0.734735	0.485759	0.457241	-0.0872853	Aldoa
ENSMUST00000106348.7	0.000528917	0.044217	0.734735	0.485759	0.457241	-0.0872853	Aldoa
ENSMUST00000143203.7	0.0115332	0.0442847	0.734735	0.326432	0.475765	0.543464	Stxbp4
ENSMUST00000209617.1	0.0350345	0.0441545	0.734735	1.19781	3.95879	1.72467	Lmtk3
ENSMUST00000022474.13	0.000643295	0.0443411	0.734735	0.280495	0.311223	0.149977	Pbrm1
ENSMUST00000107756.3	0.0268332	0.0443511	0.734735	0.217998	0.474587	1.12236	Coro2a
ENSMUST00000031331.12	0.00809562	0.0442317	0.734735	0.229191	0.320012	0.481576	Ccng2
ENSMUST00000108425.7	0.0010663	0.0440205	0.734735	0.267646	0.303985	0.183673	Crk
ENSMUST00000102915.9	0.00147867	0.0442746	0.734735	0.35524	0.403107	0.182369	Smc2
ENSMUST00000168301.1	0.00252483	0.04421	0.734735	0.253108	0.30289	0.259039	Arpp19
ENSMUST00000235680.1	0.00295598	0.0441557	0.734735	0.361002	0.439379	0.283457	Rhod
ENSMUST00000166549.1	0.00298626	0.044202	0.734735	0.245622	0.29109	0.245023	Arpp19
ENSMUST00000113156.1	0.00631868	0.0443082	0.734735	0.310527	0.450959	0.538276	Zbtb43
ENSMUST00000196530.1	0.00127525	0.0444514	0.735376	0.321577	0.277913	-0.210531	Ints3
ENSMUST00000028515.3	0.000874371	0.0444742	0.735376	0.416165	0.454915	0.128442	Chrna1
ENSMUST00000030117.4	0.00112852	0.0444748	0.735376	0.512291	0.57308	0.161774	Smu1
ENSMUST00000038038.7	0.113122	0.0446591	0.735611	1.67407	0.401749	-2.05899	Slfn2
ENSMUST00000220578.1	0.00121321	0.0446154	0.735611	0.348818	0.388307	0.154723	Srp54a
ENSMUST00000113339.7	0.0159243	0.044576	0.735611	0.514798	0.93555	0.86181	Mitf
ENSMUST00000101123.9	0.0159243	0.044576	0.735611	0.514798	0.93555	0.86181	Mitf
ENSMUST00000084103.9	0.00228366	0.0446417	0.735611	0.264255	0.223487	-0.241743	Ski
ENSMUST00000103199.8	0.000723437	0.0445961	0.735611	0.656722	0.608464	-0.11011	Snrpb
ENSMUST00000114701.9	0.106184	0.0445534	0.735611	0.578813	2.88394	2.31687	Pi16
ENSMUST00000075896.6	0.00147454	0.0446886	0.735698	0.264052	0.310297	0.23283	Tsnax
ENSMUST00000121477.1	0.0020899	0.0447668	0.736585	0.406413	0.495809	0.286838	Mrpl1
ENSMUST00000114797.1	0.00486076	0.044827	0.736773	0.138582	0.181541	0.389556	Mrps33
ENSMUST00000191829.1	0.023408	0.044822	0.736773	10.7052	3.52551	-1.6024	Dchs2
ENSMUST00000165477.8	0.0393451	0.044917	0.737053	0.0674841	0.134406	0.993974	Agtpbp1
ENSMUST00000191900.5	0.00459151	0.0448908	0.737053	0.467415	0.618956	0.405132	Eprs
ENSMUST00000169745.7	0.0393451	0.044917	0.737053	0.0674841	0.134406	0.993974	Agtpbp1
ENSMUST00000095035.2	0.00619011	0.0450419	0.738702	0.309722	0.448103	0.532857	Zbtb43
ENSMUST00000111315.8	0.01311	0.0450943	0.739161	0.575762	0.923827	0.68215	Adamts4
ENSMUST00000087164.9	0.0103636	0.0451366	0.739453	0.144237	0.226998	0.65424	Lcorl
ENSMUST00000233417.1	0.00148736	0.0452173	0.739576	0.289457	0.263774	-0.134049	Gm49909
ENSMUST00000166312.7	0.00214431	0.0452029	0.739576	0.198971	0.234752	0.238579	Luc7l3
ENSMUST00000176279.1	0.0221805	0.0451888	0.739576	0.337924	0.579237	0.777455	Cog2
ENSMUST00000131616.7	0.00400643	0.0452678	0.740001	0.153745	0.214188	0.478338	Cmc2
ENSMUST00000115526.1	0.00198941	0.0454379	0.740233	0.63634	0.752092	0.241112	Tspan7
ENSMUST00000113752.7	0.00339243	0.0453374	0.740233	0.240068	0.29899	0.316655	Tprkb
ENSMUST00000201292.3	0.00110236	0.0453573	0.740233	0.284331	0.322933	0.183665	Ube2k
ENSMUST00000029989.10	0.00135101	0.0454376	0.740233	0.25819	0.298953	0.211488	Rnf20
ENSMUST00000046426.9	0.000814274	0.0454417	0.740233	0.160559	0.143272	-0.164354	Tpcn1
ENSMUST00000107047.9	0.231637	0.0455265	0.740233	0.0848695	0.46966	2.4683	Plekhb1
ENSMUST00000108658.9	0.000519401	0.0454579	0.740233	0.715579	0.664673	-0.106467	Trp53
ENSMUST00000054674.14	0.000846551	0.0455237	0.740233	0.397971	0.441943	0.151195	Hjurp
ENSMUST00000031399.12	0.00342179	0.0455066	0.740233	0.63713	0.797529	0.32395	Psph
ENSMUST00000112159.8	0.0179264	0.0453475	0.740233	0.319729	0.543943	0.766605	Dcaf17
ENSMUST00000162860.7	0.00348118	0.0455871	0.740821	0.197193	0.252558	0.357007	Gcc2
ENSMUST00000110119.1	0.0203276	0.0456792	0.741521	1.26716	0.747982	-0.760523	Tmx4
ENSMUST00000032992.6	0.000863603	0.0456707	0.741521	0.454159	0.494677	0.123289	Eif3c
ENSMUST00000173447.1	0.0859517	0.0457566	0.74238	1.43274	0.43235	-1.72851	Sox8
ENSMUST00000114345.8	0.0136839	0.0457984	0.742661	0.237673	0.33091	0.477465	Ppil3
ENSMUST00000006392.2	0.00129593	0.0459099	0.74407	0.655699	0.768284	0.228607	Serpinb9b
ENSMUST00000118522.7	0.0028118	0.0460275	0.745577	0.21419	0.161973	-0.403136	Paxbp1
ENSMUST00000065420.11	0.00092022	0.046907	0.74623	0.383056	0.426058	0.153495	Hjurp
ENSMUST00000116234.8	0.000910226	0.0469626	0.74623	0.266211	0.293958	0.143043	Arl1
ENSMUST00000143189.7	0.00584471	0.0479332	0.74623	0.307206	0.219819	-0.482891	Tmtc4
ENSMUST00000082092.4	0.00214927	0.0476881	0.74623	0.365812	0.326222	-0.16525	Rpl38
ENSMUST00000148960.7	0.00146714	0.0477897	0.74623	0.26536	0.242201	-0.131745	Myl12a
ENSMUST00000020157.12	0.00458272	0.0480037	0.74623	0.305653	0.241218	-0.341559	Apaf1
ENSMUST00000034278.5	0.00145906	0.0470817	0.74623	0.472721	0.403914	-0.226939	Gins2
ENSMUST00000086327.11	0.0502124	0.0473522	0.74623	0.102623	0.246493	1.26419	Zfp667
ENSMUST00000023221.12	0.00120527	0.046286	0.74623	0.450075	0.393892	-0.192364	Gpaa1
ENSMUST00000233089.1	0.00146714	0.0477897	0.74623	0.26536	0.242201	-0.131745	Myl12a
ENSMUST00000017572.13	0.000570387	0.0472788	0.74623	0.596133	0.547764	-0.122082	Psmd11
ENSMUST00000144207.8	0.00607064	0.0469613	0.74623	0.0684173	0.0952016	0.476625	Anapc15
ENSMUST00000009875.4	0.0514864	0.0462736	0.74623	0.610225	2.29943	1.91387	Kcnd1
ENSMUST00000136012.7	0.00477173	0.0466973	0.74623	0.347217	0.495221	0.512232	Mfsd11
ENSMUST00000231160.1	0.00106012	0.0474497	0.74623	0.706203	0.797667	0.175703	Larp4
ENSMUST00000036880.7	0.00607342	0.0461445	0.74623	0.384126	0.51993	0.436737	Cdk10
ENSMUST00000167875.8	0.00252887	0.0467089	0.74623	0.272932	0.324417	0.249309	Spc25
ENSMUST00000110708.3	0.00121337	0.0468989	0.74623	0.348146	0.387135	0.153145	Srp54b
ENSMUST00000068408.13	0.00331751	0.0479683	0.74623	0.267907	0.234326	-0.193211	Rps15
ENSMUST00000032399.11	0.00147073	0.0478171	0.74623	0.22707	0.259108	0.190419	Kras
ENSMUST00000108301.7	0.00433091	0.048015	0.74623	0.341393	0.458994	0.427042	Pdp1
ENSMUST00000196526.4	0.00707088	0.0472573	0.74623	0.264255	0.188645	-0.486255	Adgrl2
ENSMUST00000011896.7	0.0010408	0.0478933	0.74623	0.629262	0.581656	-0.113494	Pgam1
ENSMUST00000032715.12	0.00177204	0.0469396	0.74623	0.292842	0.34368	0.230942	Prmt3
ENSMUST00000206574.1	0.00375349	0.0463141	0.74623	0.354301	0.449557	0.343528	Lcmt1
ENSMUST00000007296.11	0.00121262	0.0470333	0.74623	0.476918	0.409184	-0.220991	Pole
ENSMUST00000111142.8	0.00589331	0.0477796	0.74623	0.464015	0.352232	-0.397646	Dtx2
ENSMUST00000170127.8	0.00101639	0.0478716	0.74623	0.159916	0.141011	-0.181512	Oxr1
ENSMUST00000162618.7	0.00467359	0.0472665	0.74623	0.303239	0.238987	-0.343523	Apaf1
ENSMUST00000238288.1	0.020131	0.0475225	0.74623	2.17909	6.53652	1.5848	Neb
ENSMUST00000068654.4	0.0399435	0.047366	0.74623	2.55078	1.09417	-1.2211	Foxd2
ENSMUST00000105909.3	0.000979964	0.0474997	0.74623	0.411397	0.467414	0.18417	Cars
ENSMUST00000105494.7	0.0582581	0.0479015	0.74623	0.341421	0.943459	1.46641	Scml4
ENSMUST00000114385.8	0.00060796	0.0469392	0.74623	0.316794	0.341331	0.107629	Hnrnpm
ENSMUST00000159110.7	0.00458272	0.0480037	0.74623	0.305653	0.241218	-0.341559	Apaf1
ENSMUST00000214042.1	0.0125313	0.0466537	0.74623	0.343163	0.549455	0.679106	Myo1e
ENSMUST00000021201.5	0.00106963	0.0479435	0.74623	0.611333	0.687695	0.169811	Cpd
ENSMUST00000106365.8	0.00477173	0.0466973	0.74623	0.347217	0.495221	0.512232	Mfsd11
ENSMUST00000233798.1	0.00146714	0.0477897	0.74623	0.26536	0.242201	-0.131745	Myl12a
ENSMUST00000080033.6	0.00116621	0.0463731	0.74623	0.360588	0.412987	0.195743	Diaph1
ENSMUST00000163452.6	0.00800488	0.0465776	0.74623	0.684278	0.49273	-0.473787	Repin1
ENSMUST00000178851.1	0.00607064	0.0469613	0.74623	0.0684173	0.0952016	0.476625	Anapc15
ENSMUST00000106599.7	0.00214477	0.0477758	0.74623	0.365812	0.326268	-0.165046	Rpl38
ENSMUST00000033025.6	0.00375349	0.0463141	0.74623	0.354301	0.449557	0.343528	Lcmt1
ENSMUST00000097873.9	0.00122621	0.0472098	0.74623	0.213208	0.183139	-0.21932	C77080
ENSMUST00000024846.12	0.00146714	0.0477897	0.74623	0.26536	0.242201	-0.131745	Myl12a
ENSMUST00000035024.7	0.0111668	0.0467736	0.74623	0.55261	0.341538	-0.694213	Slc25a36
ENSMUST00000222658.1	0.045155	0.046113	0.74623	0.517736	2.07689	2.00414	Bphl
ENSMUST00000042766.5	0.0454744	0.046571	0.74623	0.769402	2.79197	1.85947	Ppm1k
ENSMUST00000156045.7	0.00179946	0.0472858	0.74623	0.193351	0.160696	-0.266892	Hdac7
ENSMUST00000005072.9	0.00589331	0.0477796	0.74623	0.464015	0.352232	-0.397646	Dtx2
ENSMUST00000114551.9	0.00244985	0.0478359	0.74623	0.310638	0.387865	0.32032	Cetn2
ENSMUST00000106392.9	0.00079257	0.0472069	0.74623	0.466461	0.516037	0.145718	Tufm
ENSMUST00000120857.7	0.0884127	0.0476318	0.74623	1.75752	0.27934	-2.65345	Itgal
ENSMUST00000170776.7	0.0502124	0.0473522	0.74623	0.102623	0.246493	1.26419	Zfp667
ENSMUST00000041984.13	0.00634389	0.0471523	0.74623	0.144848	0.208838	0.527843	Akap7
ENSMUST00000077915.9	0.00214927	0.0476881	0.74623	0.365812	0.326222	-0.16525	Rpl38
ENSMUST00000154356.7	0.000651787	0.0466965	0.74623	0.582338	0.631857	0.117743	Ctnnb1
ENSMUST00000177689.7	0.0447159	0.0470918	0.74623	0.0682948	0.227643	1.73693	Ntng2
ENSMUST00000084512.10	0.00186324	0.046969	0.74623	0.486415	0.579365	0.252284	Tacc1
ENSMUST00000123686.7	0.00146714	0.0477897	0.74623	0.26536	0.242201	-0.131745	Myl12a
ENSMUST00000108340.8	0.00109522	0.0468146	0.74623	0.428383	0.490847	0.196371	Asph
ENSMUST00000024851.9	0.00177287	0.047308	0.74623	0.419738	0.482021	0.199609	Ndc80
ENSMUST00000005371.11	0.000522463	0.0473691	0.74623	0.714819	0.664461	-0.105393	Trp53
ENSMUST00000108562.1	0.0502124	0.0473522	0.74623	0.102623	0.246493	1.26419	Zfp667
ENSMUST00000198027.4	0.00108136	0.0464467	0.74623	0.248367	0.2751	0.147485	Rbm8a
ENSMUST00000102795.3	0.00169742	0.0469836	0.74623	0.479967	0.567926	0.242769	Ublcp1
ENSMUST00000110335.9	0.00247668	0.0471255	0.74623	145.104	367.878	1.34214	Prl2c1
ENSMUST00000047629.6	0.000676038	0.0477009	0.74623	0.396075	0.442384	0.159523	Utp4
ENSMUST00000139954.8	0.00477173	0.0466973	0.74623	0.347217	0.495221	0.512232	Mfsd11
ENSMUST00000112092.7	0.000644235	0.0466104	0.74623	0.281657	0.31214	0.148251	Pbrm1
ENSMUST00000114711.7	0.0957135	0.0476925	0.74623	0.165523	0.0366675	-2.17446	B4galt4
ENSMUST00000106978.7	0.00607064	0.0469613	0.74623	0.0684173	0.0952016	0.476625	Anapc15
ENSMUST00000106602.9	0.00214927	0.0476881	0.74623	0.365812	0.326222	-0.16525	Rpl38
ENSMUST00000184125.7	0.0141665	0.0477113	0.74623	0.167758	0.261356	0.639638	Tex9
ENSMUST00000232766.1	0.00146714	0.0477897	0.74623	0.26536	0.242201	-0.131745	Myl12a
ENSMUST00000022115.13	0.0037862	0.0470701	0.74623	0.396617	0.510946	0.365425	Xrcc4
ENSMUST00000200860.1	0.0237818	0.0476537	0.74623	0.824609	0.360221	-1.19483	Btc
ENSMUST00000037828.7	0.00368289	0.0472138	0.74623	0.559534	0.427347	-0.388816	Ldlrap1
ENSMUST00000179525.7	0.0150103	0.0484169	0.746637	0.45058	0.762588	0.75912	1600014C10Rik
ENSMUST00000219033.1	0.0116517	0.0482929	0.746637	0.583969	0.917659	0.652066	Adamts4
ENSMUST00000006912.11	0.00295449	0.0484358	0.746637	0.185252	0.233297	0.332681	Pip4k2a
ENSMUST00000112464.7	0.00757414	0.0482792	0.746637	0.274073	0.38179	0.47822	Bclaf3
ENSMUST00000178876.7	0.0150103	0.0484169	0.746637	0.45058	0.762588	0.75912	1600014C10Rik
ENSMUST00000179992.7	0.0150103	0.0484169	0.746637	0.45058	0.762588	0.75912	1600014C10Rik
ENSMUST00000178207.7	0.0150103	0.0484169	0.746637	0.45058	0.762588	0.75912	1600014C10Rik
ENSMUST00000108754.7	0.00742839	0.0481904	0.746637	0.520592	0.766508	0.558147	Pcmtd2
ENSMUST00000157003.7	0.00313137	0.0482155	0.746637	0.333335	0.430405	0.36872	Aco2
ENSMUST00000069828.9	0.0377015	0.048277	0.746637	20.0697	5.82606	-1.78442	Thsd1
ENSMUST00000021197.9	0.00100531	0.0482965	0.746637	0.579821	0.669348	0.207149	Blmh
ENSMUST00000197206.4	0.0245268	0.0483983	0.746637	0.0741416	0.0353507	-1.06855	Arhgef9
ENSMUST00000070524.4	0.00129108	0.0483884	0.746637	0.4647	0.540404	0.217738	Tgoln1
ENSMUST00000179503.2	0.0150103	0.0484169	0.746637	0.45058	0.762588	0.75912	1600014C10Rik
ENSMUST00000210422.1	0.00527071	0.0484065	0.746637	0.52128	0.826721	0.665341	Pdlim3
ENSMUST00000106051.7	0.00121397	0.0482893	0.746637	0.212438	0.18262	-0.218195	C77080
ENSMUST00000211109.1	0.0414239	0.0484996	0.747239	1.01981	0.369307	-1.46541	Zfp791
ENSMUST00000225419.1	0.00750755	0.0487132	0.747262	0.16686	0.110094	-0.599905	Ndst2
ENSMUST00000213200.1	0.0031324	0.0490194	0.747262	0.0401045	0.0351166	-0.191612	Ppia
ENSMUST00000125923.1	0.052081	0.0487187	0.747262	0.898258	0.316624	-1.50436	Alkbh4
ENSMUST00000100420.3	0.00236776	0.0486116	0.747262	0.518409	0.621477	0.26161	Loxl2
ENSMUST00000167496.7	0.00135983	0.0490005	0.747262	0.259958	0.300155	0.20743	Rnf20
ENSMUST00000172266.7	0.112977	0.0489531	0.747262	0.55169	3.08617	2.48389	Zfp456
ENSMUST00000170899.7	0.00375229	0.0488108	0.747262	0.613859	0.490411	-0.323915	Lrch3
ENSMUST00000057659.13	0.00358905	0.0486879	0.747262	0.201624	0.256892	0.349495	Gcc2
ENSMUST00000166080.1	0.112977	0.0489531	0.747262	0.55169	3.08617	2.48389	Gm28041
ENSMUST00000236215.1	0.00098324	0.0488688	0.747262	0.276038	0.246355	-0.164127	Ehbp1l1
ENSMUST00000147196.2	0.00261756	0.0485656	0.747262	0.200316	0.242746	0.277168	Mtres1
ENSMUST00000196055.1	0.0117555	0.0489432	0.747262	0.660582	0.421124	-0.649492	Ap5z1
ENSMUST00000117828.8	0.0944825	0.0487637	0.747262	0.235415	0.967407	2.03892	Abhd3
ENSMUST00000022660.13	0.00236776	0.0486116	0.747262	0.518409	0.621477	0.26161	Loxl2
ENSMUST00000022220.12	0.00471517	0.0489884	0.747262	0.216448	0.281409	0.378648	Msh3
ENSMUST00000185852.6	0.00471517	0.0489884	0.747262	0.216448	0.281409	0.378648	Msh3
ENSMUST00000117726.8	0.0944825	0.0487637	0.747262	0.235415	0.967407	2.03892	Abhd3
ENSMUST00000106413.9	0.00157169	0.04901	0.747262	0.409519	0.471766	0.204144	Exoc7
ENSMUST00000122255.7	0.00290728	0.0487676	0.747262	0.384198	0.294918	-0.381539	Crtc3
ENSMUST00000074729.5	0.00498803	0.0489271	0.747262	0.760326	0.562297	-0.435285	Dgkh
ENSMUST00000009358.8	0.00855103	0.0489896	0.747262	0.662848	0.994282	0.584977	Mymk
ENSMUST00000048371.14	0.000490838	0.049153	0.748922	0.323653	0.298766	-0.115431	Tsc22d1
ENSMUST00000182855.7	0.00492055	0.0492118	0.749064	0.123633	0.166576	0.430116	Kat6b
ENSMUST00000182405.8	0.00492055	0.0492118	0.749064	0.123633	0.166576	0.430116	Kat6b
ENSMUST00000231410.1	0.00744943	0.0494751	0.751044	0.27904	0.198563	-0.490879	Rcan1
ENSMUST00000141629.1	0.00236543	0.0494819	0.751044	0.383114	0.340382	-0.170617	Rbm3
ENSMUST00000129947.8	0.00236543	0.0494819	0.751044	0.383114	0.340382	-0.170617	Rbm3
ENSMUST00000088223.6	0.0118714	0.0494347	0.751044	0.301852	0.178311	-0.759448	Trpt1
ENSMUST00000202945.3	0.00193	0.0495156	0.751044	0.352841	0.422772	0.260858	Ube3a
ENSMUST00000232197.1	0.00744943	0.0494751	0.751044	0.27904	0.198563	-0.490879	Rcan1
ENSMUST00000231915.1	0.00560584	0.0495102	0.751044	0.155649	0.217884	0.485261	Ttc3
ENSMUST00000108721.8	0.00284524	0.0495509	0.751203	0.353597	0.289918	-0.286461	Atpaf2
ENSMUST00000239016.1	0.00298159	0.0496798	0.751652	0.354095	0.290065	-0.287758	Atpaf2
ENSMUST00000211558.1	0.00139365	0.0496715	0.751652	0.463804	0.416493	-0.155223	Prkaca
[truncated: 45,286 more rows]

## Sheet: RPL3L OE
geneIDs	disper	pval	padj	Empty	RPL3L OE	log2FC_TE(RPL3L OE vs Empty)	gene_name
ENSMUST00000170239.8	0.000657736	0	0	6.07095	0.21503	-4.81931	Rpl3l
ENSMUST00000045186.10	0.000684935	0	0	4.30658	0.179452	-4.58487	Rpl3l
ENSMUST00000107803.6	0.000802286	4.10827e-11	4.15894e-07	0.144957	0.196562	0.439359	Smc4
ENSMUST00000042901.14	0.000825822	8.06709e-11	6.12494e-07	0.14618	0.197704	0.4356	Smc4
ENSMUST00000065308.12	0.00128656	1.68902e-10	1.02591e-06	0.127163	0.18497	0.540611	Azin1
ENSMUST00000110329.7	0.00132101	2.45991e-10	1.24512e-06	0.126985	0.184555	0.539394	Azin1
ENSMUST00000190780.6	0.00063711	9.41469e-10	3.7694e-06	0.579608	0.47745	-0.27973	Fn1
ENSMUST00000186129.6	0.000637327	9.92929e-10	3.7694e-06	0.582916	0.480319	-0.279296	Fn1
ENSMUST00000189821.6	0.000623166	1.21974e-09	4.11596e-06	0.589626	0.486912	-0.276139	Fn1
ENSMUST00000165594.3	0.000797477	2.39996e-09	4.93805e-06	0.331513	0.430302	0.376283	Septin7
ENSMUST00000115272.8	0.000801845	2.43894e-09	4.93805e-06	0.331513	0.430421	0.376682	Septin7
ENSMUST00000203328.2	0.000544575	2.40396e-09	4.93805e-06	1.25175	1.01921	-0.296495	Myadm
ENSMUST00000164553.6	0.000550516	1.89352e-09	4.93805e-06	1.25572	1.0202	-0.299655	Myadm
ENSMUST00000096744.7	0.000544575	2.40396e-09	4.93805e-06	1.25175	1.01921	-0.296495	Myadm
ENSMUST00000203566.2	0.000544575	2.40396e-09	4.93805e-06	1.25175	1.01921	-0.296495	Myadm
ENSMUST00000180159.7	0.00328578	2.74697e-09	5.21409e-06	0.445012	0.761344	0.774703	Polr2k
ENSMUST00000188894.6	0.000687579	6.93587e-09	1.17024e-05	0.584317	0.483577	-0.273007	Fn1
ENSMUST00000187938.6	0.000687136	6.60021e-09	1.17024e-05	0.58106	0.48075	-0.273399	Fn1
ENSMUST00000188674.6	0.000672009	8.42957e-09	1.32252e-05	0.590994	0.490238	-0.269661	Fn1
ENSMUST00000057177.6	0.00312094	8.70939e-09	1.32252e-05	0.454513	0.756158	0.734367	Polr2k
ENSMUST00000055226.12	0.000703326	1.02613e-08	1.41652e-05	0.583888	0.48342	-0.272416	Fn1
ENSMUST00000047328.10	0.000827105	1.01445e-08	1.41652e-05	0.613572	0.493827	-0.313225	Igfbp2
ENSMUST00000095457.10	0.000354992	2.81295e-08	3.71431e-05	0.682482	0.583247	-0.226683	Ptbp1
ENSMUST00000058914.9	0.000592591	5.49259e-08	6.95041e-05	0.0951018	0.0805461	-0.239657	Tuba1c
ENSMUST00000165704.7	0.000345995	5.89499e-08	7.16124e-05	0.71659	0.616245	-0.217643	Ptbp1
ENSMUST00000057343.15	0.00038697	6.49346e-08	7.58486e-05	0.703072	0.593071	-0.245467	Ptbp1
ENSMUST00000001513.7	0.000495775	7.10465e-08	7.99142e-05	0.637107	0.536617	-0.247644	Tubb6
ENSMUST00000135887.2	0.00547055	9.37628e-08	9.49192e-05	2.53785	9.75681	1.9428	Igfbp3
ENSMUST00000020702.10	0.00547055	9.37628e-08	9.49192e-05	2.53785	9.75681	1.9428	Igfbp3
ENSMUST00000172282.7	0.000352238	9.33515e-08	9.49192e-05	0.729825	0.62883	-0.21488	Ptbp1
ENSMUST00000067782.7	0.00153982	1.41098e-07	0.000138231	0.218626	0.332823	0.606289	Xlr
ENSMUST00000219512.1	0.00181463	4.0489e-07	0.000384266	0.18704	0.266435	0.51044	Sarnp
ENSMUST00000114810.1	0.000981011	5.74548e-07	0.000498543	0.302683	0.418369	0.46697	Xlr
ENSMUST00000067763.9	0.000981011	5.74548e-07	0.000498543	0.302683	0.418369	0.46697	Xlr
ENSMUST00000164096.1	0.00177588	5.66431e-07	0.000498543	0.425911	0.585953	0.460232	Snrpe
ENSMUST00000161137.7	0.00101586	6.16541e-07	0.00050725	0.505431	0.721783	0.514052	Pdcd10
ENSMUST00000077577.7	0.000682641	6.17986e-07	0.00050725	0.0843561	0.0717377	-0.233762	Tuba1b
ENSMUST00000021993.4	0.00108121	6.62941e-07	0.000529829	0.31662	0.410311	0.373968	Uqcrb
ENSMUST00000097014.6	0.000725208	8.47308e-07	0.000643319	0.129339	0.109827	-0.235922	Tuba1a
ENSMUST00000005077.6	0.000780276	8.28887e-07	0.000643319	0.811462	0.680449	-0.254036	Hspb1
ENSMUST00000087143.6	0.000796512	1.1199e-06	0.000829548	0.260614	0.330768	0.343904	Eif1ax
ENSMUST00000022009.9	0.00239548	1.17314e-06	0.000848289	0.211498	0.313437	0.56753	Cetn3
ENSMUST00000029424.11	0.00133679	1.33528e-06	0.000943081	0.531289	0.792402	0.576736	Pdcd10
ENSMUST00000000579.2	0.000752333	1.42895e-06	0.000968917	1.23634	0.947587	-0.383751	Sox9
ENSMUST00000038169.7	0.00113346	1.45174e-06	0.000968917	0.562627	0.458528	-0.295168	Mif
ENSMUST00000176906.1	0.00335348	1.46757e-06	0.000968917	0.0171286	0.0254906	0.573555	Rpl41
ENSMUST00000060366.6	0.000676755	1.67926e-06	0.00108509	0.648034	0.535001	-0.276528	Zfp36l2
ENSMUST00000114106.7	0.000885781	1.79137e-06	0.00111028	0.252757	0.326264	0.36829	Lyar
ENSMUST00000087514.8	0.000885781	1.79137e-06	0.00111028	0.252757	0.326264	0.36829	Lyar
ENSMUST00000084882.8	0.00072284	2.32114e-06	0.00117672	0.603661	0.508036	-0.248808	Crip2
ENSMUST00000178204.7	0.00176048	2.32476e-06	0.00117672	0.0572882	0.0814606	0.507863	Tnnt2
ENSMUST00000179863.7	0.00176048	2.32476e-06	0.00117672	0.0572882	0.0814606	0.507863	Tnnt2
ENSMUST00000085393.12	0.00117097	2.30662e-06	0.00117672	0.151724	0.200891	0.404964	Bnip2
ENSMUST00000188028.6	0.00176048	2.32476e-06	0.00117672	0.0572882	0.0814606	0.507863	Tnnt2
ENSMUST00000027232.14	0.0018853	2.17404e-06	0.00117672	0.0995004	0.150377	0.595808	Ptp4a1
ENSMUST00000237871.1	0.000922543	1.97651e-06	0.00117672	0.242477	0.303219	0.322513	Tm9sf3
ENSMUST00000232841.1	0.0018853	2.17404e-06	0.00117672	0.0995004	0.150377	0.595808	Ptp4a1
ENSMUST00000034754.11	0.00119492	1.98632e-06	0.00117672	0.152153	0.202088	0.409465	Bnip2
ENSMUST00000111155.1	0.00107297	2.26961e-06	0.00117672	0.895656	0.734453	-0.286275	Hspb1
ENSMUST00000117450.7	0.00114248	2.06903e-06	0.00117672	0.146198	0.194518	0.41198	Bnip2
ENSMUST00000105230.3	0.00197193	2.6349e-06	0.00123663	0.244891	0.330786	0.433758	Sarnp
ENSMUST00000112086.2	0.00177982	2.78851e-06	0.00123663	0.057266	0.0812598	0.504863	Tnnt2
ENSMUST00000076997.12	0.0040192	2.65262e-06	0.00123663	0.156232	0.276713	0.824704	Uxs1
ENSMUST00000189355.6	0.00177643	2.73996e-06	0.00123663	0.0573033	0.0813247	0.505075	Tnnt2
ENSMUST00000189732.6	0.0017777	2.53642e-06	0.00123663	0.0572854	0.0814049	0.506949	Tnnt2
ENSMUST00000027671.11	0.00178023	2.80959e-06	0.00123663	0.057272	0.0812598	0.504713	Tnnt2
ENSMUST00000112087.8	0.00177606	2.71963e-06	0.00123663	0.0572973	0.0813247	0.505225	Tnnt2
ENSMUST00000112085.8	0.00177769	2.71919e-06	0.00123663	0.0572334	0.0812394	0.505322	Tnnt2
ENSMUST00000178854.7	0.0017777	2.53642e-06	0.00123663	0.0572854	0.0814049	0.506949	Tnnt2
ENSMUST00000031779.16	0.000417398	3.10006e-06	0.00134498	0.347338	0.405585	0.223664	Calu
ENSMUST00000039631.9	0.000733642	3.43941e-06	0.00146192	0.522828	0.447765	-0.223595	Acta2
ENSMUST00000015901.10	0.00180189	3.46586e-06	0.00146192	0.320838	0.471659	0.5559	Ppil4
ENSMUST00000150290.8	0.000580626	4.18896e-06	0.00169625	0.617719	0.536105	-0.204436	Lgals3
ENSMUST00000146468.3	0.000580626	4.18896e-06	0.00169625	0.617719	0.536105	-0.204436	Lgals3
ENSMUST00000142734.7	0.000580626	4.18896e-06	0.00169625	0.617719	0.536105	-0.204436	Lgals3
ENSMUST00000226336.1	0.00207909	4.9235e-06	0.00196746	0.197869	0.274596	0.472762	Eny2
ENSMUST00000025989.9	0.00100674	5.25685e-06	0.0020468	0.238918	0.298058	0.319075	Tm9sf3
ENSMUST00000088357.11	0.00151707	5.22475e-06	0.0020468	0.120979	0.0904044	-0.420289	Atn1
ENSMUST00000129411.6	0.00152216	5.73576e-06	0.002205	0.120979	0.0905015	-0.418741	Gm45234
ENSMUST00000009530.4	0.000494781	6.07332e-06	0.00227712	0.556024	0.484315	-0.1992	Timp1
ENSMUST00000115342.9	0.000494781	6.07332e-06	0.00227712	0.556024	0.484315	-0.1992	Timp1
ENSMUST00000106215.10	0.00160253	7.03753e-06	0.00255055	0.29761	0.241121	-0.303665	Actg1
ENSMUST00000025965.11	0.000790139	6.96064e-06	0.00255055	0.345991	0.44392	0.359563	Hells
ENSMUST00000071555.12	0.00160351	7.05453e-06	0.00255055	0.297704	0.241188	-0.303721	Actg1
ENSMUST00000138667.1	0.00167139	7.27253e-06	0.00256822	0.380519	0.571969	0.58797	Gm20716
ENSMUST00000154111.7	0.00167139	7.27253e-06	0.00256822	0.380519	0.571969	0.58797	Dpm1
ENSMUST00000227425.1	0.00202582	7.45879e-06	0.00260372	0.209946	0.290287	0.467458	Eny2
ENSMUST00000022960.3	0.000405088	7.63955e-06	0.00263651	0.405102	0.466343	0.203108	Eif3e
ENSMUST00000166915.7	0.00142944	7.81081e-06	0.00266533	0.468463	0.603579	0.365609	Snrpe
ENSMUST00000021807.12	0.00147258	8.1089e-06	0.0027363	0.160423	0.206784	0.366243	Dek
ENSMUST00000029142.14	0.000419595	8.30572e-06	0.00277192	0.780272	0.659088	-0.243506	Eif6
ENSMUST00000177163.7	0.0049664	9.279e-06	0.00303014	0.0389831	0.0594689	0.609287	Rpl41
ENSMUST00000119973.2	0.0153625	9.18027e-06	0.00303014	2.95615	0.66921	-2.14319	Xkr6
ENSMUST00000039213.14	0.00390345	9.78365e-06	0.00316095	0.0755153	0.043143	-0.807641	Ibtk
ENSMUST00000120564.1	0.000782454	1.03167e-05	0.00326373	0.404948	0.33905	-0.256238	Igfbp2
ENSMUST00000074945.7	0.00141463	1.02334e-05	0.00326373	0.131472	0.0907755	-0.534376	Agap1
ENSMUST00000039559.8	0.00124691	1.08346e-05	0.00339223	1.02627	0.842867	-0.28404	Thbs1
ENSMUST00000102795.3	0.00157115	1.09804e-05	0.0034028	0.532776	0.762985	0.518126	Ublcp1
ENSMUST00000004774.3	0.000460008	1.17912e-05	0.0035783	0.956043	0.813351	-0.233198	Aqp1
ENSMUST00000176683.7	0.00507057	1.19002e-05	0.0035783	0.0396406	0.0603317	0.605938	Rpl41
ENSMUST00000176010.7	0.00507057	1.19002e-05	0.0035783	0.0396406	0.0603317	0.605938	Rpl41
ENSMUST00000090481.13	0.000451148	1.25368e-05	0.00373278	0.343515	0.398344	0.213641	Calu
ENSMUST00000023869.14	0.00124595	1.2827e-05	0.00378209	0.136556	0.176796	0.372593	Denr
ENSMUST00000027256.11	0.00111348	1.3272e-05	0.00380255	0.1657	0.219847	0.407929	Mrpl30
ENSMUST00000079644.12	0.00115027	1.31649e-05	0.00380255	0.126879	0.153028	0.270344	Ybx1
ENSMUST00000037875.5	0.00132063	1.30275e-05	0.00380255	0.505932	0.676359	0.418845	Rrbp1
ENSMUST00000195373.1	0.00111239	1.39814e-05	0.00393162	0.1657	0.219677	0.406813	Mrpl30
ENSMUST00000193673.5	0.00111239	1.39814e-05	0.00393162	0.1657	0.219677	0.406813	Mrpl30
ENSMUST00000154256.2	0.00058432	1.44028e-05	0.00401295	0.720988	0.577925	-0.319093	Zfp703
ENSMUST00000047419.7	0.00104844	1.4636e-05	0.00404087	1.07333	0.889212	-0.271494	Tspo
ENSMUST00000030787.8	0.00111771	1.51398e-05	0.00414231	0.317579	0.413122	0.379455	Rheb
ENSMUST00000088552.6	0.00127129	1.70724e-05	0.00447276	1.27697	0.965336	-0.403626	Myl9
ENSMUST00000043584.4	0.000365519	1.67571e-05	0.00447276	0.765176	0.678522	-0.173396	Tubb4b
ENSMUST00000111230.7	0.00063004	1.7084e-05	0.00447276	0.640168	0.55727	-0.200073	Tagln2
ENSMUST00000111228.1	0.00063004	1.7084e-05	0.00447276	0.640168	0.55727	-0.200073	Tagln2
ENSMUST00000027752.14	0.000691495	1.66965e-05	0.00447276	0.734146	0.595813	-0.301207	Lamc1
ENSMUST00000071134.3	0.00049124	1.85688e-05	0.00481994	1.26496	1.07537	-0.234262	Tubb3
ENSMUST00000107371.1	0.000868278	1.96345e-05	0.00505338	1.00746	0.797491	-0.33718	Tnc
ENSMUST00000033458.2	0.00211205	2.07634e-05	0.00525487	0.294864	0.408973	0.471957	3830403N18Rik
ENSMUST00000146865.1	0.0012475	2.06774e-05	0.00525487	0.256924	0.352464	0.456135	Prkar2b
ENSMUST00000051691.7	0.000545661	2.23817e-05	0.00561763	0.226029	0.272856	0.271633	Slk
ENSMUST00000172974.7	0.000466673	2.26652e-05	0.00564214	0.310976	0.363231	0.224086	Calu
ENSMUST00000026043.11	0.000536351	2.30093e-05	0.00568125	0.229097	0.276202	0.269762	Slk
ENSMUST00000110504.1	0.00130446	2.34934e-05	0.00570797	0.353624	0.446284	0.335749	Sub1
ENSMUST00000022816.14	0.00130446	2.34934e-05	0.00570797	0.353624	0.446284	0.335749	Sub1
ENSMUST00000075827.4	0.00138737	2.42715e-05	0.00585021	0.23039	0.168556	-0.450853	Jag2
ENSMUST00000001566.9	0.000679677	2.47558e-05	0.00591996	0.603227	0.52748	-0.193584	Tubb5
ENSMUST00000132484.6	0.0046841	2.50656e-05	0.0059472	0.101619	0.196789	0.95349	Spopl
ENSMUST00000052686.3	0.00246904	2.55835e-05	0.00602304	4.02146	3.02787	-0.409414	H2ax
ENSMUST00000109193.7	0.00238233	2.61992e-05	0.00606817	0.35188	0.536382	0.608177	Dpm1
ENSMUST00000080149.5	0.00086138	2.63747e-05	0.00606817	0.65846	0.567008	-0.215725	Eno1
ENSMUST00000226827.1	0.00127222	2.60808e-05	0.00606817	0.273585	0.344757	0.333591	Eny2
ENSMUST00000053015.6	0.00026073	2.69359e-05	0.0061507	0.766871	0.683432	-0.166187	Pcbp1
ENSMUST00000065917.15	0.000379093	2.77608e-05	0.00617878	0.283206	0.318835	0.170956	Nap1l1
ENSMUST00000196990.4	0.000714558	2.7324e-05	0.00617878	0.270095	0.332229	0.298713	Eif4e
ENSMUST00000218828.1	0.000378959	2.78726e-05	0.00617878	0.283206	0.318819	0.170887	Nap1l1
ENSMUST00000217908.1	0.000379093	2.77608e-05	0.00617878	0.283206	0.318835	0.170956	Nap1l1
ENSMUST00000200380.4	0.000919637	3.01051e-05	0.00639365	0.611433	0.508629	-0.265581	Crip2
ENSMUST00000100527.12	0.000494995	2.93647e-05	0.00639365	0.537318	0.460397	-0.222899	Puf60
ENSMUST00000016072.11	0.000825731	2.98597e-05	0.00639365	0.385098	0.471372	0.291641	Rrbp1
ENSMUST00000129589.7	0.00180548	2.9421e-05	0.00639365	0.108579	0.152921	0.494035	Azin1
ENSMUST00000002599.10	0.000493814	2.98544e-05	0.00639365	0.531083	0.455064	-0.222866	Puf60
ENSMUST00000196015.4	0.000919637	3.01051e-05	0.00639365	0.611433	0.508629	-0.265581	Crip2
ENSMUST00000162645.7	0.000922376	3.08723e-05	0.00639736	0.569702	0.455883	-0.321545	Zmiz1
ENSMUST00000007961.14	0.000922376	3.08723e-05	0.00639736	0.569702	0.455883	-0.321545	Zmiz1
ENSMUST00000019649.3	0.00109739	3.08783e-05	0.00639736	0.388467	0.328867	-0.240289	Ubb
ENSMUST00000166291.7	0.00215061	3.09652e-05	0.00639736	0.351987	0.466781	0.407225	Snrpe
ENSMUST00000167721.7	0.00194255	3.13471e-05	0.00643251	0.465359	0.375799	-0.308384	Actb
ENSMUST00000065134.3	0.00135841	3.32892e-05	0.00678519	1.14712	0.849396	-0.433503	Ier5l
ENSMUST00000219143.1	0.000330881	3.3637e-05	0.00679305	0.290032	0.324758	0.163155	Nap1l1
ENSMUST00000076070.8	0.00256468	3.39988e-05	0.00679305	0.0631205	0.0907607	0.52396	Zcrb1
ENSMUST00000162160.7	0.00256468	3.39988e-05	0.00679305	0.0631205	0.0907607	0.52396	Zcrb1
ENSMUST00000080926.12	0.000944752	3.58996e-05	0.00712595	0.647769	0.556388	-0.219387	Eno1
ENSMUST00000022282.5	0.000851173	3.70448e-05	0.00730552	0.457635	0.572423	0.322882	Gpx8
ENSMUST00000065286.1	0.00255317	3.91065e-05	0.0073952	0.125275	0.196833	0.65187	Fam204a
ENSMUST00000200186.4	0.000691629	3.89026e-05	0.0073952	0.317074	0.382731	0.271514	Dhx15
ENSMUST00000076155.5	0.000958908	3.92041e-05	0.0073952	0.619029	0.531612	-0.219633	Eno1b
ENSMUST00000235307.1	0.000957756	3.87378e-05	0.0073952	0.618967	0.531551	-0.219656	Eno1b
ENSMUST00000071704.3	0.00179517	3.8055e-05	0.0073952	0.297402	0.429113	0.528946	Psma3
ENSMUST00000160289.8	0.00139315	3.81386e-05	0.0073952	0.249046	0.33465	0.42624	Nsmce4a
ENSMUST00000238054.1	0.00255317	3.91065e-05	0.0073952	0.125275	0.196833	0.65187	Fam204a
ENSMUST00000020538.12	0.000646325	4.08116e-05	0.00746656	0.259276	0.30771	0.247082	Xpo1
ENSMUST00000062147.13	0.00163127	4.01042e-05	0.00746656	0.31382	0.257566	-0.284992	Actg1
ENSMUST00000028250.8	0.00313773	4.01649e-05	0.00746656	0.277805	0.449061	0.692841	Mrrf
ENSMUST00000102870.7	0.000646325	4.08116e-05	0.00746656	0.259276	0.30771	0.247082	Xpo1
ENSMUST00000109551.7	0.000646325	4.08116e-05	0.00746656	0.259276	0.30771	0.247082	Xpo1
ENSMUST00000170141.2	0.00151541	4.24148e-05	0.0077134	0.339181	0.440311	0.376468	Orc6
ENSMUST00000102869.7	0.000669892	4.59227e-05	0.00817207	0.258536	0.306925	0.247519	Xpo1
ENSMUST00000033930.4	0.000734509	4.55778e-05	0.00817207	1.08447	0.863198	-0.329232	Dusp4
ENSMUST00000060652.4	0.0013445	4.60133e-05	0.00817207	0.278813	0.349675	0.326714	Eny2
ENSMUST00000119003.1	0.00279356	4.55979e-05	0.00817207	0.177128	0.284333	0.682789	Zfp617
ENSMUST00000027521.14	0.00151864	4.66853e-05	0.00820525	0.117818	0.0813603	-0.534159	Agap1
ENSMUST00000111171.5	0.00108208	4.67405e-05	0.00820525	0.359117	0.278852	-0.364957	Pom121
ENSMUST00000219961.1	0.000339587	4.94146e-05	0.00854891	0.289935	0.324167	0.161007	Nap1l1
ENSMUST00000019982.8	0.00138421	4.95426e-05	0.00854891	0.201259	0.276508	0.458265	Gtf3c6
ENSMUST00000217537.1	0.00138421	4.95426e-05	0.00854891	0.201259	0.276508	0.458265	Gtf3c6
ENSMUST00000116380.8	0.000527902	5.17049e-05	0.00887163	0.592254	0.51432	-0.203549	Rpn2
ENSMUST00000213866.1	0.000339335	5.23116e-05	0.00892529	0.641333	0.577731	-0.150675	Sparc
ENSMUST00000235973.1	0.00192834	5.26145e-05	0.00892683	0.150639	0.212086	0.493555	Eif1a
ENSMUST00000046709.8	0.000935319	5.31987e-05	0.00897581	0.486979	0.59271	0.283466	Supt16
ENSMUST00000159209.7	0.000353314	5.46645e-05	0.00907192	0.911683	0.80583	-0.178056	Tmbim6
ENSMUST00000023749.14	0.000353314	5.46645e-05	0.00907192	0.911683	0.80583	-0.178056	Tmbim6
ENSMUST00000159531.2	0.000353314	5.46645e-05	0.00907192	0.911683	0.80583	-0.178056	Tmbim6
ENSMUST00000216313.1	0.000337594	5.58327e-05	0.00916171	0.641041	0.577782	-0.149893	Sparc
ENSMUST00000110463.7	0.00120727	6.00481e-05	0.00916171	0.268564	0.335549	0.321256	Cops2
ENSMUST00000167885.7	0.00135491	5.92746e-05	0.00916171	0.272689	0.353737	0.375422	Arpp19
ENSMUST00000235455.1	0.00197615	6.12302e-05	0.00916171	0.150794	0.211982	0.491365	Eif1a
ENSMUST00000160635.7	0.000353803	5.69113e-05	0.00916171	0.911509	0.805841	-0.177762	Tmbim6
ENSMUST00000110462.7	0.00135218	6.0973e-05	0.00916171	0.248833	0.314314	0.337028	Cops2
ENSMUST00000008477.12	0.00121591	5.82437e-05	0.00916171	0.419957	0.530342	0.33668	Snrpb2
ENSMUST00000170310.1	0.001363	5.97395e-05	0.00916171	0.272628	0.353737	0.375742	Arpp19
ENSMUST00000028635.5	0.00120727	6.00481e-05	0.00916171	0.268564	0.335549	0.321256	Cops2
ENSMUST00000078079.10	0.00195465	5.76837e-05	0.00916171	0.150716	0.211982	0.492106	Eif1a
ENSMUST00000108858.7	0.000340379	6.15406e-05	0.00916171	0.637837	0.575054	-0.149492	Sparc
ENSMUST00000238168.1	0.00197615	6.12302e-05	0.00916171	0.150794	0.211982	0.491365	Eif1a
ENSMUST00000032216.6	0.00262848	5.63435e-05	0.00916171	0.0974514	0.127337	0.385901	Ptms
ENSMUST00000214685.1	0.000340379	6.15406e-05	0.00916171	0.637837	0.575054	-0.149492	Sparc
ENSMUST00000018737.12	0.000340379	6.15406e-05	0.00916171	0.637837	0.575054	-0.149492	Sparc
ENSMUST00000233732.1	0.00258518	5.91977e-05	0.00916171	1.21162	0.771553	-0.651102	Lonp1
ENSMUST00000029171.5	0.000523867	5.98342e-05	0.00916171	0.571661	0.496839	-0.202381	Rpn2
ENSMUST00000161250.7	0.000353803	5.69113e-05	0.00916171	0.911509	0.805841	-0.177762	Tmbim6
ENSMUST00000081591.6	0.00173585	5.99071e-05	0.00916171	0.197844	0.26108	0.400129	Zc3h15
ENSMUST00000168382.1	0.00195465	5.76837e-05	0.00916171	0.150716	0.211982	0.492106	Eif1a
ENSMUST00000092155.11	0.0323912	5.56889e-05	0.00916171	27.7105	1.51935	-4.18891	Col11a1
ENSMUST00000237478.1	0.00127321	6.21761e-05	0.00921117	0.142834	0.192139	0.427807	Eif1a
ENSMUST00000041388.10	0.000817253	6.44795e-05	0.00926162	0.95889	0.794577	-0.271179	Serpine1
ENSMUST00000070635.12	0.000695032	6.49564e-05	0.00926162	0.386029	0.335863	-0.200836	Zyx
ENSMUST00000077523.3	0.000817253	6.44795e-05	0.00926162	0.95889	0.794577	-0.271179	Serpine1
ENSMUST00000090852.10	0.00122862	6.47865e-05	0.00926162	0.305413	0.372647	0.28705	Ssb
ENSMUST00000166411.7	0.00122862	6.47865e-05	0.00926162	0.305413	0.372647	0.28705	Ssb
ENSMUST00000166549.1	0.00137391	6.42485e-05	0.00926162	0.272657	0.353564	0.374882	Arpp19
ENSMUST00000203401.2	0.000695032	6.49564e-05	0.00926162	0.386029	0.335863	-0.200836	Zyx
ENSMUST00000041466.13	0.000888246	6.35175e-05	0.00926162	1.38663	1.15328	-0.265841	Zbed5
ENSMUST00000029090.8	0.00215227	6.83344e-05	0.00969774	0.332734	0.465756	0.485202	Gid8
ENSMUST00000132917.7	0.00805473	6.88649e-05	0.00972757	0.0467843	0.10085	1.10812	Chmp3
ENSMUST00000081506.10	0.00229567	7.02272e-05	0.00987407	0.377285	0.517629	0.456265	Scoc
ENSMUST00000193266.5	0.00143152	7.22479e-05	0.0101114	0.403556	0.508267	0.332816	Naa15
ENSMUST00000100497.10	0.0019762	7.31168e-05	0.010186	0.459171	0.374027	-0.29589	Actb
ENSMUST00000020270.5	0.00260434	7.49681e-05	0.0103242	0.0473057	0.0684716	0.53349	Ddx50
ENSMUST00000119413.7	0.00353484	7.51286e-05	0.0103242	0.273622	0.409299	0.58097	Gtf2a2
ENSMUST00000118198.7	0.00353484	7.51286e-05	0.0103242	0.273622	0.409299	0.58097	Gtf2a2
ENSMUST00000058470.15	0.000595412	7.67076e-05	0.0104937	0.3887	0.334057	-0.218561	Polr2a
ENSMUST00000022345.6	0.00125479	7.79066e-05	0.0105741	0.255465	0.324435	0.344802	Dnajc9
ENSMUST00000226740.1	0.00263278	7.79911e-05	0.0105741	0.208727	0.294781	0.498021	Gnl3
ENSMUST00000078687.5	0.00216097	7.85862e-05	0.0106074	0.332734	0.464506	0.481327	Gid8
ENSMUST00000025955.7	0.000922438	8.09961e-05	0.0108843	0.229563	0.272469	0.247207	Eif3a
ENSMUST00000105940.9	0.000968233	8.39183e-05	0.0112273	0.274917	0.340695	0.309485	Dnajc8
ENSMUST00000057293.7	0.00187512	8.50256e-05	0.0113256	0.301254	0.215259	-0.484909	Prr12
ENSMUST00000091579.5	0.0019759	8.66729e-05	0.0114946	0.109683	0.160756	0.551528	Gkap1
ENSMUST00000095775.9	0.00472926	9.28768e-05	0.0122107	0.123246	0.239679	0.959566	Setdb2
ENSMUST00000161459.7	0.00472926	9.28768e-05	0.0122107	0.123246	0.239679	0.959566	Setdb2
ENSMUST00000033597.8	0.00523029	9.52828e-05	0.012473	0.139342	0.219913	0.658305	Hmgn5
ENSMUST00000029846.4	0.000585804	9.62734e-05	0.0125486	0.795107	0.682631	-0.220042	Ccn1
ENSMUST00000115208.7	0.00110331	9.85722e-05	0.0127024	0.417677	0.31378	-0.412634	Nrf1
ENSMUST00000212031.1	0.00229905	9.91267e-05	0.0127024	0.370063	0.505278	0.449306	Scoc
ENSMUST00000167525.2	0.00229905	9.91267e-05	0.0127024	0.370063	0.505278	0.449306	Scoc
ENSMUST00000212905.1	0.00229905	9.91267e-05	0.0127024	0.370063	0.505278	0.449306	Scoc
ENSMUST00000081339.12	0.00128812	0.000106375	0.013574	0.247362	0.326945	0.402421	Rrp1b
ENSMUST00000234406.1	0.00122356	0.000110309	0.013804	0.222602	0.267365	0.264345	Calm2
ENSMUST00000024932.11	0.000826945	0.000108692	0.013804	1.22702	1.03302	-0.248296	Atp6v0c
ENSMUST00000090247.6	0.000962517	0.000109856	0.013804	0.281651	0.223412	-0.334207	Trio
ENSMUST00000098862.8	0.000827507	0.000110451	0.013804	1.22759	1.03362	-0.248123	Atp6v0c
ENSMUST00000023918.12	0.000670255	0.000109391	0.013804	0.132194	0.15932	0.269278	Ivns1abp
ENSMUST00000161227.7	0.00103928	0.000111757	0.0139101	0.270445	0.341048	0.334641	Luc7l2
ENSMUST00000042818.10	0.00125088	0.000113614	0.0140262	0.749801	0.570536	-0.39419	Pim3
ENSMUST00000190226.6	0.000870283	0.000113482	0.0140262	0.169686	0.211364	0.316866	Cdv3
ENSMUST00000087566.10	0.000540467	0.000120336	0.0147959	0.539031	0.479345	-0.169304	Aldoa
ENSMUST00000032934.11	0.000543032	0.000123059	0.0150092	0.539226	0.479461	-0.169476	Aldoa
ENSMUST00000106348.7	0.000543032	0.000123059	0.0150092	0.539226	0.479461	-0.169476	Aldoa
ENSMUST00000031061.11	0.000734561	0.000124763	0.0151399	0.324499	0.383262	0.240118	Dhx15
ENSMUST00000154975.7	0.00522089	0.000125128	0.0151399	0.140038	0.262024	0.903879	Lyar
ENSMUST00000029303.12	0.00145787	0.000127564	0.0153735	0.403241	0.503492	0.320326	Naa15
ENSMUST00000162626.7	0.00217718	0.000129323	0.0155239	0.252042	0.368541	0.548158	Psma3
ENSMUST00000234207.1	0.000664542	0.000130845	0.0155315	0.270743	0.323999	0.259067	Snrpd1
ENSMUST00000233089.1	0.000728503	0.000134501	0.0155315	0.294559	0.258146	-0.190368	Myl12a
ENSMUST00000024846.12	0.000728503	0.000134501	0.0155315	0.294559	0.258146	-0.190368	Myl12a
ENSMUST00000148960.7	0.000728503	0.000134501	0.0155315	0.294559	0.258146	-0.190368	Myl12a
ENSMUST00000123686.7	0.000728503	0.000134501	0.0155315	0.294559	0.258146	-0.190368	Myl12a
ENSMUST00000232766.1	0.000728503	0.000134501	0.0155315	0.294559	0.258146	-0.190368	Myl12a
ENSMUST00000094657.9	0.000974835	0.000133659	0.0155315	0.285952	0.351898	0.299384	Dnajc8
ENSMUST00000233798.1	0.000728503	0.000134501	0.0155315	0.294559	0.258146	-0.190368	Myl12a
ENSMUST00000103199.8	0.00061242	0.000131166	0.0155315	0.729003	0.634527	-0.200244	Snrpb
ENSMUST00000143971.1	0.000637886	0.000133441	0.0155315	0.513379	0.627009	0.288463	Micos10
ENSMUST00000203652.2	0.000699087	0.000137899	0.0158037	0.396219	0.346945	-0.191588	Zyx
ENSMUST00000164375.3	0.000699087	0.000137899	0.0158037	0.396219	0.346945	-0.191588	Zyx
ENSMUST00000097543.7	0.000642492	0.000138779	0.0158448	0.127372	0.153775	0.271769	Ivns1abp
ENSMUST00000172107.7	0.000379455	0.000139413	0.0158576	0.416879	0.473	0.182213	St13
ENSMUST00000022230.14	0.0064743	0.000140102	0.0158765	0.276731	0.533377	0.946668	Srek1ip1
ENSMUST00000203147.2	0.00208409	0.000143661	0.0160996	0.137631	0.193612	0.492361	Kras
ENSMUST00000040440.6	0.00148655	0.000142723	0.0160996	0.23864	0.288658	0.274525	Calm2
ENSMUST00000120714.1	0.0019565	0.000143237	0.0160996	0.181077	0.238362	0.396549	Pdcd5
ENSMUST00000089377.5	0.00223847	0.000151951	0.016966	0.135059	0.109492	-0.30276	Lgals1
ENSMUST00000136008.7	0.000961123	0.000157174	0.0174848	0.159062	0.206722	0.378108	Ergic2
ENSMUST00000146401.1	0.0051921	0.000161037	0.0178493	0.14147	0.262024	0.889202	Lyar
ENSMUST00000199321.4	0.000745237	0.000161826	0.0178715	0.326732	0.386712	0.243154	Dhx15
ENSMUST00000205822.1	0.00112289	0.000175232	0.0192819	0.837397	0.642722	-0.381717	Sema4b
ENSMUST00000115212.7	0.00111575	0.000184091	0.0196861	0.43241	0.331073	-0.38525	Nrf1
ENSMUST00000164119.2	0.000598849	0.000183309	0.0196861	0.565557	0.496175	-0.188822	Emp3
ENSMUST00000038876.12	0.000598849	0.000183309	0.0196861	0.565557	0.496175	-0.188822	Emp3
ENSMUST00000033486.5	0.000507848	0.000182853	0.0196861	0.541951	0.47649	-0.185717	Plp2
ENSMUST00000210297.1	0.000598849	0.000183309	0.0196861	0.565557	0.496175	-0.188822	Emp3
ENSMUST00000115211.7	0.00111575	0.000184091	0.0196861	0.43241	0.331073	-0.38525	Nrf1
ENSMUST00000170382.4	0.00264712	0.000180087	0.0196861	0.404262	0.547708	0.438115	Lsm5
ENSMUST00000209923.1	0.020288	0.000181184	0.0196861	0.0745673	0.201073	1.43111	Tmem192
ENSMUST00000032754.8	0.00112787	0.000185437	0.0196913	0.837397	0.643298	-0.380424	Sema4b
ENSMUST00000169492.7	0.00125395	0.000184977	0.0196913	0.294824	0.372726	0.33826	Arpp19
ENSMUST00000115209.7	0.00111624	0.000187156	0.0198046	0.432624	0.331306	-0.384949	Nrf1
ENSMUST00000164233.7	0.000565125	0.0001891	0.0198718	0.315068	0.363276	0.205401	Dnaja1
ENSMUST00000030118.9	0.000565125	0.0001891	0.0198718	0.315068	0.363276	0.205401	Dnaja1
ENSMUST00000168166.7	0.00128544	0.000194061	0.0201411	0.295866	0.374292	0.339221	Arpp19
ENSMUST00000120495.1	0.00163045	0.000198338	0.0201411	0.18363	0.238572	0.377627	Cox17
ENSMUST00000119704.1	0.00163045	0.000198338	0.0201411	0.18363	0.238572	0.377627	Gm21987
ENSMUST00000164467.7	0.00128544	0.000194061	0.0201411	0.295866	0.374292	0.339221	Arpp19
ENSMUST00000164532.2	0.000884776	0.000196842	0.0201411	0.283731	0.347806	0.293758	Fam49b
ENSMUST00000063838.10	0.000884776	0.000196842	0.0201411	0.283731	0.347806	0.293758	Fam49b
ENSMUST00000187910.6	0.00101641	0.000198473	0.0201411	0.2874	0.349814	0.283527	Eloc
ENSMUST00000107739.7	0.00122992	0.000198957	0.0201411	0.665858	0.536097	-0.312721	Itga3
ENSMUST00000170308.7	0.00128544	0.000194061	0.0201411	0.295866	0.374292	0.339221	Arpp19
ENSMUST00000007800.7	0.00129353	0.000195346	0.0201411	0.2958	0.374292	0.339539	Arpp19
ENSMUST00000050273.8	0.00163045	0.000198338	0.0201411	0.18363	0.238572	0.377627	Cox17
ENSMUST00000033761.12	0.00113914	0.000199907	0.02017	0.491832	0.403827	-0.284429	Hcfc1
ENSMUST00000115352.9	0.00101719	0.000205034	0.020283	0.2874	0.349673	0.282948	Eloc
ENSMUST00000188641.6	0.00101719	0.000205034	0.020283	0.2874	0.349673	0.282948	Eloc
ENSMUST00000057692.10	0.000994151	0.000201983	0.020283	0.296908	0.368306	0.310886	Luc7l2
ENSMUST00000185771.6	0.00101652	0.000203288	0.020283	0.287378	0.349673	0.283056	Eloc
ENSMUST00000186948.6	0.00101719	0.000205034	0.020283	0.2874	0.349673	0.282948	Eloc
ENSMUST00000228226.1	0.000886604	0.000203632	0.020283	0.283614	0.347489	0.293034	Fam49b
ENSMUST00000107377.9	0.000686584	0.000212801	0.020983	0.621803	0.536728	-0.212265	Tnc
ENSMUST00000055322.5	0.00171871	0.000222293	0.021848	1.15004	0.857046	-0.424244	Ier5
ENSMUST00000028517.12	0.000715103	0.000227178	0.0221257	0.355496	0.426406	0.262393	Ola1
ENSMUST00000219239.1	0.000676717	0.000227304	0.0221257	0.769119	0.667033	-0.205449	Shmt2
ENSMUST00000026470.5	0.000676717	0.000227304	0.0221257	0.769119	0.667033	-0.205449	Shmt2
ENSMUST00000190096.6	0.00149732	0.000228077	0.02213	0.115363	0.0820587	-0.491459	Agap1
ENSMUST00000148843.9	0.00133874	0.000231692	0.0223381	0.30595	0.379969	0.312585	Hnrnpr
ENSMUST00000105850.7	0.00133874	0.000231692	0.0223381	0.30595	0.379969	0.312585	Hnrnpr
ENSMUST00000030056.11	0.000685107	0.000234586	0.0225455	0.620194	0.535911	-0.210727	Tnc
ENSMUST00000029476.8	0.00108994	0.000237946	0.0227963	0.475331	0.614585	0.370678	Sec22b
ENSMUST00000069098.6	0.00247451	0.000241381	0.0230526	0.780369	0.571014	-0.45063	Soga1
ENSMUST00000087876.10	0.000337366	0.000245931	0.0234135	0.277097	0.25246	-0.134335	Gnas
ENSMUST00000034834.15	0.000710945	0.000253365	0.0240459	0.500861	0.445313	-0.16959	Pkm
ENSMUST00000020754.9	0.00297802	0.000254991	0.0241248	0.120071	0.172352	0.521473	Cfap36
ENSMUST00000136914.7	0.00142093	0.00026106	0.0244703	0.742949	0.620476	-0.259887	Srsf2
ENSMUST00000092404.12	0.00142093	0.00026106	0.0244703	0.742949	0.620476	-0.259887	Srsf2
ENSMUST00000190993.6	0.00142093	0.00026106	0.0244703	0.742949	0.620476	-0.259887	Srsf2
ENSMUST00000114372.2	0.00117345	0.000264856	0.0246739	0.492657	0.405549	-0.280708	Hcfc1
ENSMUST00000022286.7	0.00180687	0.000264064	0.0246739	0.446742	0.574546	0.362979	Ndufs4
ENSMUST00000001809.14	0.000389232	0.000266398	0.0246892	0.027958	0.0312382	0.160048	Pabpc1
ENSMUST00000078676.5	0.000562468	0.000266646	0.0246892	0.278856	0.328006	0.234203	Uqcrh
ENSMUST00000171332.1	0.00173404	0.000267939	0.0247335	0.623911	0.50928	-0.292882	Hspg2
ENSMUST00000045905.13	0.000740617	0.000271525	0.0249885	0.332339	0.39586	0.252334	Fermt2
ENSMUST00000119581.6	0.0179493	0.000274017	0.025066	0.532651	0.276963	-0.943499	Thsd7a
ENSMUST00000172356.7	0.0179493	0.000274017	0.025066	0.532651	0.276963	-0.943499	Thsd7a
ENSMUST00000121829.7	0.00209259	0.000275046	0.0250845	1.81953	1.38556	-0.393104	Lrp1
ENSMUST00000030547.14	0.0017307	0.000276376	0.0251304	0.623549	0.50928	-0.292044	Hspg2
ENSMUST00000090678.10	0.0016618	0.000286714	0.0259926	0.250363	0.319549	0.352014	Rap1a
ENSMUST00000121503.7	0.000558298	0.000288861	0.0261092	0.346359	0.394102	0.186303	Tpm3
ENSMUST00000099484.8	0.0240234	0.000290588	0.0261874	0.0577493	0.239755	2.05369	Zfp932
ENSMUST00000078124.7	0.00172129	0.000295498	0.0264728	0.458007	0.576553	0.332085	Cfl2
ENSMUST00000114444.8	0.000719516	0.000294954	0.0264728	0.255511	0.316765	0.31003	Pcnp
ENSMUST00000026407.8	0.000356134	0.000298507	0.0265855	0.312063	0.285471	-0.128495	Cd63
ENSMUST00000105229.8	0.000356134	0.000298507	0.0265855	0.312063	0.285471	-0.128495	Cd63
ENSMUST00000018437.2	0.00117214	0.000302835	0.0268137	0.413277	0.355629	-0.216739	Pfn1
ENSMUST00000219317.1	0.000355914	0.000302705	0.0268137	0.312042	0.285483	-0.128339	Cd63
ENSMUST00000106726.9	0.0022992	0.00031218	0.0275608	0.350564	0.508966	0.53789	Czib
ENSMUST00000061352.10	0.00134643	0.000313975	0.0276389	0.350576	0.45216	0.367106	Rdx
ENSMUST00000058383.8	0.00232453	0.000318641	0.0279686	0.356594	0.528926	0.568786	Paip2b
ENSMUST00000033541.4	0.00124262	0.000321265	0.0281176	0.39484	0.495845	0.32862	Fundc2
ENSMUST00000028668.7	0.0019511	0.0003226	0.0281533	0.32099	0.41187	0.35966	Eif3j1
ENSMUST00000202444.1	0.00413826	0.000337269	0.0292653	0.0512577	0.0874228	0.770241	Polr1d
ENSMUST00000064454.11	0.000953942	0.000337189	0.0292653	0.576304	0.474981	-0.278961	Gcn1
ENSMUST00000225520.1	0.00302605	0.000341314	0.0292816	0.119413	0.166553	0.480019	Ap3s1
ENSMUST00000226108.1	0.00302605	0.000341314	0.0292816	0.119413	0.166553	0.480019	Ap3s1
ENSMUST00000023261.3	0.0918633	0.000338615	0.0292816	0.182901	1.54228	3.07593	Slurp1
ENSMUST00000224622.1	0.00302605	0.000341314	0.0292816	0.119413	0.166553	0.480019	Ap3s1
ENSMUST00000079391.9	0.000848143	0.00034384	0.0293289	0.3239	0.374928	0.211066	Cald1
ENSMUST00000200993.1	0.00450375	0.000344761	0.0293289	0.0518859	0.0878535	0.759757	Polr1d
ENSMUST00000115026.7	0.000848143	0.00034384	0.0293289	0.3239	0.374928	0.211066	Cald1
ENSMUST00000162814.7	0.000673836	0.000352241	0.0295989	0.0842419	0.0696254	-0.274925	H3f3a
ENSMUST00000108086.6	0.000869824	0.000352896	0.0295989	0.338496	0.413492	0.28872	Hspa4l
ENSMUST00000107372.7	0.000701788	0.00035097	0.0295989	0.61862	0.536406	-0.20573	Tnc
ENSMUST00000233417.1	0.000799375	0.000349152	0.0295989	0.321308	0.282674	-0.18482	Gm49909
ENSMUST00000186940.6	0.00110218	0.000353784	0.0295989	1.32626	1.11429	-0.251235	Fn1
ENSMUST00000043896.9	0.00229224	0.000351605	0.0295989	0.443168	0.321327	-0.463811	Zfhx3
ENSMUST00000109085.7	0.000319642	0.000359367	0.029686	0.287168	0.262806	-0.127898	Gnas
ENSMUST00000052798.13	0.00128163	0.000358436	0.029686	0.486547	0.576732	0.245322	Ptges3
ENSMUST00000155903.7	0.00226071	0.000359712	0.029686	0.126875	0.183653	0.53357	0610010F05Rik
ENSMUST00000032386.10	0.00189532	0.000358054	0.029686	0.995996	0.711536	-0.485203	Bhlhe41
ENSMUST00000109084.7	0.000319642	0.000359367	0.029686	0.287168	0.262806	-0.127898	Gnas
ENSMUST00000121390.7	0.0119469	0.000362391	0.0296988	0.372375	0.954565	1.35809	Cacna1a
ENSMUST00000030187.13	0.000360259	0.000363778	0.0296988	0.703889	0.629487	-0.161172	Tln1
ENSMUST00000115199.7	0.00108029	0.000362877	0.0296988	0.417891	0.321675	-0.377525	Nrf1
ENSMUST00000006104.9	0.0287847	0.000361043	0.0296988	3.4601	0.637902	-2.43941	P2rx5
ENSMUST00000133426.7	0.000597793	0.000366323	0.0298263	0.518129	0.588301	0.183241	Ddx5
ENSMUST00000073043.4	0.0098431	0.000368436	0.0299182	0.47903	0.946097	0.981871	Cxcl12
ENSMUST00000080493.11	0.000358144	0.000377779	0.0300978	0.279746	0.25511	-0.133002	Gnas
ENSMUST00000161308.7	0.000655321	0.000380013	0.0300978	0.0838024	0.0694011	-0.272033	H3f3a
ENSMUST00000040609.8	0.00676148	0.000380559	0.0300978	0.345737	0.600128	0.795597	Stpg4
ENSMUST00000166123.8	0.00105182	0.000373529	0.0300978	0.165133	0.196828	0.253306	Eif5
ENSMUST00000069808.12	0.0010661	0.000380199	0.0300978	0.419082	0.324695	-0.36815	Nrf1
ENSMUST00000185956.6	0.000358144	0.000377779	0.0300978	0.279746	0.25511	-0.133002	Gnas
ENSMUST00000081026.10	0.000655321	0.000380013	0.0300978	0.0838024	0.0694011	-0.272033	H3f3a
ENSMUST00000222375.1	0.00105182	0.000373529	0.0300978	0.165133	0.196828	0.253306	Eif5
ENSMUST00000109532.8	0.00228961	0.000377351	0.0300978	0.126114	0.182549	0.533555	0610010F05Rik
ENSMUST00000115206.7	0.0010774	0.000377479	0.0300978	0.418297	0.323986	-0.368598	Nrf1
ENSMUST00000180260.7	0.00229315	0.000383816	0.0302766	0.127245	0.184018	0.532242	0610010F05Rik
ENSMUST00000051118.6	0.0324458	0.000394552	0.0309627	0.920592	0.165723	-2.47379	Tvp23a
ENSMUST00000115027.7	0.000855798	0.000393708	0.0309627	0.321155	0.371227	0.209032	Cald1
ENSMUST00000050993.10	0.00105547	0.000396226	0.0310139	0.165149	0.196725	0.252415	Eif5
ENSMUST00000131671.7	0.00129985	0.000400311	0.031173	0.300286	0.371395	0.306614	Hnrnpr
ENSMUST00000084219.11	0.00129985	0.000400311	0.031173	0.300286	0.371395	0.306614	Hnrnpr
ENSMUST00000170535.8	0.00122639	0.000407073	0.0316184	0.409012	0.313066	-0.385677	Nrf1
ENSMUST00000115200.7	0.00108292	0.000410232	0.0317017	0.416471	0.321219	-0.374657	Nrf1
ENSMUST00000187078.6	0.00670775	0.00040989	0.0317017	0.346138	0.598752	0.790613	Stpg4
ENSMUST00000115204.7	0.00123835	0.000413281	0.0318181	0.408301	0.312583	-0.385393	Nrf1
ENSMUST00000220518.1	0.00232804	0.000413834	0.0318181	0.442625	0.3219	-0.459471	Zfhx3
ENSMUST00000117268.8	0.000915973	0.000419318	0.0321583	0.116979	0.150245	0.361065	Otud6b
ENSMUST00000225415.1	0.0028692	0.0004291	0.0327432	0.0882687	0.139328	0.658506	Ap3s1
ENSMUST00000084771.2	0.00125217	0.000428102	0.0327432	0.399412	0.473003	0.243971	Ptges3
ENSMUST00000204702.2	0.00093132	0.000431039	0.0328087	0.345696	0.420986	0.284268	Hspa4l
ENSMUST00000188524.1	0.00118756	0.000435757	0.0330849	0.194616	0.227421	0.224736	Eef1b2
ENSMUST00000105939.9	0.00101699	0.000439614	0.0332944	0.259622	0.3158	0.282601	Dnajc8
ENSMUST00000215833.1	0.00559095	0.000441431	0.0333304	0.251747	0.436263	0.793225	Ss18l2
ENSMUST00000163047.7	0.000910879	0.000442284	0.0333304	0.278702	0.34383	0.302972	Luc7l2
ENSMUST00000209355.1	0.0124865	0.000445559	0.0334942	0.0815799	0.190818	1.22591	4921524J17Rik
ENSMUST00000102989.9	0.000608706	0.000446673	0.0334949	0.315041	0.380999	0.274247	Nmt2
ENSMUST00000001548.13	0.00139401	0.000452767	0.0337851	0.685504	0.556611	-0.300494	Itga3
ENSMUST00000118501.7	0.00204328	0.000452378	0.0337851	0.194626	0.249565	0.358712	Pdcd5
ENSMUST00000238701.1	0.0121692	0.000454927	0.0338631	0.372375	0.942023	1.33901	Cacna1a
ENSMUST00000165720.2	0.0013171	0.000460024	0.0341588	0.293973	0.360214	0.293168	Tcea1
ENSMUST00000064806.12	0.00474562	0.000474106	0.0343991	1.86027	0.959329	-0.955418	Dmbx1
ENSMUST00000163300.7	0.00033809	0.000481022	0.0343991	0.443458	0.400182	-0.148142	Arf1
ENSMUST00000031775.12	0.000817331	0.000479751	0.0343991	0.326726	0.376138	0.20318	Cald1
ENSMUST00000060899.8	0.0111182	0.000474992	0.0343991	1.90158	0.756209	-1.33034	Napepld
ENSMUST00000216755.1	0.000707272	0.000481873	0.0343991	0.541939	0.460959	-0.233492	Cryab
ENSMUST00000124071.8	0.00474562	0.000474106	0.0343991	1.86027	0.959329	-0.955418	Dmbx1
ENSMUST00000169314.8	0.00128486	0.000483648	0.0343991	0.592084	0.737957	0.317737	Idi1
ENSMUST00000115021.7	0.00081333	0.000476516	0.0343991	0.326635	0.375974	0.202956	Cald1
ENSMUST00000129339.7	0.000954321	0.000482895	0.0343991	0.229708	0.264011	0.2008	Eef1b2
ENSMUST00000115217.7	0.0111182	0.000474992	0.0343991	1.90158	0.756209	-1.33034	Napepld
ENSMUST00000084338.6	0.00474562	0.000474106	0.0343991	1.86027	0.959329	-0.955418	Dmbx1
ENSMUST00000034562.8	0.000707272	0.000481873	0.0343991	0.541939	0.460959	-0.233492	Cryab
ENSMUST00000019937.4	0.000830704	0.000466491	0.0343991	0.259251	0.309342	0.25485	Sec63
ENSMUST00000217475.1	0.000707272	0.000481873	0.0343991	0.541939	0.460959	-0.233492	Cryab
ENSMUST00000179343.2	0.00101424	0.000479379	0.0343991	1.27195	1.05802	-0.265684	Purb
ENSMUST00000214962.1	0.000707272	0.000481873	0.0343991	0.541939	0.460959	-0.233492	Cryab
ENSMUST00000061242.7	0.00033809	0.000481022	0.0343991	0.443458	0.400182	-0.148142	Arf1
ENSMUST00000228130.1	0.00366485	0.000470325	0.0343991	0.131011	0.185348	0.500555	Eny2
ENSMUST00000122053.1	0.01215	0.00048519	0.0344281	0.37254	0.942023	1.33837	Cacna1a
ENSMUST00000067384.5	0.00051226	0.000487143	0.0344861	0.747814	0.654846	-0.191524	Rhob
ENSMUST00000163694.3	0.000710064	0.000489096	0.0345438	0.464521	0.415211	-0.161901	Pkm
ENSMUST00000236953.1	0.000919453	0.000496608	0.034993	0.117524	0.150377	0.355623	Otud6b
ENSMUST00000233357.1	0.000489848	0.000507419	0.0355076	0.786341	0.702634	-0.162382	Gm49909
ENSMUST00000233004.1	0.000489848	0.000507419	0.0355076	0.786341	0.702634	-0.162382	Myl12b
ENSMUST00000038446.9	0.000489848	0.000507419	0.0355076	0.786341	0.702634	-0.162382	Myl12b
ENSMUST00000061350.12	0.00214198	0.000509011	0.0355372	0.107185	0.135421	0.337351	Atp13a3
ENSMUST00000047749.6	0.00416	0.000512154	0.0356746	0.275001	0.425187	0.628663	4921524J17Rik
ENSMUST00000043356.12	0.0023009	0.000515643	0.0358354	0.126114	0.181156	0.5225	0610010F05Rik
ENSMUST00000001825.8	0.00149433	0.000518588	0.0359578	0.430013	0.550157	0.355464	Chordc1
ENSMUST00000100013.8	0.00218857	0.000521378	0.0360689	0.108191	0.136846	0.338975	Atp13a3
ENSMUST00000087582.12	0.000305808	0.000526795	0.0363608	0.357548	0.396198	0.148083	Hnrnpm
ENSMUST00000000430.13	0.00203032	0.000535534	0.0367967	0.111449	0.139909	0.328108	Galnt1
ENSMUST00000170243.7	0.00203032	0.000535534	0.0367967	0.111449	0.139909	0.328108	Galnt1
ENSMUST00000056427.9	0.000602835	0.000538598	0.0369238	1.20424	1.06669	-0.174978	Tubb2a
ENSMUST00000112871.7	0.0102465	0.000546327	0.0373693	0.484006	0.943925	0.963646	Cxcl12
ENSMUST00000220578.1	0.000559846	0.000547563	0.0373697	0.387212	0.445774	0.203187	Srp54a
ENSMUST00000110708.3	0.000566034	0.00055225	0.0375741	0.386466	0.444997	0.203454	Srp54b
ENSMUST00000049344.14	0.00249194	0.000553034	0.0375741	0.0827538	0.121592	0.55515	Csgalnact2
ENSMUST00000199420.4	0.000957166	0.000569973	0.0386318	0.21132	0.245893	0.218599	Csde1
ENSMUST00000198180.4	0.000940809	0.000573689	0.0386318	0.211286	0.245591	0.217062	Csde1
ENSMUST00000197488.4	0.000940809	0.000573689	0.0386318	0.211286	0.245591	0.217062	Csde1
ENSMUST00000026221.6	0.00109216	0.000572113	0.0386318	1.21838	1.04909	-0.215814	Scd2
ENSMUST00000071044.12	0.000395431	0.000576638	0.0386589	0.603231	0.542412	-0.15332	Capg
ENSMUST00000114071.7	0.000395431	0.000576638	0.0386589	0.603231	0.542412	-0.15332	Capg
ENSMUST00000057110.10	0.00192557	0.000580058	0.0387173	0.323249	0.410286	0.343984	Eif3j2
ENSMUST00000109087.7	0.000345561	0.000578947	0.0387173	0.289767	0.265397	-0.126741	Gnas
ENSMUST00000114072.7	0.000401026	0.000589161	0.0392387	0.603395	0.542424	-0.153679	Capg
ENSMUST00000087871.10	0.000344457	0.000599241	0.0398227	0.289594	0.265327	-0.126261	Gnas
ENSMUST00000023128.7	0.000566034	0.00060237	0.0398523	0.611263	0.536278	-0.188814	Itga5
ENSMUST00000057410.13	0.000975472	0.000606985	0.0398523	0.778077	0.623819	-0.318784	Fbln1
ENSMUST00000111765.7	0.00155203	0.000602479	0.0398523	0.207941	0.266582	0.358404	Brap
ENSMUST00000028148.10	0.00221668	0.00060756	0.0398523	0.84769	0.638397	-0.409085	Fpgs
ENSMUST00000029385.8	0.0010367	0.000607166	0.0398523	0.392104	0.500818	0.353048	Serp1
ENSMUST00000148178.7	0.000311244	0.000607243	0.0398523	0.360972	0.399666	0.146909	Hnrnpm
ENSMUST00000161538.7	0.000846136	0.00061212	0.0398929	0.306859	0.373445	0.283316	Luc7l2
ENSMUST00000193675.1	0.00141819	0.000610444	0.0398929	0.388814	0.334319	-0.217855	Vim
ENSMUST00000162851.7	0.00109228	0.000611695	0.0398929	0.252404	0.316467	0.326322	Psma3
ENSMUST00000094028.9	0.00129842	0.000620376	0.0402582	0.474129	0.573605	0.27478	Capza1
ENSMUST00000108549.1	0.00125682	0.000619866	0.0402582	0.407324	0.351045	-0.214519	Pfn1
ENSMUST00000023283.5	0.000608468	0.000637706	0.0412945	0.539785	0.466795	-0.209595	Lmf2
ENSMUST00000199571.4	0.000955153	0.000639465	0.0413203	0.212535	0.246898	0.216215	Csde1
ENSMUST00000106100.8	0.00206521	0.000646385	0.0415025	0.100076	0.138772	0.471617	Zzz3
ENSMUST00000089982.10	0.00206521	0.000646385	0.0415025	0.100076	0.138772	0.471617	Zzz3
ENSMUST00000106101.1	0.00206521	0.000646385	0.0415025	0.100076	0.138772	0.471617	Zzz3
ENSMUST00000068952.9	0.000677618	0.00065103	0.0416248	0.545536	0.630165	0.208057	Wls
ENSMUST00000198878.1	0.000677618	0.00065103	0.0416248	0.545536	0.630165	0.208057	Wls
ENSMUST00000178605.1	0.00202178	0.000661371	0.0416842	0.112032	0.140071	0.322253	Galnt1
ENSMUST00000001419.9	0.00125311	0.000657225	0.0416842	0.32768	0.408886	0.319408	Zmat2
ENSMUST00000028005.2	0.00128452	0.000661566	0.0416842	1.09492	0.901049	-0.281153	Mgst3
ENSMUST00000112055.7	0.00104182	0.000658148	0.0416842	0.301737	0.368517	0.28844	Ola1
ENSMUST00000203958.1	0.00359807	0.000660401	0.0416842	0.269086	0.369657	0.458117	Lsm5
ENSMUST00000189936.6	0.00111605	0.000657403	0.0416842	0.278039	0.342432	0.300529	Uchl5
ENSMUST00000018333.12	0.00111605	0.000657403	0.0416842	0.278039	0.342432	0.300529	Uchl5
ENSMUST00000025218.7	0.000976278	0.000667351	0.0419616	0.319256	0.37084	0.216083	Etf1
ENSMUST00000109278.7	0.00159109	0.000675418	0.0423811	0.223903	0.299612	0.420219	Ttc1
ENSMUST00000001547.7	0.00146335	0.000695023	0.0435213	0.842262	0.716903	-0.23249	Col1a1
ENSMUST00000201809.1	0.051448	0.00070106	0.0437191	4.14704	0.429657	-3.27082	Ift172
ENSMUST00000028205.9	0.00163942	0.000700515	0.0437191	0.173581	0.234785	0.435732	BC005624
ENSMUST00000020171.11	0.00239948	0.000704088	0.0437766	1.07963	0.866653	-0.317005	Ccn2
ENSMUST00000220381.1	0.00175329	0.000704865	0.0437766	0.256867	0.320552	0.319538	Sarnp
ENSMUST00000103164.3	0.00498135	0.00071583	0.0443599	1.32118	0.75123	-0.814502	Acsf2
ENSMUST00000055576.11	0.0692762	0.000718639	0.0443599	0.777054	4.99944	2.68568	Pcsk6
ENSMUST00000098391.10	0.0692762	0.000718639	0.0443599	0.777054	4.99944	2.68568	Pcsk6
ENSMUST00000093267.10	0.00311551	0.000722755	0.0445234	0.125382	0.18546	0.564775	0610010F05Rik
ENSMUST00000029446.12	0.00100276	0.000724869	0.0445511	0.212601	0.247194	0.217494	Csde1
ENSMUST00000015981.11	0.000588973	0.000727604	0.0445511	0.70131	0.623778	-0.169018	Sqstm1
ENSMUST00000196355.4	0.00133786	0.000727098	0.0445511	0.199894	0.251661	0.332251	Nras
ENSMUST00000031414.14	0.00142718	0.000730728	0.0445627	0.212655	0.26975	0.343108	Brap
ENSMUST00000197827.4	0.000999507	0.000729943	0.0445627	0.212918	0.247517	0.217229	Csde1
ENSMUST00000176228.1	0.00234691	0.000733233	0.0446258	1.07631	0.858565	-0.326095	Ccn2
ENSMUST00000055655.8	0.000790269	0.000736262	0.0446313	0.824016	0.719582	-0.195514	Fasn
ENSMUST00000206589.1	0.000790269	0.000736262	0.0446313	0.824016	0.719582	-0.195514	Fasn
ENSMUST00000112866.7	0.0104865	0.000739935	0.0447646	0.486886	0.939922	0.948956	Cxcl12
ENSMUST00000075774.4	0.000681844	0.000743649	0.0448574	1.05898	0.93798	-0.175042	Tubb2b
ENSMUST00000045312.5	0.00101381	0.000744423	0.0448574	0.280094	0.336045	0.262744	Smc1a
ENSMUST00000162409.7	0.00113039	0.000750354	0.0451223	0.287528	0.360551	0.326499	Fnbp1l
ENSMUST00000171010.7	0.00260089	0.000756248	0.0451223	0.372058	0.500257	0.427143	Gtf2e2
ENSMUST00000170705.7	0.00260089	0.000756248	0.0451223	0.372058	0.500257	0.427143	Gtf2e2
ENSMUST00000167264.7	0.00260089	0.000756248	0.0451223	0.372058	0.500257	0.427143	Gtf2e2
ENSMUST00000005532.8	0.000834459	0.000755906	0.0451223	0.77781	0.6885	-0.175961	Nid1
ENSMUST00000207103.1	0.000831215	0.000763409	0.0451944	0.630562	0.526276	-0.260819	Nup62
ENSMUST00000208626.1	0.000831215	0.000763409	0.0451944	0.630562	0.526276	-0.260819	Nup62
ENSMUST00000130606.7	0.00133569	0.000760729	0.0451944	0.343059	0.413066	0.267913	Capza2
ENSMUST00000057195.16	0.000831215	0.000763409	0.0451944	0.630562	0.526276	-0.260819	Nup62
ENSMUST00000057893.6	0.00171863	0.000766484	0.0452882	0.756141	0.593678	-0.348975	Fzd2
ENSMUST00000223907.1	0.00131681	0.000768771	0.0453351	0.264541	0.33401	0.336399	Kif20b
ENSMUST00000052374.12	0.000449603	0.000772199	0.0453611	0.723169	0.641987	-0.171789	Rangap1
ENSMUST00000028062.7	0.00150898	0.000771167	0.0453611	0.408921	0.351035	-0.220207	Vim
ENSMUST00000191578.6	0.00181647	0.00077448	0.0454072	0.140502	0.184713	0.394694	Actr3
ENSMUST00000029445.12	0.00134078	0.000783319	0.045661	0.200336	0.251841	0.330097	Nras
ENSMUST00000110857.4	0.000782933	0.000781307	0.045661	0.48564	0.573421	0.239708	Dld
ENSMUST00000200069.4	0.00134078	0.000783319	0.045661	0.200336	0.251841	0.330097	Nras
ENSMUST00000162947.2	0.00112749	0.000792315	0.0458335	0.287797	0.360551	0.325152	Fnbp1l
ENSMUST00000030362.11	0.00437176	0.000791867	0.0458335	0.363167	0.591397	0.703494	Tceanc2
ENSMUST00000057043.9	0.00437176	0.000791867	0.0458335	0.363167	0.591397	0.703494	Tceanc2
ENSMUST00000058585.13	0.00437176	0.000791867	0.0458335	0.363167	0.591397	0.703494	Tceanc2
ENSMUST00000170134.8	0.00044843	0.000797839	0.045978	0.722059	0.641303	-0.171111	Rangap1
ENSMUST00000171115.2	0.00044843	0.000797839	0.045978	0.722059	0.641303	-0.171111	Rangap1
ENSMUST00000239148.1	0.00113045	0.000807705	0.0464584	0.287874	0.360551	0.324765	Fnbp1l
ENSMUST00000087341.6	0.00128592	0.000809781	0.0464897	0.264736	0.333538	0.333298	Kif20b
ENSMUST00000081932.12	0.000606555	0.00081317	0.0465962	0.329812	0.394437	0.258149	Nmt2
ENSMUST00000119945.7	0.00135312	0.000821664	0.0468239	0.488958	0.614994	0.330863	Mrps10
ENSMUST00000227594.1	0.000915259	0.000823311	0.0468239	0.694286	0.572578	-0.278057	Mbnl2
ENSMUST00000088419.12	0.000915259	0.000823311	0.0468239	0.694286	0.572578	-0.278057	Mbnl2
ENSMUST00000120737.7	0.00135312	0.000821664	0.0468239	0.488958	0.614994	0.330863	Mrps10
ENSMUST00000167459.2	0.000928927	0.000827157	0.0469547	0.694223	0.572226	-0.278813	Mbnl2
ENSMUST00000025617.3	0.00250637	0.000833426	0.0470468	0.422233	0.574269	0.443688	Rfk
ENSMUST00000189017.7	0.00184604	0.000833424	0.0470468	0.480051	0.377033	-0.348495	Fat1
ENSMUST00000027626.12	0.000843004	0.000831551	0.0470468	0.32893	0.403119	0.293424	Nifk
ENSMUST00000056732.3	0.00111147	0.000843853	0.0473433	0.433205	0.53958	0.316786	Mfap1b
ENSMUST00000227012.1	0.000923265	0.000844915	0.0473433	0.690297	0.569171	-0.278354	Mbnl2
ENSMUST00000226800.1	0.000923265	0.000844915	0.0473433	0.690297	0.569171	-0.278354	Mbnl2
ENSMUST00000094434.12	0.000384742	0.000841108	0.0473433	0.0239897	0.0214784	-0.159527	Ftl1
ENSMUST00000030398.9	0.000463003	0.000848293	0.0474451	1.11998	0.982686	-0.188666	Slc2a1
ENSMUST00000100262.3	0.000989293	0.00086649	0.0479331	0.880673	0.716877	-0.296882	Slc38a1
ENSMUST00000088454.12	0.000989293	0.00086649	0.0479331	0.880673	0.716877	-0.296882	Slc38a1
ENSMUST00000064054.13	0.103433	0.000860282	0.0479331	0.442273	3.77736	3.09437	Syt1
ENSMUST00000088452.10	0.000989293	0.00086649	0.0479331	0.880673	0.716877	-0.296882	Slc38a1
ENSMUST00000202781.1	0.0102466	0.000863655	0.0479331	0.946999	0.382118	-1.30935	Mthfd2l
ENSMUST00000105276.7	0.103433	0.000860282	0.0479331	0.442273	3.77736	3.09437	Syt1
ENSMUST00000030078.11	0.0029017	0.000869229	0.0479973	0.3306	0.485511	0.554418	Hsdl2
ENSMUST00000089926.5	0.00119558	0.000871914	0.0480581	0.423804	0.529087	0.32011	Mfap1a
ENSMUST00000009679.10	0.00197153	0.000876855	0.0480687	0.366904	0.509171	0.472746	Rnmt
ENSMUST00000014339.14	0.00113432	0.000876779	0.0480687	0.295625	0.35508	0.264373	Dnajc7
ENSMUST00000234503.1	0.00125235	0.000874442	0.0480687	0.300125	0.363349	0.275793	Srsf7
ENSMUST00000084731.4	0.00103236	0.000886971	0.0485357	0.421605	0.495133	0.231921	Ipo7
ENSMUST00000191428.6	0.00184437	0.000909398	0.0492856	0.479044	0.376931	-0.345858	Fat1
ENSMUST00000098796.9	0.00184437	0.000909398	0.0492856	0.479044	0.376931	-0.345858	Fat1
ENSMUST00000213388.1	0.00735837	0.000909993	0.0492856	0.411451	0.218936	-0.910213	Slc37a4
ENSMUST00000165839.2	0.00735837	0.000909993	0.0492856	0.411451	0.218936	-0.910213	Slc37a4
ENSMUST00000113615.8	0.00268012	0.000910412	0.0492856	0.150606	0.109939	-0.454066	Pcnx3
ENSMUST00000215420.1	0.00735837	0.000909993	0.0492856	0.411451	0.218936	-0.910213	Slc37a4
ENSMUST00000226355.1	0.00381481	0.000920016	0.0497169	0.14224	0.19684	0.468697	Eny2
ENSMUST00000109309.8	0.0296272	0.000925693	0.0499348	8.64485	1.45591	-2.56992	Shank3
ENSMUST00000239410.1	0.00113113	0.000941533	0.0506095	0.2966	0.355734	0.26228	Dnajc7
ENSMUST00000114551.9	0.00395957	0.000940664	0.0506095	0.344835	0.504474	0.548874	Cetn2
ENSMUST00000019065.9	0.00105989	0.000959717	0.0513311	0.608651	0.502941	-0.275225	Pelp1
ENSMUST00000044857.3	0.00128715	0.000961719	0.0513311	1.13011	0.865749	-0.384443	Trappc5
ENSMUST00000038107.8	0.00169738	0.000960644	0.0513311	1.00997	0.83654	-0.271807	Cited2
ENSMUST00000219558.1	0.00169023	0.000959759	0.0513311	1.00931	0.836219	-0.271417	Cited2
ENSMUST00000115395.9	0.000911384	0.000965579	0.0514467	0.436798	0.367769	-0.248165	Carm1
ENSMUST00000038889.11	0.00868294	0.000972057	0.0515207	2.4738	1.15201	-1.10257	Ttll3
ENSMUST00000135454.7	0.0020816	0.000968905	0.0515207	0.408231	0.566744	0.473312	Czib
ENSMUST00000032414.10	0.00868294	0.000972057	0.0515207	2.4738	1.15201	-1.10257	Ttll3
ENSMUST00000170033.1	0.00440222	0.000979065	0.0516219	0.238728	0.398309	0.738524	Lig4
ENSMUST00000030457.11	0.00146501	0.000976147	0.0516219	0.389348	0.468974	0.268447	Nasp
ENSMUST00000095476.5	0.00440222	0.000979065	0.0516219	0.238728	0.398309	0.738524	Lig4
ENSMUST00000222098.1	0.00099459	0.00098457	0.0518222	0.377342	0.451976	0.260377	Gtpbp4
ENSMUST00000132827.7	0.00766085	0.000991034	0.0520054	0.151609	0.304951	1.00823	Spopl
ENSMUST00000164243.1	0.000451426	0.000991475	0.0520054	0.439357	0.501108	0.189728	Srp54c
ENSMUST00000169083.7	0.00115223	0.000996228	0.0521646	0.121278	0.153587	0.340733	Erbin
ENSMUST00000107104.2	0.00364277	0.00100864	0.0527237	0.195052	0.301481	0.628205	Ift74
ENSMUST00000059619.2	0.000885865	0.00102773	0.0533572	0.465766	0.386778	-0.268101	Cdc42ep1
ENSMUST00000022391.13	0.000778771	0.00102483	0.0533572	0.271639	0.327795	0.271105	Ktn1
ENSMUST00000187839.7	0.000778771	0.00102483	0.0533572	0.271639	0.327795	0.271105	Ktn1
ENSMUST00000093955.11	0.00115443	0.00102779	0.0533572	0.695332	0.858638	0.304349	Supt4a
ENSMUST00000218879.1	0.000450958	0.00103006	0.0533837	0.439357	0.500904	0.189141	Srp54c
ENSMUST00000079125.7	0.00206058	0.00103653	0.0536276	0.929891	0.701396	-0.406833	Scand1
ENSMUST00000125107.7	0.00210047	0.00104259	0.0537742	0.409847	0.567477	0.469479	Czib
ENSMUST00000229336.1	0.000568346	0.00104291	0.0537742	0.286208	0.253024	-0.177791	Srebf2
ENSMUST00000110612.7	0.00314415	0.00104866	0.0538879	0.223086	0.287115	0.36403	Hypk
ENSMUST00000161409.1	0.010741	0.00104858	0.0538879	0.0284385	0.0561018	0.980203	Zcrb1
ENSMUST00000134939.8	0.000949019	0.00105346	0.054043	0.346039	0.421958	0.286165	Qars
ENSMUST00000023775.8	0.00561834	0.001056	0.0540822	0.121168	0.201529	0.733987	Cela1
ENSMUST00000209396.1	0.00111454	0.00105844	0.0541158	0.108342	0.1332	0.298002	Tfdp1
ENSMUST00000023099.7	0.000421883	0.00106829	0.0545275	0.901955	0.798195	-0.176315	Slc38a2
ENSMUST00000032715.12	0.00180956	0.00107486	0.0547709	0.325073	0.416175	0.356426	Prmt3
ENSMUST00000023217.10	0.000558476	0.00108046	0.0549641	0.518481	0.455849	-0.185737	Bop1
ENSMUST00000190535.6	0.000777725	0.00108644	0.0550836	0.269703	0.325309	0.270443	Ktn1
ENSMUST00000102515.9	0.0018273	0.0010864	0.0550836	0.574547	0.740382	0.365846	Prkacb
ENSMUST00000140516.7	0.0318129	0.0010893	0.0551369	0.404847	0.138483	-1.54767	Mdfic
ENSMUST00000152367.7	0.000821066	0.00109996	0.0555052	0.284069	0.333017	0.229355	Myef2
ENSMUST00000030456.13	0.00180786	0.00110023	0.0555052	0.380309	0.462101	0.281035	Nasp
ENSMUST00000211858.1	0.0022703	0.00110578	0.0555299	0.0639286	0.090831	0.506723	Arl2bp
ENSMUST00000004379.7	0.00077233	0.00110929	0.0555299	0.250811	0.29493	0.233775	Emg1
ENSMUST00000126764.1	0.00316196	0.00111001	0.0555299	0.222993	0.286772	0.362904	Hypk
ENSMUST00000110501.7	0.00081902	0.0011117	0.0555299	0.283161	0.331942	0.22931	Myef2
ENSMUST00000014022.14	0.00756012	0.00110469	0.0555299	0.104946	0.218762	1.05971	Rnf170
ENSMUST00000067780.9	0.00081902	0.0011117	0.0555299	0.283161	0.331942	0.22931	Myef2
ENSMUST00000197094.4	0.00252339	0.00111861	0.0557836	0.180122	0.236359	0.392001	Rap1a
ENSMUST00000001620.12	0.00142945	0.00112733	0.0561261	0.339868	0.406375	0.257834	Fxr1
ENSMUST00000190182.6	0.00081769	0.00113619	0.0564212	0.267841	0.323349	0.271712	Ktn1
ENSMUST00000115394.7	0.000926773	0.00113697	0.0564212	0.444602	0.375567	-0.243445	Carm1
ENSMUST00000114550.7	0.00375728	0.00115437	0.0564812	0.340967	0.494243	0.535589	Cetn2
ENSMUST00000032372.6	0.00221982	0.00115264	0.0564812	0.450927	0.586866	0.380138	Golt1b
ENSMUST00000034703.14	0.000930406	0.00115492	0.0564812	0.442522	0.373707	-0.243841	Carm1
ENSMUST00000112122.8	0.00112301	0.00115412	0.0564812	0.346167	0.414803	0.260958	Hat1
ENSMUST00000171518.7	0.0122201	0.00114819	0.0564812	0.379523	0.877131	1.2086	Zfp58
ENSMUST00000188553.6	0.000804276	0.00114374	0.0564812	0.264568	0.319608	0.272663	Ktn1
ENSMUST00000076123.11	0.0122201	0.00114819	0.0564812	0.379523	0.877131	1.2086	Zfp58
ENSMUST00000087883.12	0.000572284	0.00114383	0.0564812	0.523894	0.472658	-0.148479	Col3a1
ENSMUST00000028408.2	0.00112301	0.00115412	0.0564812	0.346167	0.414803	0.260958	Hat1
ENSMUST00000022185.9	0.00261618	0.00116347	0.0568082	0.666521	0.45003	-0.566629	F2rl1
ENSMUST00000107032.2	0.00254969	0.00119405	0.0582076	0.199036	0.141074	-0.496572	Arhgef17
ENSMUST00000079703.10	0.0019195	0.00120676	0.0587329	0.391902	0.492793	0.330488	Nsmce2
ENSMUST00000055349.14	0.00898259	0.00120919	0.0587568	0.119128	0.238509	1.00153	Zfp943
ENSMUST00000035166.11	0.00205567	0.00121817	0.0590987	0.41765	0.567622	0.442637	Uba5
ENSMUST00000088244.5	0.0096682	0.0012231	0.0592432	0.49173	1.16606	1.2457	Actr3b
ENSMUST00000190999.6	0.000779994	0.00122592	0.0592854	0.268014	0.322776	0.268227	Ktn1
ENSMUST00000186761.1	0.000812462	0.00122983	0.0593797	0.264816	0.31956	0.271096	Ktn1
ENSMUST00000159772.7	0.000896083	0.00123366	0.0593807	0.305014	0.367018	0.266973	Kif2a
ENSMUST00000235020.1	0.00103785	0.00123376	0.0593807	0.178751	0.22152	0.309484	Snrpd1
ENSMUST00000074669.9	0.000376757	0.00124077	0.0596239	0.225633	0.246201	0.125855	Hnrnpab
ENSMUST00000116517.8	0.00103867	0.00124744	0.0598495	0.214569	0.260709	0.280998	Cdv3
ENSMUST00000151012.2	0.00277639	0.00125349	0.0600452	0.074281	0.110572	0.573917	Otud6b
ENSMUST00000190252.6	0.000782203	0.00127242	0.060856	0.266943	0.321488	0.268237	Ktn1
ENSMUST00000191275.6	0.00112477	0.00128026	0.0611345	0.124224	0.155945	0.328092	Erbin
ENSMUST00000187262.6	0.000805855	0.00128606	0.0612665	0.264737	0.319093	0.269414	Ktn1
ENSMUST00000021084.9	0.00229725	0.00128706	0.0612665	0.0381487	0.0522997	0.455168	Sumo2
ENSMUST00000188330.6	0.000809597	0.00129786	0.0616503	0.262868	0.317064	0.270438	Ktn1
ENSMUST00000025997.6	0.00207416	0.00130687	0.0616503	0.295466	0.379153	0.359788	Smndc1
ENSMUST00000118728.7	0.00382437	0.00130233	0.0616503	0.455284	0.689916	0.599653	Nemp1
ENSMUST00000099682.8	0.00536434	0.0013073	0.0616503	0.101652	0.184326	0.858626	B230118H07Rik
ENSMUST00000191018.6	0.000780234	0.00130052	0.0616503	0.267935	0.322311	0.266572	Ktn1
ENSMUST00000237529.1	0.00207416	0.00130687	0.0616503	0.295466	0.379153	0.359788	Smndc1
ENSMUST00000016703.7	0.000998392	0.00131871	0.0620919	0.350677	0.308816	-0.183397	H3f3b
ENSMUST00000106454.7	0.00100259	0.00132193	0.0621469	0.353903	0.311589	-0.183713	H3f3b
ENSMUST00000006838.15	0.000905418	0.00132457	0.0621749	0.356487	0.432172	0.277757	Qars
ENSMUST00000081551.13	0.00197143	0.00132928	0.0622039	0.274379	0.337597	0.299133	Tcea1
ENSMUST00000118155.7	0.00145669	0.00132804	0.0622039	0.0334451	0.0434584	0.377838	Sumo2
ENSMUST00000128727.7	0.0106769	0.00133397	0.0622547	0.509781	1.26324	1.30918	Actr3b
ENSMUST00000191446.6	0.000777153	0.00133447	0.0622547	0.266864	0.321023	0.266573	Ktn1
ENSMUST00000091269.10	0.00111417	0.00134469	0.0625393	0.124277	0.155805	0.326186	Erbin
ENSMUST00000189533.6	0.000779198	0.00134412	0.0625393	0.265005	0.319002	0.267548	Ktn1
ENSMUST00000146498.7	0.00661963	0.00134954	0.0626691	0.634017	0.39536	-0.681353	Fpgs
ENSMUST00000147105.7	0.000836848	0.00135221	0.062697	0.280323	0.328032	0.226749	Myef2
ENSMUST00000173322.7	0.0125348	0.00136342	0.0628165	0.326667	0.16158	-1.01558	Gm7030
ENSMUST00000022204.15	0.000902769	0.00136611	0.0628165	0.305433	0.366953	0.264739	Kif2a
ENSMUST00000172968.1	0.0125348	0.00136342	0.0628165	0.326667	0.16158	-1.01558	Gm7030
ENSMUST00000239490.1	0.00120311	0.0013681	0.0628165	0.291706	0.349106	0.259149	Dnajc7
ENSMUST00000185343.6	0.000805249	0.00136433	0.0628165	0.26279	0.316597	0.268738	Ktn1
ENSMUST00000197694.4	0.00146754	0.00136926	0.0628165	0.335645	0.400854	0.256142	Fxr1
ENSMUST00000046131.15	0.0125348	0.00136342	0.0628165	0.326667	0.16158	-1.01558	Gm7030
ENSMUST00000130875.7	0.00237402	0.00138497	0.063441	0.222792	0.304946	0.452861	1810058I24Rik
ENSMUST00000005279.7	0.00124357	0.00139392	0.0636594	1.22092	0.964067	-0.34076	Klf5
ENSMUST00000176558.1	0.00165294	0.00139286	0.0636594	0.272924	0.329882	0.27345	Hnrnpk
ENSMUST00000146840.2	0.00118793	0.00140678	0.0641499	0.291905	0.349001	0.257735	Dnajc7
ENSMUST00000031621.10	0.00130484	0.00141169	0.0641811	0.167659	0.209263	0.319789	Ccz1
ENSMUST00000215926.1	0.00271782	0.00141085	0.0641811	0.145308	0.200926	0.467553	Ncoa7
ENSMUST00000198966.4	0.00695042	0.00141686	0.0642579	0.242001	0.389521	0.686686	Cox19
ENSMUST00000191511.6	0.000776738	0.00141806	0.0642579	0.264927	0.318537	0.265868	Ktn1
ENSMUST00000102845.10	0.00140268	0.00141973	0.0642579	0.104545	0.122176	0.224835	Rps27a
ENSMUST00000113115.1	0.00198128	0.00142843	0.0644724	0.24777	0.313093	0.337586	Tceal9
ENSMUST00000186627.6	0.000816303	0.00142871	0.0644724	0.264117	0.317844	0.267141	Ktn1
ENSMUST00000153838.7	0.00188411	0.00143831	0.0647748	0.122902	0.16307	0.407977	Setd2
ENSMUST00000171347.8	0.00874549	0.00144114	0.0647748	0.853171	1.92465	1.17369	Ctla2b
ENSMUST00000102844.3	0.00140278	0.00144181	0.0647748	0.104545	0.122149	0.224512	Rps27a
ENSMUST00000122233.7	0.000846997	0.00145026	0.0649624	0.298865	0.35837	0.261952	Kif2a
ENSMUST00000156623.7	0.000357907	0.00144872	0.0649624	0.271495	0.249945	-0.119317	Gnas
ENSMUST00000046689.12	0.00142965	0.00146771	0.065072	0.212408	0.280115	0.399178	Resf1
ENSMUST00000108496.8	0.00234954	0.00145647	0.065072	0.8564	0.609074	-0.491668	Slc1a5
ENSMUST00000198051.4	0.00139449	0.00145817	0.065072	0.344611	0.410769	0.253359	Fxr1
ENSMUST00000022135.14	0.00130912	0.00146021	0.065072	0.252614	0.313176	0.310038	Ak6
ENSMUST00000236052.1	0.000635623	0.0014659	0.065072	0.420802	0.491666	0.22454	Ndfip1
ENSMUST00000099191.4	0.00671577	0.00146424	0.065072	1.04409	0.602025	-0.794344	Pofut1
ENSMUST00000189932.6	0.00142965	0.00146771	0.065072	0.212408	0.280115	0.399178	Resf1
ENSMUST00000100765.10	0.00143139	0.00147946	0.0654224	0.212321	0.279944	0.398891	Resf1
ENSMUST00000033713.10	0.00398007	0.00147992	0.0654224	0.340967	0.492185	0.529568	Cetn2
ENSMUST00000120375.7	0.00127233	0.00149146	0.0658367	0.618373	0.514668	-0.264835	Itga3
ENSMUST00000099172.4	0.0446276	0.00153762	0.0663706	19.8525	1.67927	-3.56342	Kif5a
ENSMUST00000207849.1	0.000909314	0.00154334	0.0663706	0.541689	0.478474	-0.179024	Serpinh1
ENSMUST00000034865.5	0.301398	0.00153499	0.0663706	0.730627	14.1849	4.27908	Cyp1a1
ENSMUST00000169437.8	0.000908982	0.00151712	0.0663706	0.541487	0.47821	-0.179283	Serpinh1
ENSMUST00000142718.7	0.000863587	0.00154957	0.0663706	0.28113	0.328606	0.225118	Myef2
ENSMUST00000075550.3	0.00318499	0.00152201	0.0663706	0.378543	0.530096	0.485795	Cenph
ENSMUST00000094154.5	0.000908982	0.00151712	0.0663706	0.541487	0.47821	-0.179283	Serpinh1
ENSMUST00000086580.11	0.00108581	0.00154496	0.0663706	0.603649	0.494426	-0.287956	Yap1
ENSMUST00000106138.7	0.00158001	0.00154857	0.0663706	0.590998	0.750854	0.34538	Prkacb
ENSMUST00000189837.1	0.00143954	0.00151623	0.0663706	0.212227	0.279754	0.398553	Resf1
ENSMUST00000159081.7	0.000758454	0.00154227	0.0663706	0.432787	0.517013	0.256546	Commd1
ENSMUST00000217895.1	0.0446276	0.00153762	0.0663706	19.8525	1.67927	-3.56342	Kif5a
ENSMUST00000031627.8	0.00209233	0.00153364	0.0663706	0.217747	0.264814	0.282325	Pdap1
ENSMUST00000216433.1	0.301398	0.00153499	0.0663706	0.730627	14.1849	4.27908	Cyp1a1
ENSMUST00000035113.10	0.00627604	0.00152245	0.0663706	0.383351	0.645602	0.751979	Ss18l2
ENSMUST00000106137.7	0.00158001	0.00154857	0.0663706	0.590998	0.750854	0.34538	Prkacb
ENSMUST00000208119.1	0.000909314	0.00154334	0.0663706	0.541689	0.478474	-0.179024	Serpinh1
ENSMUST00000143214.1	0.00963523	0.00155163	0.0663706	0.439575	0.89296	1.02249	Ppil4
ENSMUST00000022341.6	0.00101024	0.0015131	0.0663706	0.314875	0.368997	0.228832	Rtraf
ENSMUST00000048687.10	0.00198676	0.00154694	0.0663706	0.247429	0.312141	0.335185	Tceal9
ENSMUST00000189101.6	0.000810393	0.00154681	0.0663706	0.261089	0.314053	0.266468	Ktn1
ENSMUST00000008036.8	0.00102954	0.00153385	0.0663706	0.131916	0.11594	-0.186239	Rplp1
ENSMUST00000190476.1	0.00237758	0.00157766	0.067389	1.85233	1.30083	-0.509906	Ing5
ENSMUST00000238267.1	0.000446413	0.00159436	0.0674382	0.308996	0.281498	-0.134463	Gnas
ENSMUST00000099272.2	0.00746376	0.00158594	0.0674382	0.00238866	0.00586855	1.2968	Rpl21
ENSMUST00000035983.11	0.00746376	0.00158594	0.0674382	0.00238866	0.00586855	1.2968	Rpl21
ENSMUST00000015877.13	0.000925185	0.00159402	0.0674382	0.387212	0.444554	0.199235	Capza2
ENSMUST00000046426.9	0.00212029	0.00159265	0.0674382	0.178232	0.143679	-0.310911	Tpcn1
ENSMUST00000075453.8	0.00746376	0.00158594	0.0674382	0.00238866	0.00586855	1.2968	Rpl21
ENSMUST00000048099.4	0.00359613	0.00158916	0.0674382	0.481929	0.717232	0.573619	Nemp1
ENSMUST00000065353.12	0.00108367	0.00160771	0.0674546	0.609512	0.499705	-0.286579	Yap1
ENSMUST00000207787.1	0.00133712	0.00162806	0.0674546	1.11223	0.862109	-0.367509	Trappc5
ENSMUST00000021884.9	0.00924213	0.00162495	0.0674546	0.811301	1.79962	1.14938	Ctla2b
ENSMUST00000040555.14	0.00095788	0.00162183	0.0674546	0.025657	0.0323567	0.334712	Rnf10
ENSMUST00000022222.11	0.00110183	0.00161755	0.0674546	0.124034	0.15489	0.320501	Erbin
ENSMUST00000027505.12	0.00230379	0.00161034	0.0674546	1.86265	1.31193	-0.505664	Ing5
ENSMUST00000053927.11	0.00110183	0.00161755	0.0674546	0.124034	0.15489	0.320501	Erbin
ENSMUST00000199969.4	0.00146044	0.00160319	0.0674546	0.23662	0.294051	0.313495	Rap1a
ENSMUST00000185940.6	0.000782033	0.00161019	0.0674546	0.263235	0.316003	0.263586	Ktn1
ENSMUST00000187039.6	0.000782033	0.00161019	0.0674546	0.263235	0.316003	0.263586	Ktn1
ENSMUST00000022962.7	0.000887999	0.00160568	0.0674546	0.412619	0.493766	0.259019	Emc2
ENSMUST00000102774.10	0.00058029	0.00162722	0.0674546	0.733132	0.658317	-0.15529	Sqstm1
ENSMUST00000112097.7	0.00095788	0.00162183	0.0674546	0.025657	0.0323567	0.334712	Rnf10
ENSMUST00000112096.8	0.00095788	0.00162183	0.0674546	0.025657	0.0323567	0.334712	Rnf10
ENSMUST00000081182.4	0.00144061	0.00162632	0.0674546	0.376885	0.450167	0.256335	Nasp
ENSMUST00000148665.7	0.000618822	0.00163137	0.0674994	0.671116	0.585335	-0.197298	Sf3a2
ENSMUST00000239430.1	0.0038475	0.00163637	0.0676145	0.242904	0.336971	0.472239	Cenpq
ENSMUST00000020741.11	0.000745338	0.00163911	0.0676354	0.455985	0.533295	0.225949	Drg1
ENSMUST00000023083.8	0.0592409	0.00164572	0.0678162	0.190907	1.91024	3.32281	Cyp2d22
ENSMUST00000227173.1	0.00193567	0.001649	0.0678591	0.397075	0.495975	0.320853	Nsmce2
ENSMUST00000021180.7	0.00292858	0.00165348	0.0679515	0.21635	0.302078	0.481552	0610010K14Rik
ENSMUST00000149009.7	0.000842941	0.00166097	0.0681672	0.321321	0.365693	0.186617	Cald1
ENSMUST00000060752.12	0.00118522	0.00166578	0.0681802	0.445261	0.551986	0.309979	Mrps10
ENSMUST00000119841.7	0.00118522	0.00166578	0.0681802	0.445261	0.551986	0.309979	Mrps10
ENSMUST00000163600.7	0.00207649	0.00167953	0.0686504	0.350294	0.47485	0.438907	Ccnh
ENSMUST00000025357.8	0.00219669	0.00168741	0.0688801	0.123154	0.158109	0.36045	Ap3s1
ENSMUST00000037739.7	0.000937769	0.00171331	0.0697931	0.244202	0.285135	0.223568	Gnl3
ENSMUST00000238172.1	0.00225353	0.00171438	0.0697931	0.608641	0.865602	0.508111	Pstpip2
ENSMUST00000058265.7	0.00201531	0.00172206	0.0700121	0.417572	0.563036	0.431201	C1galt1c1
ENSMUST00000034738.13	0.00107662	0.00173685	0.0705191	0.540145	0.651638	0.270725	Rsl24d1
ENSMUST00000053375.3	0.0951394	0.0017462	0.0707095	10.7206	0.693665	-3.95001	P2ry10
ENSMUST00000118666.7	0.0951394	0.0017462	0.0707095	10.7206	0.693665	-3.95001	P2ry10
ENSMUST00000025293.4	0.000639504	0.00175228	0.070767	0.425883	0.495845	0.219431	Ndfip1
ENSMUST00000236085.1	0.000639504	0.00175228	0.070767	0.425883	0.495845	0.219431	Ndfip1
ENSMUST00000043059.8	0.00142903	0.00177208	0.0714717	0.621869	0.522415	-0.251414	Sema7a
ENSMUST00000037900.8	0.0567565	0.00177821	0.0714721	0.834697	8.09716	3.27809	Cpne7
ENSMUST00000220730.1	0.00122611	0.00177691	0.0714721	0.370228	0.445808	0.268009	Fkbp3
ENSMUST00000028083.5	0.000720725	0.00177915	0.0714721	0.525202	0.595724	0.181772	Psmb7
ENSMUST00000199195.2	0.00110421	0.00180834	0.0722623	0.374908	0.458029	0.2889	Mrpl52
ENSMUST00000005164.11	0.00158403	0.00180125	0.0722623	0.596128	0.754916	0.340694	Prkacb
ENSMUST00000169891.7	0.0017307	0.00180691	0.0722623	0.176741	0.229961	0.379752	Trabd
ENSMUST00000165177.1	0.00111541	0.00180478	0.0722623	0.486367	0.58956	0.277595	Rsl24d1
ENSMUST00000012587.3	0.000603243	0.0018222	0.0726555	0.471215	0.547039	0.215259	Kif11
ENSMUST00000077817.7	0.000665796	0.00182297	0.0726555	0.455708	0.513285	0.171649	Hnrnph1
ENSMUST00000117423.8	0.000858864	0.00184231	0.0732341	0.299353	0.357603	0.256507	Kif2a
ENSMUST00000076052.7	0.00103312	0.00184077	0.0732341	0.672693	0.841129	0.32238	Prcp
ENSMUST00000087114.4	0.00365988	0.00184814	0.0733701	0.24323	0.334887	0.461351	Cenpq
ENSMUST00000099496.3	0.0031129	0.00185287	0.0734616	0.105361	0.160377	0.606127	Uimc1
ENSMUST00000111145.9	0.00393768	0.00185557	0.0734727	0.521788	0.354206	-0.558877	Dtx2
ENSMUST00000021880.9	0.00771461	0.00187386	0.0741003	0.587482	1.06051	0.852136	Ctla2a
ENSMUST00000049149.14	0.000918263	0.00188845	0.0743371	0.546759	0.481871	-0.182258	Lrp1
ENSMUST00000115777.9	0.00187159	0.00188964	0.0743371	0.516057	0.648548	0.329683	Ube2v2
ENSMUST00000038388.6	0.00165509	0.00188338	0.0743371	0.410363	0.506928	0.304878	Washc4
ENSMUST00000049246.6	0.0991626	0.00188592	0.0743371	0.0142824	0.277004	4.2776	Setmar
ENSMUST00000234696.1	0.000911713	0.00190763	0.074948	0.482529	0.555694	0.203675	Srsf7
ENSMUST00000120857.7	0.0864629	0.00191551	0.0751604	1.95096	0.231485	-3.07519	Itgal
ENSMUST00000060232.7	0.000667734	0.00191992	0.0752362	0.383824	0.440132	0.197494	Rab2a
ENSMUST00000053109.4	0.0183995	0.0019263	0.0752916	0.508623	0.250413	-1.02229	Fbxo46
ENSMUST00000165913.1	0.0183995	0.0019263	0.0752916	0.508623	0.250413	-1.02229	Fbxo46
ENSMUST00000190345.1	0.00221585	0.001938	0.0755035	0.0931576	0.122262	0.392231	Morf4l1
ENSMUST00000225410.1	0.00173471	0.00193724	0.0755035	0.129914	0.159648	0.297339	Nsa2
ENSMUST00000200392.4	0.00139615	0.00193917	0.0755035	0.341425	0.405229	0.247169	Fxr1
ENSMUST00000073456.8	0.00174266	0.00196027	0.0762271	0.129884	0.159614	0.297363	Nsa2
ENSMUST00000096127.10	0.00167511	0.00197481	0.0765698	0.245808	0.313945	0.352978	Ccdc50
ENSMUST00000036937.8	0.00299178	0.00198116	0.0765698	0.683195	0.453702	-0.590552	Trmt12
ENSMUST00000063817.6	0.00699633	0.00198169	0.0765698	0.398176	0.663911	0.737582	Cebpzos
ENSMUST00000107122.7	0.0332024	0.00197908	0.0765698	16.1167	1.84411	-3.12756	Myo7a
ENSMUST00000180077.6	0.00699633	0.00198169	0.0765698	0.398176	0.663911	0.737582	Cebpzos
ENSMUST00000036111.9	0.00221971	0.00198817	0.0766252	0.395382	0.504046	0.350307	Mrps35
ENSMUST00000030091.9	0.00137162	0.00198634	0.0766252	0.286385	0.36208	0.338352	Pole3
ENSMUST00000019354.10	0.000703491	0.0020145	0.0775418	0.617728	0.727032	0.235047	Atp6v1e1
ENSMUST00000002551.4	0.000633385	0.00202754	0.0779448	0.400082	0.45582	0.188168	Snrpd1
ENSMUST00000056972.5	0.00300625	0.00203158	0.0780013	0.542681	0.369106	-0.556069	Cmtr2
ENSMUST00000091504.4	0.000619652	0.00203835	0.0781627	0.323748	0.382725	0.24144	Nmt2
ENSMUST00000107094.1	0.00200324	0.0020676	0.0784911	0.77973	0.63143	-0.304351	Jun
ENSMUST00000215740.1	0.00263512	0.00205961	0.0784911	0.151035	0.205213	0.442237	Ncoa7
ENSMUST00000128119.1	0.00220639	0.00205327	0.0784911	0.12265	0.0938952	-0.385424	Megf8
ENSMUST00000143713.1	0.00406375	0.00206337	0.0784911	0.999348	0.612511	-0.706252	Spn
ENSMUST00000111144.7	0.00395238	0.00206506	0.0784911	0.520225	0.354206	-0.554549	Dtx2
ENSMUST00000049931.5	0.00406375	0.00206337	0.0784911	0.999348	0.612511	-0.706252	Spn
ENSMUST00000001335.6	0.0015255	0.00206022	0.0784911	0.315715	0.383813	0.281782	Pfdn5
ENSMUST00000144484.1	0.0244716	0.00206449	0.0784911	0.597402	0.18933	-1.6578	Cep57
ENSMUST00000113742.2	0.0103769	0.00207533	0.0786864	0.353369	0.189024	-0.902607	Gm11127
ENSMUST00000224433.1	0.00460832	0.00208118	0.0788097	0.154648	0.239561	0.631399	Cetn3
ENSMUST00000168301.1	0.00125024	0.00208754	0.0789522	0.280971	0.353225	0.330168	Arpp19
ENSMUST00000144195.2	0.00496854	0.00211299	0.0794544	0.579018	1.01046	0.803333	Uba5
ENSMUST00000121533.2	0.0976297	0.00210728	0.0794544	0.0172592	0.134888	2.96633	1700025G04Rik
ENSMUST00000152147.7	0.00210876	0.00211289	0.0794544	0.282265	0.37072	0.39328	1810058I24Rik
ENSMUST00000213836.1	0.00278757	0.00210645	0.0794544	0.149862	0.204274	0.44687	Ncoa7
ENSMUST00000107528.7	0.00410175	0.0021139	0.0794544	0.310239	0.461979	0.574447	Hsdl2
ENSMUST00000152993.7	0.0016206	0.00211903	0.0795489	0.338297	0.408241	0.271131	Atpif1
ENSMUST00000130242.7	0.00943099	0.00212415	0.0796426	0.0596588	0.119105	0.997424	Ergic2
ENSMUST00000139302.7	0.000361258	0.00213229	0.079751	0.348593	0.384029	0.139673	Hnrnpm
ENSMUST00000238831.1	0.00465041	0.00213217	0.079751	0.547731	0.355252	-0.624625	Sorbs1
ENSMUST00000074616.6	0.00175054	0.00213576	0.0797824	0.25565	0.338126	0.403393	Srek1
ENSMUST00000067947.6	0.000877323	0.00213864	0.0797918	0.169417	0.20972	0.307888	Rock1
ENSMUST00000143379.1	0.000650584	0.00214443	0.0799097	0.684805	0.611981	-0.162207	Sqstm1
ENSMUST00000198607.4	0.00129427	0.00216941	0.0807414	0.264199	0.207241	-0.350317	Tent4a
ENSMUST00000040826.5	0.0106708	0.00217749	0.0809431	0.232758	0.472374	1.0211	Sdhaf3
ENSMUST00000038332.8	0.00358657	0.0021867	0.0810203	1.78574	1.13656	-0.651844	Ctu1
ENSMUST00000102696.4	0.00171046	0.00218723	0.0810203	0.0325578	0.0387389	0.250782	Rps8
ENSMUST00000021282.11	0.000934734	0.00219024	0.0810203	1.1722	0.967383	-0.277057	Pfas
ENSMUST00000033012.8	0.00119043	0.00218822	0.0810203	0.5561	0.660064	0.24726	Copb1
ENSMUST00000207594.1	0.00100141	0.00221788	0.0810265	0.646611	0.804809	0.315748	Prcp
ENSMUST00000113896.7	0.00290845	0.00220531	0.0810265	0.41525	0.55072	0.407338	Apoo
ENSMUST00000113895.1	0.00290845	0.00220531	0.0810265	0.41525	0.55072	0.407338	Apoo
ENSMUST00000193168.1	0.00324695	0.00221234	0.0810265	0.318661	0.414854	0.380584	Rpl22l1
ENSMUST00000063417.10	0.00090579	0.00221976	0.0810265	0.494623	0.568152	0.19995	Srsf7
ENSMUST00000113627.3	0.0016121	0.00220587	0.0810265	0.314332	0.405607	0.367793	Pin4
ENSMUST00000235069.1	0.00090579	0.00221976	0.0810265	0.494623	0.568152	0.19995	Srsf7
ENSMUST00000093239.10	0.00309812	0.00221594	0.0810265	0.191557	0.2786	0.540423	Mtif2
ENSMUST00000020749.12	0.00309812	0.00221594	0.0810265	0.191557	0.2786	0.540423	Mtif2
ENSMUST00000162466.7	0.00111531	0.00221572	0.0810265	0.362966	0.450958	0.31316	Nae1
ENSMUST00000213114.1	0.000724768	0.00221001	0.0810265	0.844413	0.731851	-0.206399	Ldlr
ENSMUST00000028110.10	0.0107567	0.00222527	0.0811302	0.0765924	0.180048	1.23311	Spopl
ENSMUST00000025714.8	0.00157677	0.00224112	0.0816101	0.452046	0.560971	0.311456	Rpp30
ENSMUST00000154772.7	0.00126463	0.00224612	0.0816942	0.16931	0.217078	0.358546	Bnip2
ENSMUST00000050970.3	0.00148259	0.00229472	0.083362	0.139065	0.178379	0.359188	Polr1d
ENSMUST00000044355.9	0.00409053	0.00230449	0.083617	0.0978591	0.127654	0.383467	Selenow
ENSMUST00000017945.14	0.00272233	0.00231725	0.0839796	0.481696	0.654752	0.442824	Mlx
ENSMUST00000176595.2	0.00248739	0.00235323	0.0851819	0.340869	0.44503	0.384687	Lsm5
ENSMUST00000225153.1	0.00484252	0.00235934	0.0853012	0.54132	0.351494	-0.622982	Sorbs1
ENSMUST00000211234.1	0.000776338	0.00237084	0.0856152	1.00094	0.846445	-0.241865	Kdelr1
ENSMUST00000229859.1	0.00170112	0.00238195	0.085751	0.46469	0.581635	0.323845	Ube2v2
ENSMUST00000065103.3	0.0013805	0.00238466	0.085751	0.418825	0.524606	0.324885	Mrpl35
ENSMUST00000114741.3	0.00207875	0.00238589	0.085751	0.594569	0.810889	0.447661	Pstpip2
ENSMUST00000096234.3	0.00170112	0.00238195	0.085751	0.46469	0.581635	0.323845	Ube2v2
ENSMUST00000113898.7	0.00289431	0.00239593	0.0858668	0.449053	0.592937	0.400993	Apoo
ENSMUST00000109901.8	0.000616053	0.00239867	0.0858668	0.128863	0.149408	0.213414	Papola
ENSMUST00000021535.13	0.000616053	0.00239867	0.0858668	0.128863	0.149408	0.213414	Papola
ENSMUST00000204530.1	0.0010096	0.00240043	0.0858668	17.9379	30.5143	0.766472	Eif4a3l1
ENSMUST00000114385.8	0.000363456	0.00240855	0.086056	0.351665	0.387016	0.138192	Hnrnpm
ENSMUST00000108370.8	0.00407515	0.00244118	0.087058	0.225296	0.332092	0.559759	Lrrcc1
ENSMUST00000127481.7	0.00224398	0.00244232	0.087058	0.217746	0.272141	0.321708	Ddx5
ENSMUST00000140768.2	0.00477834	0.00246555	0.0877828	0.574215	0.982034	0.774183	Uba5
ENSMUST00000095062.9	0.00174731	0.0025037	0.0889793	0.569991	0.749299	0.394604	Lmbrd1
ENSMUST00000032446.11	0.00741925	0.00250502	0.0889793	0.0875304	0.147801	0.755798	Ergic2
ENSMUST00000034349.9	0.00110128	0.00251832	0.0893124	0.374333	0.463074	0.30692	Nae1
ENSMUST00000069619.13	0.000933571	0.00253544	0.0893124	0.238404	0.288078	0.273053	Stag2
ENSMUST00000107127.7	0.0385136	0.00253792	0.0893124	15.0355	1.77026	-3.08634	Myo7a
ENSMUST00000205746.1	0.0385136	0.00253792	0.0893124	15.0355	1.77026	-3.08634	Myo7a
ENSMUST00000132048.4	0.00791083	0.00252506	0.0893124	0.841576	0.504623	-0.737887	Polg
ENSMUST00000107128.7	0.0385136	0.00253792	0.0893124	15.0355	1.77026	-3.08634	Myo7a
ENSMUST00000084979.10	0.0385136	0.00253792	0.0893124	15.0355	1.77026	-3.08634	Myo7a
ENSMUST00000115072.7	0.000933571	0.00253544	0.0893124	0.238404	0.288078	0.273053	Stag2
ENSMUST00000050083.5	0.000961331	0.0025532	0.0896424	0.421573	0.507095	0.266471	Cul4b
ENSMUST00000115118.7	0.000961331	0.0025532	0.0896424	0.421573	0.507095	0.266471	Cul4b
ENSMUST00000113897.8	0.00292863	0.00255938	0.0896523	0.449053	0.592296	0.399433	Apoo
ENSMUST00000234432.1	0.00800356	0.00255814	0.0896523	0.545925	0.289836	-0.913465	Yipf4
ENSMUST00000229012.1	0.00628335	0.00256443	0.0897256	0.166611	0.282216	0.760318	Letmd1
ENSMUST00000031731.13	0.000722561	0.0025908	0.0902402	0.793907	0.71094	-0.159242	Pcolce
ENSMUST00000225859.1	0.00748298	0.00259102	0.0902402	0.922592	1.87377	1.02218	Gm49391
ENSMUST00000038558.8	0.00159318	0.00258691	0.0902402	1.34923	1.03608	-0.380995	Klf16
ENSMUST00000054564.12	0.000722447	0.00258938	0.0902402	0.794082	0.711095	-0.159245	Pcolce
ENSMUST00000218994.1	0.00137034	0.00264529	0.090572	0.606687	0.7233	0.253641	Abracl
ENSMUST00000188997.6	0.00131886	0.00264509	0.090572	0.124092	0.155016	0.321012	Erbin
ENSMUST00000174391.7	0.000665888	0.00263898	0.090572	0.403131	0.459366	0.188396	Syncrip
ENSMUST00000229275.1	0.00198788	0.00261973	0.090572	0.119556	0.143899	0.267373	Pcbp2
ENSMUST00000122204.2	0.00103085	0.00264002	0.090572	0.476341	0.593851	0.318107	Gm7879
ENSMUST00000220110.1	0.00137034	0.00264529	0.090572	0.606687	0.7233	0.253641	Abracl
ENSMUST00000124826.1	0.00114775	0.00263511	0.090572	0.2232	0.274289	0.297359	Itgb1
ENSMUST00000020002.8	0.00137034	0.00264529	0.090572	0.606687	0.7233	0.253641	Abracl
ENSMUST00000163750.7	0.00246754	0.00261018	0.090572	0.221191	0.275146	0.314902	Nedd8
ENSMUST00000010520.9	0.00246754	0.00261018	0.090572	0.221191	0.275146	0.314902	Nedd8
ENSMUST00000046644.6	0.00160304	0.00261746	0.090572	0.29217	0.350608	0.263051	Tbca
ENSMUST00000111142.8	0.00392965	0.00264102	0.090572	0.515104	0.355746	-0.534017	Dtx2
ENSMUST00000054459.10	0.0021996	0.0026046	0.090572	0.723852	0.542628	-0.41573	Tmem201
ENSMUST00000025957.8	0.00188413	0.00263779	0.090572	0.438541	0.589198	0.426041	Fam45a
ENSMUST00000005072.9	0.00392965	0.00264102	0.090572	0.515104	0.355746	-0.534017	Dtx2
ENSMUST00000109432.3	0.000949164	0.0026651	0.0907389	0.784131	0.646888	-0.277579	Fbln1
ENSMUST00000193895.5	0.140334	0.00266322	0.0907389	0.467273	0.021711	-4.42777	Klhdc8b
ENSMUST00000035232.12	0.140334	0.00266322	0.0907389	0.467273	0.021711	-4.42777	Klhdc8b
ENSMUST00000022030.10	0.0019708	0.00265938	0.0907389	0.391582	0.518815	0.405906	Ccnh
ENSMUST00000193286.5	0.140334	0.00266322	0.0907389	0.467273	0.021711	-4.42777	Klhdc8b
ENSMUST00000183104.7	0.0146792	0.0026692	0.0907766	0.622434	0.24826	-1.32607	Osbpl10
ENSMUST00000092123.10	0.00226492	0.00267342	0.0908185	0.0933313	0.128227	0.458271	Epc2
ENSMUST00000119905.7	0.00444163	0.00269631	0.0914937	0.230502	0.321925	0.481945	Gtf2a2
ENSMUST00000095383.5	0.00200475	0.00270776	0.0916776	0.505442	0.694522	0.458474	Tmem263
ENSMUST00000216771.1	0.00200475	0.00270776	0.0916776	0.505442	0.694522	0.458474	Tmem263
ENSMUST00000238337.1	0.0155718	0.00273002	0.0923281	0.778365	2.18491	1.48905	Cacna1a
ENSMUST00000016681.14	0.000936305	0.00273686	0.0924566	0.421096	0.505542	0.26368	Cul4b
ENSMUST00000119211.7	0.002032	0.00274318	0.0925672	0.477078	0.640857	0.425775	G2e3
ENSMUST00000046916.8	0.000901467	0.00274998	0.0926934	0.364066	0.439231	0.270779	Ckap2
ENSMUST00000223450.1	0.0021516	0.00275839	0.0928426	0.351115	0.45126	0.362015	Cfl2
ENSMUST00000226835.1	0.0108509	0.00276626	0.0928426	0.267907	0.524033	0.967925	Tatdn1
ENSMUST00000065364.4	0.00092989	0.00276663	0.0928426	0.204391	0.243467	0.252394	Chmp3
ENSMUST00000059462.11	0.00092989	0.00276663	0.0928426	0.204391	0.243467	0.252394	Chmp3
ENSMUST00000034713.8	0.000796503	0.00277544	0.0930354	0.861011	0.747271	-0.2044	Ldlr
ENSMUST00000028846.6	0.00659089	0.00278386	0.0932148	0.951883	0.563019	-0.757602	Dusp2
ENSMUST00000107365.2	0.0207027	0.00278918	0.0932899	0.254702	0.649001	1.34941	Tlr4
ENSMUST00000209812.1	0.000583104	0.00279326	0.0933236	0.305935	0.276032	-0.148389	Rpl13a
ENSMUST00000115995.3	0.00142747	0.00281152	0.0936247	0.672131	0.5743	-0.226937	Fads3
ENSMUST00000024657.11	0.00112047	0.00281018	0.0936247	0.169308	0.206354	0.285472	Phf10
ENSMUST00000088237.5	0.0117406	0.00280605	0.0936247	1.54571	0.773708	-0.998413	Nanos1
ENSMUST00000038946.8	0.00249493	0.00282723	0.0939421	0.0340783	0.0469359	0.46184	Lsp1
ENSMUST00000105966.1	0.00249493	0.00282723	0.0939421	0.0340783	0.0469359	0.46184	Lsp1
ENSMUST00000199051.4	0.00767494	0.00285265	0.0946831	0.159607	0.282055	0.821453	Rnf115
ENSMUST00000054308.12	0.00203537	0.0028571	0.094727	0.477078	0.640344	0.424621	G2e3
ENSMUST00000131103.8	0.00280034	0.00288021	0.0953893	0.268353	0.22253	-0.270136	Actg1
ENSMUST00000169079.7	0.00352438	0.00288649	0.0954931	0.231085	0.333689	0.530081	Lrrcc1
ENSMUST00000109142.7	0.000614436	0.00289982	0.095508	0.47917	0.53545	0.160213	Hnrnph1
ENSMUST00000059524.6	0.000565314	0.00289814	0.095508	0.71368	0.642765	-0.150987	Gm4737
ENSMUST00000174769.1	0.00280034	0.00290169	0.095508	0.649049	0.491791	-0.400281	Spr
ENSMUST00000047368.7	0.00156157	0.00290266	0.095508	0.434211	0.57435	0.403535	Mnd1
ENSMUST00000069304.13	0.000614436	0.00289982	0.095508	0.47917	0.53545	0.160213	Hnrnph1
ENSMUST00000217593.1	0.00340951	0.00290678	0.0955401	0.146753	0.1993	0.441559	Sltm
ENSMUST00000023221.12	0.00164192	0.00291119	0.0955814	0.499622	0.408029	-0.292166	Gpaa1
ENSMUST00000220825.1	0.00158016	0.00293245	0.0959777	0.267755	0.321293	0.262975	Tbca
ENSMUST00000031556.13	0.00109616	0.00292795	0.0959777	0.459566	0.568537	0.306982	Tmem106b
ENSMUST00000068567.4	0.00265791	0.00293274	0.0959777	0.151224	0.203485	0.428236	Ncoa7
ENSMUST00000060253.4	0.00212708	0.00294855	0.0963913	0.415004	0.314569	-0.399749	Fem1a
ENSMUST00000213887.1	0.00440629	0.0029562	0.0965375	0.256078	0.169836	-0.592445	Gdpd5
ENSMUST00000136591.7	0.000759893	0.00296008	0.0965604	0.103291	0.123789	0.261158	Dnajc21
ENSMUST00000215104.1	0.00677553	0.00296357	0.0965706	0.392702	0.647139	0.720641	Ss18l2
ENSMUST00000075767.13	0.00192326	0.00300174	0.0973375	0.412057	0.32827	-0.327959	Frmd4a
ENSMUST00000087315.13	0.000462298	0.00300404	0.0973375	0.562763	0.50828	-0.146903	Vars
ENSMUST00000167180.7	0.00455225	0.00301608	0.0973375	0.228607	0.347671	0.604849	Oard1
ENSMUST00000046651.6	0.00455225	0.00301608	0.0973375	0.228607	0.347671	0.604849	Oard1
ENSMUST00000210489.1	0.0021456	0.00302355	0.0973375	0.207396	0.280628	0.436267	Srek1
ENSMUST00000238858.1	0.000758876	0.00300745	0.0973375	0.371304	0.437539	0.236811	Rdx
ENSMUST00000232049.1	0.0588766	0.00303196	0.0973375	6.60595	0.664352	-3.31375	Epha3
ENSMUST00000177962.8	0.00163253	0.00300457	0.0973375	0.353597	0.462621	0.387727	Bcap29
ENSMUST00000023100.7	0.000706081	0.00303198	0.0973375	0.302498	0.268925	-0.169719	Srebf2
ENSMUST00000128187.7	0.00099876	0.00302166	0.0973375	0.305302	0.35354	0.211635	Hnrnpdl
ENSMUST00000177457.7	0.00192326	0.00300174	0.0973375	0.412057	0.32827	-0.327959	Frmd4a
ENSMUST00000041331.3	0.000445526	0.00299037	0.0973375	1.4194	1.27268	-0.157418	Scd1
ENSMUST00000064405.7	0.0588766	0.00303196	0.0973375	6.60595	0.664352	-3.31375	Epha3
ENSMUST00000086900.10	0.00099876	0.00302166	0.0973375	0.305302	0.35354	0.211635	Hnrnpdl
ENSMUST00000037528.9	0.00437444	0.00307218	0.0985238	0.254458	0.169152	-0.589108	Gdpd5
ENSMUST00000008537.9	0.00105027	0.0030838	0.0987279	0.632606	0.53921	-0.23046	Carhsp1
ENSMUST00000034132.12	0.00191149	0.00308505	0.0987279	0.385811	0.466753	0.274765	Orc6
ENSMUST00000119981.7	0.000913455	0.00309047	0.0987976	0.231315	0.284526	0.298706	Pcnp
ENSMUST00000116468.1	0.00219259	0.00309586	0.0988657	0.274043	0.356881	0.381042	Mphosph8
ENSMUST00000182309.7	0.003821	0.00310512	0.0990573	0.16672	0.220206	0.401426	Rsrc2
ENSMUST00000067404.12	0.00144395	0.0031094	0.0990896	0.129486	0.166394	0.361807	Fgfr1op2
ENSMUST00000168195.7	0.0013254	0.00313082	0.0995634	0.657129	0.537016	-0.291212	Runx1
ENSMUST00000091497.10	0.00173404	0.00312758	0.0995634	0.411682	0.33078	-0.315656	Frmd4a
ENSMUST00000030305.12	0.114225	0.00315203	0.0997158	0.110443	1.61311	3.86847	Cyp2j13
ENSMUST00000163473.7	0.000637503	0.00314313	0.0997158	0.127074	0.147006	0.210207	Papola
ENSMUST00000019908.8	0.00585162	0.00314636	0.0997158	0.332745	0.556349	0.741573	Mtrf1l
ENSMUST00000091325.9	0.00357138	0.00314781	0.0997158	0.231085	0.332959	0.526921	Lrrcc1
ENSMUST00000100015.5	0.00124912	0.00314994	0.0997158	0.367256	0.442945	0.27034	Ola1
ENSMUST00000226517.1	0.00286112	0.00316203	0.0999281	0.2126	0.155387	-0.452277	Golph3
ENSMUST00000222388.1	0.00122488	0.00317294	0.100169	0.158124	0.184323	0.221175	Eif5
ENSMUST00000069949.12	0.000888613	0.0032002	0.100606	0.30113	0.336985	0.162296	Hnrnpa2b1
ENSMUST00000118566.7	0.000861411	0.00320634	0.100606	0.353033	0.397058	0.169545	Tpm3
ENSMUST00000044081.8	0.00164961	0.00320666	0.100606	0.200938	0.151749	-0.405063	Tent4a
ENSMUST00000204158.2	0.000888613	0.0032002	0.100606	0.30113	0.336985	0.162296	Hnrnpa2b1
ENSMUST00000223344.2	0.00164961	0.00320666	0.100606	0.200938	0.151749	-0.405063	Tent4a
ENSMUST00000204188.2	0.000888613	0.0032002	0.100606	0.30113	0.336985	0.162296	Hnrnpa2b1
ENSMUST00000107303.9	0.00292088	0.00321381	0.100726	0.420017	0.571668	0.444728	Mlx
ENSMUST00000025639.6	0.00208347	0.0032189	0.100782	1.19432	0.973034	-0.295622	Ccdc86
ENSMUST00000087723.4	0.00158559	0.00322781	0.100956	0.321233	0.253464	-0.341839	Notch3
ENSMUST00000022614.6	0.00168922	0.00325236	0.10162	0.355842	0.462407	0.377929	Ccdc25
ENSMUST00000168722.2	0.00367523	0.00326119	0.101791	0.2878	0.387596	0.429487	Nsmce2
ENSMUST00000179360.2	0.0093036	0.00326787	0.101894	0.213382	0.430311	1.01194	Gm38393
ENSMUST00000001439.6	0.000722529	0.00327608	0.102046	0.66515	0.587704	-0.178589	Ube2c
ENSMUST00000212214.1	0.000715556	0.00331183	0.102465	0.377336	0.445249	0.238764	Csnk2a2
ENSMUST00000079735.11	0.00165927	0.00330829	0.102465	0.0620398	0.0730877	0.236433	Rpl30
ENSMUST00000020979.8	0.00165117	0.00331169	0.102465	0.353597	0.461559	0.38441	Bcap29
ENSMUST00000200100.1	0.000967559	0.00331795	0.102465	0.285116	0.330304	0.212245	Eif4e
ENSMUST00000113498.8	0.000747018	0.00330106	0.102465	0.780607	0.698834	-0.159647	Fbln2
ENSMUST00000218637.1	0.0014135	0.0033199	0.102465	0.443822	0.375485	-0.241226	Unc5b
ENSMUST00000079314.11	0.0011748	0.00331783	0.102465	0.333344	0.402614	0.272387	Gmfb
ENSMUST00000111817.7	0.0011748	0.00331783	0.102465	0.333344	0.402614	0.272387	Gmfb
ENSMUST00000056919.8	0.000715556	0.00331183	0.102465	0.377336	0.445249	0.238764	Csnk2a2
ENSMUST00000093107.11	0.00146188	0.00335172	0.103342	0.774122	0.620992	-0.317987	P4ha2
ENSMUST00000210191.1	0.000486231	0.00336877	0.103715	0.254292	0.231642	-0.134589	Rpl13a
ENSMUST00000046743.10	0.0629185	0.00337066	0.103715	1.96369	0.248519	-2.98214	Cryzl2
ENSMUST00000029644.15	0.00173404	0.00338309	0.103887	0.293181	0.376436	0.360611	Ppa2
ENSMUST00000122334.7	0.00173404	0.00338309	0.103887	0.293181	0.376436	0.360611	Ppa2
ENSMUST00000105687.8	0.00204742	0.00339286	0.104082	0.714597	0.542251	-0.398169	Tmem201
ENSMUST00000102880.4	0.00101827	0.00341438	0.104531	0.512538	0.615207	0.263413	Ppp3r1
ENSMUST00000108127.3	0.00359849	0.00341254	0.104531	0.291459	0.447207	0.617649	C9orf72
ENSMUST00000053484.7	0.00157472	0.00341983	0.104593	0.271017	0.335773	0.309103	Eea1
ENSMUST00000009039.5	0.00166914	0.00343384	0.10481	0.0618233	0.0727973	0.235734	Rpl30
ENSMUST00000061419.8	0.00107563	0.00343071	0.10481	0.342763	0.403997	0.237135	Gm9833
ENSMUST00000161368.1	0.00107721	0.00345163	0.105247	0.690966	0.570751	-0.275754	Fam89b
ENSMUST00000099955.3	0.00108112	0.00346403	0.105519	0.712814	0.589353	-0.274394	Fam89b
ENSMUST00000077925.6	0.00139858	0.00347199	0.10555	0.444964	0.377068	-0.238863	Unc5b
ENSMUST00000109057.7	0.00060396	0.00346961	0.10555	0.673711	0.590148	-0.191053	9530068E07Rik
ENSMUST00000115073.8	0.000926589	0.00347624	0.105573	0.241591	0.289919	0.263079	Stag2
ENSMUST00000186745.1	0.00145739	0.00349537	0.105638	0.164612	0.204045	0.309825	Ivns1abp
ENSMUST00000111887.9	0.00145739	0.00349537	0.105638	0.164612	0.204045	0.309825	Ivns1abp
ENSMUST00000120805.7	0.00167723	0.00349457	0.105638	0.271991	0.343433	0.336471	Dnajc19
ENSMUST00000147196.2	0.00271943	0.00348324	0.105638	0.222341	0.300178	0.433043	Mtres1
ENSMUST00000107302.7	0.00291341	0.00349575	0.105638	0.445063	0.602128	0.436059	Mlx
ENSMUST00000100937.3	0.0534125	0.00355347	0.107275	0.0901157	0.41278	2.19552	4930522L14Rik
ENSMUST00000125827.7	0.0044617	0.0035866	0.108168	0.514688	0.32995	-0.641451	Dtx2
ENSMUST00000163352.8	0.0045374	0.00361405	0.108887	0.214058	0.295539	0.465351	Ccdc58
ENSMUST00000006760.2	0.000903308	0.0036196	0.108947	0.718132	0.607533	-0.241287	Cdt1
ENSMUST00000102478.3	0.0227671	0.00363645	0.109237	6.70641	1.87982	-1.83495	Aldoc
ENSMUST00000017534.14	0.0227671	0.00363645	0.109237	6.70641	1.87982	-1.83495	Aldoc
ENSMUST00000018841.2	0.00227296	0.00365509	0.109689	0.294849	0.367035	0.315942	Aatf
ENSMUST00000199240.4	0.00130524	0.00366726	0.109945	0.1958	0.226585	0.210672	Csde1
ENSMUST00000234095.1	0.000779016	0.00368154	0.110048	0.64578	0.740288	0.197043	Srsf7
ENSMUST00000006544.8	0.00160824	0.00368157	0.110048	0.860983	0.680872	-0.3386	Gcat
ENSMUST00000153528.7	0.0086144	0.00368029	0.110048	0.0929872	0.185419	0.995683	Rnf170
ENSMUST00000118612.7	0.00520567	0.00368967	0.1101	0.434561	0.659822	0.602516	Nemp1
ENSMUST00000000001.4	0.000670052	0.00369055	0.1101	0.433017	0.497737	0.20096	Gnai3
ENSMUST00000000590.15	0.000777334	0.00370995	0.110354	0.372858	0.438111	0.232671	Rdx
ENSMUST00000163153.8	0.000777334	0.00370995	0.110354	0.372858	0.438111	0.232671	Rdx
ENSMUST00000191471.6	0.0016083	0.00370499	0.110354	0.618885	0.795058	0.361389	Lmbrd1
ENSMUST00000170002.7	0.000616258	0.00372172	0.110535	0.128396	0.147906	0.204087	Papola
ENSMUST00000167354.7	0.00156071	0.00372934	0.110535	0.325458	0.385786	0.24533	Fxr1
ENSMUST00000036952.4	0.000612884	0.00372722	0.110535	0.675281	0.591962	-0.189984	9530068E07Rik
ENSMUST00000096191.10	0.00265002	0.00373059	0.110535	0.647185	0.463775	-0.480753	Vps8
ENSMUST00000092678.9	0.000617286	0.00374713	0.110809	0.312633	0.362911	0.215146	Bclaf1
ENSMUST00000057795.11	0.00357386	0.00374551	0.110809	0.168024	0.22208	0.402412	Rsrc2
ENSMUST00000040506.7	0.00304395	0.00377915	0.111647	0.0544456	0.0748006	0.458233	Fam13b
ENSMUST00000027377.8	0.00111563	0.00379917	0.112129	1.31635	1.12656	-0.224613	Igfbp5
ENSMUST00000162175.8	0.00163767	0.00382565	0.112692	0.154309	0.186099	0.270249	Exoc5
ENSMUST00000121175.7	0.00168981	0.00382532	0.112692	0.428434	0.343887	-0.317139	Ltbp4
ENSMUST00000147684.7	0.00688899	0.00384325	0.1131	0.319799	0.444813	0.476032	Skp1a
ENSMUST00000033131.11	0.0015451	0.00385139	0.11323	0.312672	0.385763	0.303063	Lamtor1
ENSMUST00000124546.7	0.0278709	0.00386058	0.11339	0.171932	0.535352	1.63865	Glmn
ENSMUST00000116558.2	0.00105772	0.00387835	0.113803	0.746336	0.60945	-0.292319	Fam89b
ENSMUST00000050029.7	0.00102422	0.00390174	0.114378	0.783677	0.64048	-0.291106	Six1
ENSMUST00000212227.1	0.00236807	0.00393025	0.115103	0.818064	0.65114	-0.329247	Map1s
ENSMUST00000019050.11	0.00154278	0.00398096	0.116029	0.778475	0.626385	-0.313601	P4ha2
ENSMUST00000029803.11	0.000890623	0.00397045	0.116029	0.338423	0.388226	0.198069	Eif4e
ENSMUST00000050580.10	0.000643469	0.00396801	0.116029	0.197216	0.227292	0.204771	Uqcrh
ENSMUST00000015100.14	0.00194714	0.00397883	0.116029	0.44642	0.535337	0.262046	Ppp1cb
ENSMUST00000201360.3	0.00194714	0.00397883	0.116029	0.44642	0.535337	0.262046	Ppp1cb
ENSMUST00000040430.7	0.000579203	0.00398671	0.116085	0.837112	0.755645	-0.147712	Vat1
ENSMUST00000001339.5	0.00156978	0.00404531	0.117678	0.186609	0.23213	0.314916	Rrp15
ENSMUST00000121705.7	0.00218132	0.00408473	0.118158	0.147956	0.192439	0.379233	Stx4a
ENSMUST00000185800.6	0.000630516	0.00408482	0.118158	0.313566	0.363442	0.212954	Bclaf1
ENSMUST00000026520.13	0.00218091	0.00407372	0.118158	0.179685	0.223824	0.316898	Paip1
ENSMUST00000174616.7	0.00145746	0.00408515	0.118158	0.776469	0.626141	-0.310439	P4ha2
ENSMUST00000033075.13	0.00218132	0.00408473	0.118158	0.147956	0.192439	0.379233	Stx4a
ENSMUST00000043881.11	0.000630516	0.00408482	0.118158	0.313566	0.363442	0.212954	Bclaf1
ENSMUST00000050827.13	0.00358216	0.00410393	0.118588	0.168024	0.221534	0.39886	Rsrc2
ENSMUST00000014370.10	0.00233385	0.00411959	0.118815	0.374195	0.450543	0.267877	Cacybp
ENSMUST00000182489.7	0.003567	0.00411836	0.118815	0.165204	0.21689	0.392715	Rsrc2
ENSMUST00000119311.7	0.0240496	0.00416249	0.119938	0.280398	0.675928	1.2694	Auh
ENSMUST00000230219.1	0.0008769	0.00417457	0.120172	0.696457	0.815634	0.227887	Rbx1
ENSMUST00000115049.8	0.000815229	0.00420774	0.120659	0.182164	0.15458	-0.236887	Slc4a2
ENSMUST00000115047.2	0.000815229	0.00420774	0.120659	0.182164	0.15458	-0.236887	Slc4a2
ENSMUST00000020637.8	0.000393719	0.00420154	0.120659	0.482316	0.526235	0.125728	Canx
ENSMUST00000122288.1	0.00193868	0.0042153	0.120659	0.415614	0.526465	0.341095	Sec22b
ENSMUST00000179865.7	0.000393719	0.00420154	0.120659	0.482316	0.526235	0.125728	Canx
ENSMUST00000032551.7	0.00820071	0.00421506	0.120659	0.320918	0.544909	0.763812	Zik1
ENSMUST00000163402.7	0.00374209	0.00424601	0.121423	0.341012	0.482153	0.499667	Synj2bp
ENSMUST00000123594.7	0.00122928	0.00425357	0.121525	0.798991	0.687005	-0.217859	Otub1
ENSMUST00000019405.3	0.00282105	0.00427747	0.122093	0.811643	0.643247	-0.335472	Map1s
ENSMUST00000239099.1	0.00171702	0.0042877	0.12227	0.375015	0.47868	0.352116	Eef1akmt1
ENSMUST00000209693.1	0.000805583	0.00431505	0.122819	0.361077	0.325185	-0.151045	Rpl18
ENSMUST00000239351.1	0.00153664	0.00431403	0.122819	0.259572	0.323501	0.31764	Ccdc50
ENSMUST00000021381.5	0.00131676	0.00433347	0.123228	0.237653	0.291609	0.295182	Pnn
ENSMUST00000015791.5	0.000898615	0.00436941	0.123902	0.390215	0.337999	-0.207248	Lama5
ENSMUST00000130911.7	0.00211358	0.00436552	0.123902	0.237251	0.311452	0.392593	Nfyb
ENSMUST00000168186.7	0.000647332	0.00436278	0.123902	0.130868	0.150609	0.202699	Papola
ENSMUST00000153892.1	0.00133248	0.00437811	0.123917	0.0400633	0.0499004	0.316771	Sumo2
ENSMUST00000040484.5	0.00161245	0.00437658	0.123917	0.348176	0.438614	0.333134	Gcsh
ENSMUST00000028583.7	0.00112599	0.0043915	0.12393	0.488611	0.579779	0.246816	Lin7c
ENSMUST00000074806.11	0.00376222	0.00438948	0.12393	0.928306	0.638023	-0.540993	H2-Q2
ENSMUST00000148235.7	0.00188805	0.00439141	0.12393	0.57007	0.760465	0.415743	Cmc2
ENSMUST00000121521.1	0.00180507	0.00439489	0.12393	0.480533	0.639626	0.412592	G2e3
ENSMUST00000138434.7	0.00212983	0.00440339	0.12394	0.121438	0.158142	0.380997	Srsf5
ENSMUST00000034147.3	0.00110766	0.00440099	0.12394	0.341225	0.417152	0.289848	Zfp330
ENSMUST00000020931.5	0.0009102	0.00440787	0.123951	0.132021	0.155799	0.238922	Smc6
ENSMUST00000225690.1	0.0107402	0.00441467	0.124027	0.837757	1.85142	1.14403	Gm49392
ENSMUST00000142062.7	0.00187817	0.00449001	0.125911	0.151804	0.181117	0.25471	Eef1b2
ENSMUST00000101305.8	0.0158982	0.00448886	0.125911	0.211988	0.499504	1.23651	Atrx
ENSMUST00000114160.1	0.00139095	0.0045172	0.12644	0.454426	0.564649	0.313308	Fam50a
ENSMUST00000094280.3	0.000778538	0.00451423	0.12644	1.03128	0.915209	-0.172263	Chchd2
ENSMUST00000108369.8	0.00169473	0.00452245	0.12647	0.427479	0.344502	-0.31134	Ltbp4
ENSMUST00000192561.5	0.00206918	0.00453399	0.126676	0.316977	0.428586	0.435209	Lin9
ENSMUST00000200298.1	0.000792402	0.00453916	0.126696	0.330019	0.384868	0.221816	Pitpnb
ENSMUST00000033934.4	0.00180736	0.00454302	0.126696	0.518155	0.689201	0.411542	Mrps31
ENSMUST00000071230.7	0.00101185	0.00454754	0.126705	0.474793	0.540741	0.187638	Eif2s1
ENSMUST00000164127.7	0.00206938	0.00456371	0.127039	0.388134	0.507189	0.385971	Ccnh
ENSMUST00000067496.6	0.00134229	0.0045946	0.127432	0.419679	0.49244	0.230662	Atpif1
ENSMUST00000069221.11	0.000750823	0.00459333	0.127432	0.435844	0.492667	0.176802	Syncrip
ENSMUST00000060435.6	0.00111003	0.00459059	0.127432	0.643968	0.537224	-0.261465	Selenon
ENSMUST00000174282.7	0.000750823	0.00459333	0.127432	0.435844	0.492667	0.176802	Syncrip
ENSMUST00000027264.9	0.00259592	0.00466122	0.129162	0.0367085	0.0515041	0.488574	Asnsd1
ENSMUST00000100026.9	0.00152324	0.00469476	0.129973	0.258555	0.321526	0.314464	Ccdc50
ENSMUST00000140299.2	0.00169984	0.00479097	0.132464	0.101059	0.130204	0.365574	Rxylt1
ENSMUST00000048096.11	0.00527551	0.00479347	0.132464	0.210147	0.321308	0.612562	Tlr4
ENSMUST00000209623.1	0.0206242	0.00481049	0.132573	0.125569	0.289311	1.20415	Znrd1as
ENSMUST00000162374.3	0.0109178	0.0048097	0.132573	0.350471	0.639315	0.86723	Gm28374
ENSMUST00000115776.1	0.00210059	0.0048105	0.132573	0.440145	0.549295	0.319602	Ube2v2
ENSMUST00000032399.11	0.00169635	0.00482462	0.132841	0.252063	0.302513	0.263213	Kras
ENSMUST00000050328.14	0.000511494	0.00483801	0.132848	0.425085	0.467998	0.13875	Eif2s3x
ENSMUST00000054607.15	0.000552872	0.00483555	0.132848	0.798926	0.723208	-0.143651	Ahcy
ENSMUST00000197874.1	0.00618155	0.00483163	0.132848	0.86687	0.551365	-0.652807	Mmp14
ENSMUST00000231962.1	0.00118454	0.0048526	0.133013	0.427029	0.523025	0.292546	Gpx8
ENSMUST00000031009.7	0.00362573	0.00485714	0.133013	0.594834	0.870995	0.550177	Nsg1
ENSMUST00000201363.3	0.00362573	0.00485714	0.133013	0.594834	0.870995	0.550177	Nsg1
ENSMUST00000095664.5	0.00126234	0.00486548	0.133121	0.115335	0.141838	0.298419	Tmf1
ENSMUST00000217203.1	0.00282736	0.00487868	0.133362	0.681214	0.901959	0.404953	Gm3776
ENSMUST00000022623.12	0.00149763	0.00489019	0.133557	0.803877	0.684307	-0.232331	Trim35
ENSMUST00000020118.4	0.00108454	0.00491267	0.13381	0.9178	0.758242	-0.27552	Dusp6
ENSMUST00000034138.6	0.00109453	0.00490886	0.13381	0.37306	0.42464	0.186833	Dnaja2
ENSMUST00000187521.6	0.00886182	0.00490825	0.13381	0.0892929	0.0516764	-0.789039	Ibtk
ENSMUST00000023489.10	0.00105245	0.00491775	0.133828	0.416497	0.501563	0.268124	Fyttd1
ENSMUST00000108365.3	0.00279246	0.00492975	0.134034	0.40285	0.500392	0.312816	Rbis
ENSMUST00000040177.6	0.0200722	0.00494079	0.134215	0.130618	0.298943	1.19451	Znrd1as
ENSMUST00000031227.10	0.00171397	0.00494532	0.134217	0.340546	0.435041	0.353301	Zfp326
ENSMUST00000101367.8	0.00260484	0.00497973	0.13479	0.278542	0.362235	0.379029	Nt5c3
ENSMUST00000236234.1	0.00245155	0.0049712	0.13479	0.385193	0.496173	0.365263	Haus1
ENSMUST00000105366.1	0.00164154	0.004979	0.13479	0.652276	0.562571	-0.213447	Atp5d
ENSMUST00000064941.6	0.00141545	0.00499436	0.135066	0.501185	0.405157	-0.306861	Nr1d1
ENSMUST00000027178.12	0.00266731	0.0050108	0.13519	0.206339	0.278679	0.433585	Als2
ENSMUST00000049920.13	0.00233086	0.00501231	0.13519	0.132051	0.177336	0.425385	Ino80
ENSMUST00000163058.1	0.00266731	0.0050108	0.13519	0.206339	0.278679	0.433585	Als2
ENSMUST00000173801.7	0.000781622	0.00501705	0.135198	0.437318	0.494658	0.177749	Syncrip
ENSMUST00000209885.1	0.000611785	0.00503518	0.135566	0.113528	0.130368	0.199543	Tfdp1
ENSMUST00000036570.4	0.00313982	0.00505966	0.136104	0.37715	0.486235	0.366513	Appl1
ENSMUST00000110031.3	0.020212	0.00506963	0.136175	0.296209	0.658606	1.1528	Auh
ENSMUST00000028135.14	0.000565679	0.0050756	0.136175	0.437371	0.398371	-0.134743	Fam129b
ENSMUST00000078988.9	0.00238882	0.00507573	0.136175	4.95122	3.89167	-0.347396	Lpp
ENSMUST00000041544.7	0.00073949	0.00508288	0.136246	0.776593	0.699156	-0.151545	Fbln2
ENSMUST00000032459.13	0.0021276	0.00509694	0.136503	1.11949	0.828549	-0.43418	Vgll4
ENSMUST00000154236.1	0.00133458	0.00514059	0.136827	0.703455	0.578521	-0.282089	Mrps34
ENSMUST00000144660.2	0.00274898	0.00514047	0.136827	0.0390607	0.0556804	0.51145	Gm28551
ENSMUST00000031793.7	0.00222367	0.00511895	0.136827	0.289967	0.372109	0.359839	Nt5c3
ENSMUST00000043907.13	0.00133458	0.00514059	0.136827	0.703455	0.578521	-0.282089	Mrps34
ENSMUST00000108864.1	0.0484192	0.00513519	0.136827	2.06415	20.1136	3.28455	Fat2
ENSMUST00000068853.12	0.0484192	0.00513519	0.136827	2.06415	20.1136	3.28455	Fat2
ENSMUST00000038053.13	0.00232121	0.00511406	0.136827	4.93406	3.8862	-0.344414	Lpp
ENSMUST00000028336.6	0.00267588	0.0051657	0.137316	0.362512	0.483072	0.414209	Arl6ip6
ENSMUST00000167671.1	0.000821212	0.00516895	0.137316	0.602529	0.53704	-0.166	Ckap4
ENSMUST00000037190.14	0.00174827	0.00517251	0.137316	0.265092	0.321033	0.276227	Hpf1
ENSMUST00000048578.2	0.00136426	0.00518805	0.137608	0.2553	0.316529	0.310143	Ttc1
ENSMUST00000000594.8	0.00290447	0.00520019	0.137689	0.537494	0.678586	0.336283	C1d
ENSMUST00000170757.2	0.00616727	0.00519584	0.137689	0.167834	0.288511	0.78159	C2cd2
ENSMUST00000231468.1	0.00619703	0.0052342	0.138469	0.216539	0.32388	0.580833	Ccdc58
ENSMUST00000053871.4	0.000824696	0.00525534	0.138787	0.602502	0.53704	-0.165935	Ckap4
ENSMUST00000119158.7	0.000891888	0.00525409	0.138787	0.349362	0.391049	0.162626	Tpm3
ENSMUST00000023849.14	0.00305214	0.00526509	0.138795	0.823399	0.630584	-0.384902	Noct
ENSMUST00000167780.1	0.00305214	0.00526509	0.138795	0.823399	0.630584	-0.384902	Noct
ENSMUST00000200570.4	0.00351418	0.00526938	0.138795	0.0924239	0.132791	0.522815	Zzz3
ENSMUST00000106026.2	0.0129639	0.00528242	0.138898	0.214732	0.438842	1.03117	Zfp995
ENSMUST00000190066.6	0.0129639	0.00528242	0.138898	0.214732	0.438842	1.03117	Zfp995
ENSMUST00000108195.9	0.00172218	0.00529538	0.139118	0.276437	0.346943	0.32775	Dnajc19
ENSMUST00000060049.7	0.00244631	0.00531437	0.139496	0.257835	0.338897	0.394396	Haus3
ENSMUST00000166743.8	0.000694649	0.00532789	0.13961	1.53571	1.33462	-0.202477	Mapk1ip1l
ENSMUST00000021332.9	0.001197	0.00532694	0.13961	0.428291	0.502356	0.230121	Fkbp3
ENSMUST00000115096.3	0.0233776	0.00537814	0.140378	1.40511	0.468811	-1.5836	Plxna4
ENSMUST00000164235.2	0.000691565	0.00538091	0.140378	1.53536	1.33462	-0.202145	Mapk1ip1l
ENSMUST00000065753.1	0.0081638	0.00537138	0.140378	1.62534	0.855977	-0.925102	Trp53rkb
ENSMUST00000030797.3	0.00200302	0.00537879	0.140378	0.512624	0.637171	0.313781	Vamp3
ENSMUST00000223736.1	0.00112419	0.00538494	0.140378	0.307553	0.363648	0.241707	Ddx46
ENSMUST00000172272.7	0.00113279	0.00536817	0.140378	0.307553	0.363764	0.242169	Ddx46
ENSMUST00000018963.10	0.00282208	0.00540847	0.1404	0.0367912	0.0501985	0.448282	Lsp1
ENSMUST00000071592.11	0.00121784	0.00540888	0.1404	0.499971	0.419897	-0.251808	Prmt7
ENSMUST00000170909.1	0.000614832	0.00539313	0.1404	0.113678	0.130443	0.198468	Tfdp1
ENSMUST00000105968.7	0.00282208	0.00540847	0.1404	0.0367912	0.0501985	0.448282	Lsp1
ENSMUST00000105967.7	0.00282208	0.00540847	0.1404	0.0367912	0.0501985	0.448282	Lsp1
ENSMUST00000110706.1	0.00262283	0.00542551	0.140643	0.483045	0.653977	0.437082	Haus2
ENSMUST00000022281.4	0.000751334	0.0054275	0.140643	0.436541	0.510231	0.225033	Mtrex
ENSMUST00000049060.7	0.00428367	0.00544074	0.140746	0.135475	0.212586	0.650022	Cep135
ENSMUST00000121979.7	0.00428367	0.00544074	0.140746	0.135475	0.212586	0.650022	Cep135
ENSMUST00000125040.7	0.00199308	0.00544683	0.140783	0.2141	0.277785	0.375686	Pcnp
ENSMUST00000048642.14	0.00141309	0.00547412	0.141368	0.293999	0.350659	0.254257	Parl
ENSMUST00000098537.3	0.00256561	0.00552255	0.142498	0.556069	0.721069	0.374872	Gsta1
ENSMUST00000099546.5	0.00198966	0.00552885	0.142539	0.947708	0.712121	-0.412321	Chst14
ENSMUST00000238997.1	0.000725002	0.00554149	0.142623	0.774109	0.689741	-0.166482	Tecr
ENSMUST00000121959.2	0.00536338	0.00554109	0.142623	0.424145	0.25936	-0.709602	Arhgdig
ENSMUST00000217906.1	0.00700523	0.00555543	0.142861	0.0796194	0.136544	0.778172	Smc6
ENSMUST00000020285.9	0.000610427	0.00559311	0.143197	0.524554	0.590951	0.171948	Sar1a
ENSMUST00000023580.7	0.00285914	0.00557373	0.143197	0.132279	0.182343	0.463067	Usp25
ENSMUST00000107618.8	0.00115493	0.00560326	0.143197	0.613496	0.525812	-0.222506	Kirrel
ENSMUST00000130368.7	0.00257657	0.00560625	0.143197	0.46779	0.595046	0.347141	Wdr61
ENSMUST00000159976.7	0.00115493	0.00560326	0.143197	0.613496	0.525812	-0.222506	Kirrel
ENSMUST00000078185.13	0.00082959	0.00558696	0.143197	0.632077	0.561895	-0.169798	Nfic
ENSMUST00000025679.10	0.00111526	0.00558793	0.143197	0.816405	0.70835	-0.204821	Otub1
ENSMUST00000193625.1	0.00177211	0.00558275	0.143197	0.066124	0.0855693	0.37192	Aida
ENSMUST00000178486.8	0.00567333	0.00561683	0.143227	0.34472	0.261127	-0.400677	Kmt2d
ENSMUST00000023741.15	0.00567333	0.00561683	0.143227	0.34472	0.261127	-0.400677	Kmt2d
ENSMUST00000038434.3	0.00194318	0.00563556	0.143584	0.781968	0.596934	-0.38954	Rpp25l
ENSMUST00000111018.1	0.0034619	0.00566204	0.144006	0.249413	0.317373	0.347646	Srp9
ENSMUST00000122253.1	0.00101956	0.00566093	0.144006	0.250781	0.303056	0.273158	Pcnp
ENSMUST00000068452.9	0.000994238	0.00566636	0.144006	0.240136	0.210703	-0.188644	Cnot1
ENSMUST00000123843.2	0.0145133	0.00567573	0.144124	0.148722	0.318682	1.0995	Spopl
ENSMUST00000114701.9	0.0677752	0.00570241	0.14468	0.64277	5.99011	3.22021	Pi16
ENSMUST00000167190.8	0.0436721	0.00572746	0.145194	1.2331	0.284613	-2.11522	Mdga1
ENSMUST00000167875.8	0.00380318	0.00575952	0.145764	0.302978	0.392986	0.375265	Spc25
ENSMUST00000025800.14	0.0883809	0.0057579	0.145764	0.156642	0.486059	1.63366	Pip5k1b
ENSMUST00000022518.7	0.00166298	0.00578427	0.146268	0.381597	0.48138	0.335126	Eef1akmt1
ENSMUST00000119976.7	0.0141172	0.00580171	0.146456	0.548092	0.280742	-0.96517	Ankle1
ENSMUST00000120725.1	0.0141172	0.00580171	0.146456	0.548092	0.280742	-0.96517	Ankle1
ENSMUST00000239066.1	0.0028593	0.00582255	0.146456	0.132494	0.182343	0.460723	Usp25
ENSMUST00000236063.1	0.133572	0.00582543	0.146456	0.184648	0.727276	1.97772	As3mt
ENSMUST00000166821.7	0.0102105	0.00581733	0.146456	0.131505	0.255372	0.957482	Mlh3
ENSMUST00000220854.1	0.0102105	0.00581733	0.146456	0.131505	0.255372	0.957482	Mlh3
ENSMUST00000019378.7	0.0102105	0.00581733	0.146456	0.131505	0.255372	0.957482	Mlh3
ENSMUST00000048192.8	0.00243085	0.00583071	0.146467	0.390709	0.500536	0.357379	Haus1
ENSMUST00000027252.7	0.00128	0.00585956	0.14707	0.229306	0.270684	0.239337	Eif5b
ENSMUST00000060148.5	0.00601898	0.00587414	0.147071	0.0600055	0.0382211	-0.650727	Hivep1
ENSMUST00000012873.15	0.00730243	0.00586557	0.147071	0.235304	0.386144	0.714615	Zfp729b
ENSMUST00000225167.1	0.00621758	0.00587135	0.147071	0.679514	1.10009	0.695051	Gm49391
ENSMUST00000112673.8	0.0908256	0.00588505	0.147223	0.157656	0.494531	1.64928	Pip5k1b
ENSMUST00000092584.5	0.00159976	0.00590054	0.147489	2.01361	1.70768	-0.237748	Marcks
ENSMUST00000023673.13	0.00150534	0.00593279	0.148173	0.643151	0.531055	-0.276296	Runx1
ENSMUST00000109394.2	0.000729051	0.00596337	0.148815	0.332287	0.391131	0.235222	Cbfb
ENSMUST00000219506.1	0.000622849	0.00599078	0.149254	0.527465	0.594	0.171387	Sar1a
ENSMUST00000155094.7	0.0724228	0.00598778	0.149254	4.31865	0.664045	-2.70123	Sp100
ENSMUST00000044492.9	0.00350836	0.00601367	0.149701	0.159534	0.228943	0.521123	Akap9
ENSMUST00000176555.7	0.00667138	0.00602433	0.149843	0.186361	0.292383	0.649761	Ube2e2
ENSMUST00000113752.7	0.00359822	0.00604779	0.150304	0.266479	0.350589	0.395758	Tprkb
ENSMUST00000187606.6	0.000672487	0.00610804	0.150437	0.663944	0.58038	-0.194064	Ly6e
ENSMUST00000188042.1	0.000672487	0.00610804	0.150437	0.663944	0.58038	-0.194064	Ly6e
ENSMUST00000185861.6	0.000672487	0.00610804	0.150437	0.663944	0.58038	-0.194064	Ly6e
ENSMUST00000067137.13	0.00359404	0.00610046	0.150437	0.266578	0.350589	0.395224	Tprkb
ENSMUST00000113753.7	0.00371423	0.00615718	0.150437	0.274598	0.361978	0.398579	Tprkb
ENSMUST00000115397.7	0.00252429	0.00611901	0.150437	0.6349	0.47078	-0.431477	Vps8
ENSMUST00000188866.6	0.000672487	0.00610804	0.150437	0.663944	0.58038	-0.194064	Ly6e
ENSMUST00000015333.11	0.0048311	0.0060826	0.150437	0.10629	0.177714	0.741543	Casd1
ENSMUST00000117598.7	0.00252429	0.00611901	0.150437	0.6349	0.47078	-0.431477	Vps8
ENSMUST00000051698.13	0.000672487	0.00610804	0.150437	0.663944	0.58038	-0.194064	Ly6e
ENSMUST00000206122.1	0.00711544	0.00615423	0.150437	0.195592	0.32466	0.731084	Hddc3
ENSMUST00000118583.7	0.00178069	0.00614984	0.150437	0.438679	0.354824	-0.306062	Ltbp4
ENSMUST00000191436.6	0.000672487	0.00610804	0.150437	0.663944	0.58038	-0.194064	Ly6e
ENSMUST00000210967.1	0.00039639	0.00613198	0.150437	0.31013	0.286323	-0.115232	Rpl13a
ENSMUST00000200680.3	0.00359404	0.00610046	0.150437	0.266578	0.350589	0.395224	Tprkb
ENSMUST00000206074.1	0.00711544	0.00615423	0.150437	0.195592	0.32466	0.731084	Hddc3
ENSMUST00000113505.3	0.00344837	0.00613974	0.150437	0.623993	0.852431	0.450053	Rsl24d1
ENSMUST00000169343.7	0.000672487	0.00610804	0.150437	0.663944	0.58038	-0.194064	Ly6e
ENSMUST00000049863.11	0.00231423	0.00615404	0.150437	0.964367	0.749048	-0.364523	Pofut1
ENSMUST00000206370.1	0.0138926	0.00613791	0.150437	0.133138	0.27402	1.04136	Tfpt
ENSMUST00000187284.6	0.000672487	0.00610804	0.150437	0.663944	0.58038	-0.194064	Ly6e
ENSMUST00000025019.8	0.00534275	0.00619353	0.151204	0.424145	0.261203	-0.699383	Arhgdig
ENSMUST00000211887.1	0.00104956	0.00624195	0.151279	0.243528	0.213721	-0.18836	Cnot1
ENSMUST00000022311.11	0.00573204	0.00623992	0.151279	0.721377	0.454829	-0.665429	Oxsm
ENSMUST00000027404.11	0.00266875	0.00623227	0.151279	0.321706	0.245462	-0.390245	Ptprn
ENSMUST00000112625.8	0.00573204	0.00623992	0.151279	0.721377	0.454829	-0.665429	Oxsm
ENSMUST00000182539.7	0.00142144	0.00623443	0.151279	0.414214	0.330281	-0.326682	Ccnd3
ENSMUST00000126540.7	0.00167313	0.00620352	0.151279	8.72492	11.189	0.358868	Prl2c5
ENSMUST00000112624.2	0.00573204	0.00623992	0.151279	0.721377	0.454829	-0.665429	Oxsm
ENSMUST00000098473.10	0.00104956	0.00624195	0.151279	0.243528	0.213721	-0.18836	Cnot1
ENSMUST00000143054.1	0.0039864	0.00624643	0.151279	0.303403	0.437802	0.529046	Taf13
ENSMUST00000110030.9	0.000456914	0.00624642	0.151279	0.236578	0.264039	0.158435	Snx5
ENSMUST00000027792.5	0.00367909	0.0062752	0.151855	0.291231	0.368891	0.34103	Srp9
ENSMUST00000220291.1	0.0010522	0.00628385	0.151943	0.823597	0.671986	-0.293508	Dusp6
ENSMUST00000220895.1	0.00278769	0.00629374	0.152061	0.227757	0.316715	0.47569	Prxl2c
ENSMUST00000185384.6	0.00292877	0.00631309	0.152408	0.403645	0.499851	0.308412	Rbis
ENSMUST00000033811.13	0.00249533	0.00632619	0.152602	0.406513	0.548154	0.431279	Morc4
ENSMUST00000156713.7	0.00105537	0.0063469	0.152859	0.654367	0.539047	-0.279689	Gart
ENSMUST00000171999.8	0.00205359	0.00634458	0.152859	0.802754	0.629628	-0.350457	Gcat
ENSMUST00000034432.6	0.00132569	0.00635411	0.152912	0.157738	0.187421	0.248755	Cfdp1
ENSMUST00000109203.8	0.0025577	0.00636299	0.153004	0.176519	0.21992	0.317153	Paip1
ENSMUST00000018246.5	0.00453771	0.00637168	0.153037	29.011	20.3332	-0.512759	H2bc4
ENSMUST00000038618.12	0.00161456	0.00637947	0.153037	0.413029	0.335755	-0.298834	Ltbp4
ENSMUST00000021368.9	0.00162018	0.00637712	0.153037	0.291124	0.36247	0.316229	Nemf
ENSMUST00000034453.5	0.002002	0.00640462	0.153458	8.92807	7.16386	-0.317612	Acta1
ENSMUST00000057208.12	0.001126	0.00640714	0.153458	0.37648	0.456445	0.277865	Mrps9
ENSMUST00000143987.8	0.000792944	0.00642623	0.153794	0.287857	0.324966	0.174933	Ndufv2
ENSMUST00000232036.1	0.00136137	0.00643398	0.153858	0.277867	0.330409	0.249858	Parl
ENSMUST00000154184.4	0.00310345	0.00644024	0.153887	0.627418	0.486296	-0.36759	Shisa5
ENSMUST00000113623.7	0.0409331	0.00645713	0.153927	0.111139	0.440171	1.9857	Glb1l
ENSMUST00000155716.7	0.0409331	0.00645713	0.153927	0.111139	0.440171	1.9857	Glb1l
ENSMUST00000080067.12	0.000813689	0.00645323	0.153927	0.183568	0.157254	-0.223223	Slc4a2
ENSMUST00000237365.1	0.000839734	0.00646597	0.154017	0.342182	0.397692	0.216885	Matr3
ENSMUST00000108192.1	0.00157301	0.00649766	0.154377	0.583694	0.463224	-0.333502	Polr2i
ENSMUST00000081702.11	0.00116927	0.00649281	0.154377	0.186517	0.228143	0.290635	Trabd
ENSMUST00000165690.1	0.00116927	0.00649281	0.154377	0.186517	0.228143	0.290635	Trabd
ENSMUST00000190433.1	0.0624771	0.00650142	0.154377	0.482475	1.61417	1.74226	Slurp1
ENSMUST00000014174.13	0.155927	0.00652086	0.154476	0.53753	3.29321	2.61508	Pax5
ENSMUST00000107825.8	0.155927	0.00652086	0.154476	0.53753	3.29321	2.61508	Pax5
ENSMUST00000102932.9	0.155927	0.00652086	0.154476	0.53753	3.29321	2.61508	Pax5
ENSMUST00000097653.10	0.000983342	0.00653158	0.15461	0.647615	0.57648	-0.167865	Col6a3
ENSMUST00000040154.8	0.00178717	0.00654431	0.15479	0.660129	0.565056	-0.224355	Cox6a1
ENSMUST00000126957.8	0.00210578	0.00655578	0.154835	0.190112	0.232912	0.292933	Paip1
ENSMUST00000216973.1	0.00428495	0.0065564	0.154835	0.110749	0.16721	0.594365	Rp9
ENSMUST00000172571.7	0.000491383	0.00656264	0.154862	0.484702	0.439498	-0.141241	Bag6
ENSMUST00000220449.1	0.00191282	0.00657913	0.155131	0.342114	0.417336	0.286734	Gm20075
ENSMUST00000212276.1	0.00360408	0.00659663	0.155422	0.72683	0.481416	-0.594334	2900026A02Rik
ENSMUST00000028909.4	0.000457805	0.00661287	0.155682	0.236983	0.264301	0.157397	Snx5
ENSMUST00000200409.4	0.00338376	0.0066179	0.155682	0.0602833	0.0846744	0.490167	Ap1ar
ENSMUST00000163119.7	0.00123712	0.00663054	0.155859	0.154473	0.179998	0.22063	Cul3
ENSMUST00000229159.1	0.0023571	0.00663719	0.155894	0.0600536	0.0510225	-0.235117	Lgals1
ENSMUST00000113835.9	0.00207419	0.00664886	0.156048	0.235326	0.310947	0.40201	Zfp638
ENSMUST00000171904.2	0.001256	0.00668524	0.156197	0.874455	0.74976	-0.221956	Kcnn4
ENSMUST00000205428.1	0.001256	0.00668524	0.156197	0.874455	0.74976	-0.221956	Kcnn4
ENSMUST00000139324.7	0.00625597	0.00668218	0.156197	0.352531	0.585585	0.732127	Donson
ENSMUST00000166735.7	0.00100227	0.00668605	0.156197	0.134967	0.163489	0.276586	Papola
ENSMUST00000036541.7	0.00409263	0.00666049	0.156197	0.102292	0.158653	0.633181	Arl5a
ENSMUST00000195905.4	0.00151172	0.00667341	0.156197	0.582784	0.472657	-0.302167	Frrs1
ENSMUST00000171461.2	0.00359057	0.00670596	0.156301	0.188051	0.246347	0.389567	Rnf14
ENSMUST00000030117.4	0.000842376	0.00669626	0.156301	0.568675	0.652067	0.197414	Smu1
ENSMUST00000236116.1	0.00359057	0.00670596	0.156301	0.188051	0.246347	0.389567	Rnf14
ENSMUST00000021682.8	0.0176062	0.00671286	0.156342	0.443727	0.889058	1.00261	Angel1
ENSMUST00000220904.1	0.00245943	0.00675791	0.15727	0.525127	0.381605	-0.460588	Dtna
ENSMUST00000021001.9	0.000734903	0.00680262	0.158068	0.369834	0.421975	0.190279	Rab10
ENSMUST00000235960.1	0.000757504	0.0068026	0.158068	0.331238	0.384963	0.216852	Matr3
ENSMUST00000001672.11	0.000937274	0.00682099	0.158374	0.159287	0.183748	0.206104	Ifrd1
ENSMUST00000049263.8	0.00349409	0.00684438	0.158685	0.174056	0.2228	0.356198	Sltm
ENSMUST00000143771.1	0.0037072	0.00684483	0.158685	0.12045	0.170789	0.503777	Pnpla8
ENSMUST00000144826.1	0.0035334	0.00685428	0.158783	0.779012	0.589073	-0.403199	Noct
ENSMUST00000221817.1	0.000778488	0.00690231	0.159774	0.648013	0.579742	-0.160612	Nfic
ENSMUST00000222711.1	0.00114184	0.00692804	0.160125	0.093299	0.0747666	-0.319468	Cep170b
ENSMUST00000179041.7	0.00114184	0.00692804	0.160125	0.093299	0.0747666	-0.319468	Cep170b
ENSMUST00000169426.7	0.00768785	0.00693531	0.160171	0.200251	0.279926	0.483238	Anp32e
ENSMUST00000118236.7	0.0019397	0.00697224	0.160536	0.384001	0.476534	0.311468	Ube2v2
ENSMUST00000035038.7	0.002638	0.00696893	0.160536	0.172389	0.235872	0.452334	Faim
ENSMUST00000031167.5	0.00126199	0.00695904	0.160536	0.382084	0.447685	0.228592	Polr2b
ENSMUST00000117966.1	0.000778026	0.00696937	0.160536	0.648013	0.579826	-0.160401	Nfic
ENSMUST00000016977.14	0.00155817	0.00699596	0.160854	0.473985	0.577081	0.283933	Mrps18c
ENSMUST00000109166.7	0.00157887	0.00699664	0.160854	0.0850438	0.105936	0.316917	Aida
ENSMUST00000121949.1	0.000647534	0.00701278	0.16086	0.378121	0.433425	0.196933	Heatr3
ENSMUST00000036497.15	0.00094861	0.00701264	0.16086	0.364017	0.428484	0.235236	Prkar2b
ENSMUST00000003079.11	0.00094861	0.00701264	0.16086	0.364017	0.428484	0.235236	Prkar2b
ENSMUST00000124187.7	0.00224255	0.00703352	0.161214	0.52781	0.697434	0.402037	Haus2
ENSMUST00000005365.14	0.00344715	0.00705383	0.161435	0.322061	0.408267	0.342182	Spc25
ENSMUST00000112320.7	0.00344715	0.00705383	0.161435	0.322061	0.408267	0.342182	Spc25
ENSMUST00000049166.4	0.00444218	0.00707858	0.16188	0.247029	0.347715	0.493226	Bet1
ENSMUST00000118923.7	0.00253274	0.00710171	0.162165	0.624532	0.465176	-0.424999	Vps8
ENSMUST00000096192.11	0.00253274	0.00710171	0.162165	0.624532	0.465176	-0.424999	Vps8
ENSMUST00000112911.8	0.00262652	0.00713133	0.162719	0.171949	0.234945	0.450341	Faim
ENSMUST00000110837.1	0.00201811	0.00714119	0.162821	0.923795	0.700372	-0.399452	Chst14
ENSMUST00000173550.7	0.000479553	0.00716671	0.162856	0.489093	0.444274	-0.138656	Bag6
ENSMUST00000040260.10	0.00152027	0.00716951	0.162856	0.582248	0.473211	-0.299152	Frrs1
ENSMUST00000099689.4	0.0339576	0.00715925	0.162856	2.87905	0.802531	-1.84297	Gm13889
ENSMUST00000211061.1	0.000770389	0.00716462	0.162856	0.394741	0.358513	-0.138879	Rpl18
ENSMUST00000033598.8	0.000889481	0.00715626	0.162856	0.584123	0.680311	0.219922	Sh3bgrl
ENSMUST00000182955.7	0.0025928	0.00717766	0.162919	0.149876	0.20391	0.444168	Rsrc2
ENSMUST00000109072.1	0.00109012	0.00722888	0.16372	0.418041	0.473662	0.180213	Skp1a
ENSMUST00000229549.1	0.00183807	0.00722915	0.16372	0.358259	0.456727	0.350327	Copz1
ENSMUST00000037324.11	0.00109012	0.00722888	0.16372	0.418041	0.473662	0.180213	Skp1a
ENSMUST00000079213.5	0.00185751	0.00725076	0.164088	0.419107	0.516926	0.30264	Prpf38a
ENSMUST00000054544.6	0.0023132	0.0072954	0.16473	0.329206	0.388294	0.238158	Rpl36al
ENSMUST00000226111.1	0.00107887	0.00728594	0.16473	0.282872	0.341418	0.271389	Smc5
ENSMUST00000110620.1	0.0023132	0.0072954	0.16473	0.329206	0.388294	0.238158	Rpl36al
ENSMUST00000043082.15	0.00317714	0.00730723	0.164874	0.129982	0.180422	0.47306	Pnpla8
ENSMUST00000113211.7	0.00233884	0.00732274	0.165062	0.163905	0.192362	0.230965	Rpl36a
ENSMUST00000207826.1	0.00518494	0.00732642	0.165062	0.213961	0.333942	0.64225	Zfp654
ENSMUST00000237061.1	0.000758412	0.00734035	0.165131	0.331541	0.384787	0.214875	Matr3
ENSMUST00000236507.1	0.000758412	0.00734035	0.165131	0.331541	0.384787	0.214875	Matr3
ENSMUST00000203954.2	0.000857606	0.00739707	0.16614	0.318667	0.352307	0.144783	Hnrnpa2b1
ENSMUST00000113822.2	0.00363845	0.00740709	0.16614	0.156883	0.114756	-0.451122	Lrfn4
ENSMUST00000053597.2	0.00363845	0.00740709	0.16614	0.156883	0.114756	-0.451122	Lrfn4
ENSMUST00000114459.7	0.000857606	0.00739707	0.16614	0.318667	0.352307	0.144783	Hnrnpa2b1
ENSMUST00000101018.10	0.00114648	0.00742726	0.166302	0.093315	0.0749198	-0.316762	Cep170b
ENSMUST00000097773.3	0.00116145	0.0074278	0.166302	1.05527	0.882539	-0.257876	Klhl21
ENSMUST00000201838.3	0.00113993	0.00743075	0.166302	1.00754	0.844632	-0.254439	Cad
ENSMUST00000105321.9	0.00079773	0.00745767	0.166536	0.635827	0.569245	-0.159584	Nfic
ENSMUST00000094821.3	0.00338481	0.0074537	0.166536	0.341437	0.240108	-0.507939	Bicra
ENSMUST00000210781.1	0.00338481	0.0074537	0.166536	0.341437	0.240108	-0.507939	Bicra
ENSMUST00000169910.7	0.00129092	0.007492	0.16669	0.178242	0.212853	0.256025	Wapl
ENSMUST00000029699.12	0.00106963	0.00748375	0.16669	0.754649	0.678662	-0.153114	Lmna
ENSMUST00000058098.14	0.0025786	0.0074768	0.16669	0.277067	0.36263	0.388262	Mbtps2
ENSMUST00000048263.13	0.00129092	0.007492	0.16669	0.178242	0.212853	0.256025	Wapl
ENSMUST00000090027.10	0.00129092	0.007492	0.16669	0.178242	0.212853	0.256025	Wapl
ENSMUST00000110619.1	0.00231968	0.00753968	0.167574	0.329089	0.387971	0.237471	Rpl36al
ENSMUST00000072376.12	0.0036926	0.00754278	0.167574	0.186882	0.244468	0.387518	Rnf14
ENSMUST00000170125.1	0.00253248	0.00759745	0.167685	0.269895	0.330596	0.292672	Anp32e
ENSMUST00000103208.1	0.0024325	0.00759717	0.167685	0.739769	0.567369	-0.382788	Tmem201
ENSMUST00000110442.1	0.0160959	0.0075934	0.167685	0.118828	0.264263	1.15311	Fgf7
ENSMUST00000115314.3	0.00305381	0.00758608	0.167685	5.08452	3.93611	-0.369339	Lpp
ENSMUST00000035105.6	0.000590455	0.00758166	0.167685	0.0552784	0.050442	-0.132091	Rpsa
ENSMUST00000038684.5	0.000979961	0.00757353	0.167685	0.512308	0.443309	-0.208699	Fhl3
ENSMUST00000004507.10	0.000775336	0.00758121	0.167685	0.619635	0.537605	-0.204873	Ddx56
ENSMUST00000020962.11	0.00427353	0.00759501	0.167685	0.0992498	0.140962	0.506171	Ubxn2a
ENSMUST00000142867.7	0.00427353	0.00759501	0.167685	0.0992498	0.140962	0.506171	Ubxn2a
ENSMUST00000217317.1	0.00058928	0.00762034	0.168068	0.0552784	0.0504477	-0.131928	Rpsa
ENSMUST00000208526.1	0.00564516	0.00762921	0.168142	0.598252	0.403898	-0.566765	2310057M21Rik
ENSMUST00000211733.1	0.0031854	0.00765528	0.168472	0.640479	0.440091	-0.541348	2900026A02Rik
ENSMUST00000105106.1	0.00277004	0.00765318	0.168472	228.265	122.867	-0.89361	H2bc7
ENSMUST00000171416.1	0.00116792	0.00770819	0.168481	0.312923	0.262285	-0.254675	R3hdm4
ENSMUST00000111231.9	0.0038859	0.00771099	0.168481	0.144164	0.218947	0.602875	B230118H07Rik
ENSMUST00000237415.1	0.00825758	0.00773337	0.168481	0.351716	0.619389	0.816435	Cwf19l1
ENSMUST00000102740.7	0.00244372	0.00767236	0.168481	0.309604	0.380278	0.296627	Btf3l4
ENSMUST00000236156.1	0.00825758	0.00773337	0.168481	0.351716	0.619389	0.816435	Cwf19l1
ENSMUST00000160037.7	0.0038859	0.00771099	0.168481	0.144164	0.218947	0.602875	B230118H07Rik
ENSMUST00000045628.14	0.00116792	0.00770819	0.168481	0.312923	0.262285	-0.254675	R3hdm4
ENSMUST00000020461.14	0.000773831	0.00773082	0.168481	0.6495	0.582073	-0.158129	Nfic
ENSMUST00000064794.13	0.0160796	0.0077206	0.168481	0.119001	0.264263	1.151	Fgf7
ENSMUST00000160722.7	0.0038859	0.00771099	0.168481	0.144164	0.218947	0.602875	B230118H07Rik
ENSMUST00000022782.9	0.00204569	0.00766158	0.168481	0.313132	0.26508	-0.240346	Lrp10
ENSMUST00000090513.10	0.0038859	0.00771099	0.168481	0.144164	0.218947	0.602875	B230118H07Rik
ENSMUST00000222457.1	0.00187917	0.00771515	0.168481	0.207358	0.268129	0.370803	Cinp
ENSMUST00000169804.1	0.0020652	0.0076994	0.168481	0.262919	0.20899	-0.331182	Polr2m
ENSMUST00000220627.1	0.00113839	0.00776233	0.168991	0.0924329	0.0741817	-0.317342	Cep170b
ENSMUST00000136704.1	0.0136682	0.00780553	0.169324	0.287355	0.553866	0.946703	Uxs1
ENSMUST00000203220.2	0.000853518	0.00780461	0.169324	0.318536	0.351857	0.143532	Hnrnpa2b1
ENSMUST00000090002.9	0.000853518	0.00780461	0.169324	0.318536	0.351857	0.143532	Hnrnpa2b1
ENSMUST00000224595.1	0.119092	0.00779967	0.169324	0.10028	0.831069	3.05093	Daam2
ENSMUST00000237039.1	0.00121837	0.00780131	0.169324	1.13574	0.997948	-0.18659	Scd2
ENSMUST00000130386.7	0.0335866	0.00783732	0.169409	0.233893	0.833054	1.83256	Als2cl
ENSMUST00000203891.2	0.00225356	0.0078218	0.169409	0.241307	0.318904	0.402249	Zfp638
ENSMUST00000155014.1	0.0335866	0.00783732	0.169409	0.233893	0.833054	1.83256	Als2cl
ENSMUST00000164108.7	0.00130891	0.0078189	0.169409	0.14893	0.173684	0.221829	Cul3
ENSMUST00000084926.8	0.0335866	0.00783732	0.169409	0.233893	0.833054	1.83256	Als2cl
ENSMUST00000106199.9	0.000982112	0.00785761	0.169727	0.510865	0.442348	-0.207761	Fhl3
ENSMUST00000174269.7	0.000806937	0.00789518	0.170139	0.409364	0.460683	0.170389	Syncrip
ENSMUST00000050467.8	0.00294438	0.00789156	0.170139	0.610332	0.465473	-0.390898	Tob2
ENSMUST00000107913.9	0.00105327	0.00788996	0.170139	0.371969	0.417481	0.166529	Tpm2
ENSMUST00000123616.7	0.00488027	0.00789912	0.170139	0.268221	0.38403	0.517795	Iscu
ENSMUST00000052588.4	0.0103902	0.00791061	0.170266	0.126206	0.240841	0.9323	Zfp654
ENSMUST00000201563.3	0.0355977	0.0079224	0.170367	0.318374	1.17787	1.88739	6720489N17Rik
ENSMUST00000239496.1	0.00066107	0.00792655	0.170367	0.42562	0.383075	-0.151936	Lamb1
ENSMUST00000111417.8	0.00476782	0.0079405	0.170547	0.0520052	0.0783031	0.590412	Zfp664
ENSMUST00000209852.1	0.00534855	0.00798038	0.17104	0.100441	0.150875	0.587009	Tmem192
ENSMUST00000177752.8	0.000938499	0.00797732	0.17104	0.319845	0.375962	0.233212	Fkbp2
ENSMUST00000070878.8	0.000938499	0.00797732	0.17104	0.319845	0.375962	0.233212	Fkbp2
ENSMUST00000079719.10	0.00451216	0.00801183	0.171593	0.958157	0.683599	-0.487112	Tbx3
ENSMUST00000029269.11	0.00306536	0.00806468	0.172361	0.520579	0.669222	0.362367	Exosc9
ENSMUST00000115832.3	0.00261467	0.00805715	0.172361	0.500175	0.363546	-0.460297	Dtna
ENSMUST00000171423.8	0.0004879	0.00805998	0.172361	0.527875	0.487574	-0.114575	Anxa1
ENSMUST00000051737.7	0.00341007	0.00807942	0.172554	0.063648	0.0878629	0.465139	Ap1ar
ENSMUST00000226687.1	0.00994958	0.00809598	0.172786	0.420102	0.714223	0.765637	Deptor
ENSMUST00000206612.1	0.00242118	0.00815218	0.173864	0.337099	0.425442	0.335792	Tjp1
ENSMUST00000194810.5	0.0102752	0.00818913	0.174529	0.214221	0.338915	0.661825	Vamp4
ENSMUST00000045970.7	0.000470609	0.00820913	0.174798	0.363501	0.334637	-0.119363	Gpc1
ENSMUST00000113077.7	0.00235808	0.00821326	0.174798	0.0472447	0.0654729	0.470744	Fbxw2
ENSMUST00000102741.7	0.00246077	0.00826621	0.175066	0.31013	0.380278	0.294181	Btf3l4
ENSMUST00000146824.1	0.000725912	0.00826567	0.175066	0.197922	0.229445	0.213222	Lsm6
ENSMUST00000102742.10	0.00246077	0.00826621	0.175066	0.31013	0.380278	0.294181	Btf3l4
ENSMUST00000126008.7	0.00135634	0.00826589	0.175066	0.365984	0.429543	0.231023	Uxs1
ENSMUST00000102739.1	0.00246077	0.00826621	0.175066	0.31013	0.380278	0.294181	Btf3l4
ENSMUST00000115230.1	0.02646	0.00823777	0.175066	0.298803	0.809787	1.43834	Apod
ENSMUST00000099479.3	0.00112997	0.00826352	0.175066	0.302084	0.354748	0.231846	Ddx46
ENSMUST00000216816.1	0.00348484	0.00830516	0.175768	0.173356	0.220609	0.347756	Sltm
ENSMUST00000023059.12	0.00574043	0.00834131	0.176288	0.513319	0.716302	0.48071	Dscc1
ENSMUST00000019382.16	0.000707512	0.0083397	0.176288	0.772926	0.693255	-0.156945	Tecr
ENSMUST00000172281.7	0.00187647	0.00838175	0.176896	0.46395	0.384212	-0.272066	Gpaa1
ENSMUST00000018992.3	0.000511376	0.00838009	0.176896	0.4191	0.466606	0.154911	Rars
ENSMUST00000022511.9	0.00151516	0.00839649	0.177084	0.231584	0.291864	0.333763	Zmym2
ENSMUST00000220607.1	0.00161122	0.00842831	0.177632	0.204311	0.258213	0.337794	Cinp
ENSMUST00000030184.11	0.00100857	0.008489	0.178787	0.37226	0.416612	0.162395	Tpm2
ENSMUST00000111724.7	0.0079495	0.00853249	0.17933	0.240731	0.413923	0.78194	Etfrf1
ENSMUST00000111719.1	0.0079495	0.00853249	0.17933	0.240731	0.413923	0.78194	Etfrf1
ENSMUST00000111723.7	0.0079495	0.00853249	0.17933	0.240731	0.413923	0.78194	Etfrf1
ENSMUST00000085248.11	0.00082026	0.00856728	0.179926	0.251907	0.281582	0.16066	Morf4l1
ENSMUST00000106103.7	0.00350696	0.0085727	0.179926	0.094878	0.133998	0.498071	Zzz3
ENSMUST00000152327.7	0.0020999	0.00859071	0.18018	0.413513	0.530603	0.359701	Rad51
ENSMUST00000004955.13	0.0024772	0.00865578	0.181294	0.326995	0.426322	0.382674	Prpsap2
ENSMUST00000168115.7	0.0024772	0.00865578	0.181294	0.326995	0.426322	0.382674	Prpsap2
ENSMUST00000115091.1	0.00192135	0.00866795	0.181424	0.246716	0.297177	0.268474	Chchd3
ENSMUST00000164416.7	0.00165078	0.00870324	0.182037	0.429454	0.537162	0.322853	Pcid2
ENSMUST00000104962.1	0.00411408	0.00872311	0.182327	4.81312	2.69239	-0.838083	Fem1al
ENSMUST00000171325.8	0.00106963	0.00874862	0.182734	0.377763	0.451138	0.256087	Fyttd1
ENSMUST00000147552.7	0.0555511	0.00876064	0.182734	5.06187	0.83009	-2.60833	Sp100
ENSMUST00000165740.8	0.000718014	0.00876031	0.182734	0.766158	0.687157	-0.157002	Tecr
ENSMUST00000122266.2	0.00795578	0.00876947	0.182793	0.348867	0.200602	-0.798342	Speg
ENSMUST00000026420.6	0.0013787	0.00880145	0.183333	0.262433	0.233031	-0.171428	Rps26
ENSMUST00000196815.4	0.0375091	0.00881055	0.183397	0.0285693	0.107598	1.91312	Nexn
ENSMUST00000059206.7	0.0261196	0.00883004	0.1836	0.373191	1.09596	1.5542	Pstpip1
ENSMUST00000144461.1	0.0105515	0.0088324	0.1836	0.321795	0.590539	0.875892	Donson
ENSMUST00000113956.9	0.00144592	0.00885573	0.183959	0.635869	0.528018	-0.268142	Runx1
ENSMUST00000100802.10	0.000795034	0.00891755	0.18428	0.532457	0.624391	0.229783	Nufip2
ENSMUST00000023684.13	0.000868163	0.00891543	0.18428	0.646093	0.567822	-0.186303	Gart
ENSMUST00000002368.15	0.00172239	0.00891679	0.18428	0.0729758	0.0900055	0.302594	Dbf4
ENSMUST00000232289.1	0.000868163	0.00891543	0.18428	0.646093	0.567822	-0.186303	Gart
ENSMUST00000113836.5	0.00219464	0.0088877	0.18428	0.240302	0.315405	0.392353	Zfp638
ENSMUST00000054197.6	0.00306428	0.00889802	0.18428	0.485318	0.367252	-0.40216	S1pr2
ENSMUST00000171808.7	0.00172239	0.00891679	0.18428	0.0729758	0.0900055	0.302594	Dbf4
ENSMUST00000178254.1	0.0018159	0.0089197	0.18428	0.313371	0.272799	-0.200035	Pfn1
ENSMUST00000164769.7	0.00149403	0.0089557	0.184647	0.570034	0.495861	-0.201114	Slc29a1
ENSMUST00000032396.12	0.0691257	0.00895482	0.184647	0.299461	1.75501	2.55104	Lrmp
ENSMUST00000025204.6	0.00168058	0.00894397	0.184647	0.397685	0.470031	0.24113	Pfdn1
ENSMUST00000113587.7	0.00788985	0.00899163	0.185011	0.34945	0.201401	-0.795018	Speg
ENSMUST00000113589.7	0.00788985	0.00899163	0.185011	0.34945	0.201401	-0.795018	Speg
ENSMUST00000113588.7	0.00788985	0.00899163	0.185011	0.34945	0.201401	-0.795018	Speg
ENSMUST00000163837.1	0.000717111	0.00900238	0.185107	0.772329	0.693192	-0.155959	Tecr
ENSMUST00000071118.6	0.000721179	0.00904965	0.185953	0.951836	0.852731	-0.158622	Gm6169
ENSMUST00000050897.6	0.00959225	0.00905584	0.185954	0.301911	0.499956	0.727676	Spice1
ENSMUST00000020343.8	0.00146292	0.00909541	0.18664	0.325163	0.383462	0.237919	Rab21
ENSMUST00000237431.1	0.00191181	0.00910952	0.186708	0.0351873	0.0418872	0.251456	Rpl17
ENSMUST00000121021.7	0.00443342	0.0091183	0.186708	0.958157	0.688146	-0.477549	Tbx3
ENSMUST00000148577.7	0.00614417	0.0091118	0.186708	0.237551	0.39739	0.742321	Fam45a
ENSMUST00000223734.1	0.00318497	0.00912564	0.186708	0.215458	0.296113	0.458742	Ndufaf2
ENSMUST00000043716.8	0.00165259	0.00912945	0.186708	0.202931	0.25642	0.337519	Cinp
ENSMUST00000002809.13	0.0027241	0.00913994	0.186797	0.45564	0.587247	0.366073	Fkbp7
ENSMUST00000033257.14	0.00566766	0.00915113	0.1869	0.215661	0.312465	0.53493	Eef1akmt2
ENSMUST00000030128.5	0.001631	0.00917767	0.187064	0.427934	0.513056	0.261729	Chmp5
ENSMUST00000204257.2	0.00388999	0.00917279	0.187064	0.430995	0.608076	0.496581	Ppp6c
ENSMUST00000079716.5	0.00191385	0.00917434	0.187064	0.0351873	0.0418826	0.251298	Rpl17
ENSMUST00000062069.5	0.000630736	0.0092147	0.187693	0.611946	0.547298	-0.161077	Ptgs1
ENSMUST00000089024.12	0.000528648	0.0092269	0.187816	0.345922	0.375247	0.117396	Tcp1
ENSMUST00000044048.7	0.00229227	0.00926565	0.188478	0.72472	0.538426	-0.428676	Hspb6
ENSMUST00000005053.13	0.00208885	0.00928176	0.188572	0.216846	0.276238	0.349244	Tmem242
ENSMUST00000060808.9	0.000615723	0.00928269	0.188572	0.22757	0.206276	-0.141737	Plxnb2
ENSMUST00000054052.14	0.00357024	0.00932239	0.188807	0.0879186	0.0615258	-0.514975	Zfpm1
ENSMUST00000007257.9	0.000598731	0.00930329	0.188807	0.39988	0.367153	-0.123184	Clic1
ENSMUST00000029078.8	0.028381	0.00931257	0.188807	0.411597	1.14095	1.47093	Car2
ENSMUST00000020099.12	0.000631741	0.00932533	0.188807	0.710773	0.647632	-0.134215	Cdk1
ENSMUST00000227337.1	0.00147694	0.00931435	0.188807	0.321131	0.262913	-0.288575	Trio
ENSMUST00000186475.1	0.0444215	0.00941768	0.19055	0.955101	0.413419	-1.20805	Zfp383
ENSMUST00000074425.12	0.00179808	0.00942952	0.190584	0.188522	0.244211	0.373395	Efcab14
ENSMUST00000134968.8	0.150733	0.00944447	0.190584	0.53753	2.99365	2.47749	Pax5
ENSMUST00000173733.7	0.150733	0.00944447	0.190584	0.53753	2.99365	2.47749	Pax5
ENSMUST00000165417.8	0.150733	0.00944447	0.190584	0.53753	2.99365	2.47749	Pax5
ENSMUST00000007042.5	0.00133917	0.00946588	0.190819	0.312681	0.368188	0.235749	Ik
ENSMUST00000002979.15	0.000676507	0.00946868	0.190819	0.423569	0.381771	-0.149889	Lamb1
ENSMUST00000129014.1	0.00524365	0.00950498	0.191146	0.155284	0.237118	0.610703	Serf1
ENSMUST00000051867.6	0.000735141	0.00950574	0.191146	0.203663	0.235715	0.210861	Lsm6
ENSMUST00000173821.7	0.197851	0.00951009	0.191146	0.578036	3.29321	2.51026	Pax5
ENSMUST00000022145.14	0.00524365	0.00950498	0.191146	0.155284	0.237118	0.610703	Serf1
ENSMUST00000105345.9	0.00094441	0.00965589	0.191476	0.206983	0.181146	-0.192359	Tcf3
ENSMUST00000105340.7	0.00094467	0.00961089	0.191476	0.207003	0.181146	-0.192499	Tcf3
ENSMUST00000166793.9	0.000596773	0.00969041	0.191476	0.414879	0.464617	0.163351	Matr3
ENSMUST00000027579.16	0.000639416	0.00962324	0.191476	0.313324	0.344315	0.136073	Actr3
ENSMUST00000105343.7	0.00094441	0.00965589	0.191476	0.206983	0.181146	-0.192359	Tcf3
ENSMUST00000020268.6	0.000596799	0.00961313	0.191476	0.21186	0.240543	0.183188	Ccar1
ENSMUST00000072329.14	0.00105628	0.00967816	0.191476	0.242472	0.285408	0.235213	Dtnbp1
ENSMUST00000188051.6	0.00540694	0.00963762	0.191476	0.18636	0.286065	0.618251	Nabp1
ENSMUST00000105344.7	0.00094441	0.00965589	0.191476	0.206983	0.181146	-0.192359	Tcf3
ENSMUST00000237744.1	0.000596773	0.00969041	0.191476	0.414879	0.464617	0.163351	Matr3
ENSMUST00000188204.6	0.00540694	0.00963762	0.191476	0.18636	0.286065	0.618251	Nabp1
ENSMUST00000178474.7	0.000642345	0.00959521	0.191476	0.313324	0.344375	0.136322	Actr3
ENSMUST00000090858.9	0.00198612	0.00958777	0.191476	0.134565	0.162298	0.270346	Ppig
ENSMUST00000111663.8	0.00153763	0.00956089	0.191476	0.144891	0.178584	0.301637	Fgfr1op2
ENSMUST00000025427.13	0.00205165	0.00962674	0.191476	0.354571	0.461737	0.380998	Rnmt
ENSMUST00000215817.1	0.000931804	0.00956166	0.191476	0.913024	0.794679	-0.20028	Upf1
ENSMUST00000020379.12	0.00094441	0.00965589	0.191476	0.206983	0.181146	-0.192359	Tcf3
ENSMUST00000235199.1	0.000596773	0.00969041	0.191476	0.414879	0.464617	0.163351	Matr3
ENSMUST00000153574.7	0.0847276	0.0096873	0.191476	3.76573	0.618144	-2.60692	Sp100
ENSMUST00000185534.1	0.00540694	0.00963762	0.191476	0.18636	0.286065	0.618251	Nabp1
ENSMUST00000164916.8	0.00532756	0.00967069	0.191476	0.262196	0.34897	0.412458	Ccdc58
ENSMUST00000109554.2	0.000790638	0.00954086	0.191476	0.176923	0.152058	-0.218494	Zc3h7b
ENSMUST00000040915.14	0.00198612	0.00958777	0.191476	0.134565	0.162298	0.270346	Ppig
ENSMUST00000043359.8	0.00105077	0.00955374	0.191476	0.30019	0.337658	0.169688	Smarca5
ENSMUST00000219527.1	0.000596799	0.00961313	0.191476	0.21186	0.240543	0.183188	Ccar1
ENSMUST00000189542.6	0.00540694	0.00963762	0.191476	0.18636	0.286065	0.618251	Nabp1
ENSMUST00000032735.7	0.00235671	0.00970691	0.191677	0.253956	0.314332	0.307712	Mphosph10
ENSMUST00000148879.7	0.00122909	0.0097515	0.19173	0.351955	0.405361	0.203819	Mcm7
ENSMUST00000099937.5	0.00519693	0.00974831	0.19173	0.259053	0.344372	0.410721	Ccdc58
ENSMUST00000109331.8	0.000616929	0.00973471	0.19173	0.227638	0.206466	-0.140836	Plxnb2
ENSMUST00000111726.9	0.00799034	0.00975969	0.19173	0.240731	0.409993	0.768175	Etfrf1
ENSMUST00000032335.12	0.00163325	0.00976013	0.19173	0.313453	0.254005	-0.303393	Atf7ip
ENSMUST00000039729.4	0.00799034	0.00975969	0.19173	0.240731	0.409993	0.768175	Etfrf1
ENSMUST00000111721.1	0.00799034	0.00975969	0.19173	0.240731	0.409993	0.768175	Etfrf1
ENSMUST00000111725.7	0.00799034	0.00975969	0.19173	0.240731	0.409993	0.768175	Etfrf1
ENSMUST00000177731.7	0.00183822	0.00978869	0.192043	0.0785559	0.101497	0.369647	Rabep1
ENSMUST00000161504.7	0.00202498	0.00978822	0.192043	0.148289	0.177594	0.260166	Exoc5
ENSMUST00000028981.8	0.000447396	0.0098026	0.192068	0.461051	0.510423	0.146765	Mapre1
ENSMUST00000120377.7	0.0010837	0.00980216	0.192068	0.730602	0.658819	-0.149205	Lmna
ENSMUST00000106659.2	0.0384088	0.00983969	0.19267	0.356365	0.12145	-1.55299	Amigo1
ENSMUST00000110231.1	0.00583446	0.00986939	0.193127	0.516022	0.715187	0.470887	Dscc1
ENSMUST00000142704.7	0.000857138	0.00994701	0.194067	0.393104	0.466284	0.246297	Acsl3
ENSMUST00000058438.8	0.0012157	0.00993303	0.194067	0.862985	0.73761	-0.226476	Dcaf7
ENSMUST00000027781.6	0.00891034	0.00994934	0.194067	0.277874	0.407751	0.55326	Cox20
ENSMUST00000049630.12	0.0055871	0.00993238	0.194067	0.359266	0.499976	0.476806	Cox19
ENSMUST00000075666.7	0.00093116	0.00993806	0.194067	0.913024	0.795252	-0.19924	Upf1
ENSMUST00000169860.7	0.000812839	0.00996319	0.194141	0.250121	0.278872	0.156976	Morf4l1
ENSMUST00000056089.7	0.00129197	0.00997235	0.194141	0.866538	0.721939	-0.263385	Tmem37
ENSMUST00000018748.8	0.00439773	0.00996668	0.194141	0.961869	0.694357	-0.470163	Tbx3
ENSMUST00000159367.7	0.0354671	0.0099863	0.194288	0.118536	0.423415	1.83674	Rps6kc1
ENSMUST00000236392.1	0.00148977	0.00999557	0.194344	0.263799	0.316616	0.263292	Nars
ENSMUST00000174688.7	0.000847449	0.0100188	0.194546	0.402348	0.45406	0.174438	Syncrip
ENSMUST00000220314.1	0.0221493	0.0100175	0.194546	0.300326	0.567085	0.917038	Gm32687
ENSMUST00000060714.9	0.00078417	0.0100262	0.194565	1.33964	1.16896	-0.196617	Ubqln2
ENSMUST00000017629.11	0.00089934	0.0100389	0.194687	0.26486	0.305359	0.205281	Top2b
ENSMUST00000119827.7	0.000635266	0.0100596	0.194965	0.710005	0.647448	-0.133064	Cdk1
ENSMUST00000031565.14	0.000623351	0.0100686	0.195015	0.749871	0.688008	-0.124217	Fscn1
ENSMUST00000067476.8	0.00118725	0.0101372	0.19612	0.803622	0.935039	0.218509	Spcs3
ENSMUST00000022906.7	0.0029092	0.0101515	0.19612	0.278293	0.360528	0.373506	Fzd6
ENSMUST00000093209.3	0.00174854	0.0101464	0.19612	0.670965	0.545633	-0.298307	Hba-a1
ENSMUST00000179165.8	0.0029092	0.0101515	0.19612	0.278293	0.360528	0.373506	Fzd6
ENSMUST00000159962.7	0.00137507	0.0101949	0.196709	0.668316	0.535599	-0.319377	Yars2
ENSMUST00000159683.1	0.00137507	0.0101949	0.196709	0.668316	0.535599	-0.319377	Yars2
ENSMUST00000210106.1	0.000492867	0.0102236	0.197136	0.0184168	0.0164107	-0.166379	Ftl1
ENSMUST00000026595.12	0.00402978	0.0102545	0.197607	0.0984952	0.142449	0.532317	Tmem192
ENSMUST00000023564.9	0.00079738	0.0103057	0.198467	0.474139	0.541909	0.19274	Tra2b
ENSMUST00000130325.7	0.000776394	0.0103221	0.198658	0.209278	0.24224	0.211017	Lsm6
ENSMUST00000000329.8	0.0530347	0.0103316	0.198682	1.64761	0.365805	-2.17123	Alox12
ENSMUST00000054279.14	0.0813478	0.0103364	0.198682	5.47341	0.797876	-2.7782	Sp100
ENSMUST00000171247.7	0.000710745	0.01037	0.199075	0.833187	0.751279	-0.149291	Trp53
ENSMUST00000019803.8	0.00204565	0.0103644	0.199075	0.292644	0.354778	0.277767	Ccdc12
ENSMUST00000147282.3	0.0218853	0.010378	0.199103	0.203641	0.439387	1.10946	Mbd4
ENSMUST00000174372.2	0.00103499	0.0104098	0.199587	0.84509	0.721489	-0.228127	Slc2a1
ENSMUST00000087916.10	0.00635763	0.0104351	0.199946	0.546477	0.885286	0.695982	Hdac8
ENSMUST00000000304.13	0.00213718	0.0104418	0.199948	0.434756	0.556703	0.356703	Hddc2
ENSMUST00000117223.3	0.00171915	0.010449	0.199961	0.284234	0.352798	0.311766	Dnajc19
ENSMUST00000236480.1	0.000714025	0.0104686	0.199977	0.417094	0.477968	0.196542	Ndfip1
ENSMUST00000023036.6	0.00070394	0.0104762	0.199977	0.87421	0.981339	0.166771	Rbx1
ENSMUST00000097649.9	0.000482799	0.0104745	0.199977	0.276897	0.309562	0.160879	Lrrfip1
ENSMUST00000055495.5	0.0479506	0.0104728	0.199977	8.62333	1.41661	-2.6058	Pcdhb12
ENSMUST00000106513.9	0.00358547	0.0105133	0.200432	0.269958	0.391895	0.537732	Mknk1
ENSMUST00000019677.11	0.00358547	0.0105133	0.200432	0.269958	0.391895	0.537732	Mknk1
ENSMUST00000011896.7	0.000715671	0.0105315	0.200653	0.698522	0.638817	-0.128902	Pgam1
ENSMUST00000118204.1	0.00266058	0.0105605	0.200953	0.407055	0.515674	0.341236	Skil
ENSMUST00000029194.11	0.00266058	0.0105605	0.200953	0.407055	0.515674	0.341236	Skil
ENSMUST00000108657.3	0.000723443	0.0105726	0.201058	0.832277	0.750276	-0.149643	Trp53
ENSMUST00000039132.8	0.0154501	0.0106244	0.201664	0.326539	0.557912	0.772784	Zfp472
ENSMUST00000210314.1	0.00059919	0.0106237	0.201664	0.727075	0.663511	-0.131985	Rnh1
ENSMUST00000227540.1	0.00705295	0.010616	0.201664	0.262955	0.423975	0.689162	Tatdn1
ENSMUST00000034079.13	0.000693056	0.0106382	0.201674	0.393697	0.446219	0.180665	Heatr3
ENSMUST00000102555.10	0.00433714	0.0106375	0.201674	0.286388	0.406953	0.506892	Dnajc24
ENSMUST00000087401.11	0.0024919	0.0106552	0.20187	0.40747	0.537239	0.398871	Morc4
ENSMUST00000113620.9	0.00165367	0.0106768	0.202153	0.539795	0.437877	-0.301887	Sh3glb2
ENSMUST00000175847.7	0.00173764	0.0107174	0.202188	0.249628	0.291229	0.222376	Hnrnpk
ENSMUST00000224836.1	0.00173764	0.0107174	0.202188	0.249628	0.291229	0.222376	Hnrnpk
ENSMUST00000167692.7	0.00155053	0.0107168	0.202188	0.635861	0.556294	-0.192862	Slc29a1
ENSMUST00000026324.9	0.00147694	0.0107186	0.202188	0.354229	0.410336	0.212122	Acot9
ENSMUST00000120238.1	0.002797	0.0106968	0.202188	0.21286	0.279734	0.39415	Trim24
ENSMUST00000225031.1	0.00173764	0.0107174	0.202188	0.249628	0.291229	0.222376	Hnrnpk
ENSMUST00000072699.12	0.00212261	0.0107692	0.202639	0.264606	0.314629	0.249806	Hmgb3
ENSMUST00000114582.8	0.00212261	0.0107692	0.202639	0.264606	0.314629	0.249806	Hmgb3
ENSMUST00000088874.9	0.00212261	0.0107692	0.202639	0.264606	0.314629	0.249806	Hmgb3
ENSMUST00000015361.10	0.00212261	0.0107692	0.202639	0.264606	0.314629	0.249806	Hmgb3
ENSMUST00000110808.1	0.00474982	0.0107966	0.202858	0.155179	0.214119	0.464484	Ino80
ENSMUST00000017692.14	0.000792674	0.0108075	0.202858	0.174037	0.201692	0.212762	Suz12
ENSMUST00000114933.8	0.0110237	0.0107941	0.202858	0.48428	0.254574	-0.927758	Inpp4a
ENSMUST00000109794.1	0.00317011	0.0108014	0.202858	0.933983	0.724854	-0.365706	Pofut1
ENSMUST00000180626.1	0.047985	0.0108249	0.203058	0.710372	3.392	2.25549	Elmo1
ENSMUST00000227863.1	0.00112215	0.0108535	0.203469	0.197946	0.237319	0.261718	Ankrd28
ENSMUST00000022496.8	0.00119598	0.0109238	0.204662	0.459723	0.531486	0.209267	Kpna3
ENSMUST00000101347.9	0.00182307	0.0109392	0.204823	0.307572	0.388364	0.336485	Mat2b
ENSMUST00000213913.1	0.000927166	0.0109687	0.204996	0.186832	0.215488	0.205871	Cwc15
ENSMUST00000108641.9	0.00693406	0.0109647	0.204996	0.238133	0.35884	0.59157	Tfpt
ENSMUST00000004200.8	0.000927166	0.0109687	0.204996	0.186832	0.215488	0.205871	Cwc15
ENSMUST00000068505.9	0.000757829	0.0109833	0.205143	0.496886	0.450379	-0.141775	Capn2
ENSMUST00000151287.7	0.000561231	0.0110031	0.205387	0.353755	0.383465	0.116344	Tcp1
ENSMUST00000200086.4	0.00540401	0.0110258	0.205685	0.19746	0.279705	0.502344	Fxr1
ENSMUST00000204751.2	0.00144017	0.0110333	0.205698	0.211597	0.264282	0.320758	Zfp638
ENSMUST00000035779.14	0.000855366	0.0110477	0.205839	0.393835	0.465876	0.242354	Acsl3
ENSMUST00000075144.11	0.00148465	0.0111028	0.206612	0.739483	0.620222	-0.253734	Nrp2
ENSMUST00000152887.2	0.0018802	0.0111006	0.206612	0.195516	0.244474	0.322399	Parl
ENSMUST00000130560.7	0.0252837	0.0111172	0.206755	0.304617	0.791166	1.37698	Apod
ENSMUST00000078214.7	0.0015285	0.0111694	0.207471	0.382994	0.473549	0.30619	Skap2
ENSMUST00000204778.2	0.0015285	0.0111694	0.207471	0.382994	0.473549	0.30619	Skap2
ENSMUST00000000094.13	0.00251718	0.0111788	0.207472	0.366148	0.289998	-0.33638	Dlgap4
ENSMUST00000220555.1	0.00104588	0.0111858	0.207472	0.238869	0.280744	0.233034	Dtnbp1
ENSMUST00000032088.13	0.00145652	0.01119	0.207472	0.212489	0.265465	0.321136	Zfp638
ENSMUST00000054908.9	0.0010663	0.011199	0.207512	0.472743	0.546042	0.207957	Sugt1
ENSMUST00000034296.14	0.00261741	0.0112133	0.20765	0.113581	0.0882552	-0.363963	Pik3r2
ENSMUST00000114653.1	0.000899882	0.0112447	0.208106	0.259562	0.29902	0.204164	Fmr1
ENSMUST00000111368.7	0.00103516	0.0112552	0.208174	0.282623	0.32827	0.216006	Nuf2
ENSMUST00000100928.10	0.00181838	0.0112981	0.208585	0.0823563	0.105309	0.354683	Rabep1
ENSMUST00000075161.11	0.00077917	0.0112935	0.208585	1.23583	1.0876	-0.184335	Actg2
ENSMUST00000121731.7	0.00077917	0.0112935	0.208585	1.23583	1.0876	-0.184335	Actg2
ENSMUST00000030551.10	0.13557	0.0113095	0.20867	0.0749816	1.2071	4.00886	Alpl
ENSMUST00000005769.12	0.231986	0.0113583	0.209315	1.28093	0.107265	-3.57794	Tmod4
ENSMUST00000107227.3	0.231986	0.0113583	0.209315	1.28093	0.107265	-3.57794	Tmod4
ENSMUST00000019506.8	0.00116269	0.0113847	0.209674	0.173457	0.199655	0.202931	D8Ertd738e
ENSMUST00000160009.1	0.000867078	0.0114082	0.209852	0.694687	0.601168	-0.208596	Myc
ENSMUST00000204437.1	0.158963	0.0114073	0.209852	0.0648514	0.551958	3.08935	Mxd1
ENSMUST00000163924.1	0.00267734	0.0114382	0.210278	0.413062	0.523221	0.341064	Pspc1
ENSMUST00000229130.1	0.00221939	0.011465	0.210388	1.74696	1.36684	-0.354004	Maff
ENSMUST00000096350.10	0.00221939	0.011465	0.210388	1.74696	1.36684	-0.354004	Maff
ENSMUST00000163691.2	0.00221939	0.011465	0.210388	1.74696	1.36684	-0.354004	Maff
ENSMUST00000182411.7	0.0152807	0.0114763	0.210469	0.103368	0.174772	0.757693	Rsrc2
ENSMUST00000164386.7	0.00241218	0.011486	0.210518	0.356553	0.453349	0.346507	Gm20498
ENSMUST00000107047.9	0.128933	0.0115033	0.21071	0.0941715	0.587759	2.64186	Plekhb1
ENSMUST00000160507.7	0.00225154	0.011564	0.211291	0.344632	0.408527	0.245374	Sucla2
ENSMUST00000156363.7	0.00233649	0.0116165	0.211291	0.253513	0.326084	0.363188	Ythdc1
ENSMUST00000102822.8	0.00148848	0.0116269	0.211291	0.738644	0.620222	-0.252096	Nrp2
ENSMUST00000028000.12	0.00102162	0.0117047	0.211291	0.282623	0.327889	0.214331	Nuf2
ENSMUST00000227584.1	0.00148451	0.0115712	0.211291	0.274566	0.345995	0.3336	Wbp4
ENSMUST00000023343.3	0.00207925	0.0116894	0.211291	0.155838	0.192686	0.306198	Atg3
ENSMUST00000171847.7	0.00156188	0.011709	0.211291	0.634938	0.556205	-0.190998	Slc29a1
ENSMUST00000024260.13	0.00048467	0.0116615	0.211291	0.26829	0.24119	-0.153626	Pcbp4
ENSMUST00000051574.12	0.00156188	0.011709	0.211291	0.634938	0.556205	-0.190998	Slc29a1
ENSMUST00000166119.7	0.00156188	0.011709	0.211291	0.634938	0.556205	-0.190998	Slc29a1
ENSMUST00000155592.7	0.00682402	0.0116936	0.211291	0.238133	0.357064	0.584411	Tfpt
ENSMUST00000191273.6	0.00150593	0.011671	0.211291	0.0442087	0.0543092	0.296869	Bag1
ENSMUST00000131728.3	0.000537687	0.011588	0.211291	0.360908	0.392213	0.120007	Pa2g4
ENSMUST00000064889.12	0.00156188	0.011709	0.211291	0.634938	0.556205	-0.190998	Slc29a1
ENSMUST00000003445.7	0.00148532	0.0116101	0.211291	0.906985	0.742521	-0.288646	Fkbp11
ENSMUST00000227691.1	0.00522109	0.0116421	0.211291	0.11514	0.164366	0.51352	Ebag9
ENSMUST00000163668.2	0.00164208	0.0116072	0.211291	0.538587	0.437877	-0.298656	Sh3glb2
ENSMUST00000108089.7	0.00150593	0.011671	0.211291	0.0442087	0.0543092	0.296869	Bag1
ENSMUST00000040429.11	0.00270473	0.0116855	0.211291	0.324616	0.420838	0.374528	Usp45
ENSMUST00000022706.6	0.00225154	0.011564	0.211291	0.344632	0.408527	0.245374	Sucla2
ENSMUST00000226165.1	0.00522109	0.0116421	0.211291	0.11514	0.164366	0.51352	Ebag9
ENSMUST00000022964.8	0.00522109	0.0116421	0.211291	0.11514	0.164366	0.51352	Ebag9
ENSMUST00000183997.7	0.00498613	0.0116509	0.211291	0.403221	0.595974	0.563679	Trps1
ENSMUST00000097317.9	0.00156188	0.011709	0.211291	0.634938	0.556205	-0.190998	Slc29a1
ENSMUST00000026425.12	0.000537687	0.011588	0.211291	0.360908	0.392213	0.120007	Pa2g4
ENSMUST00000175968.7	0.00154363	0.01175	0.211904	0.372485	0.298799	-0.318009	Lrch4
ENSMUST00000163492.7	0.00157119	0.0117646	0.212042	0.63473	0.555909	-0.191296	Slc29a1
ENSMUST00000061706.6	0.0173279	0.0117758	0.212118	0.228994	0.477055	1.05884	E130311K13Rik
ENSMUST00000106033.4	0.000568994	0.0117936	0.212187	0.726182	0.664423	-0.12823	Rnh1
ENSMUST00000167493.8	0.000568994	0.0117936	0.212187	0.726182	0.664423	-0.12823	Rnh1
ENSMUST00000105341.7	0.000928025	0.0118227	0.212459	0.207658	0.182542	-0.185984	Tcf3
ENSMUST00000099414.4	0.00251018	0.0118223	0.212459	0.528272	0.688703	0.382602	Zfp955b
ENSMUST00000039443.13	0.00205283	0.0118594	0.212992	0.246561	0.306558	0.314217	Ccdc50
ENSMUST00000105738.8	0.0174202	0.0118792	0.213092	0.199768	0.103828	-0.944125	Zfp980
ENSMUST00000114655.7	0.000910625	0.011886	0.213092	0.269355	0.31004	0.202946	Fmr1
ENSMUST00000088546.11	0.000910625	0.011886	0.213092	0.269355	0.31004	0.202946	Fmr1
ENSMUST00000032330.15	0.000905284	0.0119169	0.213394	0.547838	0.49779	-0.138212	Emp1
ENSMUST00000111907.1	0.000905284	0.0119169	0.213394	0.547838	0.49779	-0.138212	Emp1
ENSMUST00000161976.7	0.000869955	0.0119358	0.21348	0.694424	0.601475	-0.207311	Myc
ENSMUST00000159327.1	0.000869955	0.0119358	0.21348	0.694424	0.601475	-0.207311	Myc
ENSMUST00000165400.7	0.0115858	0.0119687	0.213692	0.239862	0.391567	0.707054	AW554918
ENSMUST00000184885.7	0.00481039	0.0119605	0.213692	0.388737	0.574859	0.564415	Trps1
ENSMUST00000097643.9	0.0115858	0.0119687	0.213692	0.239862	0.391567	0.707054	AW554918
ENSMUST00000117396.2	0.000818549	0.0119841	0.213841	0.457514	0.530004	0.212187	Ncapg
ENSMUST00000166426.8	0.000511979	0.0119997	0.213868	0.483753	0.441781	-0.13094	Bag6
ENSMUST00000211716.1	0.00156543	0.0119935	0.213868	0.761553	0.646169	-0.237033	Kdelr1
ENSMUST00000090413.5	0.00132282	0.012027	0.214229	0.257939	0.306455	0.248649	Utp3
ENSMUST00000110128.4	0.00106963	0.0120446	0.214416	0.241597	0.283297	0.229717	Dtnbp1
ENSMUST00000058307.14	0.0113598	0.0120537	0.214453	0.467237	0.246971	-0.919811	Inpp4a
ENSMUST00000201415.3	0.00398503	0.0120663	0.214552	0.523831	0.747432	0.512841	Nsg1
ENSMUST00000108658.9	0.000657736	0.0121355	0.215403	0.794361	0.720409	-0.140978	Trp53
ENSMUST00000168185.7	0.00199193	0.012131	0.215403	0.388509	0.30681	-0.340605	Tonsl
ENSMUST00000034204.10	0.00103571	0.0121279	0.215403	0.348247	0.395264	0.182704	Nudt21
ENSMUST00000120498.7	0.00223866	0.0121873	0.215944	0.26696	0.332592	0.317128	Ythdc1
ENSMUST00000033009.15	0.00151921	0.0121808	0.215944	0.0373672	0.046804	0.324861	Thap12
ENSMUST00000038384.7	0.00223866	0.0121873	0.215944	0.26696	0.332592	0.317128	Ythdc1
ENSMUST00000050125.8	0.00363523	0.0122025	0.216087	0.704813	0.484364	-0.541148	2900026A02Rik
ENSMUST00000142682.8	0.00197472	0.0122243	0.216347	0.147566	0.192784	0.385627	Ift57
ENSMUST00000100237.3	0.0109791	0.0122342	0.216396	0.192361	0.317331	0.722176	Ttf1
ENSMUST00000066427.10	0.0813171	0.0122865	0.217195	3.76573	0.664045	-2.50358	Sp100
ENSMUST00000097734.10	0.00153584	0.0123028	0.217356	0.136566	0.166008	0.281659	Sdf4
ENSMUST00000020827.6	0.00191036	0.0123217	0.217564	0.200037	0.249625	0.319495	Rnft1
ENSMUST00000108533.9	0.00158247	0.0123876	0.217715	0.0892648	0.112192	0.329805	Rabep1
ENSMUST00000165714.1	0.0171581	0.012381	0.217715	0.0942808	0.161936	0.780387	Fbxo34
ENSMUST00000163324.7	0.0171581	0.012381	0.217715	0.0942808	0.161936	0.780387	Fbxo34
ENSMUST00000072503.12	0.000821329	0.0123603	0.217715	0.418241	0.381639	-0.132128	Rpl18
ENSMUST00000168833.8	0.0171581	0.012381	0.217715	0.0942808	0.161936	0.780387	Fbxo34
ENSMUST00000076270.12	0.00158247	0.0123876	0.217715	0.0892648	0.112192	0.329805	Rabep1
ENSMUST00000210640.1	0.000821329	0.0123603	0.217715	0.418241	0.381639	-0.132128	Rpl18
ENSMUST00000095941.8	0.0171581	0.012381	0.217715	0.0942808	0.161936	0.780387	Fbxo34
ENSMUST00000025867.5	0.000691543	0.0124106	0.217994	0.337777	0.292843	-0.205947	Rela
ENSMUST00000118470.7	0.00268434	0.0124301	0.218209	0.402511	0.508019	0.335853	Skil
ENSMUST00000040167.10	0.00166678	0.0124599	0.218606	0.31302	0.391439	0.322531	Mat2b
ENSMUST00000005371.11	0.000672677	0.0124909	0.218709	0.793517	0.719486	-0.141295	Trp53
ENSMUST00000201948.3	0.000981321	0.012475	0.218709	0.199707	0.232301	0.218109	Pds5a
ENSMUST00000093962.4	0.00068675	0.0124946	0.218709	0.816857	0.744927	-0.132985	Ccnd1
ENSMUST00000113975.2	0.00502036	0.0124931	0.218709	3.06908	2.20419	-0.477561	Slc5a3
ENSMUST00000065111.14	0.00280558	0.0125152	0.218794	0.326325	0.422811	0.373703	Usp45
ENSMUST00000108232.8	0.00280558	0.0125152	0.218794	0.326325	0.422811	0.373703	Usp45
ENSMUST00000114157.2	0.0014682	0.012521	0.218794	0.742411	0.625006	-0.248348	Nrp2
ENSMUST00000071169.8	0.000361529	0.0125339	0.218892	0.53863	0.493274	-0.126903	Rcc2
ENSMUST00000165477.8	0.0103666	0.0126108	0.218952	0.0749042	0.14705	0.973188	Agtpbp1
ENSMUST00000042556.10	0.00256258	0.0125785	0.218952	0.839279	0.692143	-0.278081	Pwp2
ENSMUST00000195433.5	0.00642498	0.0126136	0.218952	0.192429	0.320045	0.73395	Cep170
ENSMUST00000143900.7	0.0030101	0.0125509	0.218952	0.809871	0.587853	-0.462237	Dhodh
ENSMUST00000028288.4	0.00496679	0.0126166	0.218952	0.5483	0.422022	-0.377647	Notch1
ENSMUST00000165853.1	0.00122264	0.0125652	0.218952	0.105477	0.12556	0.251447	Ptp4a2
ENSMUST00000027856.12	0.00344131	0.0125722	0.218952	0.135346	0.189513	0.485644	Dcaf6
ENSMUST00000030578.13	0.00122264	0.0125652	0.218952	0.105477	0.12556	0.251447	Ptp4a2
ENSMUST00000182714.1	0.01195	0.0125828	0.218952	0.223398	0.408255	0.869855	Stn1
ENSMUST00000169745.7	0.0103666	0.0126108	0.218952	0.0749042	0.14705	0.973188	Agtpbp1
ENSMUST00000080033.6	0.000951723	0.0125922	0.218952	0.400271	0.464757	0.2155	Diaph1
ENSMUST00000183177.7	0.000914151	0.0126829	0.219038	0.482845	0.416877	-0.211938	Ccnd3
ENSMUST00000107914.9	0.0010844	0.0126706	0.219038	0.364604	0.406303	0.156227	Tpm2
ENSMUST00000037333.16	0.000914151	0.0126829	0.219038	0.482845	0.416877	-0.211938	Ccnd3
ENSMUST00000099080.8	0.0998992	0.0126688	0.219038	1.17512	14.1382	3.58872	Prex1
ENSMUST00000171031.7	0.000914151	0.0126829	0.219038	0.482845	0.416877	-0.211938	Ccnd3
ENSMUST00000183044.7	0.000914151	0.0126829	0.219038	0.482845	0.416877	-0.211938	Ccnd3
ENSMUST00000038893.5	0.000358527	0.0126865	0.219038	0.539558	0.494309	-0.126367	Rcc2
ENSMUST00000049628.15	0.00285626	0.0126551	0.219038	0.400013	0.480358	0.264065	Atp5k
ENSMUST00000058943.7	0.052826	0.0126596	0.219038	1.01761	0.309587	-1.71676	Ankrd34a
ENSMUST00000044423.3	0.00433592	0.0126999	0.219145	0.393812	0.551866	0.486809	Brip1
ENSMUST00000037941.9	0.000803022	0.0127183	0.219339	1.29484	1.16904	-0.147456	Cd81
ENSMUST00000099192.9	0.0022546	0.0127377	0.219548	0.897341	0.706273	-0.34543	Pofut1
ENSMUST00000186684.6	0.00551145	0.0127846	0.220106	0.18636	0.281923	0.597206	Nabp1
ENSMUST00000186003.6	0.00551145	0.0127846	0.220106	0.18636	0.281923	0.597206	Nabp1
ENSMUST00000224667.1	0.00471463	0.0127997	0.220242	0.509745	0.354003	-0.526013	Sorbs1
ENSMUST00000001451.10	0.00155409	0.0128217	0.220496	0.124034	0.104836	-0.242599	Smg5
ENSMUST00000107043.7	0.162773	0.012854	0.220801	0.0417494	0.47625	3.51189	Plekhb1
ENSMUST00000212459.1	0.00332353	0.0128537	0.220801	0.224316	0.162076	-0.468865	Large1
ENSMUST00000117394.1	0.00177521	0.0128743	0.221024	0.221243	0.172948	-0.355295	Taok2
ENSMUST00000052201.8	0.00212026	0.012904	0.221409	0.246689	0.319291	0.372176	Mis18bp1
ENSMUST00000161702.7	0.00338868	0.012969	0.22146	0.129107	0.164304	0.347799	Mfap3l
ENSMUST00000005798.8	0.00162643	0.0129933	0.22146	0.374655	0.439334	0.229755	Snx6
ENSMUST00000110351.7	0.000512818	0.0130557	0.22146	0.368212	0.408887	0.151166	Srsf5
ENSMUST00000119826.6	0.00331039	0.01302	0.22146	0.224134	0.162076	-0.467692	Large1
ENSMUST00000174286.2	0.00149978	0.0129921	0.22146	0.669386	0.562592	-0.250748	Spr
ENSMUST00000030289.8	0.00112381	0.0130123	0.22146	0.0848795	0.0995518	0.230031	Usp1
ENSMUST00000014917.7	0.073603	0.0130738	0.22146	0.292334	1.36236	2.22042	Dll1
ENSMUST00000110356.2	0.000512818	0.0130557	0.22146	0.368212	0.408887	0.151166	Srsf5
ENSMUST00000094693.10	0.000512818	0.0130557	0.22146	0.368212	0.408887	0.151166	Srsf5
ENSMUST00000109567.9	0.00129158	0.0130096	0.22146	0.377314	0.318079	-0.246382	Dlgap4
ENSMUST00000169464.8	0.00127907	0.0130735	0.22146	0.388512	0.327853	-0.244911	Dlgap4
ENSMUST00000091358.10	0.00112381	0.0130123	0.22146	0.0848795	0.0995518	0.230031	Usp1
ENSMUST00000160719.7	0.00338868	0.012969	0.22146	0.129107	0.164304	0.347799	Mfap3l
ENSMUST00000034066.3	0.00338868	0.012969	0.22146	0.129107	0.164304	0.347799	Mfap3l
ENSMUST00000086101.5	0.114818	0.0129914	0.22146	3.03837	0.300594	-3.33741	Ptgir
ENSMUST00000103079.3	0.00122573	0.013059	0.22146	0.338794	0.382258	0.174137	Cttn
ENSMUST00000110352.9	0.000512818	0.0130557	0.22146	0.368212	0.408887	0.151166	Srsf5
ENSMUST00000110354.7	0.000512818	0.0130557	0.22146	0.368212	0.408887	0.151166	Srsf5
ENSMUST00000182209.7	0.000917289	0.0130746	0.22146	0.482092	0.416417	-0.211282	Ccnd3
ENSMUST00000004497.10	0.00331039	0.01302	0.22146	0.224134	0.162076	-0.467692	Large1
ENSMUST00000205156.2	0.000942923	0.0130605	0.22146	0.543979	0.494088	-0.138782	Emp1
ENSMUST00000029879.14	0.00128209	0.012939	0.22146	0.223967	0.271604	0.278218	Nbn
ENSMUST00000073094.9	0.000625644	0.0129314	0.22146	0.325438	0.363907	0.161184	Sh3kbp1
ENSMUST00000060188.13	0.00342866	0.013092	0.221507	0.195445	0.238208	0.285454	Ppp1r2
ENSMUST00000112464.7	0.00545994	0.0130854	0.221507	0.304285	0.458813	0.592482	Bclaf3
ENSMUST00000063594.12	0.00147207	0.0131034	0.221576	0.741572	0.625006	-0.246717	Nrp2
ENSMUST00000084103.9	0.00191436	0.0131552	0.222328	0.293344	0.242476	-0.274754	Ski
ENSMUST00000074628.12	0.000813203	0.0131861	0.222726	0.782551	0.676153	-0.210835	Wbp2
ENSMUST00000049251.5	0.0744506	0.0132307	0.223355	0.311955	2.01199	2.68921	Cpa4
ENSMUST00000010434.7	0.00588418	0.0132423	0.223427	0.470416	0.690055	0.552775	AI597479
ENSMUST00000188096.6	0.0192808	0.0132627	0.223647	0.192909	0.372432	0.949057	Gm4767
ENSMUST00000163558.2	0.00156544	0.0132867	0.223679	0.326372	0.4057	0.313897	Ndufaf2
ENSMUST00000186870.6	0.00314783	0.0132789	0.223679	0.33022	0.405593	0.296605	Rbis
ENSMUST00000140677.7	0.00979529	0.0132864	0.223679	0.358719	0.218835	-0.713008	Rtca
ENSMUST00000061882.9	0.00116819	0.0133309	0.224037	0.569639	0.474296	-0.264261	Mcat
ENSMUST00000112456.8	0.000630484	0.0133375	0.224037	0.325067	0.363414	0.160879	Sh3kbp1
ENSMUST00000166312.7	0.00238343	0.0133282	0.224037	0.220883	0.269297	0.285921	Luc7l3
ENSMUST00000131616.7	0.00648912	0.0133174	0.224037	0.170663	0.262297	0.62005	Cmc2
ENSMUST00000003911.12	0.000793886	0.0133589	0.224149	0.353287	0.312107	-0.1788	Rad23a
ENSMUST00000109761.8	0.000793886	0.0133589	0.224149	0.353287	0.312107	-0.1788	Rad23a
ENSMUST00000195247.5	0.00151663	0.0133865	0.224241	0.641554	0.753078	0.231229	Txndc9
ENSMUST00000195032.5	0.00151663	0.0133865	0.224241	0.641554	0.753078	0.231229	Txndc9
ENSMUST00000162031.7	0.00151663	0.0133865	0.224241	0.641554	0.753078	0.231229	Txndc9
ENSMUST00000119339.7	0.00227208	0.0134427	0.224933	0.264858	0.329638	0.315663	Ythdc1
ENSMUST00000119870.8	0.0810451	0.0134402	0.224933	0.931143	0.244969	-1.9264	Cngb1
ENSMUST00000102898.4	0.000688034	0.0134651	0.225185	0.0474095	0.0424557	-0.159215	Rpl7a
ENSMUST00000238890.1	0.0034864	0.0134956	0.225367	0.221595	0.291605	0.396089	Fnbp4
ENSMUST00000115634.7	0.00095856	0.0134848	0.225367	0.400271	0.464127	0.213543	Diaph1
ENSMUST00000076212.3	0.0037434	0.0134983	0.225367	0.527377	0.383345	-0.46019	Abtb2
ENSMUST00000058790.11	0.00119965	0.0135641	0.225632	0.632263	0.517734	-0.288314	Ldlrad3
ENSMUST00000163272.1	0.00081055	0.0135694	0.225632	0.173186	0.199816	0.206349	Suz12
ENSMUST00000033577.10	0.000950339	0.0135694	0.225632	0.307278	0.351642	0.194564	Pbdc1
ENSMUST00000144576.7	0.00183543	0.0135632	0.225632	0.256794	0.322245	0.327542	Ufc1
ENSMUST00000122816.2	0.0162506	0.0135736	0.225632	0.226271	0.442306	0.966991	Mbd4
ENSMUST00000070782.12	0.0012755	0.0135661	0.225632	0.377063	0.318342	-0.244228	Dlgap4
ENSMUST00000043112.8	0.0154279	0.013527	0.225632	0.0965449	0.161263	0.740146	Fbxo34
ENSMUST00000197786.4	0.0016189	0.0135546	0.225632	0.251247	0.305903	0.283966	Hax1
ENSMUST00000078053.12	0.00309803	0.0135851	0.225699	0.254277	0.321304	0.337539	Kctd9
ENSMUST00000095762.4	0.0857864	0.0136125	0.226031	0.474087	2.64057	2.47762	Trdn
ENSMUST00000109568.9	0.00126293	0.0136237	0.226095	0.388252	0.328116	-0.242789	Dlgap4
ENSMUST00000075242.6	0.0022697	0.0136844	0.226376	0.389756	0.452004	0.213762	Hspe1
ENSMUST00000037828.7	0.00264908	0.013655	0.226376	0.621093	0.460813	-0.430627	Ldlrap1
ENSMUST00000022638.5	0.000868498	0.0136854	0.226376	0.195976	0.227466	0.21497	Nefm
ENSMUST00000223934.1	0.0010663	0.013672	0.226376	0.292046	0.346093	0.244965	Smc5
ENSMUST00000003156.14	0.00105275	0.0136768	0.226376	0.771657	0.693723	-0.153601	Atp5d
ENSMUST00000170297.7	0.00502073	0.0136576	0.226376	1.02357	0.680678	-0.58856	Pofut1
ENSMUST00000121477.1	0.00252216	0.0137022	0.22653	0.451167	0.574306	0.348158	Mrpl1
ENSMUST00000135073.1	0.00598097	0.0137302	0.226747	0.454856	0.303393	-0.584219	Slc48a1
ENSMUST00000202692.4	0.0135336	0.0137239	0.226747	0.133085	0.249973	0.909419	Zfp958
ENSMUST00000118209.7	0.00057173	0.0138246	0.22783	0.387929	0.421864	0.120985	Atp5pb
ENSMUST00000237119.1	0.00197498	0.0138105	0.22783	0.30459	0.384691	0.336831	Fkbp2
ENSMUST00000112115.1	0.00186896	0.0138437	0.22783	0.519231	0.653978	0.332867	Hccs
ENSMUST00000098242.3	0.00164756	0.0138483	0.22783	0.387773	0.493277	0.347186	Ggh
ENSMUST00000190298.7	0.00231625	0.0138265	0.22783	0.387205	0.325639	-0.249824	Nav1
ENSMUST00000114654.7	0.000876939	0.0138421	0.22783	0.257814	0.295694	0.197773	Fmr1
ENSMUST00000033717.8	0.00186896	0.0138437	0.22783	0.519231	0.653978	0.332867	Hccs
ENSMUST00000030311.10	0.001926	0.013863	0.227947	0.244679	0.31157	0.348665	Ift74
ENSMUST00000105367.7	0.00105659	0.0138715	0.227964	0.771904	0.693989	-0.153508	Atp5d
ENSMUST00000086635.8	0.000801735	0.0139078	0.228437	0.399377	0.45535	0.189226	Pitpnb
ENSMUST00000046624.11	0.00371968	0.0139382	0.228813	0.779679	0.532183	-0.550959	Phc3
ENSMUST00000117762.7	0.124753	0.0140079	0.229406	1.31107	0.215383	-2.60577	Itgal
ENSMUST00000029825.13	0.00222785	0.0140262	0.229406	0.234742	0.288354	0.296764	Depdc1a
ENSMUST00000146258.1	0.00712229	0.014038	0.229406	0.374338	0.565645	0.595556	Itgb3bp
ENSMUST00000122148.7	0.00458388	0.0140535	0.229406	0.191732	0.141241	-0.440928	Bahcc1
ENSMUST00000044985.13	0.00458388	0.0140535	0.229406	0.191732	0.141241	-0.440928	Bahcc1
ENSMUST00000025250.13	0.000516828	0.0139951	0.229406	0.487669	0.446323	-0.127814	Bag6
ENSMUST00000118987.1	0.00458388	0.0140535	0.229406	0.191732	0.141241	-0.440928	Bahcc1
ENSMUST00000154658.7	0.000937168	0.0140574	0.229406	0.0899616	0.0750553	-0.261356	Gnas
ENSMUST00000170971.7	0.124753	0.0140079	0.229406	1.31107	0.215383	-2.60577	Itgal
ENSMUST00000120272.7	0.00222785	0.0140262	0.229406	0.234742	0.288354	0.296764	Depdc1a
ENSMUST00000106306.8	0.124753	0.0140079	0.229406	1.31107	0.215383	-2.60577	Itgal
ENSMUST00000020034.5	0.00235329	0.0140828	0.229697	0.413214	0.52365	0.341714	Echdc1
ENSMUST00000025337.13	0.000955546	0.0141098	0.22989	0.400657	0.464127	0.212151	Diaph1
ENSMUST00000043848.10	0.000574385	0.0141085	0.22989	0.331671	0.296684	-0.160827	Ncapd2
ENSMUST00000154970.8	0.0143771	0.014238	0.231854	0.464771	0.274892	-0.757656	Pif1
ENSMUST00000101249.8	0.000378351	0.0142481	0.231894	0.242684	0.259158	0.094753	Hnrnpab
ENSMUST00000080817.5	0.00489125	0.0142928	0.232497	0.744548	0.482052	-0.627176	Rnf169
ENSMUST00000029588.9	0.00120568	0.0143139	0.232715	0.226449	0.268872	0.247731	Larp7
ENSMUST00000099090.6	0.00111776	0.0143554	0.233266	0.528151	0.442867	-0.254075	Tsc22d2
ENSMUST00000086869.5	0.00273479	0.014375	0.233357	0.354298	0.475424	0.42425	Yju2
ENSMUST00000114657.8	0.000881569	0.0143917	0.233357	0.267608	0.306714	0.196774	Fmr1
ENSMUST00000170811.7	0.00436508	0.0143903	0.233357	0.169493	0.224598	0.406123	Rnf14
ENSMUST00000114656.7	0.000881569	0.0143917	0.233357	0.267608	0.306714	0.196774	Fmr1
ENSMUST00000199876.4	0.000633718	0.0144289	0.233658	0.377118	0.42675	0.178374	Fubp1
ENSMUST00000108126.7	0.00588898	0.0144203	0.233658	0.318056	0.501143	0.655943	C9orf72
ENSMUST00000052266.14	0.00109086	0.0144562	0.233658	0.556995	0.665621	0.257036	Exoc4
ENSMUST00000030207.14	0.000922304	0.0144463	0.233658	0.288604	0.330042	0.193558	Psip1
ENSMUST00000023087.12	0.000539449	0.0144565	0.233658	0.462769	0.513346	0.149639	Twf1
ENSMUST00000183757.7	0.00346331	0.0144556	0.233658	0.434101	0.608223	0.486569	Trps1
ENSMUST00000027338.3	0.00321739	0.0145092	0.234385	0.539609	0.738561	0.452804	Sdhaf4
ENSMUST00000107619.2	0.00143221	0.0145178	0.234399	0.191523	0.159166	-0.266985	Klf4
ENSMUST00000189946.6	0.0016995	0.0145413	0.23453	0.636017	0.73249	0.203744	Nucks1
ENSMUST00000062264.7	0.0016995	0.0145413	0.23453	0.636017	0.73249	0.203744	Nucks1
ENSMUST00000196954.4	0.00301706	0.014581	0.234546	0.653054	0.520986	-0.325959	Shisa5
ENSMUST00000220156.1	0.00122408	0.0145621	0.234546	0.535118	0.62509	0.224206	Septin10
ENSMUST00000234610.1	0.00121657	0.014563	0.234546	0.177576	0.217074	0.28975	Rock1
ENSMUST00000198708.4	0.00301706	0.014581	0.234546	0.653054	0.520986	-0.325959	Shisa5
ENSMUST00000197483.4	0.00301706	0.014581	0.234546	0.653054	0.520986	-0.325959	Shisa5
ENSMUST00000106525.8	0.00197693	0.0145897	0.234563	0.202305	0.259026	0.356567	Efcab14
ENSMUST00000166984.7	0.000633756	0.014688	0.235062	0.377162	0.426714	0.178084	Fubp1
ENSMUST00000106121.5	0.000633756	0.014688	0.235062	0.377162	0.426714	0.178084	Fubp1
ENSMUST00000200452.4	0.000633756	0.014688	0.235062	0.377162	0.426714	0.178084	Fubp1
ENSMUST00000094216.4	0.00283588	0.0146981	0.235062	0.195416	0.147631	-0.404554	Tlnrd1
ENSMUST00000044106.5	0.000958093	0.0146591	0.235062	0.396354	0.445668	0.16918	Psmd7
ENSMUST00000150015.1	0.00149483	0.0146935	0.235062	0.485804	0.412696	-0.235295	Mxra7
ENSMUST00000196695.4	0.000633756	0.014688	0.235062	0.377162	0.426714	0.178084	Fubp1
ENSMUST00000047715.11	0.00149483	0.0146935	0.235062	0.485804	0.412696	-0.235295	Mxra7
ENSMUST00000041732.8	0.00118833	0.0146629	0.235062	0.634209	0.547913	-0.211013	Kirrel
ENSMUST00000029482.15	0.00136964	0.0146887	0.235062	0.227064	0.272637	0.263883	Gpsm2
ENSMUST00000032461.11	0.00135847	0.0147286	0.235174	0.277814	0.33361	0.264044	Tamm41
ENSMUST00000034233.14	0.00108547	0.0147314	0.235174	0.791347	0.698251	-0.180564	Ciapin1
ENSMUST00000126319.7	0.00105924	0.0147361	0.235174	0.782408	0.684288	-0.193318	Tbl3
ENSMUST00000162538.8	0.00108547	0.0147314	0.235174	0.791347	0.698251	-0.180564	Ciapin1
ENSMUST00000120044.8	0.0947743	0.014763	0.235355	0.658813	0.148207	-2.15226	Cngb1
ENSMUST00000121162.2	0.0947743	0.014763	0.235355	0.658813	0.148207	-2.15226	Cngb1
ENSMUST00000112453.8	0.000844776	0.0147783	0.235409	0.331197	0.37376	0.174424	Sh3kbp1
ENSMUST00000096420.2	0.00413463	0.0147819	0.235409	0.278902	0.389527	0.481963	Gm14698
ENSMUST00000015893.12	0.00117025	0.0148065	0.235677	0.389576	0.441574	0.180749	Anp32e
ENSMUST00000115629.8	0.000910225	0.0148518	0.236161	0.402477	0.465475	0.209795	Diaph1
ENSMUST00000064703.12	0.00522909	0.0148745	0.236161	0.0872754	0.121405	0.476184	Pkig
ENSMUST00000126182.7	0.00522909	0.0148745	0.236161	0.0872754	0.121405	0.476184	Pkig
ENSMUST00000109400.2	0.00522909	0.0148745	0.236161	0.0872754	0.121405	0.476184	Pkig
ENSMUST00000224359.1	0.00252868	0.0148757	0.236161	109.049	70.2977	-0.633429	H2bc9
ENSMUST00000122182.1	0.00151582	0.0149483	0.236327	0.629425	0.72482	0.203589	Cbx5
ENSMUST00000165565.7	0.00082696	0.0149249	0.236327	0.596277	0.537698	-0.149185	Zfp207
ENSMUST00000102981.9	0.00177339	0.0149442	0.236327	0.466334	0.586392	0.330502	Sec61a2
ENSMUST00000132578.7	0.0124164	0.0149305	0.236327	0.177159	0.291236	0.717148	Rhbdf1
ENSMUST00000199164.1	0.00111433	0.0148997	0.236327	0.526569	0.441887	-0.252948	Tsc22d2
ENSMUST00000146179.7	0.0124164	0.0149305	0.236327	0.177159	0.291236	0.717148	Rhbdf1
ENSMUST00000108339.7	0.00143439	0.0149162	0.236327	0.483327	0.574206	0.248568	Asph
ENSMUST00000070478.3	0.00480137	0.0149485	0.236327	0.538766	0.729225	0.436704	Sdc3
ENSMUST00000189672.6	0.0211253	0.0149689	0.236527	0.194107	0.375559	0.952187	Gm10778
ENSMUST00000156486.1	0.00423775	0.0150216	0.236867	0.146782	0.197296	0.426685	Kras
ENSMUST00000103233.9	0.00244272	0.0150135	0.236867	0.32144	0.402297	0.323709	Crlf3
ENSMUST00000032823.4	0.00127951	0.0150169	0.236867	0.288498	0.240031	-0.26534	Pak4
ENSMUST00000112451.7	0.000841442	0.0150188	0.236867	0.331342	0.37376	0.173792	Sh3kbp1
ENSMUST00000017544.8	0.00176414	0.0150413	0.237054	0.117139	0.140753	0.264946	Stac2
ENSMUST00000162631.1	0.00212508	0.0150555	0.237155	0.177063	0.208963	0.238981	Hdgf
ENSMUST00000090269.6	0.0023123	0.0150739	0.237323	30.7703	52.8706	0.78093	Actc1
ENSMUST00000072576.9	0.0015905	0.0150961	0.237548	0.299778	0.360814	0.267362	Srp19
ENSMUST00000116234.8	0.000868536	0.015107	0.237596	0.295516	0.333164	0.172998	Arl1
ENSMUST00000209610.1	0.011081	0.0151724	0.237762	0.504342	0.318216	-0.664398	Zfp703
ENSMUST00000163511.6	0.152308	0.0151873	0.237762	0.628965	0.102985	-2.61055	Irf5
ENSMUST00000167252.4	0.129814	0.0151389	0.237762	0.708338	0.127962	-2.46872	Irf5
ENSMUST00000150611.7	0.00584418	0.0151599	0.237762	0.281396	0.419928	0.577538	Snap23
ENSMUST00000002825.5	0.000845911	0.0151624	0.237762	0.30017	0.342016	0.188283	Baz1b
ENSMUST00000107030.8	0.0221861	0.0151879	0.237762	0.430806	1.11975	1.37807	Patj
ENSMUST00000040599.14	0.00220508	0.0151491	0.237762	0.370483	0.312107	-0.247367	Nav1
ENSMUST00000004392.11	0.152308	0.0151873	0.237762	0.628965	0.102985	-2.61055	Irf5
ENSMUST00000067414.12	0.00220508	0.0151491	0.237762	0.370483	0.312107	-0.247367	Nav1
ENSMUST00000036619.13	0.0122187	0.0152089	0.237844	0.233513	0.379304	0.699853	AW554918
ENSMUST00000132316.7	0.00217964	0.0152031	0.237844	0.12639	0.159574	0.33634	Nde1
ENSMUST00000106535.1	0.00395854	0.0152669	0.238138	0.194043	0.264126	0.444855	Rnpc3
ENSMUST00000159352.7	0.00513301	0.0152503	0.238138	0.406327	0.576537	0.504772	Hibch
ENSMUST00000092154.9	0.00395854	0.0152669	0.238138	0.194043	0.264126	0.444855	Rnpc3
ENSMUST00000155866.7	0.00351757	0.0152413	0.238138	0.568857	0.755178	0.408752	Exosc9
ENSMUST00000106536.7	0.00395854	0.0152669	0.238138	0.194043	0.264126	0.444855	Rnpc3
ENSMUST00000169695.1	0.00166297	0.0152932	0.238304	0.58219	0.483216	-0.268821	Casc3
ENSMUST00000017384.13	0.00166297	0.0152932	0.238304	0.58219	0.483216	-0.268821	Casc3
ENSMUST00000085519.12	0.0013773	0.0153109	0.238457	0.292926	0.339484	0.212809	Anp32a
ENSMUST00000099105.8	0.0054361	0.0153306	0.238642	0.0871345	0.121287	0.477112	Pkig
ENSMUST00000109103.3	0.000440794	0.0153631	0.239025	0.250396	0.267996	0.0980017	Hnrnpab
ENSMUST00000078764.8	0.000827718	0.0154439	0.240159	0.260321	0.295468	0.182712	Cox7c
ENSMUST00000200524.4	0.000634202	0.0154752	0.2404	0.377241	0.426442	0.176861	Fubp1
ENSMUST00000196739.4	0.000634202	0.0154752	0.2404	0.377241	0.426442	0.176861	Fubp1
ENSMUST00000011029.11	0.00172668	0.0155228	0.240769	0.283857	0.34792	0.293591	Dnajc19
ENSMUST00000239114.1	0.00107342	0.0155211	0.240769	0.483126	0.420714	-0.199559	Mrtfa
ENSMUST00000115631.7	0.000925728	0.0155199	0.240769	0.402666	0.465372	0.208802	Diaph1
ENSMUST00000067689.8	0.00258007	0.0155333	0.24081	0.798537	0.637963	-0.323887	Tnrc6b
ENSMUST00000088233.12	0.000475166	0.015544	0.240853	0.315439	0.283216	-0.155458	Fmnl3
ENSMUST00000105912.1	0.000676967	0.015566	0.241071	0.456389	0.402553	-0.181087	Wasf2
ENSMUST00000038945.5	0.00137209	0.0156044	0.241432	0.740888	0.632799	-0.227507	Phlda3
ENSMUST00000046207.8	0.00162596	0.0156053	0.241432	0.49587	0.584403	0.237002	Sf3b6
ENSMUST00000113234.7	0.00155481	0.0156509	0.241647	0.225531	0.265244	0.233996	Grsf1
ENSMUST00000176916.7	0.000679355	0.0156461	0.241647	0.409056	0.460266	0.17017	Nptn
ENSMUST00000176250.1	0.000679355	0.0156461	0.241647	0.409056	0.460266	0.17017	Nptn
ENSMUST00000087556.6	0.00104868	0.0156478	0.241647	0.294172	0.347021	0.238365	Smc5
ENSMUST00000111929.7	0.0283736	0.0156915	0.241828	0.111664	0.327823	1.55375	Osbpl6
ENSMUST00000119570.7	0.000396291	0.0156946	0.241828	0.393627	0.423988	0.107193	Tpm3
ENSMUST00000077972.10	0.0283736	0.0156915	0.241828	0.111664	0.327823	1.55375	Osbpl6
ENSMUST00000111930.8	0.0283736	0.0156915	0.241828	0.111664	0.327823	1.55375	Osbpl6
ENSMUST00000221292.1	0.00234296	0.0157031	0.241837	0.195695	0.235633	0.267937	Eif5
ENSMUST00000005452.5	0.198832	0.015713	0.241867	0.524342	6.52675	3.63779	Fgfr4
ENSMUST00000134469.8	0.00106963	0.0157259	0.241942	0.482679	0.420555	-0.198769	Mrtfa
ENSMUST00000080536.7	0.00102229	0.0157508	0.242083	0.391178	0.435343	0.154327	Abce1
ENSMUST00000022601.6	0.00150178	0.0157509	0.242083	0.268641	0.329357	0.293972	Wbp4
ENSMUST00000135241.7	0.00712682	0.0157891	0.242301	0.251117	0.359487	0.517581	Vamp4
ENSMUST00000150040.7	0.00712682	0.0157891	0.242301	0.251117	0.359487	0.517581	Vamp4
ENSMUST00000155003.1	0.00712682	0.0157891	0.242301	0.251117	0.359487	0.517581	Vamp4
ENSMUST00000030110.14	0.00214324	0.0158237	0.242343	0.578745	0.737433	0.349585	Zdhhc21
ENSMUST00000107239.7	0.00214324	0.0158237	0.242343	0.578745	0.737433	0.349585	Zdhhc21
ENSMUST00000088248.12	0.000845563	0.0158149	0.242343	0.650457	0.586984	-0.148132	Ube2c
ENSMUST00000085215.10	0.00757323	0.0158005	0.242343	0.468596	0.292915	-0.677865	Numb
ENSMUST00000040077.7	0.00104695	0.0158656	0.242862	0.238045	0.273437	0.199972	Polr2f
ENSMUST00000013759.5	0.00339916	0.0158813	0.242981	0.223743	0.292127	0.384758	Fnbp4
ENSMUST00000007980.6	0.000653104	0.0159014	0.243112	0.787002	0.717643	-0.133102	Hnrnpa0
ENSMUST00000159073.7	0.0185608	0.015978	0.243112	0.329299	0.770368	1.22615	Gng2
ENSMUST00000038584.8	0.00203966	0.0159487	0.243112	0.0789527	0.100712	0.351168	Tlk1
ENSMUST00000068044.13	0.00292311	0.0159414	0.243112	0.941803	0.778305	-0.27509	Slc39a14
ENSMUST00000159028.7	0.0185608	0.015978	0.243112	0.329299	0.770368	1.22615	Gng2
ENSMUST00000191189.6	0.000796782	0.0159659	0.243112	0.239123	0.264898	0.147683	Morf4l1
ENSMUST00000162425.7	0.0185608	0.015978	0.243112	0.329299	0.770368	1.22615	Gng2
ENSMUST00000055100.13	0.0185608	0.015978	0.243112	0.329299	0.770368	1.22615	Gng2
ENSMUST00000160013.7	0.0185608	0.015978	0.243112	0.329299	0.770368	1.22615	Gng2
ENSMUST00000161247.1	0.0185608	0.015978	0.243112	0.329299	0.770368	1.22615	Gng2
ENSMUST00000229028.1	0.00114857	0.0159098	0.243112	0.364521	0.311962	-0.224632	St3gal1
ENSMUST00000164399.7	0.00540227	0.0160108	0.243164	0.0878073	0.121903	0.473322	Pkig
ENSMUST00000127638.7	0.00190721	0.0160214	0.243164	0.937265	0.760546	-0.301422	Stat3
ENSMUST00000037839.11	0.00355114	0.0160135	0.243164	0.277235	0.397717	0.520633	Zfand1
[truncated: 45,286 more rows]
