# Supplementary material for: RPL3L-containing ribosomes determine translation elongation dynamics required for cardiac function
Source: Nat Commun. 2023 Apr 20;14:2131. doi: 10.1038/s41467-023-37838-6 (PMC10119107; doi:10.1038/s41467-023-37838-6)
Supplement: Supplementary file 7 — Supplementary Data 4 [file 41467_2023_37838_MOESM7_ESM.xlsx]

## Sheet: Pro
	log2FC	adjusted pvalue	Transcript	Position	length	symbol
ENSMUST00000004673.14_299	1.29022	0.0451712	ENSMUST00000004673.14	299	372	Ndrg2
ENSMUST00000005051.5_309	1.09132	0.0440062	ENSMUST00000005051.5	309	333	Ldha
ENSMUST00000008021.2_141	0.759285	0.0459703	ENSMUST00000008021.2	141	168	Tcap
ENSMUST00000018800.8_18	1.13254	0.0397098	ENSMUST00000018800.8	18	194	Myl4
ENSMUST00000018800.8_28	0.947428	0.0407713	ENSMUST00000018800.8	28	194	Myl4
ENSMUST00000020361.6_35	1.90329	0.0490542	ENSMUST00000020361.6	35	225	Ndufs7
ENSMUST00000022122.3_245	1.51535	0.0468193	ENSMUST00000022122.3	245	420	Ckmt2
ENSMUST00000022268.9_138	1.42265	0.0232042	ENSMUST00000022268.9	138	360	Pdhb
ENSMUST00000023677.9_22	2.05279	0.0428811	ENSMUST00000023677.9	22	214	Atp5o
ENSMUST00000024697.4_77	1.39288	0.0411203	ENSMUST00000024697.4	77	121	Hcfc1r1
ENSMUST00000026196.13_367	0.959993	0.0494081	ENSMUST00000026196.13	367	414	Got1
ENSMUST00000026222.10_22	1.30939	0.043102	ENSMUST00000026222.10	22	187	Ndufb8
ENSMUST00000027478.6_13	1.78023	0.0400275	ENSMUST00000027478.6	13	356	Ndufa10
ENSMUST00000031423.9_192	0.865818	0.0450822	ENSMUST00000031423.9	192	1045	Atp2a2
ENSMUST00000031423.9_679	0.929296	0.0434745	ENSMUST00000031423.9	679	1045	Atp2a2
ENSMUST00000033176.6_143	1.38714	0.0410171	ENSMUST00000033176.6	143	454	Uqcrc2
ENSMUST00000034866.8_6	2.31833	0.0434532	ENSMUST00000034866.8	6	334	Etfa
ENSMUST00000043675.8_46	1.16305	0.0405919	ENSMUST00000043675.8	46	104	Atp5l
ENSMUST00000064798.15_94	0.687206	0.0439026	ENSMUST00000064798.15	94	105	Ndufv3
ENSMUST00000066264.12_211	0.951975	0.0499486	ENSMUST00000066264.12	211	328	Ech1
ENSMUST00000067036.11_367	1.91747	0.0463851	ENSMUST00000067036.11	367	390	Bsg
ENSMUST00000079784.11_17	1.29986	0.0476681	ENSMUST00000079784.11	17	205	Myl3
ENSMUST00000079784.11_27	0.994161	0.0394687	ENSMUST00000079784.11	27	205	Myl3
ENSMUST00000084882.8_148	0.979416	0.0475282	ENSMUST00000084882.8	148	209	Crip2
ENSMUST00000086199.11_289	2.00901	0.0444661	ENSMUST00000086199.11	289	374	Glul
ENSMUST00000099224.9_230	1.76082	0.0445684	ENSMUST00000099224.9	230	392	Csnk2a1
ENSMUST00000106956.9_18	1.13254	0.0397098	ENSMUST00000106956.9	18	194	Myl4
ENSMUST00000106956.9_28	0.947428	0.0407713	ENSMUST00000106956.9	28	194	Myl4
ENSMUST00000110371.7_546	1.12846	0.0490382	ENSMUST00000110371.7	546	700	Acsl1
ENSMUST00000110372.8_546	1.1167	0.0474291	ENSMUST00000110372.8	546	700	Acsl1
ENSMUST00000128787.7_125	1.25873	0.0389829	ENSMUST00000128787.7	125	456	Ndufv1
ENSMUST00000134479.7_55	1.23168	0.0423796	ENSMUST00000134479.7	55	386	Ndufv1
ENSMUST00000168083.1_22	1.4546	0.0449423	ENSMUST00000168083.1	22	85	Ndufb8
ENSMUST00000177974.7_192	0.867002	0.043713	ENSMUST00000177974.7	192	999	Atp2a2
ENSMUST00000177974.7_679	0.930344	0.0451718	ENSMUST00000177974.7	679	999	Atp2a2
ENSMUST00000179781.7_251	1.9175	0.0483463	ENSMUST00000179781.7	251	274	Bsg
ENSMUST00000179939.7_192	0.865818	0.0450822	ENSMUST00000179939.7	192	1045	Atp2a2
ENSMUST00000179939.7_679	0.929296	0.0434745	ENSMUST00000179939.7	679	1045	Atp2a2
ENSMUST00000188650.1_216	1.44118	0.0456531	ENSMUST00000188650.1	216	348	Twf2
ENSMUST00000217159.1_6	1.25397	0.0432781	ENSMUST00000217159.1	6	89	Hspb2
ENSMUST00000236873.1_49	1.65873	0.0425307	ENSMUST00000236873.1	49	128	Nars

## Sheet: Ala
	log2FC	adjusted pvalue	Transcript	Position	length	symbol
ENSMUST00000020361.6_108	1.10734	0.0468683	ENSMUST00000020361.6	108	225	Ndufs7
ENSMUST00000022097.5_84	1.68132	0.0185344	ENSMUST00000022097.5	84	117	Ndufs6
ENSMUST00000026459.5_277	1.27805	0.0375881	ENSMUST00000026459.5	277	530	Atp5b
ENSMUST00000027671.11_194	1.29059	0.0161167	ENSMUST00000027671.11	194	292	Tnnt2
ENSMUST00000028239.7_140	2.5254	0.0168769	ENSMUST00000028239.7	140	781	Gsn
ENSMUST00000030345.14_19	1.53386	0.0333198	ENSMUST00000030345.14	19	659	Cpt2
ENSMUST00000031423.9_302	1.14831	0.0195624	ENSMUST00000031423.9	302	1045	Atp2a2
ENSMUST00000031423.9_304	1.39804	0.0242988	ENSMUST00000031423.9	304	1045	Atp2a2
ENSMUST00000031423.9_561	1.59705	0.00539196	ENSMUST00000031423.9	561	1045	Atp2a2
ENSMUST00000031423.9_802	1.66223	0.0196626	ENSMUST00000031423.9	802	1045	Atp2a2
ENSMUST00000049628.15_17	1.06713	0.0233466	ENSMUST00000049628.15	17	72	Atp5k
ENSMUST00000079784.11_25	1.50126	0.0311751	ENSMUST00000079784.11	25	205	Myl3
ENSMUST00000082402.1_336	3.17831	0.0252163	ENSMUST00000082402.1	336	515	mt-Co1
ENSMUST00000090541.11_26	1.60682	0.0374229	ENSMUST00000090541.11	26	137	Atp5g1
ENSMUST00000097227.9_125	1.2593	0.0163419	ENSMUST00000097227.9	125	254	Gpx4
ENSMUST00000105372.7_69	1.24316	0.018456	ENSMUST00000105372.7	69	198	Gpx4
ENSMUST00000107686.7_26	1.60682	0.0374229	ENSMUST00000107686.7	26	137	Atp5g1
ENSMUST00000112085.8_198	1.28903	0.0131375	ENSMUST00000112085.8	198	296	Tnnt2
ENSMUST00000112086.2_204	1.28903	0.0119432	ENSMUST00000112086.2	204	302	Tnnt2
ENSMUST00000112087.8_204	1.29059	0.0161167	ENSMUST00000112087.8	204	302	Tnnt2
ENSMUST00000113685.9_190	0.943087	0.0205972	ENSMUST00000113685.9	190	285	Tpm1
ENSMUST00000113685.9_210	0.981616	0.0248072	ENSMUST00000113685.9	210	285	Tpm1
ENSMUST00000113686.7_154	0.937851	0.0158675	ENSMUST00000113686.7	154	252	Tpm1
ENSMUST00000113686.7_174	0.969834	0.0181889	ENSMUST00000113686.7	174	252	Tpm1
ENSMUST00000113695.7_154	0.936509	0.0164021	ENSMUST00000113695.7	154	249	Tpm1
ENSMUST00000113695.7_174	0.968296	0.0185784	ENSMUST00000113695.7	174	249	Tpm1
ENSMUST00000113705.7_190	0.957053	0.0180201	ENSMUST00000113705.7	190	285	Tpm1
ENSMUST00000113705.7_210	0.991914	0.0186367	ENSMUST00000113705.7	210	285	Tpm1
ENSMUST00000118632.1_17	0.953635	0.00495599	ENSMUST00000118632.1	17	39	Atp5k
ENSMUST00000136312.1_407	1.29773	0.0235615	ENSMUST00000136312.1	407	735	Ubc
ENSMUST00000136312.1_635	1.29325	0.044158	ENSMUST00000136312.1	635	735	Ubc
ENSMUST00000151120.8_14	0.950122	0.0187324	ENSMUST00000151120.8	14	411	Ctsd
ENSMUST00000155364.7_38	1.67114	0.0118349	ENSMUST00000155364.7	38	110	Mpc1
ENSMUST00000155364.7_69	1.51788	0.0360276	ENSMUST00000155364.7	69	110	Mpc1
ENSMUST00000177974.7_302	1.14954	0.0188137	ENSMUST00000177974.7	302	999	Atp2a2
ENSMUST00000177974.7_304	1.39903	0.0248804	ENSMUST00000177974.7	304	999	Atp2a2
ENSMUST00000177974.7_561	1.59812	0.0133383	ENSMUST00000177974.7	561	999	Atp2a2
ENSMUST00000177974.7_802	1.66324	0.0183672	ENSMUST00000177974.7	802	999	Atp2a2
ENSMUST00000178854.7_198	1.29125	0.0214498	ENSMUST00000178854.7	198	296	Tnnt2
ENSMUST00000179939.7_302	1.14831	0.0195624	ENSMUST00000179939.7	302	1045	Atp2a2
ENSMUST00000179939.7_304	1.39804	0.0242988	ENSMUST00000179939.7	304	1045	Atp2a2
ENSMUST00000179939.7_561	1.59705	0.00539196	ENSMUST00000179939.7	561	1045	Atp2a2
ENSMUST00000179939.7_802	1.66223	0.0196626	ENSMUST00000179939.7	802	1045	Atp2a2
ENSMUST00000181586.7_38	1.76909	0.0441124	ENSMUST00000181586.7	38	170	Cox4i1
ENSMUST00000186693.1_60	1.83053	0.016683	ENSMUST00000186693.1	60	75	Anapc13
ENSMUST00000189355.6_194	1.29059	0.0161167	ENSMUST00000189355.6	194	292	Tnnt2
ENSMUST00000189732.6_141	2.78377	0.0201727	ENSMUST00000189732.6	141	296	Tnnt2
ENSMUST00000190279.6_60	1.83053	0.016683	ENSMUST00000190279.6	60	75	Anapc13
ENSMUST00000208710.1_75	1.82338	0.0290107	ENSMUST00000208710.1	75	382	Ckm
ENSMUST00000222930.1_84	1.68132	0.0185344	ENSMUST00000222930.1	84	125	Ndufs6
ENSMUST00000233233.1_79	1.2924	0.0116043	ENSMUST00000233233.1	79	117	Ndufa11
