# Supplementary material for: RPL3L-containing ribosomes determine translation elongation dynamics required for cardiac function
Source: Nat Commun. 2023 Apr 20;14:2131. doi: 10.1038/s41467-023-37838-6 (PMC10119107; doi:10.1038/s41467-023-37838-6)
Supplement: Supplementary file 8 — Supplementary Data 5 [file 41467_2023_37838_MOESM8_ESM.xlsx]

## Sheet: Sheet1
Protein.Group	Protein.Ids	Protein.Names	Genes	First.Protein.Description	RPL3L KO #1	RPL3L KO #2	RPL3L KO #3	RPL3L KO #4	WT #1	WT #2	WT #3	WT #4
A2A432	A2A432	CUL4B_MOUSE	Cul4b	Cullin-4B	56523.3	80134.3	44929.9	70180.4	52018.2	51364.3	22140.2	39942.1
A2A432;Q3TCH7	A2A432;Q3TCH7	CUL4A_MOUSE;CUL4B_MOUSE	Cul4a;Cul4b	Cullin-4B	530743	462675	596583	628420	572041	648568	622164	533745
A2A5R2	G3X9K3;A2A5R2	BIG2_MOUSE	Arfgef2	Brefeldin A-inhibited guanine nucleotide-exchange protein 2	200067	211967	217602	210053	218043	242620	229575	149421
A2A5R2;G3X9K3	G3X9K3;A2A5R2	BIG1_MOUSE;BIG2_MOUSE	Arfgef1;Arfgef2	Brefeldin A-inhibited guanine nucleotide-exchange protein 2	117786	240127	233832	177521	122656	189168	185448	167783
A2A8Z1	A2A8Z1	OSBL9_MOUSE	Osbpl9	Oxysterol-binding protein-related protein 9	221004	324707	299463	323954	284181	308436	311202	251000
A2AAJ9	A2AAJ9	OBSCN_MOUSE	Obscn	Obscurin	604485	851709	733841	884717	911711	1059540	938018	962514
A2AB59	A2AB59	RHG27_MOUSE	Arhgap27	Rho GTPase-activating protein 27	22477.8	22584.1	17775.4	21973.9	15020	19937.6	23885.9	12777.4
A2ADF7	A2ADF7	S2534_MOUSE	Slc25a34	Solute carrier family 25 member 34	306288	290007	243052	218348	387144	133496	205298	421587
A2ADY9	A2ADY9	DDI2_MOUSE	Ddi2	Protein DDI1 homolog 2	204365	235713	149132	217964	185076	184145	189228	141483
A2AGH6	A2AGH6	MED12_MOUSE	Med12	Mediator of RNA polymerase II transcription subunit 12	10760.2	11770.2	17727		7861.14	10369.3	10872.6	8675.65
A2AGT5	A2AGT5	CKAP5_MOUSE	Ckap5	Cytoskeleton-associated protein 5	1766260	1596200	1571630	1600550	1597220	1672700	1579000	1663520
A2AHC3	A2AHC3	CAMP1_MOUSE	Camsap1	Calmodulin-regulated spectrin-associated protein 1	17212.2	13147	13775.6	6903.28	12773.1	11880.4	16446.3
A2AIL4	A2AIL4	NDUF6_MOUSE	Ndufaf6	NADH dehydrogenase (ubiquinone) complex I, assembly factor 6	176847	244862	274550	255463	242256	226967	245034	184757
A2AJI0	A2AJI0	MA7D1_MOUSE	Map7d1	MAP7 domain-containing protein 1	452127	493611	466474	407863	637079	438859	390566	720726
A2AKG8	A2AKG8	FOCAD_MOUSE	Focad	Focadhesin	175801	161477	159023	161621	164283	193403	141735	245607
A2ALK8	A2ALK8	PTN3_MOUSE	Ptpn3	Tyrosine-protein phosphatase non-receptor type 3	4562.32	4253.19	3965.41	6390.25	6654.1	3748.27	12111.9
A2ALW5	A2ALW5	DJC25_MOUSE	Dnajc25	DnaJ homolog subfamily C member 25	14483.6	16131.1	10834.3	8102.78	13002.9	13147.6	25324.9	10393.9
A2AMM0	A2AMM0	CAVN4_MOUSE	Cavin4	Caveolae-associated protein 4	1403040	1369600	1764300	1606370	1681170	1574410	1577770	1475070
A2AN08	A2AN08	UBR4_MOUSE	Ubr4	E3 ubiquitin-protein ligase UBR4	653767	568192	582878	592733	499704	563342	583116	550446
A2APV2	A2APV2;Q6ZPF4	FMNL2_MOUSE	Fmnl2	Formin-like protein 2	156777	98214.7	138172	134047	166308	152236	174353	110263
A2APY7	A2APY7	NDUF5_MOUSE	Ndufaf5	Arginine-hydroxylase NDUFAF5, mitochondrial	398480	448003	466168	532386	397487	506668	428123	471205
A2AQ07	A2AQ07	TBB1_MOUSE	Tubb1	Tubulin beta-1 chain	1082660	492148	243722	177553	135915	884227	170706	185596
A2AQ07;P68372;P99024;Q7TMM9;Q922F4;Q9CWF2;Q9D6F9;Q9ERD7	A2AQ07;Q922F4;Q9D6F9;Q7TMM9;Q9ERD7;Q9CWF2;P68372;P99024	TBB1_MOUSE;TBB2A_MOUSE;TBB2B_MOUSE;TBB3_MOUSE;TBB4A_MOUSE;TBB4B_MOUSE;TBB5_MOUSE;TBB6_MOUSE	Tubb1;Tubb2a;Tubb2b;Tubb3;Tubb4a;Tubb4b;Tubb5;Tubb6	Tubulin beta-1 chain	16618400	20062800	20678600	16593800	17684800	18711600	18421000	18868500
A2AQ19	A2AQ19	RTF1_MOUSE	Rtf1	RNA polymerase-associated protein RTF1 homolog	7816.7	35697.2	10142.3	34018	13180.3	20281.6	32378.3	13945.5
A2AQ25	A2AQ25	SKT_MOUSE	Skt	Sickle tail protein	64180.3	51742.5	63801.7	101489	69269.1	63680.8	104181	65395.5
A2ARP1	A2ARP1	VIP1_MOUSE	Ppip5k1	Inositol hexakisphosphate and diphosphoinositol-pentakisphosphate kinase 1	205334	191140	257230	227221	152938	252475	264601	243318
A2ARP1;Q6ZQB6	Q6ZQB6;A2ARP1	VIP1_MOUSE;VIP2_MOUSE	Ppip5k1;Ppip5k2	Inositol hexakisphosphate and diphosphoinositol-pentakisphosphate kinase 1	307366	344967	303335	296343	236715	301028	379738	232451
A2ASS6	A2ASS6	TITIN_MOUSE	Ttn	Titin	5825590	10145200	7388560	11633500	10048200	10480900	12903700	11532600
A2AUC9	A2AUC9	KLH41_MOUSE	Klhl41	Kelch-like protein 41	1238530	1255530	1247580	1140390	1029140	1055810	1054560	1031700
A2AWA9	A2AWA9	RBGP1_MOUSE	Rabgap1	Rab GTPase-activating protein 1	122665	101591	111136	93148.8	92195.1	173898	121439	162157
A2BDX3	A2BDX3	MOCS3_MOUSE	Mocs3	Adenylyltransferase and sulfurtransferase MOCS3		449889	393449	306646	294435		284299	552897
A2BH40	A2BH40	ARI1A_MOUSE	Arid1a	AT-rich interactive domain-containing protein 1A	5234.81	2180.54	8156.93	4442.26	13382.9	6469.89	9308.17
A2BH40;P10107	A2BH40;P10107	ANXA1_MOUSE;ARI1A_MOUSE	Anxa1;Arid1a	AT-rich interactive domain-containing protein 1A	128856	107758	118407	113899	85999.7	129295	104143	114461
A2RSJ4	A2RSJ4	UH1BL_MOUSE	Uhrf1bp1l	UHRF1-binding protein 1-like	12893.6	8143.55	6742.83	11909.7	8054.85	2531.76	11931.3	6231.05
A3KFX0	A3KFX0	5NT1A_MOUSE	Nt5c1a	Cytosolic 5'-nucleotidase 1A	198229	215425	275319	300088	263331	288431	229118	206681
A3KG59	A3KG59	P20D2_MOUSE	Pm20d2	Peptidase M20 domain-containing protein 2	714568	636463	788206	889231	683213	833970	794041	855261
A3KGS3	A3KGS3	RGPA2_MOUSE	Ralgapa2	Ral GTPase-activating protein subunit alpha-2	27761.2	21178.5	23850.4	21707.6	26560.6	28765	26886.1	12263.7
A3KMP2	A3KMP2	TTC38_MOUSE	Ttc38	Tetratricopeptide repeat protein 38	1423370	1514490	1555690	1515580	1571000	1609220	1837470	1796810
A6H5X4	A6H5X4	PHF11_MOUSE	Phf11	PHD finger protein 11	3099.49	4673.96	2265.92	969.571	1404.3	2342.11	2274.57
A6H611	A6H611	MIPEP_MOUSE	Mipep	Mitochondrial intermediate peptidase	513294	536591	590068	536436	581011	501569	535570	502437
A6H630	A6H630	ARMT1_MOUSE	Armt1	Damage-control phosphatase ARMT1	209381	156403	151582	129865	147953	179449	201414	135424
A6H6A9	A6H6A9	RBG1L_MOUSE	Rabgap1l	Rab GTPase-activating protein 1-like	224646	277913	206190	182793	294438	226459	208316	212109
A6H6E2	A6H6E2	MMRN2_MOUSE	Mmrn2	Multimerin-2	189750	143887	176636	181568	209338	194892	235075	156431
A6H8H2	A6H8H2	DEN4C_MOUSE	Dennd4c	DENN domain-containing protein 4C	438311	525322	484617	623291	341549	579467	570921	549664
A6X8Z5	A6X8Z5	RHG31_MOUSE	Arhgap31	Rho GTPase-activating protein 31	83997	73445.8	76455.6	92616	67253.1	76922.2	114296	106811
A6X935	A6X935	ITIH4_MOUSE	Itih4	Inter alpha-trypsin inhibitor, heavy chain 4	878539	1017770	946325	998423	783673	694991	650849	1128220
B1AR13	B1AR13	CISD3_MOUSE	Cisd3	CDGSH iron-sulfur domain-containing protein 3, mitochondrial	198692	164462	182662	188100	195075	205596	186898	174811
B1AUE5	B1AUE5	PEX10_MOUSE	Pex10	Peroxisome biogenesis factor 10	7536.56	12153.2	2480.42	9594.71	10144.9	13409.1	3788.52
B1AVY7	B1AVY7	KI16B_MOUSE	Kif16b	Kinesin-like protein KIF16B	9688.32	8080.64	6535.69		9681.42	17845.7	5944.93	13167.6
B1AVY7;O35071;Q9EQW7	B1AVY7;Q80TF6;Q9EQW7;O35071	KI13A_MOUSE;KI16B_MOUSE;KIF1C_MOUSE	Kif13a;Kif16b;Kif1c	Kinesin-like protein KIF16B	95559.4	93347.7	136210	118967	87404.2	146416	118824	78931.7
B1AVZ0	B1AVZ0	UPP_MOUSE	Uprt	Uracil phosphoribosyltransferase homolog	55824.8	55189.6	19429.7	31742.7	61210.6	39195.1	44995.3	59557.7
B1AXP6	B1AXP6	TOM5_MOUSE	Tomm5	Mitochondrial import receptor subunit TOM5 homolog	144067	14769.3	96735.3	30004.4	43426.8	101090	30936.9	83695.9
B1AY13	B1AY13	UBP24_MOUSE	Usp24	Ubiquitin carboxyl-terminal hydrolase 24	259986	275674	251167	297456	250887	268380	249030	249127
B1AZP2	B1AZP2	DLGP4_MOUSE	Dlgap4	Disks large-associated protein 4	37224.5	51642.1			118570	95384.2	107368
B2RQC6	B2RQC6	PYR1_MOUSE	Cad	CAD protein	94574.7	117438	68942.1	108235	91796.4	113424	90182.1	80694.1
B2RRE7	B2RRE7	OTUD4_MOUSE	Otud4	OTU domain-containing protein 4	104576	116329	97065.6	126192	98873.8	110996	115787	95669.8
B2RUR8	B2RUR8	OTU7B_MOUSE	Otud7b	OTU domain-containing protein 7B	59169.1	40761.3	16021.9	53591.5	34993.8	46370.7	45480.3	31740
B2RXC1	B2RXC1	TPC11_MOUSE	Trappc11	Trafficking protein particle complex subunit 11	97223.5	67186.8	65655.5	91516	50608.8	51666.9	67319.3	74777.9
B2RXR6	B2RXR6	ANR44_MOUSE	Ankrd44	Serine/threonine-protein phosphatase 6 regulatory ankyrin repeat subunit B		5475.3	7518.9	9196.34	7511.34
B2RXS4	B2RXS4	PLXB2_MOUSE	Plxnb2	Plexin-B2	326627	300777	335197	303306	342746	343694	313172	276124
B2RY56	B2RY56	RBM25_MOUSE	Rbm25	RNA-binding protein 25	38699.8	41270.3	34759.3	40592.5	46857.8	36805.7	35782	36731.5
B7ZMP1	B7ZMP1	XPP3_MOUSE	Xpnpep3	Xaa-Pro aminopeptidase 3	356673	332827	450298	170152	429975	343617	383559	432795
B9EJ86	B9EJ86	OSBL8_MOUSE	Osbpl8	Oxysterol-binding protein-related protein 8	211997	189778	281436	227031	279332	235941	277037	193337
B9EKI3	B9EKI3	TMF1_MOUSE	Tmf1	TATA element modulatory factor	8724	7571.13	7067.71	5131.02	7599.03	7060	4504.4	9074.32
C0HKG5;C0HKG6	C0HKG5;C0HKG6	RNT2A_MOUSE;RNT2B_MOUSE	Rnaset2a;Rnaset2b	Ribonuclease T2-A	29880.2	18054.3	19115.2	20312.3	18679.6	22730.5	26653.9	21397.5
D3YXK2;Q80YR5	Q80YR5;D3YXK2	SAFB1_MOUSE;SAFB2_MOUSE	Safb;Safb2	Scaffold attachment factor B1	15998.3	24929	13543.9	18928.2	15876.4	27729.8	22900.9
D3YYU8	D3YYU8	OBSL1_MOUSE	Obsl1	Obscurin-like protein 1	108867	107179	71383.2	115319	65612.3	108850	103055	104239
D3YZP9	D3YZP9	CCDC6_MOUSE	Ccdc6	Coiled-coil domain-containing protein 6	48657.2	32715.5	50165.4	42558.7	27829.3	37074.5	34625.2	52890.1
D3Z1D3	D3Z1D3	CEFIP_MOUSE	CEFIP	Cardiac-enriched FHL2-interacting protein	44982.3	45889.2	41384.5	55242.9	54600.8	46862.7	58014.2	37761.5
D3Z4I3;Q62176	Q62176;D3Z4I3	RBM24_MOUSE;RBM38_MOUSE	Rbm24;Rbm38	RNA-binding protein 24	661706	461670	797493	804514	844006	712318	704482	687470
D3Z6Q9	D3Z6Q9	BIN2_MOUSE	Bin2	Bridging integrator 2	78871.5	38260.8	22219.7	14657.3	18957.7	54547.3	19121.1
D3Z7P3	D3Z7P3	GLSK_MOUSE	Gls	Glutaminase kidney isoform, mitochondrial	1342750	972226	1059320	1095770	1016100	1016600	1404670	980935
D3Z7Q2	D3Z7Q2	SIM20_MOUSE	Smim20	Small integral membrane protein 20	2099550	914302	1711090	1390780	1679490	1767300	1579150	1692190
E9PV24	E9PV24	FIBA_MOUSE	Fga	Fibrinogen alpha chain	3993360	4613730	4623420	4497330	4847930	3852750	3042840	5547860
E9PVA8	E9PVA8	GCN1_MOUSE	Gcn1	eIF-2-alpha kinase activator GCN1	514174	478138	439220	462971	470743	504635	587683	491237
E9PYK3	E9PYK3	PARP4_MOUSE	Parp4	Protein mono-ADP-ribosyltransferase PARP4	312764	493989	403906	443650	542610	406227	447996	497894
E9Q1P8	E9Q1P8	I2BP2_MOUSE	Irf2bp2	Interferon regulatory factor 2-binding protein 2	1095120	1132300	887075	1162480	1210290	885580	882275	924161
E9Q236	E9Q236	MRP4_MOUSE	Abcc4	ATP-binding cassette sub-family C member 4	111067	125420	104297	100364	100832	95603.7	106755	112767
E9Q394	E9Q394	AKP13_MOUSE	Akap13	A-kinase anchor protein 13	39600.6	36045.9	28305.9	31832.8	32141.6	33029.1	43622.7	24369.6
E9Q3E1;J3QMK6;Q80VQ0	Q80VQ0;E9Q3E1;J3QMK6	AL3B1_MOUSE;AL3B2_MOUSE;AL3B3_MOUSE	Aldh3b1;Aldh3b2;Aldh3b3	Aldehyde dehydrogenase family 3 member B2	30880.1	24927.1	3868.15		4547.17	12260.8
E9Q3L2	E9Q3L2	PI4KA_MOUSE	Pi4ka	Phosphatidylinositol 4-kinase alpha	407044	478913	472068	475123	439766	496985	457051	460422
E9Q401	E9Q401	RYR2_MOUSE	Ryr2	Ryanodine receptor 2	4807520	4873070	5089900	4792540	4451830	5125840	5136070	4398380
E9Q414	E9Q414	APOB_MOUSE	Apob	Apolipoprotein B-100	138718	222515	231389	203367	220206	207873	142819	223302
E9Q4Z2	E9Q4Z2	ACACB_MOUSE	Acacb	Acetyl-CoA carboxylase 2	3809610	3471330	3585440	3623790	3691220	3731680	3722850	3827100
E9Q4Z2;Q5SWU9	E9Q4Z2;Q5SWU9	ACACA_MOUSE;ACACB_MOUSE	Acaca;Acacb	Acetyl-CoA carboxylase 2	1328490	984439	874171	910693	874411	1046470	883911	1076800
E9Q555	E9Q555	RN213_MOUSE	Rnf213	E3 ubiquitin-protein ligase RNF213	19759.3	20294.8	18359.6	20932.1	27030	33633.2	29977.8	15169.8
E9Q557	E9Q557	DESP_MOUSE	Dsp	Desmoplakin	394452	559617	528150	667346	575096	630521	804794	646257
E9Q6B2	E9Q6B2	CC85C_MOUSE	Ccdc85c	Coiled-coil domain-containing protein 85C	10309.1	8422.39	7546.4	5623.06	11010.9	12921.3	7679.54	9563.55
E9Q6P5	E9Q6P5	TTC7B_MOUSE	Ttc7b	Tetratricopeptide repeat protein 7B	333741	273080	286643	329897	354938	335891	307341	217830
E9Q735	E9Q735	UBE4A_MOUSE	Ube4a	Ubiquitin conjugation factor E4 A	153804	117550	145692	132863	145188	138734	108771	168599
E9Q7G0	E9Q7G0	NUMA1_MOUSE	Numa1	Nuclear mitotic apparatus protein 1	24086.8	53203.6	28551	35717.6	30318.3	35977.8	42953.1	36891.4
E9Q8I9	E9Q8I9	FRY_MOUSE	Fry	Protein furry homolog	189210	150787	150476	186366	146897	181454	166714	143577
E9Q912	E9Q912	GDS1_MOUSE	Rap1gds1	Rap1 GTPase-GDP dissociation stimulator 1	371664	356314	323098	377948	363471	406925	381730	298143
E9Q9K5	E9Q9K5	TRDN_MOUSE	Trdn	Triadin	1149180	1007960	1622720	1338280	1299490	1471190	1258880	1426380
E9QAT4	E9QAT4	SC16A_MOUSE	Sec16a	Protein transport protein Sec16A	98516	72778.7	58753.5	91841.1	62537.1	99762.8	87172.6	112665
F6ZDS4	F6ZDS4	TPR_MOUSE	Tpr	Nucleoprotein TPR	192189	166729	179980	171702	200856	198198	206965	172864
F8VPU2	F8VPU2	FARP1_MOUSE	Farp1	FERM, ARHGEF and pleckstrin domain-containing protein 1	51303.3	34689	26179.3	24300	16921.5	42785	42481.7	13168.7
G3X9K3	G3X9K3	BIG1_MOUSE	Arfgef1	Brefeldin A-inhibited guanine nucleotide-exchange protein 1	102908	66469.9	91818	78157.6	71788.2	89113.2	63524.6	98690
G5E829	G5E829	AT2B1_MOUSE	Atp2b1	Plasma membrane calcium-transporting ATPase 1	415076	441038	408079	417949	434275	448410	465727	448704
G5E829;Q6Q477	G5E829;Q9R0K7;Q6Q477	AT2B1_MOUSE;AT2B4_MOUSE	Atp2b1;Atp2b4	Plasma membrane calcium-transporting ATPase 1	356556	292252	273198	374964	228050	316668	354371	228995
G5E861	G5E861	SCLT1_MOUSE	Sclt1	Sodium channel and clathrin linker 1	192000	218882	173744	209319	180386	181266	177998	176906
G5E870	G5E870	TRIPC_MOUSE	Trip12	E3 ubiquitin-protein ligase TRIP12	157039	199134	120153	127385	118445	123660	132512	108252
G5E897	G5E897	PLGT3_MOUSE	Poglut3	Protein O-glucosyltransferase 3	431267	358684	302150	387465	313949	405175	381093	407410
G5E8K5	G5E8K5	ANK3_MOUSE	Ank3	Ankyrin-3	395962	370093	450804	377498	450093	448902	423296	420527
G5E8K5;Q02357;Q8C8R3	Q8C8R3;Q02357;G5E8K5	ANK1_MOUSE;ANK2_MOUSE;ANK3_MOUSE	Ank1;Ank2;Ank3	Ankyrin-3	105782	62972.8	68012.3	74825.9	59615.2	102969	71584.7	94969.4
G5E8K5;Q8C8R3	Q8C8R3;G5E8K5	ANK2_MOUSE;ANK3_MOUSE	Ank2;Ank3	Ankyrin-3	271355	309712	364483	201998	404200	274464	271395	248422
G5E8Q8	G5E8Q8	AGRF5_MOUSE	Adgrf5	Adhesion G protein-coupled receptor F5	59739.3		29746.4	59614.4	41322.7	65085.4	31845.8	38329.1
O08524	O08524	TECTB_MOUSE	Tectb	Beta-tectorin	247446	326615	122528	275292		179595	198649	140543
O08528	Q91W97;O08528	HXK2_MOUSE	Hk2	Hexokinase-2	3859940	3665910	3665930	3707860	3915960	3963320	3995240	3892770
O08528;P17710	P17710;O08528	HXK1_MOUSE;HXK2_MOUSE	Hk1;Hk2	Hexokinase-2	9126270	9186170	8690290	8992360	9010710	9315950	9456320	8868690
O08529	O08529	CAN2_MOUSE	Capn2	Calpain-2 catalytic subunit	2049180	1805070	1613580	1577150	1720080	1810520	1887300	1686480
O08532	O08532	CA2D1_MOUSE	Cacna2d1	Voltage-dependent calcium channel subunit alpha-2/delta-1	851563	834315	1099980	896730	1009000	1236210	739898	881913
O08539	O08539	BIN1_MOUSE	Bin1	Myc box-dependent-interacting protein 1	45219.8	53549.8	34360.5	40363.8	56649.8	64682.1	63970.7	44277.8
O08547	O08547	SC22B_MOUSE	Sec22b	Vesicle-trafficking protein SEC22b	908728	788067	738253	678677	795381	801685	761087	625826
O08553	O08553	DPYL2_MOUSE	Dpysl2	Dihydropyrimidinase-related protein 2	4669950	4516510	3725500	4425220	4559590	4336740	4665870	4250950
O08553;P97427	O08553;P97427	DPYL1_MOUSE;DPYL2_MOUSE	Crmp1;Dpysl2	Dihydropyrimidinase-related protein 2	6046150	5522820	2379200	5234760	4539460	5256500	5029140	3526250
O08553;P97427;Q62188	Q62188;O08553;P97427	DPYL1_MOUSE;DPYL2_MOUSE;DPYL3_MOUSE	Crmp1;Dpysl2;Dpysl3	Dihydropyrimidinase-related protein 2	614370	557149	435211	591310	683038	567431	486058	440832
O08553;Q62188	Q62188;O08553	DPYL2_MOUSE;DPYL3_MOUSE	Dpysl2;Dpysl3	Dihydropyrimidinase-related protein 2	1303980	815476	1133040	1420530	1354220	1680930	1458950	1458210
O08573	O08573	LEG9_MOUSE	Lgals9	Galectin-9	25453.5	43386.9	22720.9	16118.9	33450.8	42431.3	38256.8
O08579	O08579	EMD_MOUSE	Emd	Emerin	329204	368206	313700	304154	348268	346572	299095	240041
O08580	O08580	ERR1_MOUSE	Esrra	Steroid hormone receptor ERR1	99856.2	61325.4	105148	94614.7	95366	114445	90192	115756
O08582	O08582	GTPB1_MOUSE	Gtpbp1	GTP-binding protein 1	152578	103945	171680	131347	148739	157048	186122	132732
O08583	O08583;Q9JJW6	THOC4_MOUSE	Alyref	THO complex subunit 4		37607.8	124447	182710	145791	168970	126250	114260
O08585	O08585	CLCA_MOUSE	Clta	Clathrin light chain A	659611	537009	514221	467228	506996	622475	588468	497802
O08599	O08599	STXB1_MOUSE	Stxbp1	Syntaxin-binding protein 1	301000	328938	228859	263646	257040	302794	250999	274425
O08600	O08600	NUCG_MOUSE	Endog	Endonuclease G, mitochondrial	5487970	5354680	7053400	5688670	7124970	6312460	6440080	6833640
O08601	O08601	MTP_MOUSE	Mttp	Microsomal triglyceride transfer protein large subunit	295630	296084	272351	229960	285368	237282	283749	200893
O08605	O08605	MKNK1_MOUSE	Mknk1	MAP kinase-interacting serine/threonine-protein kinase 1	15346	13447.4	38625.3	44398.5		34154	13733.6	28779.5
O08609	O08609	MLX_MOUSE	Mlx	Max-like protein X	2029.64					3271.5
O08638	O08638	MYH11_MOUSE	Myh11	Myosin-11	10837400	9907670	4340890	6489270	7520200	7342680	5410470	6853970
O08638;Q02566;Q61879	O08638;Q61879;Q02566	MYH10_MOUSE;MYH11_MOUSE;MYH6_MOUSE	Myh10;Myh11;Myh6	Myosin-11	303601	249071	574255	555833	547268	310075	573457	563008
O08638;Q02566;Q61879;Q6URW6;Q8VDD5;Q91Z83	O08638;P13541;Q5SX39;Q6URW6;Q91Z83;Q61879;Q5SX40;Q02566;A2AQP0;P13542;Q8VDD5	MYH10_MOUSE;MYH11_MOUSE;MYH14_MOUSE;MYH6_MOUSE;MYH7_MOUSE;MYH9_MOUSE	Myh10;Myh11;Myh14;Myh6;Myh7;Myh9	Myosin-11	698081	571879	1327670	1115060	958608	569744	2037500	704465
O08638;Q61879	O08638;Q61879	MYH10_MOUSE;MYH11_MOUSE	Myh10;Myh11	Myosin-11	3877730	3925520	1411020	2183910	2426710	2643910	1861840	2151350
O08638;Q61879;Q6URW6;Q8VDD5	O08638;Q6URW6;Q61879;Q8VDD5	MYH10_MOUSE;MYH11_MOUSE;MYH14_MOUSE;MYH9_MOUSE	Myh10;Myh11;Myh14;Myh9	Myosin-11	732758	743315	419559	361049	428520	470038	340156	501146
O08638;Q6URW6;Q8VDD5	O08638;Q6URW6;Q8VDD5	MYH11_MOUSE;MYH14_MOUSE;MYH9_MOUSE	Myh11;Myh14;Myh9	Myosin-11	464607	465988	215547	269735	340436	383402	230791	271742
O08638;Q8VDD5	O08638;Q8VDD5	MYH11_MOUSE;MYH9_MOUSE	Myh11;Myh9	Myosin-11	2526230	1809380	1047890	1516370	1638130	1656350	1255000	1634130
O08663	O08663	MAP2_MOUSE	Metap2	Methionine aminopeptidase 2	532648	407371	470244	498308	453133	460916	508464	494776
O08677	O08677	KNG1_MOUSE	Kng1	Kininogen-1	4125510	4230980	4260920	4315650	4449350	4159230	4063990	3983250
O08709	O08709	PRDX6_MOUSE	Prdx6	Peroxiredoxin-6	19280900	16424000	17836200	18214100	17417100	16714300	18830400	17067500
O08715	O08715	AKAP1_MOUSE	Akap1	A-kinase anchor protein 1, mitochondrial	1011220	888089	836240	912254	914206	1022840	831138	878515
O08734	O08734	BAK_MOUSE	Bak1	Bcl-2 homologous antagonist/killer	566094	431676	462917	119823	382010	416731	536810	410422
O08738	O08738	CASP6_MOUSE	Casp6	Caspase-6	622792	500465	732325	818470	684408	584683	654517	611378
O08739	O08739	AMPD3_MOUSE	Ampd3	AMP deaminase 3	556898	661322	515541	598215	491671	494567	653290	676971
O08742	O08742	GPV_MOUSE	Gp5	Platelet glycoprotein V	232477	88438.5	79797.9	46280.1	32114.6	180084	35866.9	31180.7
O08749	O08749	DLDH_MOUSE	Dld	Dihydrolipoyl dehydrogenase, mitochondrial	87825200	79584800	98290500	82421400	87650500	85376300	98642000	74201700
O08756	O08756	HCD2_MOUSE	Hsd17b10	3-hydroxyacyl-CoA dehydrogenase type-2	19928100	17090500	21893200	20817200	21589200	21693700	20302900	18919700
O08759	O08759	UBE3A_MOUSE	Ube3a	Ubiquitin-protein ligase E3A	440315	455822	475194	507075	387367	446268	450002	473669
O08784	O08784	TCOF_MOUSE	Tcof1	Treacle protein	43052.7	61058.4	56739.4	106695	52031.2	73675	81107	32641.2
O08788	O08788	DCTN1_MOUSE	Dctn1	Dynactin subunit 1	783946	731862	741375	718777	767273	727875	797335	740269
O08795	O08795	GLU2B_MOUSE	Prkcsh	Glucosidase 2 subunit beta	688452	670025	573051	607610	706309	620887	634935	591164
O08807	O08807	PRDX4_MOUSE	Prdx4	Peroxiredoxin-4	19798400	17065900	11174200	13497900	15918600	18579900	14847900	18438500
O08807;P35700	P35700;O08807	PRDX1_MOUSE;PRDX4_MOUSE	Prdx1;Prdx4	Peroxiredoxin-4	19022200	16485500	17483400	20806600	16393500	17007900	20961700	16129700
O08808	O08808	DIAP1_MOUSE	Diaph1	Protein diaphanous homolog 1	63644.6	62632	55676	45792.8	50880.3	58852.4	52285.4	50767
O08810	O08810	U5S1_MOUSE	Eftud2	116 kDa U5 small nuclear ribonucleoprotein component	119434	124675	87252.6	110543	80562.9	100586	132301	125169
O08810;P58252	O08810;P58252	EF2_MOUSE;U5S1_MOUSE	Eef2;Eftud2	116 kDa U5 small nuclear ribonucleoprotein component	7812810	7380110	7617610	6857510	6898130	6874600	7225170	6057250
O08911	O08911	MK12_MOUSE	Mapk12	Mitogen-activated protein kinase 12	235306	292608	208259	287470	226421	231927	277817	185779
O08911;P47811;Q9WTU6	P47811;Q9WUI1;Q91Y86;Q9Z1B7;O08911;Q61831;Q9WTU6	MK09_MOUSE;MK12_MOUSE;MK14_MOUSE	Mapk12;Mapk14;Mapk9	Mitogen-activated protein kinase 12	1784570	1824130	1993380	2011180		2037560	1913970	2076960
O08915	O08915	AIP_MOUSE	Aip	AH receptor-interacting protein	361334	356303	317405	347727	379572	364104	353334	298801
O08917	O08917	FLOT1_MOUSE	Flot1	Flotillin-1	351136	294765	298082	256202	378636	390175	256517	227602
O08997	O08997	ATOX1_MOUSE	Atox1	Copper transport protein ATOX1	932245	250914	1128460	1050680	904851	1163640	1100230	1276670
O09012	O09012	PEX5_MOUSE	Pex5	Peroxisomal targeting signal 1 receptor	123082	84956.2	111203	124151	87220.4	66625	78825.5	64283.8
O09044	O09044	SNP23_MOUSE	Snap23	Synaptosomal-associated protein 23	482705	422566	483608	445440	463135	432191	439432	437415
O09061	O09061	PSB1_MOUSE	Psmb1	Proteasome subunit beta type-1	2168280	2033590	2108300	1986870	1932880	1971570	2087590	2158090
O09110	O09110	MP2K3_MOUSE	Map2k3	Dual specificity mitogen-activated protein kinase kinase 3	444274	359134	416974	468099	384168	411868	448378	379174
O09110;P70236	P70236;O09110	MP2K3_MOUSE;MP2K6_MOUSE	Map2k3;Map2k6	Dual specificity mitogen-activated protein kinase kinase 3	248264	231054	215554	202438	177817	210613	207311	171847
O09111	O09111	NDUBB_MOUSE	Ndufb11	NADH dehydrogenase [ubiquinone] 1 beta subcomplex subunit 11, mitochondrial	27077000	26774300	21994800	22820000	23468900	24078100	25161800	20426200
O09117	O09117	SYPL1_MOUSE	Sypl1	Synaptophysin-like protein 1	838495	584364	530394	698724	696087	651220	770351	597128
O09131	O09131	GSTO1_MOUSE	Gsto1	Glutathione S-transferase omega-1	17680100	19718300	16507200	16644700	15865700	15003400	15210400	13610600
O09159	O09159	MA2B1_MOUSE	Man2b1	Lysosomal alpha-mannosidase	219215	134086	136334	116850	109857	112696	196579	106573
O09161	O09161	CASQ2_MOUSE	Casq2	Calsequestrin-2	56457400	59277500	67657300	60803700	59272100	60060300	63087100	57842800
O09164	O09164	SODE_MOUSE	Sod3	Extracellular superoxide dismutase [Cu-Zn]	394035	341637	175096	210379	228247	217917	260933	188778
O09167	O09167	RL21_MOUSE	Rpl21	60S ribosomal protein L21	259206	135526	100010	55589.6	60994.8	185286	74286.6	84537.3
O09172	O09172	GSH0_MOUSE	Gclm	Glutamate--cysteine ligase regulatory subunit	800624	517147	701289	748753	662768	873277	660325	672385
O09174	O09174	AMACR_MOUSE	Amacr	Alpha-methylacyl-CoA racemase	1034040	1172420	1335810	1228890	1172550	1122370	1103200	1283220
O35071	O35071	KIF1C_MOUSE	Kif1c	Kinesin-like protein KIF1C	164394	155061	151336	161458	155716	154771	148298	193203
O35071;Q60575	P33173;O35071;Q60575	KIF1B_MOUSE;KIF1C_MOUSE	Kif1b;Kif1c	Kinesin-like protein KIF1C	198247	216224	170402	245881	224254	197142	263985	314682
O35074	O35074	PTGIS_MOUSE	Ptgis	Prostacyclin synthase	436149	464475	233074	295674	368307	388341	353293	329845
O35083	O35083	PLCA_MOUSE	Agpat1	1-acyl-sn-glycerol-3-phosphate acyltransferase alpha	300922	398014	297627	326425	373408	262752	313231	374220
O35099	O35099	M3K5_MOUSE	Map3k5	Mitogen-activated protein kinase kinase kinase 5	56309.9	37720	51769.4	82148.6	105956	77796.4	36671.6	55057.2
O35111	O35111	KCNK3_MOUSE	Kcnk3	Potassium channel subfamily K member 3		5558.85	4846.32	10628.5	4615.29	1013.8	10246.7
O35114	O35114	SCRB2_MOUSE	Scarb2	Lysosome membrane protein 2	769435	562249	630968	622444	761875	683856	742048	827044
O35127	O35127	C10_MOUSE	Grcc10	Protein C10	98007.7	51919.9	103684	106131	121823	96843	134758	97852.3
O35129	O35129	PHB2_MOUSE	Phb2	Prohibitin-2	25135100	24374500	27950900	20837800	23891700	26163200	23345100	23191300
O35143	O35143	ATIF1_MOUSE	Atp5if1	ATPase inhibitor, mitochondrial	65203	63166.8	77571	46556.1	57354.8	60653.1	75244.2	70829.8
O35166	O35166	GOSR2_MOUSE	Gosr2	Golgi SNAP receptor complex member 2	138169	180191	149884	168893	186693	146264	189787	143117
O35206	O35206	COFA1_MOUSE	Col15a1	Collagen alpha-1(XV) chain	617824	559117	565241	536850	621559	802177	560991	551022
O35215	O35215	DOPD_MOUSE	Ddt	D-dopachrome decarboxylase	1476660	1422150	1987960	1692280	1986110	1549140	1360380	1236050
O35226	O35226	PSMD4_MOUSE	Psmd4	26S proteasome non-ATPase regulatory subunit 4	1580020	1294060	1259180	1272490	1466330	1228930	1635430	1378500
O35239	O35239	PTN9_MOUSE	Ptpn9	Tyrosine-protein phosphatase non-receptor type 9	21215	11800.1	13923.9	23067.8	18860.9	15702.2	10475.2
O35250	O35250	EXOC7_MOUSE	Exoc7	Exocyst complex component 7	135300	58683.4	71568.7	99217	65259	110393	102691	74251.6
O35286	O35286;A2A4P0	DHX15_MOUSE	Dhx15	Pre-mRNA-splicing factor ATP-dependent RNA helicase DHX15	217148	137793	201378	164162	160799	181544	153763	136325
O35295	O35295	PURB_MOUSE	Purb	Transcriptional activator protein Pur-beta	501527	512589	445181	350143	405116	431756	497905	487365
O35309	O35309	NMI_MOUSE	Nmi	N-myc-interactor	66779.5	83409.9	63283.3	119252	87112.6	107451	77624.7	32559.7
O35316	O35316	SC6A6_MOUSE	Slc6a6	Sodium- and chloride-dependent taurine transporter	17887	15972.2	12271.7	14574.4	14731.9	13083.4	12917.1
O35343	O35343	IMA3_MOUSE	Kpna4	Importin subunit alpha-3	99712.1	84131.8	90138.8	76509	118347	107064	106883	86336.2
O35343;O35344	O35344;O35343	IMA3_MOUSE;IMA4_MOUSE	Kpna3;Kpna4	Importin subunit alpha-3	725157	1089760	949512	813643	896365	579889	859383	839720
O35344	O35344	IMA4_MOUSE	Kpna3	Importin subunit alpha-4	652278	631669	753768	632229	570907	704794	679816	629772
O35350	O35350	CAN1_MOUSE	Capn1	Calpain-1 catalytic subunit	645628	675545	646160	659545	692301	773245	688210	676830
O35379	O35379	MRP1_MOUSE	Abcc1	Multidrug resistance-associated protein 1	59163.5	74803.5	85454	96749.8	94663.7	64027.8	89175.3	81604.4
O35381	O35381	AN32A_MOUSE	Anp32a	Acidic leucine-rich nuclear phosphoprotein 32 family member A	2909110	3205810	2875850	3040500	3323330	2964920	3084030	2310130
O35381;Q9EST5	O35381;Q9EST5	AN32A_MOUSE;AN32B_MOUSE	Anp32a;Anp32b	Acidic leucine-rich nuclear phosphoprotein 32 family member A	515015	969753	1398390	350949	404628	415892	393579	321793
O35382	O35382	EXOC4_MOUSE	Exoc4	Exocyst complex component 4	313150	324310	273395	285477	314618	329050	318610	331349
O35386	O35386	PAHX_MOUSE	Phyh	Phytanoyl-CoA dioxygenase, peroxisomal	1152600	1025690	1361130	1004850	772955	962344	1615290	745530
O35387	O35387	HAX1_MOUSE	Hax1	HCLS1-associated protein X-1	117109	97406.2	107802	88529.1	121807	126871	94099.2	106382
O35393	O35393	EFNB3_MOUSE	Efnb3	Ephrin-B3	52924.3	46042.4	24074.5	33986.7	8167.33	38881.3	12082.9
O35435	O35435	PYRD_MOUSE	Dhodh	Dihydroorotate dehydrogenase (quinone), mitochondrial	1581500	1132400	1438680	1337150	1190570	1244880	1504750	1057100
O35459	O35459	ECH1_MOUSE	Ech1	Delta(3,5)-Delta(2,4)-dienoyl-CoA isomerase, mitochondrial	25448600	26476300	38078000	34490200	35327500	34797800	31137600	32800800
O35465	O35465	FKBP8_MOUSE	Fkbp8	Peptidyl-prolyl cis-trans isomerase FKBP8	175958	191826	170675	191181	177479	187183	213825	214228
O35551	O35551	RABE1_MOUSE	Rabep1	Rab GTPase-binding effector protein 1	40789.5	54358.2	53259.7	53710.4	53692.2	42638.4	43666.1	48594.6
O35566	O35566	CD151_MOUSE	Cd151	CD151 antigen	201715	155241	176388	212468	179426	191296	190819	156788
O35593	O35593	PSDE_MOUSE	Psmd14	26S proteasome non-ATPase regulatory subunit 14	1967790	1996180	1972430	2292260	1984530	1985070	2111310	1908890
O35601	O35601	FYB1_MOUSE	Fyb1	FYN-binding protein 1	28095.7	7294.94	7742.02		7151.77	25298.1	4001.82
O35604	O35604	NPC1_MOUSE	Npc1	NPC intracellular cholesterol transporter 1	108802	93693.3	96966.1	76422.5	95043.3	71593.7	81187.7	68330.6
O35609	O35609	SCAM3_MOUSE	Scamp3	Secretory carrier-associated membrane protein 3	483120	485512	334239	434146	429540	395867	469740	362763
O35639	O35639	ANXA3_MOUSE	Anxa3	Annexin A3	4013580	3984800	3350700	3576010	3322260	3464470	4096180	3631820
O35643	O35643	AP1B1_MOUSE	Ap1b1	AP-1 complex subunit beta-1	1414940	1140880	1181700	1275910	1201670	1316160	1452920	1416680
O35643;Q9DBG3	Q9DBG3;O35643	AP1B1_MOUSE;AP2B1_MOUSE	Ap1b1;Ap2b1	AP-1 complex subunit beta-1	901486	898020	697492	697823	728417	776238	845150	670011
O35658	O35658	C1QBP_MOUSE	C1qbp	Complement component 1 Q subcomponent-binding protein, mitochondrial	15426300	13489600	18308900	16063400	15915600	17588500	17413300	17159000
O35678	O35678	MGLL_MOUSE	Mgll	Monoglyceride lipase	1649980	1353050	1417510	1288380	1220120	1363770	1503260	1347810
O35682	O35682	MYADM_MOUSE	Myadm	Myeloid-associated differentiation marker	2787570	2426220	2577490	2795240	2885130	2962870	2801280	2515310
O35683	O35683	NDUA1_MOUSE	Ndufa1	NADH dehydrogenase [ubiquinone] 1 alpha subcomplex subunit 1	2781660	1693240	2364990	1503200	2338300	2979370	2057130	1020890
O35685	O35685	NUDC_MOUSE	Nudc	Nuclear migration protein nudC	916333	814297	837988	906855	833138	856157	815423	901587
O35737	O35737	HNRH1_MOUSE	Hnrnph1	Heterogeneous nuclear ribonucleoprotein H	126177	171375	138909	97540	150536	159431	139327	103917
O35737;P70333	P70333;O35737	HNRH1_MOUSE;HNRH2_MOUSE	Hnrnph1;Hnrnph2	Heterogeneous nuclear ribonucleoprotein H	1089050	884421	1087560	1246530	1043870	1092090	1042370	1139830
O35737;P70333;Q9Z2X1	Q9Z2X1;P70333;O35737	HNRH1_MOUSE;HNRH2_MOUSE;HNRPF_MOUSE	Hnrnpf;Hnrnph1;Hnrnph2	Heterogeneous nuclear ribonucleoprotein H	446623	317065	413501	445331	396952	452863	408408	353688
O35737;Q9Z2X1	Q9Z2X1;O35737	HNRH1_MOUSE;HNRPF_MOUSE	Hnrnpf;Hnrnph1	Heterogeneous nuclear ribonucleoprotein H	1060160	979287	930848	922666	1010760	1062810	1075900	1053930
O35841	O35841	API5_MOUSE	Api5	Apoptosis inhibitor 5	312328	346856	370368	392046	394549	361267	337925	310106
O35855	O35855	BCAT2_MOUSE	Bcat2	Branched-chain-amino-acid aminotransferase, mitochondrial	8615000	7754230	8691860	8040120	8413040	7907100	9536150	7292750
O35857	O35857	TIM44_MOUSE	Timm44	Mitochondrial import inner membrane translocase subunit TIM44	1789690	1968690	2125310	1954780	1990900	1829130	1978840	2144720
O35864	O35864	CSN5_MOUSE	Cops5	COP9 signalosome complex subunit 5	710678	697044	691584	698837	617586	701318	636801	658697
O35887	O35887	CALU_MOUSE	Calu	Calumenin	1971790	1956940	1694880	1887020	1769730	1630110	2276600	2046430
O35900	O35900	LSM2_MOUSE	Lsm2	U6 snRNA-associated Sm-like protein LSm2	2407700	1970490	2781930	3186140	2727050	2622400	3140670	2912070
O35930	O35930	GP1BA_MOUSE	Gp1ba	Platelet glycoprotein Ib alpha chain	148171	39427.2	50152.9	39815.8	18107.1	167724	27327.5
O35943	O35943	FRDA_MOUSE	Fxn	Frataxin, mitochondrial	2046020	1770900	2293350	1706630	2173570	2035600	1889350	1859770
O35945	O35945	AL1A7_MOUSE	Aldh1a7	Aldehyde dehydrogenase, cytosolic 1	122567	93110.1						113232
O35945;P24549	O35945;P24549	AL1A1_MOUSE;AL1A7_MOUSE	Aldh1a1;Aldh1a7	Aldehyde dehydrogenase, cytosolic 1	1214850	1530590	275086	303582	263864	650989	319568	340241
O35945;P24549;P47738;Q9CZS1	Q62148;Q9CZS1;O35945;Q9JHW9;P24549;P47738	AL1A1_MOUSE;AL1A7_MOUSE;AL1B1_MOUSE;ALDH2_MOUSE	Aldh1a1;Aldh1a7;Aldh1b1;Aldh2	Aldehyde dehydrogenase, cytosolic 1	332278	347914	241098	219729	206886	336335	234258	296118
O35955	O35955	PSB10_MOUSE	Psmb10	Proteasome subunit beta type-10	136514	149951	101873	135425	99116.7	107623	109687	130944
O35969	O35969	GAMT_MOUSE	Gamt	Guanidinoacetate N-methyltransferase	94760.5	60344.3	48586	61813.5	39466.9	90762.6	98266	35365.1
O35972	O35972	RM23_MOUSE	Mrpl23	39S ribosomal protein L23, mitochondrial	437632	402363	375012	387784	401831	404283	360176	353704
O54692	O54692	ZW10_MOUSE	Zw10	Centromere/kinetochore protein zw10 homolog	30082.8	27889.6	30859	14601.7	39875	41231.6	38179	37346
O54724	O54724	CAVN1_MOUSE	Cavin1	Caveolae-associated protein 1	6506450	6219590	6517600	6254210	7711960	6647810	6498110	5755670
O54734	O54734	OST48_MOUSE	Ddost	Dolichyl-diphosphooligosaccharide--protein glycosyltransferase 48 kDa subunit	1433520	1474560	1272350	1099740	1364060	1514250	1228770	1331700
O54754	O54754	AOXA_MOUSE	Aox1	Aldehyde oxidase 1	57889.6	125741	68063.8	37734.8	32876.5	18847.5	48876.4	49604.4
O54774	O54774	AP3D1_MOUSE	Ap3d1	AP-3 complex subunit delta-1	300963	318899	295902	300360	282585	289854	257836	255889
O54781	O54781	SRPK2_MOUSE	Srpk2	SRSF protein kinase 2	89108.5	97640.5	77468.8	69920.5	52602.3	53635	64478.7	72911.9
O54782	O54782	MA2B2_MOUSE	Man2b2	Epididymis-specific alpha-mannosidase	109220	36638.3		124342	33598.1	86832.5	28905.8	79333.4
O54786	O54786	DFFA_MOUSE	Dffa	DNA fragmentation factor subunit alpha	85055.9	36552.9	74881.9	81009.2	63217.7	62790.6	69456.8	71452.1
O54794	O54794	AQP7_MOUSE	Aqp7	Aquaporin-7	55403.8	55954	52024.8	68737.5	57741	47314.9	37305.7	35195.1
O54824	O54824	IL16_MOUSE	Il16	Pro-interleukin-16	70787.5	49017.6	52947.8	52013.8	80783.1	67585.6	61211.4	39902.6
O54833	O54833	CSK22_MOUSE	Csnk2a2	Casein kinase II subunit alpha'	31420.1	12428.8	19799.4	22801.2	22176.7	33661.2	31129.4
O54834	O54834	RHG06_MOUSE	Arhgap6	Rho GTPase-activating protein 6	1863.56	4104.04			2792.6	4119.26
O54865	O54865	GCYB1_MOUSE	Gucy1b1	Guanylate cyclase soluble subunit beta-1	1425150	1908470	1567940	1642540	1489330	1779350	1427420	1508300
O54879	O54879	HMGB3_MOUSE	Hmgb3	High mobility group protein B3	544688	497946	711724	694214	552686	590474	541577	473213
O54890	O54890	ITB3_MOUSE	Itgb3	Integrin beta-3	196927	90805.5	52333.6	49439.6	27505.7	183203	43730.3	45517.3
O54901	O54901	OX2G_MOUSE	Cd200	OX-2 membrane glycoprotein	471848	449279	506708	326126	416243	551678	408707	229944
O54916	O54916	REPS1_MOUSE	Reps1	RalBP1-associated Eps domain-containing protein 1	29090.5	42902.1	23463.7	32492.3	35514	33808.8	26534.2	31864.8
O54931	O54931	AKAP2_MOUSE	Akap2	A-kinase anchor protein 2	576639	533981	479209	525605	591363	484693	559275	426747
O54940	O54940	BNIP2_MOUSE	Bnip2	BCL2/adenovirus E1B 19 kDa protein-interacting protein 2	29141.6	36283.2	10508.2	31718.6	29551.4	21731.8	45087.1	27732.4
O54941	O54941	SMCE1_MOUSE	Smarce1	SWI/SNF-related matrix-associated actin-dependent regulator of chromatin subfamily E member 1	96232.2	45916.3	84096.6	67685.4	94701.7	80180.8	75877.8	61014.7
O54946	O54946	DNJB6_MOUSE	Dnajb6	DnaJ homolog subfamily B member 6	139847	164732	77379.3	138508	132349	119288	127786	158676
O54946;Q9QYI5	Q9QYI5;O54946	DNJB2_MOUSE;DNJB6_MOUSE	Dnajb2;Dnajb6	DnaJ homolog subfamily B member 6	350649	336691	418555	276818	455577	332365	464231	398026
O54950	O54950	AAKG1_MOUSE	Prkag1	5'-AMP-activated protein kinase subunit gamma-1	855141	708667	767232	767609	683147	835098	786813	680963
O54950;Q91WG5	O54950;Q91WG5	AAKG1_MOUSE;AAKG2_MOUSE	Prkag1;Prkag2	5'-AMP-activated protein kinase subunit gamma-1	830133	760233	934771	902338	998476	842375	873314	796155
O54962	O54962	BAF_MOUSE	Banf1	Barrier-to-autointegration factor	523936	419342	535055	510904	686973	374820	466855	517298
O54984	O54984	GET3_MOUSE	Get3	ATPase GET3	1877740	1336630	1605930	1670380	1691320	1555130	1874610	1520220
O54988	O54988	SLK_MOUSE	Slk	STE20-like serine/threonine-protein kinase	297975	245966	264304	258503	307131	284598	327766	227300
O54988;O55098	O54988;O55098	SLK_MOUSE;STK10_MOUSE	Slk;Stk10	STE20-like serine/threonine-protein kinase	233642	197412	269928	297112	206721	178870	51872.2	310890
O54998	O54998	FKBP7_MOUSE	Fkbp7	Peptidyl-prolyl cis-trans isomerase FKBP7	201970	175392	106390	93885.8	165770	160929	232311	188987
O55003	O55003	BNIP3_MOUSE	Bnip3	BCL2/adenovirus E1B 19 kDa protein-interacting protein 3	171536	92506	130071	110155	144838	167684	133176	36092.4
O55013	O55013	TPPC3_MOUSE	Trappc3	Trafficking protein particle complex subunit 3	929426	841638	644053	933619	975947	840213	812353	1000140
O55022	O55022	PGRC1_MOUSE	Pgrmc1	Membrane-associated progesterone receptor component 1	440339	424919	94311.4	297956	307800	354271	174243	287392
O55023	O55023	IMPA1_MOUSE	Impa1	Inositol monophosphatase 1	2331890	1984080	2224890	2485670	2323980	2246400	2413850	2401280
O55026	O55026	ENTP2_MOUSE	Entpd2	Ectonucleoside triphosphate diphosphohydrolase 2	658260	766228	303216	473952	489732	507442	535504	274694
O55028	O55028	BCKD_MOUSE	Bckdk	[3-methyl-2-oxobutanoate dehydrogenase [lipoamide]] kinase, mitochondrial	1054230	1017780	918540	1040170	1079200	1114400	1099310	944173
O55029	O55029	COPB2_MOUSE	Copb2	Coatomer subunit beta'	485633	537535	458489	516054	461103	477695	519776	429131
O55042	O55042	SYUA_MOUSE	Snca	Alpha-synuclein	995564	579973	843766	637758	796842	884472	618522	757282
O55057	O55057	PDE6D_MOUSE	Pde6d	Retinal rod rhodopsin-sensitive cGMP 3',5'-cyclic phosphodiesterase subunit delta	272774	239880	236185	277476	254270	262639	301680	209079
O55060	O55060	TPMT_MOUSE	Tpmt	Thiopurine S-methyltransferase	237335	167940	218937	229199	163530	200098	194346	231024
O55091	O55091	IMPCT_MOUSE	Impact	Protein IMPACT	43140.9	66316.9	67835.8	57992.4	64035.6	70205.3	51401.2	24350
O55098	O55098	STK10_MOUSE	Stk10	Serine/threonine-protein kinase 10	73239.5		47912.6		95342		91735.7
O55100	O55100	SNG1_MOUSE	Syngr1	Synaptogyrin-1	363534	347067	370616	181510	380816	354823	382250	386410
O55101	O55101	SNG2_MOUSE	Syngr2	Synaptogyrin-2	2548240	2025670	2491100	2216290	2015170	1956700	2479250	2011250
O55102	O55102	BL1S1_MOUSE	Bloc1s1	Biogenesis of lysosome-related organelles complex 1 subunit 1	99459.9	138374	181735	96096.1	193780	76716.6	171214	202611
O55106	O55106	STRN_MOUSE	Strn	Striatin	65734	58315.2	36196.7	44475.1	98980.3	83922.8	60123.3	36932.9
O55106;P58404;Q9ERG2	Q9ERG2;P58404;O55106	STRN3_MOUSE;STRN4_MOUSE;STRN_MOUSE	Strn;Strn3;Strn4	Striatin	87201.8	72298.9	124359	82650.7	132729	116728	127788	101213
O55111	O55111	DSG2_MOUSE	Dsg2	Desmoglein-2	414230	364522	448042	406769	494723	486924	544850	469986
O55126	O55126	NIPS2_MOUSE	Nipsnap2	Protein NipSnap homolog 2	30806700	28522400	31989000	32989800	26866100	30382900	33424500	31998300
O55131	O55131	SEPT7_MOUSE	Septin7	Septin-7	1064650	995785	855051	889561	886505	952389	911102	820273
O55131;P28661	P28661;O55131	SEPT4_MOUSE;SEPT7_MOUSE	Septin4;Septin7	Septin-7	55558.9	63430.1	66439.5	79308	81371.4	66053.1	80039	52753.5
O55131;Q8C650	Q8C650;O55131;Q9DA97	SEP10_MOUSE;SEPT7_MOUSE	Septin10;Septin7	Septin-7	677709	718807	524670	483730	570768	642449	653749	466937
O55135	O55135	IF6_MOUSE	Eif6	Eukaryotic translation initiation factor 6	374736	464264	510876	543038	283371	429754	355860	565718
O55137	O55137	ACOT1_MOUSE	Acot1	Acyl-coenzyme A thioesterase 1	1652930	1626270	2411480	2104120	1887610	2527040	2008590	2204110
O55137;Q9QYR9	O55137;Q9QYR9	ACOT1_MOUSE;ACOT2_MOUSE	Acot1;Acot2	Acyl-coenzyme A thioesterase 1	17321400	15210600	18536700	16973600	17652900	17189400	18353100	15132100
O55142	O55142	RL35A_MOUSE	Rpl35a	60S ribosomal protein L35a	189395	183227	66641.4	52144.3	72519	148929	67673.9	112859
O55143	O55143	AT2A2_MOUSE	Atp2a2	Sarcoplasmic/endoplasmic reticulum calcium ATPase 2	143099000	140718000	163736000	145652000	154966000	162824000	164026000	170577000
O55143;Q64518	Q64518;O55143	AT2A2_MOUSE;AT2A3_MOUSE	Atp2a2;Atp2a3	Sarcoplasmic/endoplasmic reticulum calcium ATPase 2	27809800	23596000	22641500	15820300	23217800	26338800	24848100	22872800
O55143;Q64518;Q8R429	Q8R429;Q64518;O55143	AT2A1_MOUSE;AT2A2_MOUSE;AT2A3_MOUSE	Atp2a1;Atp2a2;Atp2a3	Sarcoplasmic/endoplasmic reticulum calcium ATPase 2	63371600	92139900	83744000	64180500	77071100	79101900	75785900	88731400
O55143;Q8R429	Q8R429;O55143	AT2A1_MOUSE;AT2A2_MOUSE	Atp2a1;Atp2a2	Sarcoplasmic/endoplasmic reticulum calcium ATPase 2	115879000	119348000	132003000	119334000	124396000	128032000	127450000	136441000
O55201	O55201	SPT5H_MOUSE	Supt5h	Transcription elongation factor SPT5	106527	102435	103386	126242	123672	110095	111175	105744
O55222	O55222	ILK_MOUSE	Ilk	Integrin-linked protein kinase	3712000	3291360	2833040	3048080	2756300	3326520	3081660	2627460
O55229	O55229	CHKB_MOUSE	Chkb	Choline/ethanolamine kinase	219265	226445	151664	273073	226468	133293	208932	192672
O55234	O55234	PSB5_MOUSE	Psmb5	Proteasome subunit beta type-5	998973	1078360	1064530	1038240	1010230	1066420	1053770	1025710
O70131	O70131	NINJ1_MOUSE	Ninj1	Ninjurin-1	93213.5	114398	59796.8	37737.3	127309	106980	69843.3	29378.2
O70133	O70133	DHX9_MOUSE	Dhx9	ATP-dependent RNA helicase A	95112.5	267624	70600.5	166779	229705	374429	229535	242758
O70139	O70139	IPKG_MOUSE	Pkig	cAMP-dependent protein kinase inhibitor gamma	1345530	1210080	1532430	1443390	1362280	1339150	1702460	1642580
O70152	O70152	DPM1_MOUSE	Dpm1	Dolichol-phosphate mannosyltransferase subunit 1	373753	445237	200825	251623	344845	375461	320325	248697
O70161	O70161	PI51C_MOUSE	Pip5k1c	Phosphatidylinositol 4-phosphate 5-kinase type-1 gamma	26691.7	17474	37821.1	27599.3	3899.97	22680.9	13334.6
O70172	O70172	PI42A_MOUSE	Pip4k2a	Phosphatidylinositol 5-phosphate 4-kinase type-2 alpha	42756.9	38159.4	24793.3	44707	63728.4	54706.5	58560.4	37475.8
O70194	O70194	EIF3D_MOUSE	Eif3d	Eukaryotic translation initiation factor 3 subunit D	1694990	1768760	1597280	1602230	1559440	1755860	1443020	1745410
O70200	O70200	AIF1_MOUSE	Aif1	Allograft inflammatory factor 1	20956.6	18630	13638.3		16998.9	16904.4	34465.3	15234.5
O70209	O70209	PDLI3_MOUSE	Pdlim3	PDZ and LIM domain protein 3	483377	364788	287664	440631	358502	451614	359005	407400
O70250	O70250	PGAM2_MOUSE	Pgam2	Phosphoglycerate mutase 2	64404000	46425700	75619000	70795600	75546100	69769100	73592800	69809800
O70250;Q9DBJ1	Q9DBJ1;O70250	PGAM1_MOUSE;PGAM2_MOUSE	Pgam1;Pgam2	Phosphoglycerate mutase 2	19253500	17255000	22005300	19161200	22438100	21118100	22741400	16699800
O70251	O70251	EF1B_MOUSE	Eef1b	Elongation factor 1-beta	3442640	2963060	3217640	3233100	3013660	3155210	3375430	3337320
O70252	O70252	HMOX2_MOUSE	Hmox2	Heme oxygenase 2	513814	415320	456157	429034	524242	480453	499579	469877
O70274;Q63739	O70274;Q63739	TP4A1_MOUSE;TP4A2_MOUSE	Ptp4a1;Ptp4a2	Protein tyrosine phosphatase type IVA 2	6022.2		11330.5	10365.2		14627.9	22395.5	18369.1
O70305	O70305	ATX2_MOUSE	Atxn2	Ataxin-2	161397	164153	183995	153048	156128	154757	117488	193823
O70309	O70309	ITB5_MOUSE	Itgb5	Integrin beta-5	49963.6	26394.5	30599.5	61015.9	39497.1	43026.9	36521.5	46029.7
O70310	O70310	NMT1_MOUSE	Nmt1	Glycylpeptide N-tetradecanoyltransferase 1	691005	635539	649221	530225	581467	595941	660084	626205
O70318	O70318	E41L2_MOUSE	Epb41l2	Band 4.1-like protein 2	253879	295202	206419	204910	273245	259773	235190	263953
O70318;P48193	P48193;O70318	E41L2_MOUSE;EPB41_MOUSE	Epb41;Epb41l2	Band 4.1-like protein 2	130921	115139	87749.5	85626.6	115967	115777	125181	112833
O70325	O70325	GPX4_MOUSE	Gpx4	Phospholipid hydroperoxide glutathione peroxidase	1214160	1067010	987897	1165720	1007010	1056330	1307250	1219420
O70362	O70362	PHLD_MOUSE	Gpld1	Phosphatidylinositol-glycan-specific phospholipase D	201549	171628	170302	162643	167763	132109	166201	226022
O70373	O70373	XIRP1_MOUSE	Xirp1	Xin actin-binding repeat-containing protein 1	773747	797600	852481	791610	952513	781990	833422	764029
O70378	O70378	EMC8_MOUSE	Emc8	ER membrane protein complex subunit 8	158284	282228	169679	132700	160620	97749	213240	150030
O70400	O70400	PDLI1_MOUSE	Pdlim1	PDZ and LIM domain protein 1	2953870	2536480	2904800	2620340	2773000	2783760	2762800	2561010
O70404	O70404	VAMP8_MOUSE	Vamp8	Vesicle-associated membrane protein 8	274000	269328	246225	268304	137071	251179	229062	265793
O70423	O70423	AOC3_MOUSE	Aoc3	Membrane primary amine oxidase	1750680	1713600	570625	824336	1107630	1268610	756035	866047
O70433	O70433	FHL2_MOUSE	Fhl2	Four and a half LIM domains protein 2	7954580	7611720	6240110	8003110	7781930	8571280	10179500	6668970
O70435	O70435	PSA3_MOUSE	Psma3	Proteasome subunit alpha type-3	1989080	2094010	1909030	2027630	1941090	1909460	1991910	1890460
O70439	O70439	STX7_MOUSE	Stx7	Syntaxin-7	649508	545778	511019	515732	666822	659612	589737	815214
O70468	O70468	MYPC3_MOUSE	Mybpc3	Myosin-binding protein C, cardiac-type	15023400	19720800	26220700	23386800	24719800	25344400	22616600	20225100
O70475	O70475	UGDH_MOUSE	Ugdh	UDP-glucose 6-dehydrogenase	197015	188761	135865	124961	178205	161375	172339	173968
O70481	O70481	UBR1_MOUSE	Ubr1	E3 ubiquitin-protein ligase UBR1	51176.7	63983.7	43982.5	44533.3	41195.4	55577.1	70381.9	52530.3
O70492	O70492	SNX3_MOUSE	Snx3	Sorting nexin-3	1932370	1732630	1725220	1907340	1695440	1725700	1915290	1835330
O70493	O70493	SNX12_MOUSE	Snx12	Sorting nexin-12	497388	527605	505500	591751	501074	494692	512599	469813
O70494	O70494	SP3_MOUSE	Sp3	Transcription factor Sp3	1796.99	7188.32	1520.87	5746.52	17801.6	8978.1	16788.5	13304.4
O70496	O70496	CLCN7_MOUSE	Clcn7	H(+)/Cl(-) exchange transporter 7	77512.6	79700.1	62778	78247.9	103237	35248.7	84504.1	68882.6
O70503	O70503	DHB12_MOUSE	Hsd17b12	Very-long-chain 3-oxoacyl-CoA reductase	1683240	1742870	1075020	1271540	909519	1275520	1253240	1113600
O70548	O70548	TELT_MOUSE	Tcap	Telethonin	650415	456627	819926	557644	675275	859843	909678	586569
O70566	O70566	DIAP2_MOUSE	Diaph2	Protein diaphanous homolog 2	62485.4	37029.9	40592.8		30793.8	51170.1	22217.2	41785.7
O70571	O70571	PDK4_MOUSE	Pdk4	[Pyruvate dehydrogenase (acetyl-transferring)] kinase isozyme 4, mitochondrial	1795400	1897120	4839320	2176510	2184330	2748060	3189920	1684180
O70572	O70572	NSMA_MOUSE	Smpd2	Sphingomyelin phosphodiesterase 2	477232	539574	535211	435866	509407	434963	527565	574553
O70591	O70591	PFD2_MOUSE	Pfdn2	Prefoldin subunit 2	434555	463849	477400	476272	521756	462224	441494	508396
O70622	O70622	RTN2_MOUSE	Rtn2	Reticulon-2	6572080	5310050	7373740	6949250	7664660	7665380	7353290	7040960
O88271	O88271	CFDP1_MOUSE	Cfdp1	Craniofacial development protein 1	54478.6		47411.1	59391.2	72330.5	62203.9	55815.2
O88322	O88322	NID2_MOUSE	Nid2	Nidogen-2	1173480	1216020	1237380	883701	1413780	1341880	1188500	1345560
O88342	O88342	WDR1_MOUSE	Wdr1	WD repeat-containing protein 1	8059460	8603640	7808230	7776660	8469060	8092700	8357940	7357490
O88343	O88343	S4A4_MOUSE	Slc4a4	Electrogenic sodium bicarbonate cotransporter 1	45733.5	71573.6	54276.5	53598.1	48474.3	54786.8	26917.5	57397.1
O88384	O88384	VTI1B_MOUSE	Vti1b	Vesicle transport through interaction with t-SNAREs homolog 1B	203602	325491	266901	313190	341010	268703	286277	277590
O88393	O88393	TGBR3_MOUSE	Tgfbr3	Transforming growth factor beta receptor type 3	99576	160232	104673	104801	136335	97418.9	124331	68245
O88441	O88441	MTX2_MOUSE	Mtx2	Metaxin-2	4785340	4084770	4375250	3949830	4401450	5031060	4095820	3999260
O88447	O88447	KLC1_MOUSE	Klc1	Kinesin light chain 1	431171	510971	485320	439187	474375	421298	464803	433713
O88447;O88448	O88448;O88447	KLC1_MOUSE;KLC2_MOUSE	Klc1;Klc2	Kinesin light chain 1	196858	157448	197687	175736	213197	210968	192604	185526
O88447;O88448;Q9DBS5	O88448;O88447;Q9DBS5	KLC1_MOUSE;KLC2_MOUSE;KLC4_MOUSE	Klc1;Klc2;Klc4	Kinesin light chain 1	619458	285413	260582	915295	583649	654399	578528	377568
O88448	O88448	KLC2_MOUSE	Klc2	Kinesin light chain 2	79215.4	97264.4	98573.5	81789.6	80881.7	83493.3	78884.9	56120.6
O88448;Q9DBS5	O88448;Q9DBS5	KLC2_MOUSE;KLC4_MOUSE	Klc2;Klc4	Kinesin light chain 2	59799	47772.1	64317.6	35411.1	20163.7	55965.9	48636.6	54052.9
O88456	O88456	CPNS1_MOUSE	Capns1	Calpain small subunit 1	2078980	1999700	1810250	1943110	1901390	1837120	1940580	2009600
O88487	O88487	DC1I2_MOUSE	Dync1i2	Cytoplasmic dynein 1 intermediate chain 2	912128	1012030	895415	903300	917663	982725	877925	799660
O88492	O88492	PLIN4_MOUSE	Plin4	Perilipin-4	4357810	4361980	4710350	4526100	5307220	4959250	4660840	4959660
O88522	O88522	NEMO_MOUSE	Ikbkg	NF-kappa-B essential modulator	32864.3	79854.1	41265.8	36718.3	41373	23683.2	44661.8	53730.1
O88531	O88531	PPT1_MOUSE	Ppt1	Palmitoyl-protein thioesterase 1	243774	206634	181238	213762	293350	251782	250282	231207
O88532	O88532	ZFR_MOUSE	Zfr	Zinc finger RNA-binding protein	22989.3	24044.3	12012.6	11347.2	26167.9	30498.9	30510.6	20265.7
O88533	O88533	DDC_MOUSE	Ddc	Aromatic-L-amino-acid decarboxylase	196561	162244	195038	207405	129896	213598	200833	150487
O88543	O88543	CSN3_MOUSE	Cops3	COP9 signalosome complex subunit 3	708861	558929	678631	591474	638136	798987	657961	636417
O88544	O88544	CSN4_MOUSE	Cops4	COP9 signalosome complex subunit 4	856140	850581	839151	832866	860132	859044	811809	745101
O88545	O88545	CSN6_MOUSE	Cops6	COP9 signalosome complex subunit 6	1288810	1307940	1258730	1263550	1264710	1255290	1234550	1090540
O88569	O88569	ROA2_MOUSE	Hnrnpa2b1	Heterogeneous nuclear ribonucleoproteins A2/B1	3831400	4489200	3794550	4103030	3626840	4896090	3856300	3993980
O88569;P49312	P49312;O88569	ROA1_MOUSE;ROA2_MOUSE	Hnrnpa1;Hnrnpa2b1	Heterogeneous nuclear ribonucleoproteins A2/B1	11247.9	9726.52	12446.5	7102.82	20813.7	14135.2	9746.36	12055.5
O88587	O88587	COMT_MOUSE	Comt	Catechol O-methyltransferase	2976500	2317450	2997230	3088030	2792460	3206640	3223920	3035700
O88597	O88597	BECN1_MOUSE	Becn1	Beclin-1	10090.6	7098.13	4650.14		5881.24	4796.33	7034.28
O88630	O88630	GOSR1_MOUSE	Gosr1	Golgi SNAP receptor complex member 1	93413.2	80774.2	84485.9	73444.5	105174	92041.8	107882	77831.3
O88653	O88653	LTOR3_MOUSE	Lamtor3	Ragulator complex protein LAMTOR3	872580	820277	836388	831447	893983	762591	833841	721038
O88667	O88667	RAD_MOUSE	Rrad	GTP-binding protein RAD	1392050	1485120	1623930	1621880	1616690	1624250	1563430	1670880
O88668	O88668	CREG1_MOUSE	Creg1	Protein CREG1	484955	384794	431651	412567	429347	418797	446000	412493
O88685	O88685	PRS6A_MOUSE	Psmc3	26S proteasome regulatory subunit 6A	3319950	3217400	3200830	3219030	3281090	3327260	3574590	2818260
O88696	O88696	CLPP_MOUSE	Clpp	ATP-dependent Clp protease proteolytic subunit, mitochondrial	2324550	2082260	2181470	1995240	2356790	2431710	2267320	2058970
O88708	O88708	ORC4_MOUSE	Orc4	Origin recognition complex subunit 4	29873.4	39228.5	21837.7	13400.2	8909.16	25994	30063.4	22611.2
O88712	O88712	CTBP1_MOUSE	Ctbp1	C-terminal-binding protein 1	866942	709146	856211	689267	961332	883343	767431	825760
O88712;P56546	P56546;O88712	CTBP1_MOUSE;CTBP2_MOUSE	Ctbp1;Ctbp2	C-terminal-binding protein 1	306232	677695	636044	475229	341709	596076	418835	461478
O88735	O88735	MAP7_MOUSE	Map7	Ensconsin	1614.06	5393.9	4945.04	3345.78	6701.89		4987.41
O88736	O88736	DHB7_MOUSE	Hsd17b7	3-keto-steroid reductase/17-beta-hydroxysteroid dehydrogenase 7	48792	31098.3	63549	69854.8	73715.8	30170.3	73817.5	89438.9
O88738	O88738	BIRC6_MOUSE	Birc6	Baculoviral IAP repeat-containing protein 6	205836	231323	184491	225329	193303	187039	200406	185916
O88746	O88746	TOM1_MOUSE	Tom1	Target of Myb protein 1	846383	744020	788052	828978	850074	764859	823146	732784
O88792	O88792	JAM1_MOUSE	F11r	Junctional adhesion molecule A	280330	165962	179897	216516	291087	224715	324874	321339
O88843	O88843	CRADD_MOUSE	Cradd	Death domain-containing protein CRADD	72100.7	26807.4	138808	146409	33331.6	80921.9	92026.4	124453
O88844	O88844	IDHC_MOUSE	Idh1	Isocitrate dehydrogenase [NADP] cytoplasmic	4239440	4442280	3824840	4250480	3632390	3890870	4168140	3556650
O88844;P54071	P54071;O88844	IDHC_MOUSE;IDHP_MOUSE	Idh1;Idh2	Isocitrate dehydrogenase [NADP] cytoplasmic	126868000	111352000	149513000	163233000	143451000	151271000	159300000	115054000
O88851	O88851	RBBP9_MOUSE	Rbbp9	Putative hydrolase RBBP9	1357040	967354	1040550	1184140	1437190	975118	1262770	900814
O88947	O88947	FA10_MOUSE	F10	Coagulation factor X	112572	124112	107740	108147	95148.4	120564	47190.4	65991.6
O88952	O88952	LIN7C_MOUSE	Lin7c	Protein lin-7 homolog C	295409	260092	272149	235139	238701	270692	308120	245686
O88958	O88958	GNPI1_MOUSE	Gnpda1	Glucosamine-6-phosphate isomerase 1	574745	601349	557277	611599	449968	585611	610576	571601
O88958;Q9CRC9	O88958;Q9CRC9	GNPI1_MOUSE;GNPI2_MOUSE	Gnpda1;Gnpda2	Glucosamine-6-phosphate isomerase 1	366464	332868	321523	374895	339119	318559	417247	308414
O88967	O88967	YMEL1_MOUSE	Yme1l1	ATP-dependent zinc metalloprotease YME1L1	446699	513513	540719	500276	427513	505822	492313	466480
O88983	O88983	STX8_MOUSE	Stx8	Syntaxin-8	275393	250149	211245	252060	259912	239568	266180	121351
O88986	O88986	KBL_MOUSE	Gcat	2-amino-3-ketobutyrate coenzyme A ligase, mitochondrial	235991	276549	322291	376855	355407	345443	290107	353396
O89017	O89017	LGMN_MOUSE	Lgmn	Legumain	196147	157493	148013	147421	131126	171238	239971	93719.7
O89020	O89020	AFAM_MOUSE	Afm	Afamin	253832	209374	168532	314816	329594	283832	248303	185324
O89023	O89023	TPP1_MOUSE	Tpp1	Tripeptidyl-peptidase 1	562319	487683	625468	702256	544553	576539	538899	678423
O89051	O89051	ITM2B_MOUSE	Itm2b	Integral membrane protein 2B	257849	227841	248148	337677	327068	340395	280800	356783
O89053	O89053	COR1A_MOUSE	Coro1a	Coronin-1A	432954	294381	222870	194895	195807	389438	269349	255713
O89079	O89079	COPE_MOUSE	Cope	Coatomer subunit epsilon	283115	337553	214018	256618	253149	216781	219813	215119
O89084	O89084;Q01063	PDE4A_MOUSE	Pde4a	cAMP-specific 3',5'-cyclic phosphodiesterase 4A	130589	103319	109405	107565	117578	108712	102598	86020.6
O89086	O89086	RBM3_MOUSE	Rbm3	RNA-binding protein 3	402121	364248	351979	372533	523544	473069	393373	285956
O89103	O89103	C1QR1_MOUSE	Cd93	Complement component C1q receptor	436563	327821	354025	375579	335290	311793	429728	309488
O89106	O89106	FHIT_MOUSE	Fhit	Bis(5'-adenosyl)-triphosphatase	144495	92034.7	150969	157657	106775	132185	158796	139214
O89112	O89112	LANC1_MOUSE	Lancl1	Glutathione S-transferase LANCL1	396862	352148	389347	364525	432166	375925	348488	365367
O89114	O89114	DNJB5_MOUSE	Dnajb5	DnaJ homolog subfamily B member 5	28238.1		15874.1	14686.4	14003	39905.2	17516.5	20582.8
O89116	O89116	VTI1A_MOUSE	Vti1a	Vesicle transport through interaction with t-SNAREs homolog 1A	64444.8	72616	65339.9	55493.7	59568.4	58209	62570	81538.9
P00015;P62897	P62897;P00015	CYC2_MOUSE;CYC_MOUSE	Cycs;Cyct	Cytochrome c, testis-specific	12673500	9885320	15975700	14090700	9622740	14778400	12697200	13709900
P00158	P00158	CYB_MOUSE	Mt-Cyb	Cytochrome b	9249800	10507100	10790700	9304700	6175450	10660900	7630070	7104050
P00329	P00329	ADH1_MOUSE	Adh1	Alcohol dehydrogenase 1	2509440	2564470	1613000	1897880	1900550	2190210	2041970	1525130
P00397	P00397	COX1_MOUSE	Mtco1	Cytochrome c oxidase subunit 1	10474400	8652330	9562570	9497190	8429390	10665800	8377610	7564580
P00405	P00405	COX2_MOUSE	Mtco2	Cytochrome c oxidase subunit 2	585874000	519961000	469553000	482695000	509438000	589473000	494102000	455843000
P00416	P00416	COX3_MOUSE	mt-Co3	Cytochrome c oxidase subunit 3	6397890	5998390	6169550	4101230	4261630	7856530	4950790	6058930
P00493	P00493	HPRT_MOUSE	Hprt1	Hypoxanthine-guanine phosphoribosyltransferase	1157500	1063000	1031460	1245140	1122060	1022800	1135350	1006900
P00687	P00687	AMY1_MOUSE	Amy1	Alpha-amylase 1	12910.2		11541.9	17324.8	16247	20594.1	8158.35
P00848	P00848	ATP6_MOUSE	Mtatp6	ATP synthase subunit a	2181030	1807980	2368020	2090210	1931590	2255920	2061240	1666060
P00920	P00920	CAH2_MOUSE	Ca2	Carbonic anhydrase 2	11824000	7936760	9983050	10578100	9519200	10935900	7446070	10151400
P01027	P01027	CO3_MOUSE	C3	Complement C3	3225100	3540290	3099420	3085170	2960620	3631980	2988970	2650500
P01029	P01029	CO4B_MOUSE	C4b	Complement C4-B	317716	589511	599361	506935	388113	306983	288012	556914
P01635	P01635	KV5A3_MOUSE		Ig kappa chain V-V region K2 (Fragment)	74562.9	71983.6	56181	113474	77060.6	120964	109070	38124.9
P01644;P01645;P01646	P01644;P01646;P01645	KV5AB_MOUSE;KV5AC_MOUSE;KV5AD_MOUSE		Ig kappa chain V-V region HP R16.7	25307.3	9305		38603.6		45631.9	38780	33527.1
P01756;P01757;P06330	P06330;P01756;P01757	HVM12_MOUSE;HVM13_MOUSE;HVM51_MOUSE		Ig heavy chain V region MOPC 104E	1020130	933946	643856	741642	718887	778201	790490	596049
P01806;P01807;P01808;P01810;P01811	P01811;P01807;P01806;P01808;P01810	HVM36_MOUSE;HVM37_MOUSE;HVM38_MOUSE;HVM40_MOUSE;HVM41_MOUSE		Ig heavy chain V region 441	116921	99060.2	75199	68844.8	57609.5	36264.3	42815.8	123783
P01831	P01831	THY1_MOUSE	Thy1	Thy-1 membrane glycoprotein	338212	381493	271007		91629.2	79693.9	234660	216440
P01837	P01837	IGKC_MOUSE	Igkc	Immunoglobulin kappa constant	421355	133469	78042.2	142511	72020	245602	225261	180852
P01863;P01865	P01865;P01864;P01863	GCAA_MOUSE;GCAM_MOUSE	Igh-1a;Ighg	Ig gamma-2A chain C region, A allele	508729	418231	112886		248631	479243	364192	424606
P01867	P01867	IGG2B_MOUSE	Igh-3	Ig gamma-2B chain C region	715708	576270	332556	422253	459824	742939	649502	755919
P01868;P01869	P01869;P01868	IGH1M_MOUSE;IGHG1_MOUSE	Ighg1	Ig gamma-1 chain C region secreted form	119846	151028	178676	256600	211560	204999	346598	139322
P01872	P01872	IGHM_MOUSE	Ighm	Immunoglobulin heavy constant mu	1803260	501748	486627	543251	515868	1213940	586730	933786
P01878	P01878	IGHA_MOUSE		Ig alpha chain C region	557126	126652	94778.8	120989	97222	110559	623766	67749.7
P01887	P01887	B2MG_MOUSE	B2m	Beta-2-microglobulin	1163980	1068140	1417310	1099800	1626690	1400630	1304010	1332070
P01898	P01896;P04223;P01895;P14430;P01899;P14429;P01900;P01897;P14428;P01901;P14426;P01898;P03991	HA10_MOUSE	H2-Q10	H-2 class I histocompatibility antigen, Q10 alpha chain	744613	1080900	1019370	931107	1030920	977360	839968	758495
P01899	P01899;P01897	HA11_MOUSE	H2-D1	H-2 class I histocompatibility antigen, D-B alpha chain	717939	619712	404406	398407	477652	654184	750225	630681
P01899;P01901;P03991;P04223;P14428	P04223;P14430;P01899;P14429;P01900;P01897;P14428;P01901;P14427;P14431;P14426;P06339;P03991	HA11_MOUSE;HA1B_MOUSE;HA1K_MOUSE;HA1Q_MOUSE;HA1W_MOUSE	H2-D1;H2-K1	H-2 class I histocompatibility antigen, D-B alpha chain	115426	135951	86930.8	47793.2	138273	70262.5	123467	48568
P01901;P03991;P04223;P14428	P04223;P14428;P01901;P14426;P03991	HA1B_MOUSE;HA1K_MOUSE;HA1Q_MOUSE;HA1W_MOUSE	H2-K1	H-2 class I histocompatibility antigen, K-B alpha chain	60910.7	51266.9	62200.8	42078.4	109467	97454.4	38910.7	47646.4
P01942	P01942	HBA_MOUSE	Hba	Hemoglobin subunit alpha	1146560000	319841000	974756000	1091570000	946354000	1122480000	694284000	1262350000
P02088	P02088	HBB1_MOUSE	Hbb-b1	Hemoglobin subunit beta-1	455442000	235502000	416256000	418750000	435359000	423852000	301829000	402428000
P02088;P02089	P02088;P02089	HBB1_MOUSE;HBB2_MOUSE	Hbb-b1;Hbb-b2	Hemoglobin subunit beta-1	433663000	285202000	380573000	393628000	336750000	424169000	267475000	411135000
P02088;P02089;P02104	P02104;P02088;P02089	HBB1_MOUSE;HBB2_MOUSE;HBE_MOUSE	Hbb-b1;Hbb-b2;Hbb-y	Hemoglobin subunit beta-1	1628680000	1132500000	1531180000	1591120000	1619800000	1534360000	1205650000	1955020000
P02089	P02089	HBB2_MOUSE	Hbb-b2	Hemoglobin subunit beta-2	2597750	1225870	2167580	2091390	1830580	1616350	511860	2336240
P02104	P02104	HBE_MOUSE	Hbb-y	Hemoglobin subunit epsilon-Y2	116588	130832	113336	179512	78849.5	133703	111387	94038
P02301;P68433;P84228;P84244	P84228;P02301;P68433;P84244	H31_MOUSE;H32_MOUSE;H33_MOUSE;H3C_MOUSE	H3-3a;H3-5;H3c1;H3c2	Histone H3.3C	275661	218113	342088	314618	266684	352178	359585	350140
P02463	P02463	CO4A1_MOUSE	Col4a1	Collagen alpha-1(IV) chain	133118	137596	134041	127026	170145	142695	168369	60834.2
P02468	P02468	LAMC1_MOUSE	Lamc1	Laminin subunit gamma-1	1271420	1161600	1309090	1230570	1425180	1367940	1252170	1182670
P02469	P02469	LAMB1_MOUSE	Lamb1	Laminin subunit beta-1	2106700	1861840	2342400	2141480	2631250	2143500	2258110	1986560
P02535	P08730;P02535	K1C10_MOUSE	Krt10	Keratin, type I cytoskeletal 10	3733610	4429090	2995470	2973320	4419350	5442600	6505520	4295520
P02535;Q61414;Q61781;Q9Z2K1	Q61781;P02535;Q8VCW2;Q9Z2K1;Q61414;Q9Z320	K1C10_MOUSE;K1C14_MOUSE;K1C15_MOUSE;K1C16_MOUSE	Krt10;Krt14;Krt15;Krt16	Keratin, type I cytoskeletal 10	3568380	9676850	3565150	5179440	4682310	6235160	6829280	3817640
P03888	P03888	NU1M_MOUSE	Mtnd1	NADH-ubiquinone oxidoreductase chain 1	14555600	14468800	15896800	15593500	14107000	15576100	14984100	12794200
P03893	P03893	NU2M_MOUSE	Mtnd2	NADH-ubiquinone oxidoreductase chain 2	7094710	7169230	6242510	7933800	6622500	6948500	7088590	5743370
P03899	P03899	NU3M_MOUSE	Mtnd3	NADH-ubiquinone oxidoreductase chain 3	4301610	5592330	3425400	3939440	2813970	3118680	3968830	2728430
P03911	P03911	NU4M_MOUSE	Mtnd4	NADH-ubiquinone oxidoreductase chain 4	10623000	11017100	10552400	10176200	9229120	10232700	10276000	8043070
P03921	P03921	NU5M_MOUSE	Mtnd5	NADH-ubiquinone oxidoreductase chain 5	4465520	4610680	3770350	3912250	3920080	4165520	4150870	3585480
P03930	P03930	ATP8_MOUSE	Mtatp8	ATP synthase protein 8	12504400	13892600	7931700	8513060	8655870	9011610	9071390	8781280
P03953	P03953	CFAD_MOUSE	Cfd	Complement factor D	579759	690224	393020	437069	546027	388254	620738	563127
P03958	P03958	ADA_MOUSE	Ada	Adenosine deaminase	51499.9	8585.29	18474.3	50868.4	7098.38	40365.2	62866.3	23853.4
P03987	P03987	IGHG3_MOUSE		Ig gamma-3 chain C region	736669	198038	340028	270283	237968	709469	238221	325688
P04104	P04104	K2C1_MOUSE	Krt1	Keratin, type II cytoskeletal 1	8207060	9497230	8134890	11186800	10994000	12924500	10823800	11828400
P04104;P11679;P50446;Q3TTY5;Q3UV17;Q8VED5;Q922U2;Q9DCV7	Q6IME9;Q3UV17;P07744;Q8VED5;Q9DCV7;P11679;P50446;Q9Z331;Q6NXH9;Q99M73;Q922U2;P04104;Q6IFZ9;Q3TTY5;Q6IFZ6;Q9R0H5;Q8BGZ7	K22E_MOUSE;K22O_MOUSE;K2C1_MOUSE;K2C5_MOUSE;K2C6A_MOUSE;K2C79_MOUSE;K2C7_MOUSE;K2C8_MOUSE	Krt1;Krt2;Krt5;Krt6a;Krt7;Krt76;Krt79;Krt8	Keratin, type II cytoskeletal 1	181759	364121	194636	165479	147776	241552	215249	152838
P04104;P11679;P50446;Q3TTY5;Q8VED5;Q922U2	Q8VED5;P11679;P50446;Q9Z331;Q922U2;P04104;Q3TTY5;Q6IFZ6;Q8BGZ7	K22E_MOUSE;K2C1_MOUSE;K2C5_MOUSE;K2C6A_MOUSE;K2C79_MOUSE;K2C8_MOUSE	Krt1;Krt2;Krt5;Krt6a;Krt79;Krt8	Keratin, type II cytoskeletal 1		20435.9	20653	44996.9	74030.3	49352.5	127109	85739.4
P04117	P04117	FABP4_MOUSE	Fabp4	Fatty acid-binding protein, adipocyte	78577800	76313600	71433000	61206700	68547500	74752600	63537600	72512500
P04186	P04186	CFAB_MOUSE	Cfb	Complement factor B	538128	714796	731858	742274	754594	670986	399270	822997
P04247	P04247	MYG_MOUSE	Mb	Myoglobin	344706000	330528000	410388000	455346000	368289000	402971000	388920000	452694000
P04627	P04627	ARAF_MOUSE	Araf	Serine/threonine-protein kinase A-Raf	198410	262634	214822	241870	209784	140203	207332	80377.9
P04919	P04919	B3AT_MOUSE	Slc4a1	Band 3 anion transport protein	3153740	2256200	1894420	1914010	2249980	2647500	1503530	1873410
P04925	P04925	PRIO_MOUSE	Prnp	Major prion protein	9490.17	11763.7	22526.5		16971	23047.1
P05063;P05064	P05064;P05063	ALDOA_MOUSE;ALDOC_MOUSE	Aldoa;Aldoc	Fructose-bisphosphate aldolase C	459611	1082500	879683	571013	829629	694053	793141	730920
P05063;P05064;Q91Y97	P05064;Q91Y97;P05063	ALDOA_MOUSE;ALDOB_MOUSE;ALDOC_MOUSE	Aldoa;Aldob;Aldoc	Fructose-bisphosphate aldolase C	4290460	3393920	5463440	4156290	3786890	5064210	4012920	5516010
P05064	P05064	ALDOA_MOUSE	Aldoa	Fructose-bisphosphate aldolase A	108026000	113523000	118456000	115074000	119708000	110649000	116649000	107023000
P05125	P05125	ANF_MOUSE	Nppa	Natriuretic peptides A	7281560	5703090	5008080	7793720	8085200	9997790	9416680	8516180
P05132	P05132	KAPCA_MOUSE	Prkaca	cAMP-dependent protein kinase catalytic subunit alpha	988099	926431	1014600	1073230	1168870	1017800	1168870	1026910
P05132;P68181	P68181;P05132	KAPCA_MOUSE;KAPCB_MOUSE	Prkaca;Prkacb	cAMP-dependent protein kinase catalytic subunit alpha	2803600	2497710	2728330	2654270	2904940	2878190	2763300	2515780
P05201	P05201	AATC_MOUSE	Got1	Aspartate aminotransferase, cytoplasmic	63034500	60545500	76199200	77605600	72843800	67362700	74681000	65899600
P05202	P05202	AATM_MOUSE	Got2	Aspartate aminotransferase, mitochondrial	213661000	200587000	242691000	204992000	223082000	215901000	217561000	193129000
P05784	P05784	K1C18_MOUSE	Krt18	Keratin, type I cytoskeletal 18	13066	48280.1				15529.3
P05784;P19001	P05784;P19001	K1C18_MOUSE;K1C19_MOUSE	Krt18;Krt19	Keratin, type I cytoskeletal 18	605422	871081		314222		208278		301204
P05784;P19001;Q61414;Q9QWL7	P08730;Q61414;Q9QWL7;P05784;P19001	K1C15_MOUSE;K1C17_MOUSE;K1C18_MOUSE;K1C19_MOUSE	Krt15;Krt17;Krt18;Krt19	Keratin, type I cytoskeletal 18	95381.2	211491	92155.5	88671.2	76209.5	144071	120601	97212.7
P05977	P05977	MYL1_MOUSE	Myl1	Myosin light chain 1/3, skeletal muscle isoform	292694	226791	230303	340887	365638	115403	330495	270915
P05977;P09541	P05977;P09541	MYL1_MOUSE;MYL4_MOUSE	Myl1;Myl4	Myosin light chain 1/3, skeletal muscle isoform	893672	704019	674812	1345670	1388290	964256	1188560	832219
P05977;P09542	P05977;P09542	MYL1_MOUSE;MYL3_MOUSE	Myl1;Myl3	Myosin light chain 1/3, skeletal muscle isoform	38850300	37545900	93314100	44633900	75146200	48856900	57944400	52327100
P06151	P06151	LDHA_MOUSE	Ldha	L-lactate dehydrogenase A chain	40276000	36867900	41098400	42903800	39411400	40162800	43695800	42401600
P06151;P16125	P06151;P16125;P00342	LDHA_MOUSE;LDHB_MOUSE	Ldha;Ldhb	L-lactate dehydrogenase A chain	57239600	65396600	64561900	60798100	52164600	52266500	69169500	64233000
P06537	P06537	GCR_MOUSE	Nr3c1	Glucocorticoid receptor	99374.9	82983.2	58697.2	94348.9	95161.8	104858	85379.8	105417
P06683	P06683	CO9_MOUSE	C9	Complement component C9	288837	414035	443886	297890	307343	279576	249928	586266
P06684	P06684	CO5_MOUSE	C5	Complement C5	528548	638725	626234	549256	486644	474287	343860	643312
P06728	P06728	APOA4_MOUSE	Apoa4	Apolipoprotein A-IV	2204100	2135130	2416930	2018870	2131140	2100120	2257330	2316760
P06745	P06745	G6PI_MOUSE	Gpi	Glucose-6-phosphate isomerase	20531400	21857900	21735100	20029600	20605400	20326100	20399900	18636200
P06795;P21447	P06795;P21447;P21440	MDR1A_MOUSE;MDR1B_MOUSE	Abcb1a;Abcb1b	ATP-dependent translocase ABCB1	53667.6	68558.3	78217.7	34841.8	56175.1	61523.5	105971	49948.4
P06801	P06801	MAOX_MOUSE	Me1	NADP-dependent malic enzyme	3880370	2421570	2098330	2177940	2202500	2220380	2503020	2250350
P06909	P06909	CFAH_MOUSE	Cfh	Complement factor H	618207	787305	721836	649580	695436	716935	495156	626124
P07091	P07091	S10A4_MOUSE	S100a4	Protein S100-A4	546104	693292	342585	460207	453404	507581	380289	404070
P07309	P07309	TTHY_MOUSE	Ttr	Transthyretin	2851440	3265030	3626810	6278190	4452160	3401920	2959300	3773740
P07310	P07310	KCRM_MOUSE	Ckm	Creatine kinase M-type	215891000	198792000	263194000	265006000	268615000	236495000	261138000	263088000
P07310;Q04447	Q04447;P07310	KCRB_MOUSE;KCRM_MOUSE	Ckb;Ckm	Creatine kinase M-type	3024990	2897030	3746490	3254020	3132670	3403670	3521930	4478930
P07356	P07356	ANXA2_MOUSE	Anxa2	Annexin A2	8050910	8886220	7327230	6862130	8047330	8711530	7479330	7697410
P07361	P07361	A1AG2_MOUSE	Orm2	Alpha-1-acid glycoprotein 2		282071	62469	187636	55973.5		46613.7	196995
P07361;Q60590	P07361;Q60590	A1AG1_MOUSE;A1AG2_MOUSE	Orm1;Orm2	Alpha-1-acid glycoprotein 2	129894	291683	279620	527669	115764	63812.5	134373	429004
P07724	P07724	ALBU_MOUSE	Alb	Albumin	402848000	303994000	460559000	424415000	421844000	391785000	420538000	384988000
P07758	P07758	A1AT1_MOUSE	Serpina1a	Alpha-1-antitrypsin 1-1	3705240	2399750	4788430	4234330	3056520	4543980	2286240	5504950
P07758;P22599;Q00896;Q00897	P22599;P07758;Q00896;Q00897	A1AT1_MOUSE;A1AT2_MOUSE;A1AT3_MOUSE;A1AT4_MOUSE	Serpina1a;Serpina1b;Serpina1c;Serpina1d	Alpha-1-antitrypsin 1-1	43524800	55144400	49905500	46530300	57520700	51523600	36079100	50726300
P07758;P22599;Q00896;Q00897;Q00898	P22599;P07758;Q00898;Q00896;Q00897	A1AT1_MOUSE;A1AT2_MOUSE;A1AT3_MOUSE;A1AT4_MOUSE;A1AT5_MOUSE	Serpina1a;Serpina1b;Serpina1c;Serpina1d;Serpina1e	Alpha-1-antitrypsin 1-1	46427500	53332100	49824400	54494500	50228500	44416000	37927600	57912000
P07758;P22599;Q00896;Q00898	P22599;P07758;Q00898;Q00896	A1AT1_MOUSE;A1AT2_MOUSE;A1AT3_MOUSE;A1AT5_MOUSE	Serpina1a;Serpina1b;Serpina1c;Serpina1e	Alpha-1-antitrypsin 1-1	37916900	20689800	44066700	41459300	33834000	43349200	26124200	47559900
P07758;Q00896	P07758;Q00896	A1AT1_MOUSE;A1AT3_MOUSE	Serpina1a;Serpina1c	Alpha-1-antitrypsin 1-1	12591800	14457000	15672100	16124200	15044000	16326900	10421400	19696900
P07759	P07759	SPA3K_MOUSE	Serpina3k	Serine protease inhibitor A3K	35032700	36334800	43231900	44842000	37459600	35480900	25810100	45386200
P07759;Q03734	Q03734;P07759	SPA3K_MOUSE;SPA3M_MOUSE	Serpina3k;Serpina3m	Serine protease inhibitor A3K	6198750	6500500	8330180	7022320	6686350	6225640	4307640	8840400
P07759;Q03734;Q91WP6	P29621;Q5I2A0;Q80X76;Q03734;Q91WP6;P07759	SPA3K_MOUSE;SPA3M_MOUSE;SPA3N_MOUSE	Serpina3k;Serpina3m;Serpina3n	Serine protease inhibitor A3K	14767500	18336500	16491700	16843500	16364200	14650100	10191500	18448600
P07901	P07901	HS90A_MOUSE	Hsp90aa1	Heat shock protein HSP 90-alpha	12429700	13767800	11728600	11285500	11656800	11643100	11340400	11562900
P07901;P11499	P07901;P11499	HS90A_MOUSE;HS90B_MOUSE	Hsp90aa1;Hsp90ab1	Heat shock protein HSP 90-alpha	30513000	31049700	30470600	28384800	32305200	28453700	29495900	33043200
P07934	P07934	PHKG1_MOUSE	Phkg1	Phosphorylase b kinase gamma catalytic chain, skeletal muscle/heart isoform	284995	300462	204039	243284	187322	217660	273831	202622
P08003	P08003	PDIA4_MOUSE	Pdia4	Protein disulfide-isomerase A4	1136330	1224160	861080	896062	915194	1025800	974057	1026150
P08030	P08030	APT_MOUSE	Aprt	Adenine phosphoribosyltransferase	395064	415435	474539	510761	539448	532095	435195	600495
P08032	P08032	SPTA1_MOUSE	Spta1	Spectrin alpha chain, erythrocytic 1	1211260	656498	518498	474598	668188	986876	435191	473068
P08032;P16546	P16546;P08032	SPTA1_MOUSE;SPTN1_MOUSE	Spta1;Sptan1	Spectrin alpha chain, erythrocytic 1	1685930	4705940	2899240	5770430	3798750	3324660	4447550	3185720
P08074	P08074	CBR2_MOUSE	Cbr2	Carbonyl reductase [NADPH] 2	15858600	15826500	1196710	1634110	1531310	6348800	1851670	2477210
P08074;Q91X52	Q91X52;P08074	CBR2_MOUSE;DCXR_MOUSE	Cbr2;Dcxr	Carbonyl reductase [NADPH] 2	61268.9	65622.1	4941.4	3889.49	4684.33	23836.2	4657.29	17121
P08113	P08113	ENPL_MOUSE	Hsp90b1	Endoplasmin	6156830	6178860	5910540	5191320	5647470	5848830	5420230	5893610
P08113;P11499	P08113;P11499	ENPL_MOUSE;HS90B_MOUSE	Hsp90ab1;Hsp90b1	Endoplasmin	9356510	10260000	10649100	9284370	9553980	9275750	9113650	9010240
P08122	P08122	CO4A2_MOUSE	Col4a2	Collagen alpha-2(IV) chain	1478250	1385060	1587070	1955230	1752720	1674300	2037740	1660190
P08207	P08207	S10AA_MOUSE	S100a10	Protein S100-A10	2280620	2669580	1988080	1518890	2568240	2626750	2764730	3561280
P08226	P08226	APOE_MOUSE	Apoe	Apolipoprotein E	1546360	1788180	1714320	1502570	1717600	1466570	1492300	1458550
P08228	P08228	SODC_MOUSE	Sod1	Superoxide dismutase [Cu-Zn]	1683020	405889	2061970	2426980	2042340	1558610	1937530	1476850
P08249	P08249	MDHM_MOUSE	Mdh2	Malate dehydrogenase, mitochondrial	631528000	603057000	770203000	638857000	669626000	626592000	671996000	652001000
P08551;P20152;P31001	P20152;P08551;P46660;P31001;P19246;P08553	DESM_MOUSE;NFL_MOUSE;VIME_MOUSE	Des;Nefl;Vim	Neurofilament light polypeptide	4859240	6270170	3337470	3717030	3892620	5316550	4398670	3995440
P08556;Q61411	P32883;P08556;Q61411	RASH_MOUSE;RASN_MOUSE	Hras;Nras	GTPase NRas	1334270	1236590	1413790	1320330	1306630	1323070	1118570	1358590
P08752	P08752	GNAI2_MOUSE	Gnai2	Guanine nucleotide-binding protein G(i) subunit alpha-2	1931500	1522920	1614880	1609470	1660790	1689560	1741180	1435940
P08752;P18872;P63094;Q6R0H7;Q9DC51	P08752;Q6R0H7;Q8CGK7;Q3V3I2;P20612;P63094;Q9DC51;P50149;P18872;B2RSH2	GNAI2_MOUSE;GNAI3_MOUSE;GNAO_MOUSE;GNAS1_MOUSE;GNAS2_MOUSE	Gnai2;Gnai3;Gnao1;Gnas	Guanine nucleotide-binding protein G(i) subunit alpha-2	3820380	2887470	3825270	4187490	4127230	3980570	3846700	1829700
P08752;P18872;Q9DC51	P08752;Q9DC51;P18872;B2RSH2	GNAI2_MOUSE;GNAI3_MOUSE;GNAO_MOUSE	Gnai2;Gnai3;Gnao1	Guanine nucleotide-binding protein G(i) subunit alpha-2	688569	565105	394015	723639	280813	645018	713127	550090
P08752;Q9DC51	P08752;Q9DC51;B2RSH2	GNAI2_MOUSE;GNAI3_MOUSE	Gnai2;Gnai3	Guanine nucleotide-binding protein G(i) subunit alpha-2	1202630	900617	1250340	1135550	1149720	1295920	1162190	1056870
P08775	P08775	RPB1_MOUSE	Polr2a	DNA-directed RNA polymerase II subunit RPB1	29868.1	14845.3	20805.6	21216.6	17786	24656.9	26760.1
P09055	P09055	ITB1_MOUSE	Itgb1	Integrin beta-1	3399790	3262430	3198390	3111340	3519300	3257330	3575660	3066230
P09103	P09103	PDIA1_MOUSE	P4hb	Protein disulfide-isomerase	4914830	4807510	3994300	4443260	4359040	4471190	4407230	4352360
P09242	P09242	PPBT_MOUSE	Alpl	Alkaline phosphatase, tissue-nonspecific isozyme	16117.8	13535.6	17811.4	33522.8	41341.1	40748.7	33160.7	17530.1
P09405	P09405	NUCL_MOUSE	Ncl	Nucleolin	1443330	1470760	1132600	873947	1147190	1269520	870453	1147780
P09411	P09411	PGK1_MOUSE	Pgk1	Phosphoglycerate kinase 1	34815600	33218100	37538000	35449200	37265900	33684400	36034000	33395100
P09470	P09470	ACE_MOUSE	Ace	Angiotensin-converting enzyme	564966	681113	511234	538265	468004	535955	472451	550862
P09528	P09528	FRIH_MOUSE	Fth1	Ferritin heavy chain	1598060	1417330	2180060	1688960	1660510	1663600	1543740	1602590
P09541	P09541	MYL4_MOUSE	Myl4	Myosin light chain 4	7391730	5876110	6517190	9210190	9849310	8008000	8476990	10712400
P09541;P09542	P09541;P09542	MYL3_MOUSE;MYL4_MOUSE	Myl3;Myl4	Myosin light chain 4	16277100	10223600	26446000	25223500	20594800	13433600	27700800	22881400
P09542	P09542	MYL3_MOUSE	Myl3	Myosin light chain 3	124743000	78493500	207541000	175743000	204344000	117887000	168630000	158290000
P09581	P09581	CSF1R_MOUSE	Csf1r	Macrophage colony-stimulating factor 1 receptor	75899.5	72675	66623.2	76782.9	47102.4	66391.5	60529.2	67340.5
P09671	P09671	SODM_MOUSE	Sod2	Superoxide dismutase [Mn], mitochondrial	42344500	42515300	41922100	41385000	39826300	41668800	44462900	33694100
P09813	P09813	APOA2_MOUSE	Apoa2	Apolipoprotein A-II	1022250	294784	2404980	1786660	1590800	1014960	736323	1994790
P09925	P09925	SURF1_MOUSE	Surf1	Surfeit locus protein 1	979448	773006	984777	1005860	905749	1237230	879385	809040
P0C0A3	P0C0A3	CHMP6_MOUSE	Chmp6	Charged multivesicular body protein 6	115655	104082	88651.9	86094.3	76423.7	88508.5	82490	94145.2
P0C0S6;Q3THW5	P0C0S6;Q3THW5	H2AV_MOUSE;H2AZ_MOUSE	H2az1;H2az2	Histone H2A.Z	318793	214983	425215	353795	392957	312533	419701	415376
P0C0S6;Q3THW5;Q64522;Q64523;Q6GSS7	Q8R1M2;C0HKE3;C0HKE2;C0HKE1;Q6GSS7;C0HKE9;C0HKE5;C0HKE6;Q8CGP7;Q8CGP5;P0C0S6;Q64522;C0HKE7;C0HKE4;Q64523;Q8BFU2;P27661;C0HKE8;Q8CGP6;Q3THW5	H2A2A_MOUSE;H2A2B_MOUSE;H2A2C_MOUSE;H2AV_MOUSE;H2AZ_MOUSE	H2ac20;H2ac21;H2az1;H2az2;Hist2h2aa1	Histone H2A.Z	4743900	3526510	6899300	3673430	6879580	5314740	5268180	6447760
P0C5K1	P0C5K1	SBK2_MOUSE	Sbk2	Serine/threonine-protein kinase SBK2	223605	221563	206385	167418	241956	328589	163762	257682
P0C605	P0C605	KGP1_MOUSE	Prkg1	cGMP-dependent protein kinase 1	353589	294030	305273	289429	305171	332579	340599	310187
P0CG49;P0CG50;P62983;P62984	P0CG50;P62983;P0CG49;P62984	RL40_MOUSE;RS27A_MOUSE;UBB_MOUSE;UBC_MOUSE	Rps27a;Uba52;Ubb;Ubc	Polyubiquitin-B	9362730	4650950	14714600	15880400	13231800	13439300	12829100	14757700
P0DJE0	P0DJE0	PT100_MOUSE	Pet100	Protein PET100 homolog, mitochondrial	57152	51874.3	91361.6	61122.2	100849	76485.9	91481.8	79028.8
P0DN34	P0DN34	NDUB1_MOUSE	Ndufb1	NADH dehydrogenase [ubiquinone] 1 beta subcomplex subunit 1	34623100	20861900	22573800	27930900	20581100	29030600	26387200	22734200
P0DOV2	P0DOV2;P0DOV1	IFI4_MOUSE	Ifi204	Interferon-activable protein 204	51461.7	48261	30429.2	32771.9	47974	40986.4	53625	50025.5
P0DOV2;Q8CGE8	P0DOV2;P0DOV1;Q8CGE8	IFI4_MOUSE;IFI5A_MOUSE	Ifi204;Ifi205a	Interferon-activable protein 204	80822.6	122556	74180.6	90909.4	112747	94822.4	107073	148766
P0DP26;P0DP27;P0DP28	P0DP27;P0DP26;P0DP28	CALM1_MOUSE;CALM2_MOUSE;CALM3_MOUSE	Calm1;Calm2;Calm3	Calmodulin-1	3714010	2619210	4554550	3408140	4370760	2948680	3375740	3447670
P10107	P10107	ANXA1_MOUSE	Anxa1	Annexin A1	1135600	1302960	714136	843772	850451	974247	908723	951053
P10126	P10126	EF1A1_MOUSE	Eef1a1	Elongation factor 1-alpha 1	13096800	11699400	7359560	8946830	9153090	10069300	8871290	7989900
P10126;P62631	P62631;P10126	EF1A1_MOUSE;EF1A2_MOUSE	Eef1a1;Eef1a2	Elongation factor 1-alpha 1	75931500	67631900	73209800	68636500	78539900	76058100	77090000	64196800
P10493	P10493	NID1_MOUSE	Nid1	Nidogen-1	2540770	2300430	2456340	2561630	2994300	2835230	2599470	2376360
P10518	P10518	HEM2_MOUSE	Alad	Delta-aminolevulinic acid dehydratase	2692450	2667870	2722380	2388710	2749470	2561850	2630920	2660980
P10605	P10605	CATB_MOUSE	Ctsb	Cathepsin B	3154000	2814490	3128500	2852100	2729090	3312050	3273920	2477460
P10630	P10630	IF4A2_MOUSE	Eif4a2	Eukaryotic initiation factor 4A-II	2639740	2541610	2644360	2736280	2461820	2842940	2542120	2925570
P10630;P60843	P60843;P10630	IF4A1_MOUSE;IF4A2_MOUSE	Eif4a1;Eif4a2	Eukaryotic initiation factor 4A-II	10548800	11072200	10469600	10699500	10954800	11050400	10759200	9636990
P10630;P60843;Q91VC3	P60843;Q91VC3;P10630	IF4A1_MOUSE;IF4A2_MOUSE;IF4A3_MOUSE	Eif4a1;Eif4a2;Eif4a3	Eukaryotic initiation factor 4A-II	594199	624655	544828	562796	559580	432970	706537	391205
P10637	P10637	TAU_MOUSE	Mapt	Microtubule-associated protein tau	1965050	1597350	1844900	1736210	2084470	1766390	1783700	1542920
P10639	P10639	THIO_MOUSE	Txn	Thioredoxin	10908400	8127240	14238300	12279000	15215100	13647900	12556500	13691900
P10649	P10649	GSTM1_MOUSE	Gstm1	Glutathione S-transferase Mu 1	12617700	11736300	11653500	11584600	12724600	12518200	11545900	11510000
P10649;P15626;P48774;Q80W21;Q8R5I6	Q8R5I6;P48774;P15626;P10649;Q80W21	GSTM1_MOUSE;GSTM2_MOUSE;GSTM4_MOUSE;GSTM5_MOUSE;GSTM7_MOUSE	Gstm1;Gstm2;Gstm4;Gstm5;Gstm7	Glutathione S-transferase Mu 1	24387900	22470200	24601800	23816800	26533900	22653900	25836500	15649100
P10649;P15626;Q80W21	P19639;P15626;O35660;P10649;Q80W21	GSTM1_MOUSE;GSTM2_MOUSE;GSTM7_MOUSE	Gstm1;Gstm2;Gstm7	Glutathione S-transferase Mu 1	17732900	22335200	18339900	18955300	19340900	19580700	18737600	17399300
P10649;P15626;Q80W21;Q8R5I6	Q8R5I6;P15626;P10649;Q80W21	GSTM1_MOUSE;GSTM2_MOUSE;GSTM4_MOUSE;GSTM7_MOUSE	Gstm1;Gstm2;Gstm4;Gstm7	Glutathione S-transferase Mu 1	9186750	7343160	10622000	5568380	10448400	10449900	8423160	9313580
P10649;Q80W21	P19639;P10649;Q80W21	GSTM1_MOUSE;GSTM7_MOUSE	Gstm1;Gstm7	Glutathione S-transferase Mu 1	734339	944595	1183520	933606	1006190	787232	960071	551360
P10711	P10711	TCEA1_MOUSE	Tcea1	Transcription elongation factor A protein 1	251684	242010	235952	251985	215669	188725	225004	261737
P10833	P10833	RRAS_MOUSE	Rras	Ras-related protein R-Ras	1117120	1053280	1053210	1081930	1212500	1156620	1103970	1044360
P10833;P62071	P62071;P10833	RRAS2_MOUSE;RRAS_MOUSE	Rras;Rras2	Ras-related protein R-Ras	1359540	1458510	1943580	1680280	2025610	2121940	1642500	1264290
P10852	P10852	4F2_MOUSE	Slc3a2	4F2 cell-surface antigen heavy chain	164599	187248	96122.1	180586	165647	213641	127522	181112
P10853;P10854;Q64475;Q64478;Q64525;Q6ZWY9;Q8CGP1;Q8CGP2	P10854;Q9D2U9;Q64475;Q64525;P10853;Q64524;Q8CGP1;Q64478;P70696;Q6ZWY9;Q8CGP0;Q8CGP2	H2B1B_MOUSE;H2B1C_MOUSE;H2B1F_MOUSE;H2B1H_MOUSE;H2B1K_MOUSE;H2B1M_MOUSE;H2B1P_MOUSE;H2B2B_MOUSE	H2bc12;H2bc14;H2bc3;H2bc4;H2bc7;H2bc9;Hist1h2bp;Hist2h2bb	Histone H2B type 1-F/J/L	18745300	17775100	28403400	22887200	28906300	26129600	22734200	21123500
P10922	P10922	H10_MOUSE	H1-0	Histone H1.0	498637	767239	182925	322088	599041	640434	450062	468017
P11031	P11031	TCP4_MOUSE	Sub1	Activated RNA polymerase II transcriptional coactivator p15	344012	432466	436640	340268	434955	355102	389363	340939
P11087	P11087	CO1A1_MOUSE	Col1a1	Collagen alpha-1(I) chain	451873	460418	275939	325774	320851	453098	330762	277197
P11103	P11103	PARP1_MOUSE	Parp1	Poly [ADP-ribose] polymerase 1	109007	97095	111124	82677.9	52724.7	116519	107754	119092
P11152	P11152	LIPL_MOUSE	Lpl	Lipoprotein lipase	2648690	2055930	2748180	2115980	2354820	2786280	2997220	2035460
P11276	P11276	FINC_MOUSE	Fn1	Fibronectin	917150	1150400	653099	1038140	989742	926841	789034	1268280
P11352	P11352	GPX1_MOUSE	Gpx1	Glutathione peroxidase 1	6188390	4139950	3590160	3673410	3641090	4175250	5071650	3477820
P11404	P11404	FABPH_MOUSE	Fabp3	Fatty acid-binding protein, heart	635682000	557263000	853073000	694891000	840756000	722004000	836021000	766706000
P11438	P11438	LAMP1_MOUSE	Lamp1	Lysosome-associated membrane glycoprotein 1	871009	799224	770469	732233	870977	767036	929327	767558
P11499	P11499	HS90B_MOUSE	Hsp90ab1	Heat shock protein HSP 90-beta	44557600	43272300	44551400	39769000	43404500	40931200	43353500	41118300
P11531	P11531	DMD_MOUSE	Dmd	Dystrophin	1269720	1428530	1483110	1443250	1671060	1657410	1444620	1434730
P11589	P04938;A2BIM8;P11589;P11588;B5X0G2;P02762	MUP2_MOUSE	Mup2	Major urinary protein 2		47821.4	13162.8	39859.3				27899.3
P11679	P11679	K2C8_MOUSE	Krt8	Keratin, type II cytoskeletal 8	317277	417321	38224	54289.7	43567.3	187914	39712.6	115875
P11679;P20152;P31001;Q9DCV7	P20152;P15331;Q9DCV7;P11679;P31001	DESM_MOUSE;K2C7_MOUSE;K2C8_MOUSE;VIME_MOUSE	Des;Krt7;Krt8;Vim	Keratin, type II cytoskeletal 8	3389710	3452190	2231410	2028930	3114350	3178910	3157020	2086510
P11679;P20152;P50446;Q3UV17;Q8VED5;Q922U2;Q9DCV7	P20152;P03995;Q3UV17;P07744;Q9ERE2;P97861;Q9Z2T6;Q8VED5;Q9DCV7;P11679;P50446;Q9Z331;Q6IMF0;Q99M73;Q922U2;Q8BGZ7	K22O_MOUSE;K2C5_MOUSE;K2C6A_MOUSE;K2C79_MOUSE;K2C7_MOUSE;K2C8_MOUSE;VIME_MOUSE	Krt5;Krt6a;Krt7;Krt76;Krt79;Krt8;Vim	Keratin, type II cytoskeletal 8	1555900	4278710	1007270	1344640	1341000	2097160	1717530	1749780
P11679;P50446;Q3UV17	Q3UV17;P11679;P50446;Q9Z331;Q99M73;Q8BGZ7	K22O_MOUSE;K2C6A_MOUSE;K2C8_MOUSE	Krt6a;Krt76;Krt8	Keratin, type II cytoskeletal 8		3770300	73365.3				58963.8	262237
P11679;Q922U2	P11679;Q922U2;Q8BGZ7	K2C5_MOUSE;K2C8_MOUSE	Krt5;Krt8	Keratin, type II cytoskeletal 8	136327	192402				61663.2	17278	48891.4
P11688	P11688	ITA5_MOUSE	Itga5	Integrin alpha-5	91230.9	182900	91212.4	107288	163378	75804.8	69971.5	117747
P11798	P11798	KCC2A_MOUSE	Camk2a	Calcium/calmodulin-dependent protein kinase type II subunit alpha	379236	488159	317201	333076	631465	533013	328457	417819
P11798;Q6PHZ2	Q6PHZ2;P28652;P11798	KCC2A_MOUSE;KCC2D_MOUSE	Camk2a;Camk2d	Calcium/calmodulin-dependent protein kinase type II subunit alpha	3324210	3012460	3322580	2652730	2998440	2925320	2804420	2612300
P11798;Q6PHZ2;Q923T9	Q6PHZ2;Q923T9;P28652;P11798	KCC2A_MOUSE;KCC2D_MOUSE;KCC2G_MOUSE	Camk2a;Camk2d;Camk2g	Calcium/calmodulin-dependent protein kinase type II subunit alpha	1381330	1215650	1307340	1399070	1353130	1511270	1334530	1060640
P11859	P11859	ANGT_MOUSE	Agt	Angiotensinogen	292173	408300	370523	383350	169214	301419	402586	548734
P11881	P11881	ITPR1_MOUSE	Itpr1	Inositol 1,4,5-trisphosphate receptor type 1	58477.9	15058.4	25581.9	41430.7	35769.8	45672.5	40493.5	38484.3
P11930	P11930	NUD19_MOUSE	Nudt19	Nucleoside diphosphate-linked moiety X motif 19	740770	821827	1076070	820412	893415	879098	738670	677371
P11983	P11983	TCPA_MOUSE	Tcp1	T-complex protein 1 subunit alpha	2131550	1901450	2077320	2072340	1889390	2056480	2074190	2086780
P12242	P12242	UCP1_MOUSE	Ucp1	Mitochondrial brown fat uncoupling protein 1	227854	1362190	88994.1	59655.6	99535.2	305735	59241.5	649189
P12367	P12367	KAP2_MOUSE	Prkar2a	cAMP-dependent protein kinase type II-alpha regulatory subunit	1385080	1462990	1513900	1517190	1443050	1516470	1653090	1382200
P12367;P31324	P31324;P12367	KAP2_MOUSE;KAP3_MOUSE	Prkar2a;Prkar2b	cAMP-dependent protein kinase type II-alpha regulatory subunit	1727700	1534060	1414960	1380540	1549190	1661140	1504120	1442100
P12382	P12382	PFKAL_MOUSE	Pfkl	ATP-dependent 6-phosphofructokinase, liver type	2358680	2603830	2280120	2180680	2122900	2390750	2483780	2303400
P12382;P47857	P12382;P47857	PFKAL_MOUSE;PFKAM_MOUSE	Pfkl;Pfkm	ATP-dependent 6-phosphofructokinase, liver type	4446250	3474150	4104470	4271840	3575770	3816220	5434270	3642760
P12382;P47857;Q9WUA3	Q9WUA3;P12382;P47857	PFKAL_MOUSE;PFKAM_MOUSE;PFKAP_MOUSE	Pfkl;Pfkm;Pfkp	ATP-dependent 6-phosphofructokinase, liver type	9814230	9622490	10695900	9468150	10330000	10621000	9585320	11571900
P12382;Q9WUA3	Q9WUA3;P12382	PFKAL_MOUSE;PFKAP_MOUSE	Pfkl;Pfkp	ATP-dependent 6-phosphofructokinase, liver type	844079	829949	832066		1398320	1018240	825289	1205180
P12787	P12787	COX5A_MOUSE	Cox5a	Cytochrome c oxidase subunit 5A, mitochondrial	158753000	130992000	134799000	145442000	143241000	160166000	149587000	141207000
P12791	P12791	CP2BA_MOUSE	Cyp2b10	Cytochrome P450 2B10	78089.3	112802		33384.2		33314.9		9964.86
P12815	P12815	PDCD6_MOUSE	Pdcd6	Programmed cell death protein 6	364969	308716	567855	400885	357233	407018	472981	389161
P12970	P12970	RL7A_MOUSE	Rpl7a	60S ribosomal protein L7a	1550310	1387490	455242	462138	546640	993130	541835	981306
P13020	P13020	GELS_MOUSE	Gsn	Gelsolin	436222	428942	444456	613875	507113	354524	501244	742747
P13439	P13439	UMPS_MOUSE	Umps	Uridine 5'-monophosphate synthase	29393.4	46788.5	46237.3	45743.5	55313.6	31922.7	30065.9
P13516;Q6T707	Q6T707;Q99PL7;P13011;P13516	ACOD1_MOUSE;SCD4_MOUSE	Scd1;Scd4	Acyl-CoA desaturase 1	19595.2	9242.8
P13541;P13542;Q5SX39;Q5SX40	P13541;Q5SX39;Q5SX40;P13542	MYH1_MOUSE;MYH3_MOUSE;MYH4_MOUSE;MYH8_MOUSE	Myh1;Myh3;Myh4;Myh8	Myosin-3	6012250	4402350	13630400	11553300	12497600	6805220	12706000	12801500
P13595	P13595	NCAM1_MOUSE	Ncam1	Neural cell adhesion molecule 1	76241.3	83376	42319.9	50033.3	65488.6	61175.1	45189.6	32920.4
P13597	P13597	ICAM1_MOUSE	Icam1	Intercellular adhesion molecule 1	216390	230870	137625	176931	163237	157256	241770	142271
P13634	P13634	CAH1_MOUSE	Ca1	Carbonic anhydrase 1	3006570	1875010	2902780	3233480	3200960	3270050	1935170	2378320
P13707	P13707	GPDA_MOUSE	Gpd1	Glycerol-3-phosphate dehydrogenase [NAD(+)], cytoplasmic	11240800	10965500	5375740	5729620	6608020	6823320	7016670	7303740
P13707;Q3ULJ0	Q3ULJ0;P13707	GPD1L_MOUSE;GPDA_MOUSE	Gpd1;Gpd1l	Glycerol-3-phosphate dehydrogenase [NAD(+)], cytoplasmic	572664	661056	328154	240493	323920	415967	448401	399107
P14069	P14069	S10A6_MOUSE	S100a6	Protein S100-A6	5042730	3715260	3698000	4232850	5062560	4979730	4688890	3677370
P14094	P14094	AT1B1_MOUSE	Atp1b1	Sodium/potassium-transporting ATPase subunit beta-1	24799700	25886200	27489800	25839300	26663500	29268100	25793300	23373700
P14106	P14106	C1QB_MOUSE	C1qb	Complement C1q subcomponent subunit B	43715.7	62082.6	38076.7	37792	35646.2	40318	37052.9	51936.6
P14115	P14115	RL27A_MOUSE	Rpl27a	60S ribosomal protein L27a	1982950	1709850	595767	827634	767716	1384030	850078	1253230
P14131	P14131	RS16_MOUSE	Rps16	40S ribosomal protein S16	2719430	3182280	1064990	1263200	1414460	2307000	1042030	1550950
P14142	P14142	GLUT4_MOUSE	Slc2a4	Solute carrier family 2, facilitated glucose transporter member 4	3446440	3576350	3988660	3528980	3533860	3347160	4196490	3786480
P14148	P14148	RL7_MOUSE	Rpl7	60S ribosomal protein L7	2524620	2396320	799666	1047210	1048560	1798320	956486	1511820
P14152	P14152	MDHC_MOUSE	Mdh1	Malate dehydrogenase, cytoplasmic	351031000	384148000	430319000	396690000	392725000	404451000	378334000	409951000
P14206	P14206	RSSA_MOUSE	Rpsa	40S ribosomal protein SA	3403550	2577510	2071700	1934990	2302180	2589440	1912830	2169450
P14211	P14211	CALR_MOUSE	Calr	Calreticulin	2683620	2589570	2479200	2077620	2391410	2548550	2260460	2473350
P14231	P14231	AT1B2_MOUSE	Atp1b2	Sodium/potassium-transporting ATPase subunit beta-2	154900	117505	147868	148242	118510	148674	145793	163400
P14483	P14483	HB2A_MOUSE	H2-Ab1	H-2 class II histocompatibility antigen, A beta chain	34744.4	18016.2		11829.9	24740.7		33716.4	17452.5
P14576	P14576	SRP54_MOUSE	Srp54	Signal recognition particle 54 kDa protein	410408	513278	337278	411407	395965	400313	444343	384157
P14602	P14602	HSPB1_MOUSE	Hspb1	Heat shock protein beta-1	13663600	19505400	21121800	17558300	18016900	17203800	15918300	19099500
P14685	P14685	PSMD3_MOUSE	Psmd3	26S proteasome non-ATPase regulatory subunit 3	946387	954193	929491	919879	889025	968924	947893	978686
P14733	P14733	LMNB1_MOUSE	Lmnb1	Lamin-B1	1168210	1047420	1219400	990444	1518500	2267090	1116240	984086
P14733;P21619	P21619;P14733	LMNB1_MOUSE;LMNB2_MOUSE	Lmnb1;Lmnb2	Lamin-B1	56541.5	70816.2	107871		22964.9	349490	78676	81097.1
P14733;P21619;P48678	P48678;P21619;P14733	LMNA_MOUSE;LMNB1_MOUSE;LMNB2_MOUSE	Lmna;Lmnb1;Lmnb2	Lamin-B1	360108	296277	399149		510978	768142	431200	417543
P14824	P14824	ANXA6_MOUSE	Anxa6	Annexin A6	13000200	11340800	17512900	14295700	18524600	17267400	16801200	14977900
P14847	P14847	CRP_MOUSE	Crp	C-reactive protein	255180	150993	302278	287664	249786	246217	219732	258843
P14869	P14869	RLA0_MOUSE	Rplp0	60S acidic ribosomal protein P0	1946380	1800140	1184850	1019330	923281	1526720	976377	1440600
P14873	P14873	MAP1B_MOUSE	Map1b	Microtubule-associated protein 1B	114296	115627	39016.8	83274.6	87985.3	73692.6	60099.5	63083
P14901	P14901	HMOX1_MOUSE	Hmox1	Heme oxygenase 1	66643.6	54444.3			34333.7		14586.2
P15105	P15105	GLNA_MOUSE	Glul	Glutamine synthetase	2306570	3012340	1431770	1270820	1617300	1840810	1543430	1641250
P15116	P15116	CADH2_MOUSE	Cdh2	Cadherin-2	1312260	1037250	1283200	1056750	1354650	1563090	1191350	1018810
P15208	P15208	INSR_MOUSE	Insr	Insulin receptor	120158	180680	111974	151900	168226	142671	134685	142832
P15327	P15327	PMGE_MOUSE	Bpgm	Bisphosphoglycerate mutase	968009	539118	741838	734798	766007	825456	606258	709337
P15508	P15508	SPTB1_MOUSE	Sptb	Spectrin beta chain, erythrocytic	768073	535371	392292	397515	467469	733094	381725	471662
P15508;Q62261	Q62261;P15508	SPTB1_MOUSE;SPTB2_MOUSE	Sptb;Sptbn1	Spectrin beta chain, erythrocytic	184526	134581	146390	159732	155063	201984	150606	108069
P15532	P15532	NDKA_MOUSE	Nme1	Nucleoside diphosphate kinase A	2535780	2905850	2625640	2759640	2512670	2452340	2701640	2836540
P15532;Q01768	P15532;Q01768	NDKA_MOUSE;NDKB_MOUSE	Nme1;Nme2	Nucleoside diphosphate kinase A	62745300	62663100	76896800	81155200	73834700	73279400	67326900	61517500
P15535	P15535	B4GT1_MOUSE	B4galt1	Beta-1,4-galactosyltransferase 1	126988		211105	201200	33106.6	169101	66258.3	61404.5
P15626	P15626	GSTM2_MOUSE	Gstm2	Glutathione S-transferase Mu 2	10280000	10309400	11179800	11552800	10932900	10589100	11970000	11788800
P15626;Q80W21	P19639;P15626;O35660;Q80W21	GSTM2_MOUSE;GSTM7_MOUSE	Gstm2;Gstm7	Glutathione S-transferase Mu 2	2652000	3262390	2527870	2377660	2166850	1887540	2688110	1965850
P15626;Q80W21;Q8R5I6	Q8R5I6;P15626;Q80W21	GSTM2_MOUSE;GSTM4_MOUSE;GSTM7_MOUSE	Gstm2;Gstm4;Gstm7	Glutathione S-transferase Mu 2	3962610	4658820	4066670	4361590	4383900	4125790	4670700	4994390
P15626;Q8R5I6	Q8R5I6;P15626	GSTM2_MOUSE;GSTM4_MOUSE	Gstm2;Gstm4	Glutathione S-transferase Mu 2	2361550	2905990	2478970	2772520	2567070	2550930	3048930	2745430
P15864;P43277	P43277;P15864	H12_MOUSE;H13_MOUSE	H1-2;H1-3	Histone H1.2	1358530	1384220	398931	688509	747701	1178040	762473	1146610
P16015	P16015	CAH3_MOUSE	Ca3	Carbonic anhydrase 3	12610200	12571500	134520	1413300	3305890	5919670	1220550	5821570
P16045	P16045	LEG1_MOUSE	Lgals1	Galectin-1	18959800	19965700	16897300	11922400	15642700	17345500	12294200	11866900
P16110	P16110	LEG3_MOUSE	Lgals3	Galectin-3	59486.6	28136.5			50730.6	36401.7	92246.4	67881
P16125	P16125	LDHB_MOUSE	Ldhb	L-lactate dehydrogenase B chain	161977000	135377000	169826000	167640000	165736000	155957000	172382000	157469000
P16254	P16254	SRP14_MOUSE	Srp14	Signal recognition particle 14 kDa protein	480179	436039	323219	390167	438662	380282	466507	424110
P16283	P16283	B3A3_MOUSE	Slc4a3	Anion exchange protein 3	156308	169463	248610	236337	151837	193708	140906	289052
P16301	P16301	LCAT_MOUSE	Lcat	Phosphatidylcholine-sterol acyltransferase	84641.8	116922	57576.7			75528.6	31972.3	100717
P16330	P16330	CN37_MOUSE	Cnp	2',3'-cyclic-nucleotide 3'-phosphodiesterase	205131	157541	107812	104498	127829	152089	101855	72634.6
P16332	P16332	MUTA_MOUSE	Mmut	Methylmalonyl-CoA mutase, mitochondrial	5957370	5966120	6070600	5915330	6224420	5917950	6600240	6625440
P16406	P16406	AMPE_MOUSE	Enpep	Glutamyl aminopeptidase	154735	218826	135388	159440	163643	182957	173561	171405
P16546	P16546	SPTN1_MOUSE	Sptan1	Spectrin alpha chain, non-erythrocytic 1	2064650	2221160	1884180	1931750	2042040	2374010	2145320	1837410
P16627	P16627	HS71L_MOUSE	Hspa1l	Heat shock 70 kDa protein 1-like	583184	952208	589345	714012	548323	707148	555437	613392
P16627;P17156	P17156;P17879;Q61696;P16627	HS71L_MOUSE;HSP72_MOUSE	Hspa1l;Hspa2	Heat shock 70 kDa protein 1-like	120409	152379	98653.6	69911	66906.7	122884	56977.3	80851.6
P16627;P17156;P20029;P63017	P17156;P63017;P17879;Q61696;P20029;P16627	BIP_MOUSE;HS71L_MOUSE;HSP72_MOUSE;HSP7C_MOUSE	Hspa1l;Hspa2;Hspa5;Hspa8	Heat shock 70 kDa protein 1-like	13983700	14237800	13633900	12586900	14762900	13817900	13825300	14560600
P16627;P17156;P63017	P17156;P63017;P17879;Q61696;P16627	HS71L_MOUSE;HSP72_MOUSE;HSP7C_MOUSE	Hspa1l;Hspa2;Hspa8	Heat shock 70 kDa protein 1-like	16383000	17198300	16213100	16044700	16602600	17929900	17655400	16211800
P16675	P16675	PPGB_MOUSE	Ctsa	Lysosomal protective protein	470009	397174	392318	411867	445597	547983	399994	443678
P16858	P16858	G3P_MOUSE	Gapdh	Glyceraldehyde-3-phosphate dehydrogenase	452433000	414659000	390133000	376484000	376476000	387206000	444613000	338977000
P17047	P17047	LAMP2_MOUSE	Lamp2	Lysosome-associated membrane glycoprotein 2	548760	445832	975678	712219	696647	717051	679313	412579
P17156	P17156	HSP72_MOUSE	Hspa2	Heat shock-related 70 kDa protein 2	195071	204176	106257	217458	180009	193644	145174	170939
P17156;P38647;P63017	P17156;P63017;P38647	GRP75_MOUSE;HSP72_MOUSE;HSP7C_MOUSE	Hspa2;Hspa8;Hspa9	Heat shock-related 70 kDa protein 2	224436	206088	196194	95237.1	206835	237821	183674	285938
P17156;P63017	P17156;P63017	HSP72_MOUSE;HSP7C_MOUSE	Hspa2;Hspa8	Heat shock-related 70 kDa protein 2	13116100	14506500	14341000	13860400	13945500	14191600	14414800	12054200
P17182	P17182	ENOA_MOUSE	Eno1	Alpha-enolase	9086870	7651560	8694680	6969030	8955500	8652300	7840650	8126920
P17182;P21550	P17183;P17182;P21550	ENOA_MOUSE;ENOB_MOUSE	Eno1;Eno3	Alpha-enolase	14532700	18328400	20516800	13741800	18565500	15278300	17139100	14843700
P17225	P17225	PTBP1_MOUSE	Ptbp1	Polypyrimidine tract-binding protein 1	695735	513438	439110	412453	617365	509476	638476	508008
P17426	P17426	AP2A1_MOUSE	Ap2a1	AP-2 complex subunit alpha-1	813212	781267	581787	735878	709895	725696	759126	700307
P17426;P17427	P17426;P17427	AP2A1_MOUSE;AP2A2_MOUSE	Ap2a1;Ap2a2	AP-2 complex subunit alpha-1	514071	451269	414764	379406	419730	463094	528161	449926
P17427	P17427	AP2A2_MOUSE	Ap2a2	AP-2 complex subunit alpha-2	1070360	980088	909261	912944	773205	992487	977843	889363
P17439	P17439	GLCM_MOUSE	Gba	Lysosomal acid glucosylceramidase	104094	154263	97871.7	75218.9	95384.2		147510	115452
P17563	Q63836;P17563	SBP1_MOUSE	Selenbp1	Methanethiol oxidase	6562210	4887530	8281920	9296990	8624320	8896680	7529790	7939780
P17665	P17665	COX7C_MOUSE	Cox7c	Cytochrome c oxidase subunit 7C, mitochondrial	23897600	22127400	19522200	18846100	19621600	21335000	18742500	14910000
P17710	P17710	HXK1_MOUSE	Hk1	Hexokinase-1	8112820	7364890	7210920	6731390	7097910	7157730	7759160	6728600
P17742	P17742	PPIA_MOUSE	Ppia	Peptidyl-prolyl cis-trans isomerase A	11220800	5309500	14812100	13378000	14577000	14718100	13515900	10832500
P17751	P17751	TPIS_MOUSE	Tpi1	Triosephosphate isomerase	42539500	47852600	47963800	47288700	44262300	43012200	44810600	41761400
P17809	P17809	GTR1_MOUSE	Slc2a1	Solute carrier family 2, facilitated glucose transporter member 1	51928.3	101427		66682.7		119490	134366	116060
P17879;Q61696	P17879;Q61696	HS71A_MOUSE;HS71B_MOUSE	Hspa1a;Hspa1b	Heat shock 70 kDa protein 1B	391137	635224	367670	415150	351412	410217	334692	352684
P17918	P17918	PCNA_MOUSE	Pcna	Proliferating cell nuclear antigen		124889	96489.8	93693.7	85517.2	106483	88804.8	45714.8
P18052	P18052	PTPRA_MOUSE	Ptpra	Receptor-type tyrosine-protein phosphatase alpha	45634	46681.4	103504	59955.5	94639.6	85212	70008.5	59108.7
P18242	P18242	CATD_MOUSE	Ctsd	Cathepsin D	6648850	6426080	8414830	7485630	8332190	7791820	7240520	6496400
P18572	P18572	BASI_MOUSE	Bsg	Basigin	7596000	7102780	9132250	8453090	8268340	7978790	8219810	7738230
P18654	P18654	KS6A3_MOUSE	Rps6ka3	Ribosomal protein S6 kinase alpha-3	284990	249013	261876	272364	251277	311139	305297	251534
P18760	P18760	COF1_MOUSE	Cfl1	Cofilin-1	6315110	5267830	4831960	5355890	5063360	5350190	5758490	5529710
P18760;P45591	P45591;P18760	COF1_MOUSE;COF2_MOUSE	Cfl1;Cfl2	Cofilin-1	4889090	4716480	4351140	4619450	4912690	5378560	4620700	3261640
P18760;P45591;Q9R0P5	Q9R0P5;P45591;P18760	COF1_MOUSE;COF2_MOUSE;DEST_MOUSE	Cfl1;Cfl2;Dstn	Cofilin-1	185419	227402	180199	113568	160064	204877	153449	248902
P18826	P18826	KPB1_MOUSE	Phka1	Phosphorylase b kinase regulatory subunit alpha, skeletal muscle isoform	172661	119233	199531	177604	83250.4	191906	180643	186922
P18872	P18872	GNAO_MOUSE	Gnao1	Guanine nucleotide-binding protein G(o) subunit alpha	240368	245606	148465	217145	332096	320513	237962	212442
P19001	P19001	K1C19_MOUSE	Krt19	Keratin, type I cytoskeletal 19	197777	265605	27398.1	76434.5	56238	141412	47053.3	112949
P19001;Q61414;Q61781;Q6IFX2;Q9QWL7	Q61781;Q61414;Q9QWL7;Q6IFX2;P19001	K1C14_MOUSE;K1C15_MOUSE;K1C17_MOUSE;K1C19_MOUSE;K1C42_MOUSE	Krt14;Krt15;Krt17;Krt19;Krt42	Keratin, type I cytoskeletal 19	2042340	12625100	1781830	1633570	1830610	2692560	2965890	2532580
P19001;Q61414;Q61781;Q6IFX2;Q9QWL7;Q9Z2K1	Q61781;P08730;Q8CCX5;Q9D312;Q9Z2K1;Q61414;Q9QWL7;Q6IFX2;P19001	K1C14_MOUSE;K1C15_MOUSE;K1C16_MOUSE;K1C17_MOUSE;K1C19_MOUSE;K1C42_MOUSE	Krt14;Krt15;Krt16;Krt17;Krt19;Krt42	Keratin, type I cytoskeletal 19	660235	6207270	333134	686336	613718	1164140	1189880	1042890
P19096	P19096	FAS_MOUSE	Fasn	Fatty acid synthase	6273530	2259160	223672	430022	612850	828307	419369	2379850
P19123	P19123	TNNC1_MOUSE	Tnnc1	Troponin C, slow skeletal and cardiac muscles	6117880	5513370	15011800	9307420	12953200	8735910	8746840	12582400
P19157	P19157	GSTP1_MOUSE	Gstp1	Glutathione S-transferase P 1	7066150	6470750	8291450	7740920	9104520	8396740	8041380	6863420
P19221	P19221	THRB_MOUSE	F2	Prothrombin	441689	493825	525858	504944	502335	477501	360437	585147
P19253	P19253	RL13A_MOUSE	Rpl13a	60S ribosomal protein L13a	1379400	972379	327403	325129	407571	1019290	386155	550669
P19258	P19258	MPV17_MOUSE	Mpv17	Protein Mpv17	1590070	1306250	1673240	1599540	1490920	1738320	1344280	1230480
P19324	P19324	SERPH_MOUSE	Serpinh1	Serpin H1	1426170	1336150	1477880	1375470	1426940	1383620	1445270	1468640
P19536	P19536	COX5B_MOUSE	Cox5b	Cytochrome c oxidase subunit 5B, mitochondrial	236612000	255226000	247657000	247809000	245029000	267353000	243574000	217025000
P19783	P19783	COX41_MOUSE	Cox4i1	Cytochrome c oxidase subunit 4 isoform 1, mitochondrial	169805000	184604000	147537000	153725000	152148000	176352000	148020000	122341000
P19973	P19973	LSP1_MOUSE	Lsp1	Lymphocyte-specific protein 1	18032.8	20258.8	14608.7	12313	14950.2	21483.7	19696.4	15322.5
P20029	P20029	BIP_MOUSE	Hspa5	Endoplasmic reticulum chaperone BiP	10522000	10965300	10888500	9919580	10376700	10910400	10763400	10485900
P20060	P20060	HEXB_MOUSE	Hexb	Beta-hexosaminidase subunit beta	221624	272949	212763	246042	189359	227797	222281	235658
P20065;Q6ZWY8	Q6ZWY8;P20065	TYB10_MOUSE;TYB4_MOUSE	Tmsb10;Tmsb4x	Thymosin beta-4	8290.32		11223	21649.5	28748.2	18677.3	12921.1
P20108	P20108	PRDX3_MOUSE	Prdx3	Thioredoxin-dependent peroxide reductase, mitochondrial	59107000	46226400	70576600	70635200	64453800	67314700	73774700	67057400
P20152	P20152	VIME_MOUSE	Vim	Vimentin	8075480	9584550	3526040	4648620	5571020	8049410	5928750	6111470
P20152;P31001	P20152;P31001	DESM_MOUSE;VIME_MOUSE	Des;Vim	Vimentin	7393790	8315830	3734540	4578490	5294530	7143090	5950000	4952160
P20444;P68404	P20444;P68404	KPCA_MOUSE;KPCB_MOUSE	Prkca;Prkcb	Protein kinase C alpha type	195457	33287.9	95337.4	113241	100805	121045	89675	82222.8
P20852	P20852	CP2A5_MOUSE	Cyp2a5	Cytochrome P450 2A5	154705	207986	69091.4			59202.4		53356.2
P20918	P20918	PLMN_MOUSE	Plg	Plasminogen	1533430	1696610	1475850	1107010	1329880	1488950	635532	1095310
P21107	P21107	TPM3_MOUSE	Tpm3	Tropomyosin alpha-3 chain	2526430	2057150	1966370	1578340	2154680	2017160	2099120	2032410
P21107;P58771	P21107;P58771	TPM1_MOUSE;TPM3_MOUSE	Tpm1;Tpm3	Tropomyosin alpha-3 chain	837095	808553	1873220	995863	3933480	940803	1151670	1195340
P21107;P58771;P58774	P21107;P58774;P58771	TPM1_MOUSE;TPM2_MOUSE;TPM3_MOUSE	Tpm1;Tpm2;Tpm3	Tropomyosin alpha-3 chain	50377800	45208900	77112800	43857300	62838200	54434700	59161700	63931700
P21126	P21126	UBL4A_MOUSE	Ubl4a	Ubiquitin-like protein 4A	416493	390526	442562	348590	398238	361363	437568	365802
P21278	P21278	GNA11_MOUSE	Gna11	Guanine nucleotide-binding protein subunit alpha-11	905626	769906	778413	692204	857357	791766	917052	729060
P21278;P21279	P21278;P21279	GNA11_MOUSE;GNAQ_MOUSE	Gna11;Gnaq	Guanine nucleotide-binding protein subunit alpha-11	1293710	1122110	1404000	1343970	1395470	1407440	1328420	1189590
P21278;P21279;P27600;P27601	P30677;O70443;P21278;P27600;P21279;P27601	GNA11_MOUSE;GNA12_MOUSE;GNA13_MOUSE;GNAQ_MOUSE	Gna11;Gna12;Gna13;Gnaq	Guanine nucleotide-binding protein subunit alpha-11	377663	401729	363270	316180	325428	411726	386500	398609
P21279	P21279	GNAQ_MOUSE	Gnaq	Guanine nucleotide-binding protein G(q) subunit alpha	336072	237662	230901	227952	306893	259803	263845	194962
P21300	P21300	ALD1_MOUSE	Akr1b7	Aldo-keto reductase family 1 member B7	768542	790691	1119680	805733	714509	1021380	605307	840038
P21300;P45377	P45377;P21300	ALD1_MOUSE;ALD2_MOUSE	Akr1b7;Akr1b8	Aldo-keto reductase family 1 member B7	867383	861602	379701	1201180	845710	1130610	977247	1033360
P21460	P21460	CYTC_MOUSE	Cst3	Cystatin-C	750379	391891	1157810	1281700	1217140	1063510	1287850	1238050
P21550	P21550	ENOB_MOUSE	Eno3	Beta-enolase	36076600	45894000	63885000	42588700	46616800	42012600	45602000	40339600
P21614	P21614	VTDB_MOUSE	Gc	Vitamin D-binding protein	2023160	2610710	2911800	3164310	2505120	2502410	1714720	3037760
P21619	P21619	LMNB2_MOUSE	Lmnb2	Lamin-B2	84042.5	71789.2	94693.2	88542.9	114075	113761	110764	138727
P21956	P21956	MFGM_MOUSE	Mfge8	Lactadherin	103231	158592	138726	109096	229777	152880	167357	186174
P21981	P21981	TGM2_MOUSE	Tgm2	Protein-glutamine gamma-glutamyltransferase 2	4834640	5266090	5807140	4827550	4206500	3648180	5169020	4256730
P22315	P22315	HEMH_MOUSE	Fech	Ferrochelatase, mitochondrial	12552700	10990800	14422900	13632100	13027300	13792300	12334600	10613400
P22366	P22366	MYD88_MOUSE	Myd88	Myeloid differentiation primary response protein MyD88	107013	84751.5	110130	118949	107822	109330	137653	179756
P22437	P22437	PGH1_MOUSE	Ptgs1	Prostaglandin G/H synthase 1	512491	376218	269685	397183	370990	332926	357131	287322
P22599	P22599	A1AT2_MOUSE	Serpina1b	Alpha-1-antitrypsin 1-2	6675060	6964490	6682290	6853440	6588980	6343070	5557210	7416440
P22599;Q00897	P22599;Q00897	A1AT2_MOUSE;A1AT4_MOUSE	Serpina1b;Serpina1d	Alpha-1-antitrypsin 1-2	6726900	3001870	9504590	8258430	7316180	11759300	4034120	13192500
P22599;Q00897;Q00898	P22599;Q00898;Q00897	A1AT2_MOUSE;A1AT4_MOUSE;A1AT5_MOUSE	Serpina1b;Serpina1d;Serpina1e	Alpha-1-antitrypsin 1-2	4314460	3436340	3952980	4268400	3028280	3488420	3300240	4150250
P22892	P22892	AP1G1_MOUSE	Ap1g1	AP-1 complex subunit gamma-1	583660	541277	611828	497860	496966	621946	547829	519050
P22907	P22907	HEM3_MOUSE	Hmbs	Porphobilinogen deaminase	355100	354129	390123	480277	388404	389842	471128	476818
P23116	P23116	EIF3A_MOUSE	Eif3a	Eukaryotic translation initiation factor 3 subunit A	962226	856059	925226	887555	911728	1003640	919495	909913
P23198	P23198	CBX3_MOUSE	Cbx3	Chromobox protein homolog 3	92295.3	71843.9	75105.8	76670.9	91628.6	52802.5	70260.1	55617.8
P23242	P23242	CXA1_MOUSE	Gja1	Gap junction alpha-1 protein	1624140	866329	1349800	1267650	1323130	1606560	1450870	1119640
P23475	P23475	XRCC6_MOUSE	Xrcc6	X-ray repair cross-complementing protein 6	923504	762438	809880	1113760	1138860	890016	870044	563621
P23492	P23492	PNPH_MOUSE	Pnp	Purine nucleoside phosphorylase	15906100	14375600	12455000	14080100	12936200	13366400	12368100	14795400
P23506	P23506	PIMT_MOUSE	Pcmt1	Protein-L-isoaspartate(D-aspartate) O-methyltransferase	1827700	1782270	2093940	2071230	2195170	2054450	2115290	2045150
P23591	P23591	FCL_MOUSE	Gfus	GDP-L-fucose synthase	394495	329787	548717	536080	497982	525372	420008	473823
P23780	P23780	BGAL_MOUSE	Glb1	Beta-galactosidase	255950	258607	230010	200519	239820	265210	255199	203616
P23881	P23881	TCEA3_MOUSE	Tcea3	Transcription elongation factor A protein 3	4211.94		2352.41	3761.3		3328.45	2135.24
P23927	P23927	CRYAB_MOUSE	Cryab	Alpha-crystallin B chain	27450800	29510300	39859300	33594000	31335200	34524100	34649700	36859100
P23953	P23953	EST1C_MOUSE	Ces1c	Carboxylesterase 1C	4643980	3523600	4684000	4885870	4334710	4894500	4748930	3990040
P23953;Q8VCC2;Q8VCT4	Q8VCT4;P23953;Q8VCC2	EST1C_MOUSE;EST1D_MOUSE;EST1_MOUSE	Ces1;Ces1c;Ces1d	Carboxylesterase 1C	7822700	7708330	6902340	6081360	7406110	7767990	6336800	7558300
P23953;Q8VCC2;Q8VCT4;Q91WU0	Q8VCT4;Q64176;P23953;Q91WU0;Q8VCC2	EST1C_MOUSE;EST1D_MOUSE;EST1F_MOUSE;EST1_MOUSE	Ces1;Ces1c;Ces1d;Ces1f	Carboxylesterase 1C	2020910	2387480	2018380	1598170	1929030	2096860	1573210	1676310
P23953;Q8VCT4	Q8VCT4;P23953	EST1C_MOUSE;EST1D_MOUSE	Ces1c;Ces1d	Carboxylesterase 1C	4533830	3874950	3382060	4064490	3690150	4692980	4130670	3874880
P24270	P24270	CATA_MOUSE	Cat	Catalase	5122310	5552000	6815160	5542900	5984910	6107910	5177960	4509910
P24369	P24369	PPIB_MOUSE	Ppib	Peptidyl-prolyl cis-trans isomerase B	2576790	2684760	2612090	2195320	2431320	2780400	2388010	2255600
P24452	P24452	CAPG_MOUSE	Capg	Macrophage-capping protein	325048	389252	234209	311098	335270	236413	285174	330991
P24457	P24457	CP2DB_MOUSE	Cyp2d11	Cytochrome P450 2D11	149401	136986	104874	151168	144316	137319	124548	124346
P24472	P24472	GSTA4_MOUSE	Gsta4	Glutathione S-transferase A4	8530280	8362390	9094240	8280210	8027260	7374070	8437980	7078680
P24472;P30115	P24472;P13745;P30115	GSTA3_MOUSE;GSTA4_MOUSE	Gsta3;Gsta4	Glutathione S-transferase A4	6701220	6554370	6881190	6637670	5991620	5577090	6507710	4250250
P24527	P24527	LKHA4_MOUSE	Lta4h	Leukotriene A-4 hydrolase	1248480	1329520	1125170	1240520	1190060	1288450	1227210	1194390
P24529	P24529	TY3H_MOUSE	Th	Tyrosine 3-monooxygenase	562598	1139620	663170	1014950	496589	688918	795458	772342
P24547	P24547	IMDH2_MOUSE	Impdh2	Inosine-5'-monophosphate dehydrogenase 2	412094	455226	479861	519943	533909	502512	422466	463309
P24549	P24549	AL1A1_MOUSE	Aldh1a1	Retinal dehydrogenase 1	4145790	4541750	1154420	1409180	1472890	2330290	1360850	1435950
P24668	P24668	MPRD_MOUSE	M6pr	Cation-dependent mannose-6-phosphate receptor	453308	297848	321621	355548	366078	382783	281125	392075
P25444	P25444	RS2_MOUSE	Rps2	40S ribosomal protein S2	2101170	1680560	906182	1064810	1266460	1823490	1064710	1527890
P25799	P25799	NFKB1_MOUSE	Nfkb1	Nuclear factor NF-kappa-B p105 subunit	49328.9	63340.5	15267.8	37889.3	43558.9	32453	18216.3	30594.6
P25911	P25911	LYN_MOUSE	Lyn	Tyrosine-protein kinase Lyn	40727.8	16124	35818.7		44277.6	114231	40647.9	66061.7
P26039	P26039	TLN1_MOUSE	Tln1	Talin-1	2493510	1904100	1412160	1439390	1543090	2202630	1577660	1373530
P26039;Q71LX4	Q71LX4;P26039	TLN1_MOUSE;TLN2_MOUSE	Tln1;Tln2	Talin-1	2839360	2043220	1864760	1965940	1982130	2716430	1935250	1811590
P26040	P26040	EZRI_MOUSE	Ezr	Ezrin	1777440	1738290	1823760	1916400	1746660	1775910	1728370	1436410
P26040;P26041;P26043	P26043;P26040;P26041	EZRI_MOUSE;MOES_MOUSE;RADI_MOUSE	Ezr;Msn;Rdx	Ezrin	5640890	4734120	5938910	5509040	5410930	5487460	5657340	5370360
P26041	P26041	MOES_MOUSE	Msn	Moesin	5282240	5217870	5421370	5138230	5416590	5417860	5364080	5345400
P26043	P26043	RADI_MOUSE	Rdx	Radixin	1180050	1172720	1238620	1273910	1197620	1296720	1191820	1271120
P26231	P26231	CTNA1_MOUSE	Ctnna1	Catenin alpha-1	1907380	1880090	2006070	1986580	2039250	2047870	2083090	1740840
P26231;Q61301	Q61301;P26231	CTNA1_MOUSE;CTNA2_MOUSE	Ctnna1;Ctnna2	Catenin alpha-1	373688	406292	439386	375389	389960	417055	346487	359647
P26231;Q65CL1	Q65CL1;P26231	CTNA1_MOUSE;CTNA3_MOUSE	Ctnna1;Ctnna3	Catenin alpha-1	601374	510359	604091	548112	652822	663636	598715	593771
P26262	P26262	KLKB1_MOUSE	Klkb1	Plasma kallikrein	513751	430925	460151	359872	497998	454709	370430	461156
P26350	P26350	PTMA_MOUSE	Ptma	Prothymosin alpha	67292.8	68279.3	66244.4	43738.6	106164	74500.5	67863.3	52847.8
P26369	P26369	U2AF2_MOUSE	U2af2	Splicing factor U2AF 65 kDa subunit	744870	820483	620880	855979	863771	868361	827453	637238
P26443	P26443	DHE3_MOUSE	Glud1	Glutamate dehydrogenase 1, mitochondrial	6233570	6330470	6307570	6375060	6923470	7023150	6528440	6412310
P26450	P26450	P85A_MOUSE	Pik3r1	Phosphatidylinositol 3-kinase regulatory subunit alpha	66212.3	58728.7	28762.6	31616.7	47409.3	46834.4	84157.7
P26516	P26516	PSMD7_MOUSE	Psmd7	26S proteasome non-ATPase regulatory subunit 7	904882	920999	1025380	970159	1039680	920458	1093250	980100
P26638	P26638	SYSC_MOUSE	Sars1	Serine--tRNA ligase, cytoplasmic	1580690	1549670	1315950	1649700	1304630	1452410	1591130	1313880
P26645	P26645	MARCS_MOUSE	Marcks	Myristoylated alanine-rich C-kinase substrate	882010	799684	734065	573867	962974	795487	770332	787655
P26883	P26883	FKB1A_MOUSE	Fkbp1a	Peptidyl-prolyl cis-trans isomerase FKBP1A	3435750	1792670	7519990	7295450	5885050	4428170	4521510	6041420
P27048	P63163;P27048	RSMB_MOUSE	Snrpb	Small nuclear ribonucleoprotein-associated protein B	506557	478970	429647	539702	452759	523609	500928	567558
P27546	P27546	MAP4_MOUSE	Map4	Microtubule-associated protein 4	3192180	3067860	3277920	3299290	3354280	3124900	3403470	3383530
P27600	P27600	GNA12_MOUSE	Gna12	Guanine nucleotide-binding protein subunit alpha-12	106574	91750.9	109978	61466	103726	128350	89041.2
P27601	P27601	GNA13_MOUSE	Gna13	Guanine nucleotide-binding protein subunit alpha-13	57904	38528.9	59839.6	58690.4	53483.1	60255.3	50556.3	33081.4
P27612	P27612	PLAP_MOUSE	Plaa	Phospholipase A-2-activating protein	737394	819488	782866	786276	819825	728543	778256	781357
P27641	P27641	XRCC5_MOUSE	Xrcc5	X-ray repair cross-complementing protein 5	102709	58126.7	60564.8	61357	66948.5	67538.8	95235.9	117158
P27659	P27659	RL3_MOUSE	Rpl3	60S ribosomal protein L3	680368	550520	203907	271609	142303	206163	111256	151052
P27773	P27773	PDIA3_MOUSE	Pdia3	Protein disulfide-isomerase A3	5073860	5128370	4517090	4127640	4471750	4603160	4666400	4405580
P28063	P28063	PSB8_MOUSE	Psmb8	Proteasome subunit beta type-8	276391	237494	132237	193754	182794	251724	318584	219288
P28076	P28076	PSB9_MOUSE	Psmb9	Proteasome subunit beta type-9	64184.6	76074	28718.6	22176.7	47817.3	81106.8	64476.7	65505
P28271	P28271	ACOC_MOUSE	Aco1	Cytoplasmic aconitate hydratase	1551410	1584530	1547020	1487200	1559830	1466400	1557840	1432320
P28352	P28352	APEX1_MOUSE	Apex1	DNA-(apurinic or apyrimidinic site) endonuclease	299987	379001	179404	227721	294826	288341	232567	159163
P28474	P28474	ADHX_MOUSE	Adh5	Alcohol dehydrogenase class-3	12166100	12574900	12601000	13209600	13387700	12563700	12634200	10491800
P28474;Q64437	P28474;Q64437	ADH7_MOUSE;ADHX_MOUSE	Adh5;Adh7	Alcohol dehydrogenase class-3	6258540	7084280	7121440	7457170	6093020	6544130	6648080	5945690
P28650	P28650	PURA1_MOUSE	Adss1	Adenylosuccinate synthetase isozyme 1	3707630	3365060	4588460	4147140	4546720	4839940	4234940	4312240
P28653	P28653	PGS1_MOUSE	Bgn	Biglycan	669012	559334	473391	462471	522697	454387	465375	432862
P28654	P28654	PGS2_MOUSE	Dcn	Decorin	491797	388697	434434	479348	478627	436265	339775	315251
P28656	P28656	NP1L1_MOUSE	Nap1l1	Nucleosome assembly protein 1-like 1	765711	643998	686138	793811	836671	768709	755000	858947
P28656;Q78ZA7	Q78ZA7;P28656	NP1L1_MOUSE;NP1L4_MOUSE	Nap1l1;Nap1l4	Nucleosome assembly protein 1-like 1	966609	834002	926300	694538	856802	744773	644580	495495
P28658	P28658	ATX10_MOUSE	Atxn10	Ataxin-10	269900	267918	240621	302626	251454	261936	311051	264441
P28659	P28659	CELF1_MOUSE	Celf1	CUGBP Elav-like family member 1	77990.6	66297.7	51620.5	68604.3	54903.4	51805.3	58590.6	22226.8
P28660	P28660	NCKP1_MOUSE	Nckap1	Nck-associated protein 1	220288	184707	159588	144597	155210	199978	169055	156742
P28661	P28661	SEPT4_MOUSE	Septin4	Septin-4	203301	208515	159316	114989	201644	168391	148986	139258
P28665	P28665	MUG1_MOUSE	Mug1	Murinoglobulin-1	4957980	5750220	6494180	6536840	7291460	6676880	3376470	7963250
P28667	P28667	MRP_MOUSE	Marcksl1	MARCKS-related protein	28540.2	17975.8	17697.5	13609.9	26405.4	16147.9	25348.7	22627.4
P28705	P28705	RXRG_MOUSE	Rxrg	Retinoic acid receptor RXR-gamma	5886.13	4188.93		4581.93	7406.44	5089.95	5413.38
P28740	P28740	KIF2A_MOUSE	Kif2a	Kinesin-like protein KIF2A	142372	131179	134899	137741	104742	136974	126487	102769
P28741	P28741	KIF3A_MOUSE	Kif3a	Kinesin-like protein KIF3A	369352	490271	341616	231166	332875	126534	372523	384704
P28828	Q99M80;P28828	PTPRM_MOUSE	Ptprm	Receptor-type tyrosine-protein phosphatase mu	83863.6	88375.9	90799.6	77942.2	84375.8	68536.1	64137.8	61145.1
P28843	P28843	DPP4_MOUSE	Dpp4	Dipeptidyl peptidase 4	190993	215255	100903	168529	194388	184844	120171	226859
P28867	P28867	KPCD_MOUSE	Prkcd	Protein kinase C delta type	72990.6	55643.9	69696.2	78304.8	111740	121019	35409.6	94812.5
P29268	P29268	CCN2_MOUSE	Ccn2	CCN family member 2	41735.1	108303	100930	122324	73479	105343	217178	145314
P29341	P29341	PABP1_MOUSE	Pabpc1	Polyadenylate-binding protein 1	589635	542474	383737	343478	384246	599630	482034	391894
P29351	P29351	PTN6_MOUSE	Ptpn6	Tyrosine-protein phosphatase non-receptor type 6	31058.2	25923.9	13040.4	9829.83	9154.29	36967.7	20711.3	14659.4
P29387;P62874;P62880	P62880;P62874;P29387;Q61011	GBB1_MOUSE;GBB2_MOUSE;GBB4_MOUSE	Gnb1;Gnb2;Gnb4	Guanine nucleotide-binding protein subunit beta-4	2760930	2720620	2243420	2364880	2723850	2713410	2662310	1919680
P29391	P29391	FRIL1_MOUSE	Ftl1	Ferritin light chain 1	563719	542652	573611	512104	466207	455850	501709	557197
P29416	P29416	HEXA_MOUSE	Hexa	Beta-hexosaminidase subunit alpha	129701	79779.8	77264.7	107129	133094	79670.5	100067	95908
P29595	P29595	NEDD8_MOUSE	Nedd8	NEDD8	1049040	377485	2804800	1671750	1141930	2051830	1066210	2602780
P29699	P29699	FETUA_MOUSE	Ahsg	Alpha-2-HS-glycoprotein	6501730	5248180	3846220	7057910	5907550	5520450	8154680	7073090
P29758	P29758	OAT_MOUSE	Oat	Ornithine aminotransferase, mitochondrial	6178510	6638020	6888360	6577530	7059090	6451480	6269510	5805370
P29788	P29788	VTNC_MOUSE	Vtn	Vitronectin	849313	1047190	981545	816468	782050	814623	619672	1099220
P30115	P10648;P13745;P30115	GSTA3_MOUSE	Gsta3	Glutathione S-transferase A3	641043	583284	326191	399082	260468	453462	348451	357191
P30275	P30275	KCRU_MOUSE	Ckmt1	Creatine kinase U-type, mitochondrial		44522.1		130120	48866.2	124719	91124.3	119690
P30275;Q6P8J7	P30275;Q6P8J7	KCRS_MOUSE;KCRU_MOUSE	Ckmt1;Ckmt2	Creatine kinase U-type, mitochondrial	48794900	37729600	46105300	31644800	46379800	46560300	48990800	38992100
P30412	P30412	PPIC_MOUSE	Ppic	Peptidyl-prolyl cis-trans isomerase C	1888300	1651950	1633980	1909530	1629900	1898410	2392520	1576160
P30416	P30416	FKBP4_MOUSE	Fkbp4	Peptidyl-prolyl cis-trans isomerase FKBP4	1342900	1239750	1497910	1227830	1478450	1403140	1426660	1520720
P30681	P30681	HMGB2_MOUSE	Hmgb2	High mobility group protein B2	544907	369197	505153	482398	448570	463106	439658	316116
P30993	P30993	C5AR1_MOUSE	C5ar1	C5a anaphylatoxin chemotactic receptor 1	41443.4	36048.5	26620.5	30705.1	27987.2	25529.4	39224.3	21591.1
P30999	P30999	CTND1_MOUSE	Ctnnd1	Catenin delta-1	562839	658587	562169	634923	581050	639909	645764	581492
P31001	P31001	DESM_MOUSE	Des	Desmin	2982010	3712020	3177180	2919570	3272920	3854750	3420240	3009550
P31230	P31230	AIMP1_MOUSE	Aimp1	Aminoacyl tRNA synthase complex-interacting multifunctional protein 1	2842110	2869150	3029570	2696910	2919110	2824610	3232930	3182170
P31324	P31324	KAP3_MOUSE	Prkar2b	cAMP-dependent protein kinase type II-beta regulatory subunit	151439	209024	32953.7		61727.4	87155.6		37392.3
P31428	P31428	DPEP1_MOUSE	Dpep1	Dipeptidase 1	824812	844972	641769	941767	872971	890291	835406	846482
P31532	P31532	SAA4_MOUSE	Saa4	Serum amyloid A-4 protein	4227.09	9460.95	17058.6	13327.4	7574.49			36874.8
P31750	P31750	AKT1_MOUSE	Akt1	RAC-alpha serine/threonine-protein kinase	256477	260852	238516	205841	233733	182200	234986	213304
P31750;Q60823	Q9WUA6;Q60823;P31750	AKT1_MOUSE;AKT2_MOUSE	Akt1;Akt2	RAC-alpha serine/threonine-protein kinase	734138	343167	409008	370349	573706	549980	575500	570617
P31786	P31786	ACBP_MOUSE	Dbi	Acyl-CoA-binding protein	17448900	5708200	18018200	20096300	19676400	16119500	19136300	21575900
P31938	P31938	MP2K1_MOUSE	Map2k1	Dual specificity mitogen-activated protein kinase kinase 1	401783	564993	564064	460767	438784	597111	587599	420488
P31938;Q63932	Q63932;P31938	MP2K1_MOUSE;MP2K2_MOUSE	Map2k1;Map2k2	Dual specificity mitogen-activated protein kinase kinase 1	320457	295740	311124	320615	307038	341471	323569	287570
P32020	P32020	SCP2_MOUSE	Scp2	Sterol carrier protein 2	9442860	10857000	15546000	12368700	13608200	13036800	11635500	11193300
P32037	P32037	GTR3_MOUSE	Slc2a3	Solute carrier family 2, facilitated glucose transporter member 3	65401.9	40048.1	27483.5	50282.9		49323	28113.1
P32067	P32067	LA_MOUSE	Ssb	Lupus La protein homolog	320132	319482	239023	273498	289246	358638	241337	240030
P32233	P32233	DRG1_MOUSE	Drg1	Developmentally-regulated GTP-binding protein 1	308769	405815	314377	285513	291750	314775	309846	285378
P32261	P32261	ANT3_MOUSE	Serpinc1	Antithrombin-III	3299480	3297780	4107400	3672010	3734090	4005090	2972030	3717040
P32507	P32507	NECT2_MOUSE	Nectin2	Nectin-2	127196	93458.5	133541	100616	133929	139837	105908	117703
P32921	P32921	SYWC_MOUSE	Wars1	Tryptophan--tRNA ligase, cytoplasmic	1500880	1606700	1237190	1249450	1639060	1371900	1551060	1627090
P33267	P33267	CP2F2_MOUSE	Cyp2f2	Cytochrome P450 2F2	823557	1159940				396067		122819
P33622	P33622	APOC3_MOUSE	Apoc3	Apolipoprotein C-III	233933	240228	519723	430425	424499	460470		518829
P34022	P34022	RANG_MOUSE	Ranbp1	Ran-specific GTPase-activating protein	694034	686052	626265	685968	697333	645565	656294	495481
P34152	P34152	FAK1_MOUSE	Ptk2	Focal adhesion kinase 1	126096	94333.2	148771	115341	88893.5	111926	193090	155266
P34884	P34884	MIF_MOUSE	Mif	Macrophage migration inhibitory factor	11630600	10269200	12817800	9296010	9557840	9736070	9516510	10264900
P34914	P34914	HYES_MOUSE	Ephx2	Bifunctional epoxide hydrolase 2	17572200	15529000	21347500	19749100	19947500	20415200	18000700	18259900
P34928	P34928	APOC1_MOUSE	Apoc1	Apolipoprotein C-I	832536	861704	1511050	966203	1216140	966658	475822	962074
P35123	P35123	UBP4_MOUSE	Usp4	Ubiquitin carboxyl-terminal hydrolase 4	157378	138841	111841	151718	152563	134256	132117	111172
P35123;Q8R5H1	P35123;Q8R5H1	UBP15_MOUSE;UBP4_MOUSE	Usp15;Usp4	Ubiquitin carboxyl-terminal hydrolase 4	82866.3	65140.9	97828.3	54242.5	66351.7	79711.6	36040.8	96750.4
P35235	P35235	PTN11_MOUSE	Ptpn11	Tyrosine-protein phosphatase non-receptor type 11	1035780	1086970	1029770	1095590	999471	974662	1095590	977273
P35276	P35276	RAB3D_MOUSE	Rab3d	Ras-related protein Rab-3D	272364	182378	123044		184581	262564	194287	180099
P35276;P35283;P55258;P56371;P61027;P61028;P62821;P62823;P63011;Q6PHN9;Q91V41;Q9CZT8;Q9D1G1	P35283;P62821;P56371;Q91ZR1;P55258;Q8CG50;Q8BHC1;Q9D1G1;P35276;Q6PHN9;P61028;Q91V41;Q504M8;P62823;Q923S9;Q9JKM7;Q9CZT8;P61027;P63011	RAB10_MOUSE;RAB12_MOUSE;RAB14_MOUSE;RAB1A_MOUSE;RAB1B_MOUSE;RAB35_MOUSE;RAB3A_MOUSE;RAB3B_MOUSE;RAB3C_MOUSE;RAB3D_MOUSE;RAB4A_MOUSE;RAB8A_MOUSE;RAB8B_MOUSE	Rab10;Rab12;Rab14;Rab1A;Rab1b;Rab35;Rab3a;Rab3b;Rab3c;Rab3d;Rab4a;Rab8a;Rab8b	Ras-related protein Rab-3D	14984300	15440300	13565700	15188200	14524000	15655800	14220600	13873800
P35276;P35283;P55258;P56371;P61027;P61028;P62821;P63011;Q6PHN9;Q91V41;Q9CZT8;Q9D1G1	P35283;P62821;P56371;Q91ZR1;P55258;Q8CG50;Q8BHC1;Q9D1G1;P35276;Q6PHN9;P61028;Q91V41;Q504M8;P62823;Q923S9;Q9JKM7;Q9CZT8;P61027;P63011	RAB10_MOUSE;RAB12_MOUSE;RAB14_MOUSE;RAB1A_MOUSE;RAB1B_MOUSE;RAB35_MOUSE;RAB3A_MOUSE;RAB3B_MOUSE;RAB3D_MOUSE;RAB4A_MOUSE;RAB8A_MOUSE;RAB8B_MOUSE	Rab10;Rab12;Rab14;Rab1A;Rab1b;Rab35;Rab3a;Rab3b;Rab3d;Rab4a;Rab8a;Rab8b	Ras-related protein Rab-3D	288813	328734	256034	203180	385136	368448	235581	179165
P35276;P63011	P35276;P63011	RAB3A_MOUSE;RAB3D_MOUSE	Rab3a;Rab3d	Ras-related protein Rab-3D		33634	57213.6	85906.3	28751.7	98194.7	13466.6	135677
P35278	P35278	RAB5C_MOUSE	Rab5c	Ras-related protein Rab-5C	613735	556697	479780	497036	485857	522823	547556	544394
P35278;P61021;Q9CQD1	P35278;P61021;Q9CQD1	RAB5A_MOUSE;RAB5B_MOUSE;RAB5C_MOUSE	Rab5a;Rab5b;Rab5c	Ras-related protein Rab-5C	6118080	5486140	5387840	4219630	5557310	6213770	5977300	6127950
P35279	P35279	RAB6A_MOUSE	Rab6a	Ras-related protein Rab-6A	2264630	2131070	2093780	2195890	2355760	2182370	2026310	2251670
P35282	P35282	RAB21_MOUSE	Rab21	Ras-related protein Rab-21	1702260	1555300	1434260	1643300	1583080	1435290	1637330	1649050
P35283	P35283	RAB12_MOUSE	Rab12	Ras-related protein Rab-12	889948	824478	930394	855375	1002120	921824	919061	1060380
P35285	P35285	RB22A_MOUSE	Rab22a	Ras-related protein Rab-22A	273209	230829	256252	254847	276530	295880	320150	201003
P35293	P35293	RAB18_MOUSE	Rab18	Ras-related protein Rab-18	2496120	2670040	2612810	2526810	2609070	2555260	2613960	2794980
P35330	P35330	ICAM2_MOUSE	Icam2	Intercellular adhesion molecule 2	437494	425363	400712	341999	441605	306331	546546	426789
P35385	P35385	HSPB7_MOUSE	Hspb7	Heat shock protein beta-7	4883140	3853350	5658950	5193720	5741970	5016950	5414470	5056510
P35441	P35441	TSP1_MOUSE	Thbs1	Thrombospondin-1	2230440	1131510	696393	725364	528851	1896020	661493	591524
P35486	P35486	ODPA_MOUSE	Pdha1	Pyruvate dehydrogenase E1 component subunit alpha, somatic form, mitochondrial	87173000	93007100	82988700	76643700	82769000	78765800	85747900	77789300
P35505	P35505	FAAA_MOUSE	Fah	Fumarylacetoacetase	1097800	991974	1295220	1366390	1121320	1129610	1788570	1906920
P35564	P35564	CALX_MOUSE	Canx	Calnexin	2543110	2489400	2541620	2236080	2514760	2456400	2535020	2293240
P35585	P35585	AP1M1_MOUSE	Ap1m1	AP-1 complex subunit mu-1	878052	756218	819224	788649	816544	760454	916700	789764
P35700	P35700	PRDX1_MOUSE	Prdx1	Peroxiredoxin-1	27650800	22188100	26200600	23923600	25313400	25995300	30368400	25456300
P35762	P35762	CD81_MOUSE	Cd81	CD81 antigen	668844	732539	612541	629167	911078	597452	748443	706441
P35821	P35821	PTN1_MOUSE	Ptpn1	Tyrosine-protein phosphatase non-receptor type 1	160948	245252	135939	149358	97721.6	105151	105381	85931.3
P35831	P35831	PTN12_MOUSE	Ptpn12	Tyrosine-protein phosphatase non-receptor type 12	68798.7	55484.2	55890.4	69529.7	69451.6	61852.1	92286	63219
P35979	P35979	RL12_MOUSE	Rpl12	60S ribosomal protein L12	2056900	1999050	719022	809839	1013460	1425050	777282	1155870
P35980	P35980	RL18_MOUSE	Rpl18	60S ribosomal protein L18	2016640	1803230	620254	789562	860083	1431640	699334	1126030
P36423	P36423	THAS_MOUSE	Tbxas1	Thromboxane-A synthase	11418.7	5379.81	6527.61			8956	5748.91
P36536	P36536	SAR1A_MOUSE	Sar1a	GTP-binding protein SAR1a	1324450	831941	1342000	1463960	1410610	1401870	1250910	1175480
P36536;Q9CQC9	Q9CQC9;P36536	SAR1A_MOUSE;SAR1B_MOUSE	Sar1a;Sar1b	GTP-binding protein SAR1a	5288340	4999870	5618890	4708640	6077380	5228920	5320170	5110060
P36552	P36552	HEM6_MOUSE	Cpox	Oxygen-dependent coproporphyrinogen-III oxidase, mitochondrial	1416770	1236250	1455420	1322110	1276640	1122810	1534360	1236050
P36916	P36916	GNL1_MOUSE	Gnl1	Guanine nucleotide-binding protein-like 1	95409.1	80205.7	90409.9	126392	83457.2	65672.5	78045	28679.6
P36993	P36993	PPM1B_MOUSE	Ppm1b	Protein phosphatase 1B	561160	586358	589011	648136	633517	658437	654851	609552
P36993;P49443	P36993;P49443	PPM1A_MOUSE;PPM1B_MOUSE	Ppm1a;Ppm1b	Protein phosphatase 1B	462491	313593	503014	425380	478181	548300	520583	551066
P37040	P37040	NCPR_MOUSE	Por	NADPH--cytochrome P450 reductase	1382890	1555370	1026370	798968	1100800	1190380	982670	981589
P37804	P37804	TAGL_MOUSE	Tagln	Transgelin	9588130	10113100	4738630	5911080	7141350	7868160	5772810	6216610
P38060	P38060	HMGCL_MOUSE	Hmgcl	Hydroxymethylglutaryl-CoA lyase, mitochondrial	4146450	3195180	3901360	4034110	3573130	3886890	4168210	3482940
P38647	P38647	GRP75_MOUSE	Hspa9	Stress-70 protein, mitochondrial	28748400	29455100	31824200	27595500	31600400	29856000	30300300	28434300
P39053	P39053	DYN1_MOUSE	Dnm1	Dynamin-1	81123.5	40919.5	44145.2		64849.4	50730.6	88000.8	60944.1
P39053;P39054	P39053;P39054	DYN1_MOUSE;DYN2_MOUSE	Dnm1;Dnm2	Dynamin-1	1590930	1659780	1366940	1457940	1459600	1464280	1601610	1382670
P39053;P39054;Q8BZ98	P39053;P39054;Q8BZ98	DYN1_MOUSE;DYN2_MOUSE;DYN3_MOUSE	Dnm1;Dnm2;Dnm3	Dynamin-1	828413	1246010	950733	849582	975248	918021	1106810	1090380
P39054	P39054	DYN2_MOUSE	Dnm2	Dynamin-2	718292	746121	728988	702990	687068	752705	679587	710322
P39054;Q8BZ98	P39054;Q8BZ98	DYN2_MOUSE;DYN3_MOUSE	Dnm2;Dnm3	Dynamin-2	663990	579964	640817	620443	623868	611562	654026	628607
P39061	P39061	COIA1_MOUSE	Col18a1	Collagen alpha-1(XVIII) chain	44183.9	43801.2	33706	59412.4	51974.3	38472.6	48509.2	36621.3
P39447	P39447	ZO1_MOUSE	Tjp1	Tight junction protein ZO-1	264293	248069	250638	223386	285878	255119	298197	257523
P39655	P39655	LOX12_MOUSE	Alox12	Polyunsaturated fatty acid lipoxygenase ALOX12	74855.1	27958.6	37588.1	25816.4		50209.4	16581.8	37551.3
P39688;Q04736	P05480;Q04736;P39688	FYN_MOUSE;YES_MOUSE	Fyn;Yes1	Tyrosine-protein kinase Fyn	94520.9	77221	107167	60431.8	60961	97996.3	85198.4	60669.8
P40124	P40124	CAP1_MOUSE	Cap1	Adenylyl cyclase-associated protein 1	1065060	918959	645480	724294	730116	917559	826212	586535
P40142	P40142	TKT_MOUSE	Tkt	Transketolase	4773790	4164850	1963920	2224670	2441330	2907080	2464480	3253430
P40240	P40240	CD9_MOUSE	Cd9	CD9 antigen	364971	385680	252073	274192	300041	391335	263215	257788
P40336	P40336	VP26A_MOUSE	Vps26a	Vacuolar protein sorting-associated protein 26A	2411900	2119720	2360080	2340280	2169220	2258090	2429790	2469800
P40336;Q8C0E2	Q8C0E2;P40336	VP26A_MOUSE;VP26B_MOUSE	Vps26a;Vps26b	Vacuolar protein sorting-associated protein 26A	1001880	826297	1296830	918655	1040560	980914	1027360	1007180
P40630	P40630	TFAM_MOUSE	Tfam	Transcription factor A, mitochondrial	1226080	1231410	1498730	1322090	1362100	907492	1656570	1259030
P40936	P40936	INMT_MOUSE	Inmt	Indolethylamine N-methyltransferase	497121	352284	269789	336895	358539	333790	364415	289366
P41105	P41105	RL28_MOUSE	Rpl28	60S ribosomal protein L28	832915	683800	284840	317322	336820	594184	291782	309616
P41216	P41216;Q8JZR0	ACSL1_MOUSE	Acsl1	Long-chain-fatty-acid--CoA ligase 1	69619200	70844600	74680100	65087000	70440600	69906600	74629400	64668800
P41241	P41241	CSK_MOUSE	Csk	Tyrosine-protein kinase CSK	156581	103060	186235	215362	109184	175395	116007	176231
P41731	P41731	CD63_MOUSE	Cd63	CD63 antigen	13659.9	9192.46	2734.28		8684.75	9629.03	12548.7
P42125	P42125	ECI1_MOUSE	Eci1	Enoyl-CoA delta isomerase 1, mitochondrial	65419000	55707700	72830800	63780300	66604300	69841200	69314500	63915800
P42208	P42208	SEPT2_MOUSE	Septin2	Septin-2	1386930	1369630	1114060	1123350	1176820	1286060	1270050	1000490
P42225	P42225	STAT1_MOUSE	Stat1	Signal transducer and activator of transcription 1	360874	322576	257154	252046	375008	273393	346358	342783
P42227	P42227	STAT3_MOUSE	Stat3	Signal transducer and activator of transcription 3	445454	432427	355094	390544	356546	415509	468308	386127
P42230	P42230	STA5A_MOUSE	Stat5a	Signal transducer and activator of transcription 5A	48750.6	27934.1	46932.6	53045.3	62032.6	62132.5	52682.3	52102.2
P42230;P42232	P42230;P42232	STA5A_MOUSE;STA5B_MOUSE	Stat5a;Stat5b	Signal transducer and activator of transcription 5A	328370	326460	344825	337900	279502	319000	339007	230959
P42232	P42232	STA5B_MOUSE	Stat5b	Signal transducer and activator of transcription 5B	234734	160069	200321	256569	177289	248944	235981	210312
P42567	P42567	EPS15_MOUSE	Eps15	Epidermal growth factor receptor substrate 15	282925	238001	221004	250835	238463	204084	225276	214491
P42669	P42669	PURA_MOUSE	Pura	Transcriptional activator protein Pur-alpha	824479	857003	770206	601679	875770	854453	743008	821207
P42703	P42703	LIFR_MOUSE	Lifr	Leukemia inhibitory factor receptor	206883	266899	176647	229064	206103	154530	144476	286917
P42859	P42859	HD_MOUSE	Htt	Huntingtin	124007	81219.8	133020	144883	124989	115799	125117	175890
P42925	P42925	PXMP2_MOUSE	Pxmp2	Peroxisomal membrane protein 2	804883	767185	1085920	879436	1029830	937288	891721	835844
P42932	P42932	TCPQ_MOUSE	Cct8	T-complex protein 1 subunit theta	4858960	4955530	4777610	4862850	4535670	4642040	4840300	4708480
P43023	P43023	CX6A2_MOUSE	Cox6a2	Cytochrome c oxidase subunit 6A2, mitochondrial	6368000	4964330	4460230	4604070	4429820	5769370	5092390	4139370
P43024	P43024	CX6A1_MOUSE	Cox6a1	Cytochrome c oxidase subunit 6A1, mitochondrial	4198620	2233450	2223240	2901070	2635320	3823800	3150850	2103330
P43025	P43025	TETN_MOUSE	Clec3b	Tetranectin	510767	445070	309060	397378	333229	397342	358945	348508
P43274	P43274	H14_MOUSE	H1-4	Histone H1.4	1428340	1814110	606222	771474	812078	1371810	785918	1274090
P43276	P43276	H15_MOUSE	H1-5	Histone H1.5	157716	102001			103792	38541.3	109311	59456.6
P43406	P43406	ITAV_MOUSE	Itgav	Integrin alpha-V	162909	74841.8	91314.6	106750	63870.4	101250	119514	96019.7
P43883	P43883	PLIN2_MOUSE	Plin2	Perilipin-2	694291	487631	746517	758598	852461	640599	578926	603290
P45376	P45376	ALDR_MOUSE	Akr1b1	Aldo-keto reductase family 1 member B1	22760400	24013300	30374500	26269200	25413400	24346200	24961500	23042700
P45377	P45377	ALD2_MOUSE	Akr1b8	Aldose reductase-related protein 2	1004820	1281530	1178580	1190300	1052120	1060180	1144700	1039540
P45591	P45591	COF2_MOUSE	Cfl2	Cofilin-2	3379650	3174980	3438260	4154240	3620770	3592810	3207690	3419080
P45700	P45700	MA1A1_MOUSE	Man1a1	Mannosyl-oligosaccharide 1,2-alpha-mannosidase IA	28059.8	36561.7	20879.6	24060.5	30300.8	28625	24685.1	12209.6
P45878	P45878	FKBP2_MOUSE	Fkbp2	Peptidyl-prolyl cis-trans isomerase FKBP2	1337510	453662	1441490	1573940	805794	1234400	956522	883914
P45952	P45952	ACADM_MOUSE	Acadm	Medium-chain specific acyl-CoA dehydrogenase, mitochondrial	101427000	100873000	118018000	104992000	109962000	107462000	107042000	108370000
P46061	P46061	RAGP1_MOUSE	Rangap1	Ran GTPase-activating protein 1	145337	119673	62987.2	128245	151021	139311	144219	118215
P46096	P46096	SYT1_MOUSE	Syt1	Synaptotagmin-1	56239	108189	86242.7	104487	73223.3	125906	111856	134146
P46412	P46412	GPX3_MOUSE	Gpx3	Glutathione peroxidase 3	2810000	2177930	2126570	2586070	2449880	2527860	2869490	2356940
P46414	P46414	CDN1B_MOUSE	Cdkn1b	Cyclin-dependent kinase inhibitor 1B	135706	65356	124757	151006	112231	160151	122858	125700
P46460	P46460	NSF_MOUSE	Nsf	Vesicle-fusing ATPase	560761	584568	539330	504021	515348	571964	463800	569989
P46467	P46467	VPS4B_MOUSE	Vps4b	Vacuolar protein sorting-associated protein 4B	190688	205803	205670	384692	180734	181384	275344	219030
P46467;Q8VEJ9	Q8VEJ9;P46467;Q8BPY9	VPS4A_MOUSE;VPS4B_MOUSE	Vps4a;Vps4b	Vacuolar protein sorting-associated protein 4B	596895	608531	654453	639501	661713	611807	584923	600263
P46471	P46471	PRS7_MOUSE	Psmc2	26S proteasome regulatory subunit 7	2051670	1973910	1903980	1954150	1860490	1986670	1983810	1901670
P46638	P46638	RB11B_MOUSE	Rab11b	Ras-related protein Rab-11B	3170130	2891370	3051780	2786010	3566890	2854190	2999420	2862720
P46638;P62492	P46638;P62492	RB11A_MOUSE;RB11B_MOUSE	Rab11a;Rab11b	Ras-related protein Rab-11B	5557200	4620120	4974930	5483370	5324850	5408890	5270570	4898010
P46656	P46656	ADX_MOUSE	Fdx1	Adrenodoxin, mitochondrial	1095300	1277060	1319840	1176940	1206760	1129930	1313790	1252800
P46664	P46664	PURA2_MOUSE	Adss2	Adenylosuccinate synthetase isozyme 2	146741	105581	78213.9	139666	84404.2	89030.4	71888.7	35057.3
P46737	P46737	BRCC3_MOUSE	Brcc3	Lys-63-specific deubiquitinase BRCC36	100786	95501.1	95016.4	113601	101271	66723.7	98829.2	73259.3
P46935	P46935	NEDD4_MOUSE	Nedd4	E3 ubiquitin-protein ligase NEDD4	711195	718747	597861	580737	637248	664949	617840	640764
P46935;Q8CFI0	Q8CFI0;P46935	NED4L_MOUSE;NEDD4_MOUSE	Nedd4;Nedd4l	E3 ubiquitin-protein ligase NEDD4	549135	580731	543548	642922	537514	532408	593545	522291
P46938	P46938	YAP1_MOUSE	Yap1	Transcriptional coactivator YAP1	449268	409575	403074	500516	561438	403869	398745	405602
P46978	P46978	STT3A_MOUSE	Stt3a	Dolichyl-diphosphooligosaccharide--protein glycosyltransferase subunit STT3A	429247	438921	372776	228792	384048	487581	361167	348160
P47199	P47199	QOR_MOUSE	Cryz	Quinone oxidoreductase	1138660	788014	837375	938698	910887	822384	1192060	789347
P47738	Q62148;P47738	ALDH2_MOUSE	Aldh2	Aldehyde dehydrogenase, mitochondrial	18675300	18039300	17895600	17092300	19612200	20604100	16026400	18913300
P47739	P47739	AL3A1_MOUSE	Aldh3a1	Aldehyde dehydrogenase, dimeric NADP-preferring	122520	149784	18849.7		21652.6	58349.4	46465.3
P47739;P47740	P47740;P47739	AL3A1_MOUSE;AL3A2_MOUSE	Aldh3a1;Aldh3a2	Aldehyde dehydrogenase, dimeric NADP-preferring		219481			241107	146731	163470	20281.2
P47740	P47740	AL3A2_MOUSE	Aldh3a2	Aldehyde dehydrogenase family 3 member A2	472809	476564	421110	435654	343913	420556	469842	442926
P47753	P47753	CAZA1_MOUSE	Capza1	F-actin-capping protein subunit alpha-1	627957	608326	537883	381152	600965	448957	545461	561763
P47753;P47754	P47754;P47753	CAZA1_MOUSE;CAZA2_MOUSE	Capza1;Capza2	F-actin-capping protein subunit alpha-1	2945300	1570090	4090950	3065860	4780550	2740580	3803470	2023030
P47754	P47754	CAZA2_MOUSE	Capza2	F-actin-capping protein subunit alpha-2	2941940	3148070	2872660	2818890	3030860	2711300	2624710	2842870
P47757	P47757	CAPZB_MOUSE	Capzb	F-actin-capping protein subunit beta	2417300	2380480	2400760	2352560	2727510	2018720	2340750	2334350
P47758	P47758	SRPRB_MOUSE	Srprb	Signal recognition particle receptor subunit beta	1105050	1120170	1093390	1147900	1098360	1175660	1106440	1251880
P47791	P47791	GSHR_MOUSE	Gsr	Glutathione reductase, mitochondrial	787715	825321	859491	826828	1042430	810032	1111040	786150
P47802	P47802	MTX1_MOUSE	Mtx1	Metaxin-1	875070	924688	936502	739229	904557	907205	830153	855707
P47809	P47809	MP2K4_MOUSE	Map2k4	Dual specificity mitogen-activated protein kinase kinase 4	391574	316765	373571	314045	364542	391718	374712	365039
P47811	P47811	MK14_MOUSE	Mapk14	Mitogen-activated protein kinase 14	512846	397114	493718	670195	601872	583731	530512	562714
P47856	P47856	GFPT1_MOUSE	Gfpt1	Glutamine--fructose-6-phosphate aminotransferase [isomerizing] 1	133914	173031	119061	129588	128166	183521	123886	113856
P47857	P47857	PFKAM_MOUSE	Pfkm	ATP-dependent 6-phosphofructokinase, muscle type	23420500	20425600	24113600	22282800	23167700	23795000	23468600	22198600
P47911	P47911	RL6_MOUSE	Rpl6	60S ribosomal protein L6	1983870	1652000	473405	570537	685727	1193100	604376	929087
P47915	P47915	RL29_MOUSE	Rpl29	60S ribosomal protein L29	211541	155642	68262.6	67162.5	80357.1	139653	72550.7	69970.9
P47934	P47934	CACP_MOUSE	Crat	Carnitine O-acetyltransferase	14069000	14240600	16801500	16268700	16376900	15922200	14874200	14065100
P47941	P47941	CRKL_MOUSE	Crkl	Crk-like protein	894547	788679	783091	800654	955882	834648	846969	1051030
P47955	P47955	RLA1_MOUSE	Rplp1	60S acidic ribosomal protein P1	4619020	3350150	3425190	3040610	3035680	4061320	3291210	3395570
P47962	P47962	RL5_MOUSE	Rpl5	60S ribosomal protein L5	1525500	1340950	618102	646818	677655	1165770	636296	909718
P47963	P47963	RL13_MOUSE	Rpl13	60S ribosomal protein L13	3040030	2895850	869226	1095170	1218730	2098070	1102240	1627040
P47964	P47964	RL36_MOUSE	Rpl36	60S ribosomal protein L36	327732	310203	99101.4	119124	180441	265440	134637	177497
P47968	P47968	RPIA_MOUSE	Rpia	Ribose-5-phosphate isomerase	125815	96147.3	106171	115103	127712	119147	142006	136246
P48024;Q9CXU9	Q9CXU9;P48024	EIF1B_MOUSE;EIF1_MOUSE	Eif1;Eif1b	Eukaryotic translation initiation factor 1	1567400	1426200	1303100	1861180	1729840	1695530	1741470	2119240
P48025	P48025	KSYK_MOUSE	Syk	Tyrosine-protein kinase SYK	57320.7	49189.8	64999.7	46973.6	55948.5	57077.9	38603.5	20275.7
P48036	P48036	ANXA5_MOUSE	Anxa5	Annexin A5	11853900	12223200	11014000	11413800	12571600	12368700	11534800	11613500
P48193	P48193	EPB41_MOUSE	Epb41	Protein 4.1	256759	179811	176904	162075	172846	250985	160727	203004
P48410	P48410	ABCD1_MOUSE	Abcd1	ATP-binding cassette sub-family D member 1	325330	298824	340021	308695	335427	354671	360185	284325
P48428	P48428	TBCA_MOUSE	Tbca	Tubulin-specific chaperone A	475588	461077	531102	498227	620006	517180	576449	517837
P48453	P48453	PP2BB_MOUSE	Ppp3cb	Serine/threonine-protein phosphatase 2B catalytic subunit beta isoform	80035.5	97794.5	84803.6	102314	111930	93670.4	103692	212985
P48453;P48455;P63328	P63328;P48453;P48455	PP2BA_MOUSE;PP2BB_MOUSE;PP2BC_MOUSE	Ppp3ca;Ppp3cb;Ppp3cc	Serine/threonine-protein phosphatase 2B catalytic subunit beta isoform	937281	836454	1008190	904367	1124180	1004020	1143730	1398510
P48453;P63328	P63328;P48453	PP2BA_MOUSE;PP2BB_MOUSE	Ppp3ca;Ppp3cb	Serine/threonine-protein phosphatase 2B catalytic subunit beta isoform	464357	456941	412834	488134	497886	503883	437391	477439
P48455	P48455	PP2BC_MOUSE	Ppp3cc	Serine/threonine-protein phosphatase 2B catalytic subunit gamma isoform	40486.9	66486.6	52332.3	73632.4	58102.1	59188.3	47840.3	56626.6
P48545	P48545	KCNJ5_MOUSE	Kcnj5	G protein-activated inward rectifier potassium channel 4	40503.6	58919	20994.4	67825.4	40335.5	52937.9	28126.9	48708.9
P48678	P48678	LMNA_MOUSE	Lmna	Prelamin-A/C	7400740	7157720	7581170	6767070	8839640	12696800	7704970	7354580
P48722	P48722	HS74L_MOUSE	Hspa4l	Heat shock 70 kDa protein 4L	1051310	1128550	970164	942064	982971	912170	1069290	1190630
P48722;Q61316	P48722;Q61316	HS74L_MOUSE;HSP74_MOUSE	Hspa4;Hspa4l	Heat shock 70 kDa protein 4L	360520	353527	336117	322272	376533	322286	343955	308404
P48722;Q61316;Q61699	P48722;Q61316;Q61699	HS105_MOUSE;HS74L_MOUSE;HSP74_MOUSE	Hspa4;Hspa4l;Hsph1	Heat shock 70 kDa protein 4L	189574	198557	267312	224296	147984	196265	302811	113327
P48758	P48758	CBR1_MOUSE	Cbr1	Carbonyl reductase [NADPH] 1	2538410	2469810	2444860	2494160	2510410	2495390	2404870	2429170
P48771	P48771	CX7A2_MOUSE	Cox7a2	Cytochrome c oxidase subunit 7A2, mitochondrial	3290820	1839620	2585040	1896290	1693980	2217600	1696990	1712960
P48774	P48774	GSTM5_MOUSE	Gstm5	Glutathione S-transferase Mu 5	2057120	2056040	2119160	2190380	2303770	2088370	2138250	2183400
P48787	P48787	TNNI3_MOUSE	Tnni3	Troponin I, cardiac muscle	16933400	15675200	34213500	24170200	28690700	21544100	22815900	28649800
P48962	P48962	ADT1_MOUSE	Slc25a4	ADP/ATP translocase 1	843534000	891240000	885210000	879992000	805109000	866023000	897064000	820628000
P48962;P51881	P48962;P51881	ADT1_MOUSE;ADT2_MOUSE	Slc25a4;Slc25a5	ADP/ATP translocase 1	322189000	243114000	318488000	243893000	277610000	347857000	273237000	295036000
P48962;P51881;Q3V132	P48962;P51881;Q3V132	ADT1_MOUSE;ADT2_MOUSE;ADT4_MOUSE	Slc25a31;Slc25a4;Slc25a5	ADP/ATP translocase 1	127473000	132920000	213758000	163432000	262242000	198346000	148158000	204762000
P48999	P48999	LOX5_MOUSE	Alox5	Polyunsaturated fatty acid 5-lipoxygenase	115232	118726	136838	124223	135125	119445	116662	112694
P49070	P49070	CAMLG_MOUSE	Camlg	Calcium signal-modulating cyclophilin ligand	178596	222505	74095.3	95113.3	24997.1	78731.8	80049.7	109655
P49138	P49138	MAPK2_MOUSE	Mapkapk2	MAP kinase-activated protein kinase 2	189994	227759	222909	193525	188644	259061	197825	169217
P49138;Q3UMW7	P49138;Q3UMW7	MAPK2_MOUSE;MAPK3_MOUSE	Mapkapk2;Mapkapk3	MAP kinase-activated protein kinase 2	138928	125171	150694	151824	205362	157391	187334	146113
P49182	P49182	HEP2_MOUSE	Serpind1	Heparin cofactor 2	250557	238208	258624	250987	264033	220462	209835	183222
P49222	P49222	EPB42_MOUSE	Epb42	Protein 4.2	241374	176590	86831.8	110589	133117	197814	96816.9	200140
P49300	P49300	CLC10_MOUSE	Clec10a	C-type lectin domain family 10 member A	57473	100725	72316.8	72828	29986.4	139240	47892	65312.9
P49312	P49312	ROA1_MOUSE	Hnrnpa1	Heterogeneous nuclear ribonucleoprotein A1	922937	1058590	806043	986538	860845	1164440	1016030	573554
P49442	P49442	INPP_MOUSE	Inpp1	Inositol polyphosphate 1-phosphatase	603840	739135	555896	784674	603003	672383	706715	786755
P49443	P49443	PPM1A_MOUSE	Ppm1a	Protein phosphatase 1A	711982	689486	691724	721379	763903	677795	791313	745924
P49586	P49586	PCY1A_MOUSE	Pcyt1a	Choline-phosphate cytidylyltransferase A	542746	598367	548411	524777	579766	547887	536682	542359
P49615	P49615	CDK5_MOUSE	Cdk5	Cyclin-dependent-like kinase 5	243792	258761	270413	236100	263498	145024	203771	318039
P49710	P49710	HCLS1_MOUSE	Hcls1	Hematopoietic lineage cell-specific protein	103595	149663	76370.7	218267	119974	99386.5	94304.2	47444.5
P49722	P49722	PSA2_MOUSE	Psma2	Proteasome subunit alpha type-2	1514330	1346120	1256080	1306060	1414520	1443340	1442560	1409710
P49813	P49813	TMOD1_MOUSE	Tmod1	Tropomodulin-1	81402.3	100828	214976	227024	186223	62779.1	155849	253023
P49817	P49817	CAV1_MOUSE	Cav1	Caveolin-1	3029270	3149670	2937900	2913400	3127190	2832790	3184000	2937490
P49935	P49935	CATH_MOUSE	Ctsh	Pro-cathepsin H	132875	71058.2	61742.5	139613	91566.5	172458	200007	170652
P50114	P50114	S100B_MOUSE	S100b	Protein S100-B	174301	162987	54097.9	71148	58552	128161	50921.8	34936.8
P50136	P50136	ODBA_MOUSE	Bckdha	2-oxoisovalerate dehydrogenase subunit alpha, mitochondrial	4741650	4195470	4938420	4600710	5305830	4837400	4969980	4650110
P50171	P50171	DHB8_MOUSE	Hsd17b8	Estradiol 17-beta-dehydrogenase 8	5295120	4744190	5772390	5631450	5685920	5814480	5269640	5336200
P50172	P50172	DHI1_MOUSE	Hsd11b1	Corticosteroid 11-beta-dehydrogenase isozyme 1	616052	360617	377610	409005	319869	358440	492751	379444
P50247	P50247	SAHH_MOUSE	Ahcy	Adenosylhomocysteinase	2620950	2608720	2495650	2784640	2763010	2832340	2862030	2740650
P50285	P50285	FMO1_MOUSE	Fmo1	Dimethylaniline monooxygenase [N-oxide-forming] 1	598441	776342	436942	470948	462146	527902	586335	533238
P50396	P50396	GDIA_MOUSE	Gdi1	Rab GDP dissociation inhibitor alpha	2799380	2599710	2606560	2924500	3174150	2891140	2787840	2850120
P50396;Q61598	P50396;Q61598	GDIA_MOUSE;GDIB_MOUSE	Gdi1;Gdi2	Rab GDP dissociation inhibitor alpha	3195980	3882890	3135180	2873230	3083460	3151650	3388680	2483200
P50429	P50429	ARSB_MOUSE	Arsb	Arylsulfatase B	33144.1	32633.9	24900	28605.5	17520.4	35014.7	30343	18485.2
P50431	P50431	GLYC_MOUSE	Shmt1	Serine hydroxymethyltransferase, cytosolic	263410	264839	196326	150574	226481	178722	309535	169837
P50431;Q9CZN7	P50431;Q9CZN7	GLYC_MOUSE;GLYM_MOUSE	Shmt1;Shmt2	Serine hydroxymethyltransferase, cytosolic	1053560	699262	1024690	961786	1134210	1049210	988710	908483
P50446	P50446;Q9Z331;Q8BGZ7	K2C6A_MOUSE	Krt6a	Keratin, type II cytoskeletal 6A	498700	4902850	772291	807573	722091	1224410	1104530	1011570
P50446;Q3TTY5;Q3UV17;Q922U2	Q3UV17;P07744;P50446;Q9Z331;Q6NXH9;Q922U2;P19246;Q3TTY5;Q8BGZ7	K22E_MOUSE;K22O_MOUSE;K2C5_MOUSE;K2C6A_MOUSE	Krt2;Krt5;Krt6a;Krt76	Keratin, type II cytoskeletal 6A	21494.7	1144990					229203	29334.2
P50446;Q3UV17;Q922U2	Q3UV17;P07744;P50446;Q9Z331;Q922U2;Q8BGZ7	K22O_MOUSE;K2C5_MOUSE;K2C6A_MOUSE	Krt5;Krt6a;Krt76	Keratin, type II cytoskeletal 6A	188978	1108770	1143970		278958	1452340	466485	960469
P50446;Q8VED5	Q8VED5;P50446;Q9Z331;Q8BGZ7	K2C6A_MOUSE;K2C79_MOUSE	Krt6a;Krt79	Keratin, type II cytoskeletal 6A		1889980	321619	366588	182241	342339	332418	301285
P50446;Q922U2	P50446;Q9Z331;Q922U2;Q8BGZ7	K2C5_MOUSE;K2C6A_MOUSE	Krt5;Krt6a	Keratin, type II cytoskeletal 6A	14469200	28247000	16622600	26721300	18006000	26013600	20735600	24467800
P50462	P50462	CSRP3_MOUSE	Csrp3	Cysteine and glycine-rich protein 3	11685500	12230400	14181700	13831500	14503700	14332200	13780800	12874600
P50516	P50516	VATA_MOUSE	Atp6v1a	V-type proton ATPase catalytic subunit A	886101	804752	702941	666210	746024	771685	824388	764882
P50518	Q9D593;P50518	VATE1_MOUSE	Atp6v1e1	V-type proton ATPase subunit E 1	639613	597226	547106	679426	577765	594422	643981	689001
P50543	P50543	S10AB_MOUSE	S100a11	Protein S100-A11	447354	118428	120795	309438	297261	283311	316587	215994
P50544	P50544	ACADV_MOUSE	Acadvl	Very long-chain specific acyl-CoA dehydrogenase, mitochondrial	66193500	68993100	79633600	75260900	77154300	76389400	72554100	77980100
P50580	P50580	PA2G4_MOUSE	Pa2g4	Proliferation-associated protein 2G4	1707610	1630820	1455860	1400280	1426840	1496480	1465580	1360560
P50752	O88346;P50752	TNNT2_MOUSE	Tnnt2	Troponin T, cardiac muscle	23347500	21158900	49378000	31688200	42374800	29900000	30961300	33482200
P51125	P51125	ICAL_MOUSE	Cast	Calpastatin	2602690	2286480	2414520	2532280	2599790	2323120	2448980	2278240
P51150	P51150	RAB7A_MOUSE	Rab7a	Ras-related protein Rab-7a	4972170	4948350	4895960	4824910	5068930	4681420	4757210	4897040
P51163	P51163	HEM4_MOUSE	Uros	Uroporphyrinogen-III synthase	389415	361187	375645	393232	407419	361945	377434	435238
P51174	P51174	ACADL_MOUSE	Acadl	Long-chain specific acyl-CoA dehydrogenase, mitochondrial	148012000	133245000	155350000	149159000	150771000	147110000	149468000	135267000
P51175	P51175	PPOX_MOUSE	Ppox	Protoporphyrinogen oxidase	651807	394019	671869	622741	596238	598876	505305	529246
P51410	P51410	RL9_MOUSE	Rpl9	60S ribosomal protein L9	789262	633081	531946	283007	394530	1024040	334534	585171
P51432	P51432	PLCB3_MOUSE	Plcb3	1-phosphatidylinositol 4,5-bisphosphate phosphodiesterase beta-3	199865	209123	148100	195741	145342	130391	173679	176216
P51637	P51637	CAV3_MOUSE	Cav3	Caveolin-3	1863600	1067240	1294220	1475340	2038400	1575110	1338160	1566670
P51660	P51660	DHB4_MOUSE	Hsd17b4	Peroxisomal multifunctional enzyme type 2	5122610	5956220	7294850	5728980	6932610	6892730	5543920	5543600
P51667	P51667	MLRV_MOUSE	Myl2	Myosin regulatory light chain 2, ventricular/cardiac muscle isoform	27834600	12959400	44754000	37659100	45187100	26210600	39562700	41117500
P51807	P51807	DYLT1_MOUSE	Dynlt1	Dynein light chain Tctex-type 1	124369	129422	124242	126301	121231	98967.9	101116	92201.2
P51830	P51830	ADCY9_MOUSE	Adcy9	Adenylate cyclase type 9	35328	25216.4	34648.4	39642.1	30251.4	24541.7	37979.4	27998.9
P51855	P51855	GSHB_MOUSE	Gss	Glutathione synthetase	392991	374345	357608	357175	339663	332417	391032	388045
P51859	P51859	HDGF_MOUSE	Hdgf	Hepatoma-derived growth factor	871340	751590	955572	847944	1189870	888369	1035400	870075
P51859;Q3UMU9;Q99JF8;Q9JMG7	Q99JF8;Q3UMU9;Q9JMG7;P51859	HDGF_MOUSE;HDGR2_MOUSE;HDGR3_MOUSE;PSIP1_MOUSE	Hdgf;Hdgfl2;Hdgfl3;Psip1	Hepatoma-derived growth factor	157180	139166	153093	123898	134002	108610	134083	172966
P51863	P51863	VA0D1_MOUSE	Atp6v0d1	V-type proton ATPase subunit d 1	319139	301699	152531	162685	333780	123263	263814	293840
P51881	P51881	ADT2_MOUSE	Slc25a5	ADP/ATP translocase 2	24850400	28020400	25123800	24876200	24476400	25714400	24212700	26359100
P51885	P51885	LUM_MOUSE	Lum	Lumican	4918630	5518440	4104990	3991770	5616860	4790750	4393810	5122960
P51910	P51910	APOD_MOUSE	Apod	Apolipoprotein D	43475.1	32238.9	52666.9	44937.2	56261.2	44860.7	16101.9	44407
P51912	P51912	AAAT_MOUSE	Slc1a5	Neutral amino acid transporter B(0)	42927.9	36977.7	5058.32	8705.74	17301.6	23441.9	10711	14230.1
P52196	P52196	THTR_MOUSE	Tst	Thiosulfate sulfurtransferase	2271380	1765640	1512260	1398740	1498910	1660390	1724060	1460920
P52293	P52293	IMA1_MOUSE	Kpna2	Importin subunit alpha-1	61734.9	66090	29452.6	74257.1	66661.3	74802.2	64006.1	37685.6
P52332	P52332	JAK1_MOUSE	Jak1	Tyrosine-protein kinase JAK1	70353.1	69645.5	55487.3	77829.9	78446.2	86238.5	80648.6	55516.9
P52430	P52430	PON1_MOUSE	Pon1	Serum paraoxonase/arylesterase 1	456262	501401	364112	311972	389943	414689	280456	287305
P52480	P52480	KPYM_MOUSE	Pkm	Pyruvate kinase PKM	51216200	45201400	51270000	49454600	51307700	50681000	55009700	49171000
P52480;P53657	P53657;P52480	KPYM_MOUSE;KPYR_MOUSE	Pklr;Pkm	Pyruvate kinase PKM	20570100	18859700	20638300	25200200	22539100	20960500	24939300	25928800
P52503	P52503	NDUS6_MOUSE	Ndufs6	NADH dehydrogenase [ubiquinone] iron-sulfur protein 6, mitochondrial	15005300	12533900	17203500	16652700	13787400	15927100	15978300	16786500
P52624	P52624	UPP1_MOUSE	Upp1	Uridine phosphorylase 1	11257.6	7770.72	16175.2	16484.8		9504.34
P52633	P52633	STAT6_MOUSE	Stat6	Signal transducer and transcription activator 6	45255.9	62813.2	35905.3		11809.4	51205.2	48571.1	33258.9
P52760	P52760	RIDA_MOUSE	Rida	2-iminobutanoate/2-iminopropanoate deaminase	233725	84363.3	280918	279200	259738	381745	296422	358024
P52825	P52825	CPT2_MOUSE	Cpt2	Carnitine O-palmitoyltransferase 2, mitochondrial	12895700	12163200	13543300	11515800	13982500	13044700	13889600	12110600
P52840	P52840	ST1A1_MOUSE	Sult1a1	Sulfotransferase 1A1	85881.8	89181.8	56291.5	60980.4	86723.2	65893.6	56031.5	52955.9
P53026	P53026	RL10A_MOUSE	Rpl10a	60S ribosomal protein L10a	1749680	1626650	778768	754659	772686	1430540	903983	961590
P53395	P53395	ODB2_MOUSE	Dbt	Lipoamide acyltransferase component of branched-chain alpha-keto acid dehydrogenase complex, mitochondrial	6920440	6023060	7556470	6715920	6593900	6463940	7035980	6222490
P53612	P53612	PGTB2_MOUSE	Rabggtb	Geranylgeranyl transferase type-2 subunit beta	357115	374151	387214	402008	378717	375458	397770	373008
P53657	P53657	KPYR_MOUSE	Pklr	Pyruvate kinase PKLR	26919.1	21397.8	20250.8	40727.7	13857.3	60322.7	32645.5	28279.7
P53702	P53702	CCHL_MOUSE	Hccs	Holocytochrome c-type synthase	943597	1014470	940960	1004050	937218	955090	1042300	1063950
P53808	P53808	PPCT_MOUSE	Pctp	Phosphatidylcholine transfer protein	359361					363778
P53810	P53810	PIPNA_MOUSE	Pitpna	Phosphatidylinositol transfer protein alpha isoform	748990	767720	721235	741766	738725	730867	776275	818698
P53811	P53811	PIPNB_MOUSE	Pitpnb	Phosphatidylinositol transfer protein beta isoform	250104	239640	259609	228881	249075	244074	243976	271728
P53986	P53986	MOT1_MOUSE	Slc16a1	Monocarboxylate transporter 1	3730010	3752210	3928150	3703970	3632520	3754650	3340620	3429840
P53994	P53994;P59279	RAB2A_MOUSE	Rab2a	Ras-related protein Rab-2A	2573620	2511570	2408070	2535310	2645450	2558840	2586930	2277300
P53995	P53995	APC1_MOUSE	Anapc1	Anaphase-promoting complex subunit 1	32834.2	30352	23384.8	35669.4	9949.85	33282.3	16714.7	21180.9
P53996	P53996	CNBP_MOUSE	Cnbp	Cellular nucleic acid-binding protein	145118	138458	141449	104630	144690	154436	134834	93901.9
P54071	P54071	IDHP_MOUSE	Idh2	Isocitrate dehydrogenase [NADP], mitochondrial	222800000	201513000	267279000	236444000	250728000	250581000	234475000	215808000
P54099	P54099	DPOG1_MOUSE	Polg	DNA polymerase subunit gamma-1	17959.5	20049.3	11968.9	22006.6	14649.9	21381.9	21289	9607.54
P54103	P54103	DNJC2_MOUSE	Dnajc2	DnaJ homolog subfamily C member 2	102590	77515.1	92059.2	95681.6	103932	89266.6	103241	87956
P54116	P54116	STOM_MOUSE	Stom	Stomatin	1856360	1442030	1523790	1622450	1871330	1748620	1531650	1414230
P54227	P54227;P55821	STMN1_MOUSE	Stmn1	Stathmin	125947	136695	160370	176775	177630	157471	145538	167357
P54265	P54265	DMPK_MOUSE	Dmpk	Myotonin-protein kinase	331200	398009	385551	434611	362514	397953	353838	328927
P54265;Q3UU96;Q7TT50	Q3UU96;Q7TT50;P54265	DMPK_MOUSE;MRCKA_MOUSE;MRCKB_MOUSE	Cdc42bpa;Cdc42bpb;Dmpk	Myotonin-protein kinase	115819	85179.7	161225	130202	60377.2	156800	140755	136614
P54310	P54310	LIPS_MOUSE	Lipe	Hormone-sensitive lipase	972357	1166690	424245	375984	478759	687509	449854	601825
P54726	P54726	RD23A_MOUSE	Rad23a	UV excision repair protein RAD23 homolog A	1022890	1199090	984477	1363880	1339400	1237990	1124720	1232930
P54726;P54728	P54726;P54728	RD23A_MOUSE;RD23B_MOUSE	Rad23a;Rad23b	UV excision repair protein RAD23 homolog A	637971	876826	1152290	894120	1481650	1426670	823990	667222
P54728	P54728	RD23B_MOUSE	Rad23b	UV excision repair protein RAD23 homolog B	1536260	1498480	1581570	1544320	1694380	1504490	1643120	1475090
P54729	P54729	NUB1_MOUSE	Nub1	NEDD8 ultimate buster 1	115916	113834	84184.8	127885	101723	119874	108582	124408
P54731	P54731	FAF1_MOUSE	Faf1	FAS-associated factor 1	517302	513210	586855	526268	533794	554685	561708	590431
P54775	P54775	PRS6B_MOUSE	Psmc4	26S proteasome regulatory subunit 6B	1955930	1884630	2067130	2153110	1872490	1946590	2037580	1954740
P54797	P54797	TNG2_MOUSE	Tango2	Transport and Golgi organization 2 homolog	810484	741670	916464	817100	928417	754002	741506	699366
P54822	P54822	PUR8_MOUSE	Adsl	Adenylosuccinate lyase	2503450	2496680	2505350	2545030	2676720	2499340	2513700	2433020
P54823	P54823	DDX6_MOUSE	Ddx6	Probable ATP-dependent RNA helicase DDX6	509644	519877	455822	440044	423507	495948	525350	461893
P54923	P54923	ADPRH_MOUSE	Adprh	[Protein ADP-ribosylarginine] hydrolase	479523	567960	552395	396844	502865	556729	458138	495243
P55065	P55065	PLTP_MOUSE	Pltp	Phospholipid transfer protein	38289.7	56318.4	39284.2		57272.1	58822.3		61259
P55096	P55096	ABCD3_MOUSE	Abcd3	ATP-binding cassette sub-family D member 3	1300710	1438150	1634100	1262480	1436640	1648950	1376770	1306460
P55258	P55258	RAB8A_MOUSE	Rab8a	Ras-related protein Rab-8A	129759	116479	116437	89014.3	96779.8	116368	125695	145576
P55258;P61027;P61028;P62821;Q9D1G1	P62821;P55258;Q8K386;Q9D1G1;P61028;Q9DD03;P61027	RAB10_MOUSE;RAB1A_MOUSE;RAB1B_MOUSE;RAB8A_MOUSE;RAB8B_MOUSE	Rab10;Rab1A;Rab1b;Rab8a;Rab8b	Ras-related protein Rab-8A	18006900	18118400	16394900	16504200	17753000	18196500	16680800	20143300
P55258;P61028	P55258;P61028	RAB8A_MOUSE;RAB8B_MOUSE	Rab8a;Rab8b	Ras-related protein Rab-8A	291077	215509	298364	198422	264495	290587	279774
P55258;P61028;P62821;Q9D1G1	P62821;P55258;Q9D1G1;P61028	RAB1A_MOUSE;RAB1B_MOUSE;RAB8A_MOUSE;RAB8B_MOUSE	Rab1A;Rab1b;Rab8a;Rab8b	Ras-related protein Rab-8A	82904.3	70297.3	91238.4	49577.8	69511	83149.5	75879.2	118903
P55264	P55264	ADK_MOUSE	Adk	Adenosine kinase	5061280	5344960	6126550	5322340	5624960	5040810	5465190	5229690
P55284	P55284	CADH5_MOUSE	Cdh5	Cadherin-5	29180.7	38364.9	30890.4	42578.4	44088	52121.4	58152.1	29089.3
P55292	P55292	DSC2_MOUSE	Dsc2	Desmocollin-2	147412	128522	131925	139970	171839	205613	181699	186452
P55302	P55302	AMRP_MOUSE	Lrpap1	Alpha-2-macroglobulin receptor-associated protein	438433	440437	380876	427512	429313	386503	446682	368356
P55772	P55772	ENTP1_MOUSE	Entpd1	Ectonucleoside triphosphate diphosphohydrolase 1	616574	578452	472411	578360	609978	545779	678566	509998
P55937	P55937	GOGA3_MOUSE	Golga3	Golgin subfamily A member 3	111638	161787	109273	124818	182100	141644	121645	148690
P56135	P56135	ATPK_MOUSE	Atp5mf	ATP synthase subunit f, mitochondrial	159046000	103623000	190565000	82952900	165453000	175789000	150431000	137785000
P56183	P56183	RRP1_MOUSE	Rrp1	Ribosomal RNA processing protein 1 homolog A	36681.3	37816.8	46385.7	17445.9	20836	37282.8	32007.7	29643.7
P56212	P56212	ARP19_MOUSE	Arpp19	cAMP-regulated phosphoprotein 19	79229.7		267052	296295	129298	164531	235402	263910
P56212;P60840	P56212;P60840	ARP19_MOUSE;ENSA_MOUSE	Arpp19;Ensa	cAMP-regulated phosphoprotein 19	232628		577301	544601	422116	371476	466873	477497
P56213	P56213	ALR_MOUSE	Gfer	FAD-linked sulfhydryl oxidase ALR	572263	471487	537815	589649	562717	465861	572738	547071
P56371	P56371	RAB4A_MOUSE	Rab4a	Ras-related protein Rab-4A	462523	431953	449172	278907	494319	298713	450133	328875
P56375	P56375	ACYP2_MOUSE	Acyp2	Acylphosphatase-2	6465150	6151760	8499270	8135210	8275450	7945670	8300400	8163520
P56376	P56376	ACYP1_MOUSE	Acyp1	Acylphosphatase-1	724043	717796	822027	846037	898864	749422	902747	930635
P56379	P56379	ATP68_MOUSE	Atp5mj	ATP synthase subunit ATP5MJ, mitochondrial	21005400	13669200	20217500	17372800	16002100	20506000	17875700	12843200
P56380	P56380	AP4A_MOUSE	Nudt2	Bis(5'-nucleosyl)-tetraphosphatase [asymmetrical]	1440420	1561600	1682830	1561960	1630440	1432110	1588450	1412400
P56382	P56382	ATP5E_MOUSE	Atp5f1e	ATP synthase subunit epsilon, mitochondrial	29477500	19612500	30486500	27311200	34909000	31547800	30838400	31996900
P56383;P56384;Q9CR84	P56384;P56383;Q9CR84	AT5G1_MOUSE;AT5G2_MOUSE;AT5G3_MOUSE	Atp5mc1;Atp5mc2;Atp5mc3	ATP synthase F(0) complex subunit C2, mitochondrial	6059.85	8559.4	14769.8	23987.9	9340.47	4367.69	14565.2	16324.1
P56391	P56391	CX6B1_MOUSE	Cox6b1	Cytochrome c oxidase subunit 6B1	31639200	5913880	14996900	22623700	15596400	19897700	25300700	19124700
P56392	P56392	CX7A1_MOUSE	Cox7a1	Cytochrome c oxidase subunit 7A1, mitochondrial	96632500	75665300	80225400	71266200	71408500	88129000	79936400	67777400
P56393	P56393	COX7B_MOUSE	Cox7b	Cytochrome c oxidase subunit 7B, mitochondrial	8766.71	5685.01	17263.6	5283.3	3710.22	8175.93	7991.13
P56394	P56394	COX17_MOUSE	Cox17	Cytochrome c oxidase copper chaperone	834046	306901	1983100	1488260	1482650	1005810	1152600	1286600
P56395	P56395	CYB5_MOUSE	Cyb5a	Cytochrome b5	5002350	4496770	3820510	3728510	4231260	4176130	3481180	3811760
P56399	P56399	UBP5_MOUSE	Usp5	Ubiquitin carboxyl-terminal hydrolase 5	3672920	3672530	3724570	3942230	3798250	3637710	3731560	3463330
P56400	P56400	GP1BB_MOUSE	Gp1bb	Platelet glycoprotein Ib beta chain	179436	41403.8	21178.7	11279.1	20362.3	155987		8303.2
P56480	P56480	ATPB_MOUSE	Atp5f1b	ATP synthase subunit beta, mitochondrial	691450000	662869000	801235000	728314000	819736000	737826000	745493000	689030000
P56501	P56501	UCP3_MOUSE	Ucp3	Mitochondrial uncoupling protein 3	1092040	1053980	1190360	974004	1108600	1219710	1242100	1097900
P56501;P70406	P70406;P56501	UCP2_MOUSE;UCP3_MOUSE	Ucp2;Ucp3	Mitochondrial uncoupling protein 3	735622	1549380	918510	850889	689192	1013110	890920	934002
P56528	P56528	CD38_MOUSE	Cd38	ADP-ribosyl cyclase/cyclic ADP-ribose hydrolase 1	314718	285428	443934	606492	310736	504764	405722	379369
P56546	P56546	CTBP2_MOUSE	Ctbp2	C-terminal-binding protein 2	242329	245018	155396	163165	189273	179029	185861	172158
P56564	P56564	EAA1_MOUSE	Slc1a3	Excitatory amino acid transporter 1		22321.7
P56565	P56565	S10A1_MOUSE	S100a1	Protein S100-A1	8963440	7740870	11280900	8165070	13474800	10231600	8705230	7072350
P56695	P56695	WFS1_MOUSE	Wfs1	Wolframin	1292240	1279820	1310760	1115850	1232860	1499280	1568570	1424720
P56812	P56812	PDCD5_MOUSE	Pdcd5	Programmed cell death protein 5	927743	636352	1029070	899373	1051710	955918	973552	1030600
P56959	P56959	FUS_MOUSE	Fus	RNA-binding protein FUS	633983	668250	737064	691692	747571	789940	638307	736125
P57080	P57080	UBP25_MOUSE	Usp25	Ubiquitin carboxyl-terminal hydrolase 25	14720.3	14081.4	15292.4	12163.6	21875.8	17168.4	23125.2	36864.9
P57716	P57716	NICA_MOUSE	Ncstn	Nicastrin	156764	116434	158050	137690	164727	152938	150722	155063
P57746	P57746	VATD_MOUSE	Atp6v1d	V-type proton ATPase subunit D	108501	134453	99879.2	104343	138396	99815.1	78457.9	89217.7
P57759	P57759	ERP29_MOUSE	Erp29	Endoplasmic reticulum resident protein 29	839861	729363	718421	838226	777735	823658	821534	734188
P57776	P57776	EF1D_MOUSE	Eef1d	Elongation factor 1-delta	4577510	4694470	4305670	4689040	4149880	4318600	4861450	3618530
P57780	P57780	ACTN4_MOUSE	Actn4	Alpha-actinin-4	1029280	1084200	816170	600176	723871	918794	793787	736315
P57780;Q7TPR4	Q7TPR4;P57780	ACTN1_MOUSE;ACTN4_MOUSE	Actn1;Actn4	Alpha-actinin-4	1287860	1513910	1014090	697269	883507	1263070	995468	903174
P57780;Q7TPR4;Q9JI91	Q7TPR4;P57780;Q9JI91;O88990	ACTN1_MOUSE;ACTN2_MOUSE;ACTN4_MOUSE	Actn1;Actn2;Actn4	Alpha-actinin-4	2173670	2700550	2355940	1944040	2054680	2401350	1958090	2224310
P57780;Q9JI91	P57780;Q9JI91	ACTN2_MOUSE;ACTN4_MOUSE	Actn2;Actn4	Alpha-actinin-4	672384	788400	1018530	763898	691435	734515	846656	753166
P58021	P58021	TM9S2_MOUSE	Tm9sf2	Transmembrane 9 superfamily member 2	661200	626376	644548	726633	692566	706859	752451	515639
P58059	P58059	RT21_MOUSE	Mrps21	28S ribosomal protein S21, mitochondrial	734785	837129	552129	599923	599506	595106	567416	532978
P58064	P58064	RT06_MOUSE	Mrps6	28S ribosomal protein S6, mitochondrial	635802	782074	749146	568480	601186	616695	600295	548390
P58137	P58137	ACOT8_MOUSE	Acot8	Acyl-coenzyme A thioesterase 8	214176	167765	530764	297742	251841	455991	256160	217114
P58252	P58252	EF2_MOUSE	Eef2	Elongation factor 2	7596070	7640820	7549260	7752830	7105230	7435070	7440900	7281060
P58281	P58281	OPA1_MOUSE	Opa1	Dynamin-like 120 kDa protein, mitochondrial	5433890	5324840	5579190	5081680	5571030	5089860	5575630	4834540
P58389	P58389	PTPA_MOUSE	Ptpa	Serine/threonine-protein phosphatase 2A activator	1914270	1526840	1700820	1744250	1878830	1768420	1801680	2145290
P58404	P58404	STRN4_MOUSE	Strn4	Striatin-4	115984	168749	122834	125487	152005	148308	132536	126033
P58742	P58742	AAAS_MOUSE	Aaas	Aladin	38155.1	71540.5		66181.8	24435	51376.2	40908.4	63003.6
P58771	P58771	TPM1_MOUSE	Tpm1	Tropomyosin alpha-1 chain	84370700	79428200	146084000	104688000	146952000	97454300	102910000	109230000
P58771;P58774	P58774;P58771	TPM1_MOUSE;TPM2_MOUSE	Tpm1;Tpm2	Tropomyosin alpha-1 chain	25986400	23361500	43876800	30867800	43789100	26116300	31753700	27388300
P58774	P58774	TPM2_MOUSE	Tpm2	Tropomyosin beta chain	4860510	4821200	2495090	2976200	4201620	4058730	2435660	3775870
P58871	P58871	TB182_MOUSE	Tnks1bp1	182 kDa tankyrase-1-binding protein	1081660	1038250	862668	1117640	950588	1040280	1148820	893912
P59017	P59017	B2L13_MOUSE	Bcl2l13	Bcl-2-like protein 13	1670200	1390680	1812060	1581290	1715040	1516770	1610660	1465310
P59041	P59041	DJC30_MOUSE	Dnajc30	DnaJ homolog subfamily C member 30, mitochondrial	565950	419391	529867	633576	510224	366587	489754	466272
P59266	P59266	FITM2_MOUSE	Fitm2	Acyl-coenzyme A diphosphatase FITM2	1459500	1589230	1690840	1471870	1811790	1329180	1702180	1297240
P59325	P59325	IF5_MOUSE	Eif5	Eukaryotic translation initiation factor 5	773105	747136	769585	772420	776385	734214	790164	776884
P59481	P59481	LMA2L_MOUSE	Lman2l	VIP36-like protein	50423.2	50537.2	63890.6	50357.3	69197	74459.7	48264.9	70355.5
P59672	P59672	ANS1A_MOUSE	Anks1a	Ankyrin repeat and SAM domain-containing protein 1A	315728	300824	328324	263174	306663	341709	345216	298631
P59913	P59913	PCMD1_MOUSE	Pcmtd1	Protein-L-isoaspartate O-methyltransferase domain-containing protein 1	159689	136261	199355	164691	174323	158563	183841	190301
P59999	P59999	ARPC4_MOUSE	Arpc4	Actin-related protein 2/3 complex subunit 4	3456360	3288140	3371270	3481170	3423630	3673090	3246960	3445280
P60060	P60060	SC61G_MOUSE	Sec61g	Protein transport protein Sec61 subunit gamma	232050	91554.7	19367.2	116005	92784	91825.9	140495	85404.8
P60122	P60122	RUVB1_MOUSE	Ruvbl1	RuvB-like 1	490961	472714	458999	486993	499550	517018	443601	449088
P60229	P60229	EIF3E_MOUSE	Eif3e	Eukaryotic translation initiation factor 3 subunit E	1283270	1154760	1201200	1140940	1183860	1223480	1170380	1051730
P60335	P60335	PCBP1_MOUSE	Pcbp1	Poly(rC)-binding protein 1	3637640	3622000	3254840	3559690	3700810	3548870	3579630	3600950
P60335;Q61990	P60335;P57722;Q61990	PCBP1_MOUSE;PCBP2_MOUSE	Pcbp1;Pcbp2	Poly(rC)-binding protein 1	2212140	2159460	2207490	2120780	2365540	2132460	2209970	2267790
P60521	Q9DCD6;Q8R3R8;P60521	GBRL2_MOUSE	Gabarapl2	Gamma-aminobutyric acid receptor-associated protein-like 2	186117	99115.3	156252	232030	141635	195370	80836.9	124939
P60603	P60603	ROMO1_MOUSE	Romo1	Reactive oxygen species modulator 1	700019	883214	663679	618037	580281	876599	758854	331515
P60605	P60605	UB2G2_MOUSE	Ube2g2	Ubiquitin-conjugating enzyme E2 G2	85701	56948.2	74381.7	93961.3	89983.3	145355	125248	137476
P60670	P60670	NPL4_MOUSE	Nploc4	Nuclear protein localization protein 4 homolog	399350	454956	317360	358447	390505	342284	386853	302446
P60710;P63260	P63260;P60710	ACTB_MOUSE;ACTG_MOUSE	Actb;Actg1	Actin, cytoplasmic 1	33920000	26765800	21888800	22563900	28207400	25887500	25052400	21463300
P60762	P60762	MO4L1_MOUSE	Morf4l1	Mortality factor 4-like protein 1			10857.6	24626.6	15561.1	10855.6	18322.3
P60766	P60766	CDC42_MOUSE	Cdc42	Cell division control protein 42 homolog	4398740	4238520	4645960	3578620	3986860	4694280	3349030	3655680
P60766;P63001;P84096	Q05144;P63001;Q8R527;P60764;Q9ER71;P84096;P60766	CDC42_MOUSE;RAC1_MOUSE;RHOG_MOUSE	Cdc42;Rac1;Rhog	Cell division control protein 42 homolog		19655.4	12048.2		28036.4	32552.8
P60840	P60840	ENSA_MOUSE	Ensa	Alpha-endosulfine	5176.93		53670.1	36823.4	64505.6	44251.6	43376	29524.9
P60843	P60843	IF4A1_MOUSE	Eif4a1	Eukaryotic initiation factor 4A-I	2780940	2425620	2893810	2773740	2693050	2484780	2566020	2695620
P60867	P60867	RS20_MOUSE	Rps20	40S ribosomal protein S20	1248110	1001220	446035	374177	434680	490561	521135	676554
P60904	P60904	DNJC5_MOUSE	Dnajc5	DnaJ homolog subfamily C member 5	101004	118972	171278	117868	99205.3	89840.4	108545	102942
P61014	P61014	PPLA_MOUSE	Pln	Cardiac phospholamban	94336900	94558600	90759900	97985100	95261400	99456400	96199700	116145000
P61021	P61021	RAB5B_MOUSE	Rab5b	Ras-related protein Rab-5B	1639110	1603870	1570840	1571640	1577060	1581700	1736880	1401680
P61022	P61022	CHP1_MOUSE	Chp1	Calcineurin B homologous protein 1	597167	504861	523011	469006	516311	602395	503479	537497
P61027	P61027	RAB10_MOUSE	Rab10	Ras-related protein Rab-10	3370050	3955580	4109430	2798770	3287000	3698460	3085300	3666070
P61028	P61028	RAB8B_MOUSE	Rab8b	Ras-related protein Rab-8B	221826	211105	210404	193069	225074	227640	237003	215554
P61079;P62838	P61079;P61080;P62838	UB2D2_MOUSE;UB2D3_MOUSE	Ube2d2;Ube2d3	Ubiquitin-conjugating enzyme E2 D3	173926	162592	162971	181890	161553	197622	253707	173074
P61079;P62838;Q6ZWY6	P61079;Q6ZWY6;P62838	U2D2B_MOUSE;UB2D2_MOUSE;UB2D3_MOUSE	Ube2d2;Ube2d2b;Ube2d3	Ubiquitin-conjugating enzyme E2 D3	1551010	1868220	1597040	1965780	1809620	1850600	1846140	1070530
P61082	P61082	UBC12_MOUSE	Ube2m	NEDD8-conjugating enzyme Ubc12	934527	1060110	1187050	1015220	1045670	1100080	1039760	1181860
P61087	P61087	UBE2K_MOUSE	Ube2k	Ubiquitin-conjugating enzyme E2 K	1805750	1871850	1817020	1793980	1963280	1741210	1970360	1760660
P61089	P61089	UBE2N_MOUSE	Ube2n	Ubiquitin-conjugating enzyme E2 N	13987300	11100600	14190200	15214100	14294700	13351500	14235600	14232800
P61148	P61148	FGF1_MOUSE	Fgf1	Fibroblast growth factor 1	1205400	1078980	1356400	1231910	1190850	1114690	1183230	1078950
P61161	P61161	ARP2_MOUSE	Actr2	Actin-related protein 2	3359860	3289610	2883420	2991530	2959770	3112630	3153420	2845010
P61164	P61164	ACTZ_MOUSE	Actr1a	Alpha-centractin	906292	758489	753717	883470	994861	821470	914131	712692
P61164;Q8R5C5	P61164;Q8R5C5	ACTY_MOUSE;ACTZ_MOUSE	Actr1a;Actr1b	Alpha-centractin	878093	863513	1109420	899504	1040590	923995	996479	863684
P61202	P61202	CSN2_MOUSE	Cops2	COP9 signalosome complex subunit 2	1036660	1418680	1608310	1770020	1325340	1539740	1457970	1659580
P61211	P61211	ARL1_MOUSE	Arl1	ADP-ribosylation factor-like protein 1	1221600	1113770	1257690	1481470	1107090	1313750	1250790	1314600
P61222	P61222	ABCE1_MOUSE	Abce1	ATP-binding cassette sub-family E member 1	697700	900315	847757	889769	685902	878076	796527	998529
P61226	P61226	RAP2B_MOUSE	Rap2b	Ras-related protein Rap-2b	67031.4	99552.9	56578.3	122395	103965	125864	98488.5	90300.6
P61226;Q80ZJ1;Q8BU31	Q80ZJ1;Q8BU31;P61226	RAP2A_MOUSE;RAP2B_MOUSE;RAP2C_MOUSE	Rap2a;Rap2b;Rap2c	Ras-related protein Rap-2b	106550	254639	184360	182798	58417.9	207089	224590	219972
P61255	P61255	RL26_MOUSE	Rpl26	60S ribosomal protein L26	1541140	1535970	438003	551679	627530	1185720	497290	759881
P61290	P61290	PSME3_MOUSE	Psme3	Proteasome activator complex subunit 3	229282	190720	238058	262788	242757	223447	256186	267146
P61327;Q9CQL1	P61327;Q9CQL1	MGN2_MOUSE;MGN_MOUSE	Magoh;Magohb	Protein mago nashi homolog	57656.7	11685.6	64948.3		56516.1	49411.3	29616.7	34807.1
P61358	P61358	RL27_MOUSE	Rpl27	60S ribosomal protein L27	2162330	2008880	638632	722559	972385	1528240	699065	836575
P61600	P61600	NAA20_MOUSE	Naa20	N-alpha-acetyltransferase 20	385490	394490	291487	374031	363183	316508	372252	329430
P61620	Q9JLR1;P61620	S61A1_MOUSE	Sec61a1	Protein transport protein Sec61 subunit alpha isoform 1	326967	343108	272307	318658	277499	300030	299780	277361
P61620;Q9JLR1	Q9JLR1;P61620	S61A1_MOUSE;S61A2_MOUSE	Sec61a1;Sec61a2	Protein transport protein Sec61 subunit alpha isoform 1	710294	864010	574696	560635	704609	758409	587004	523713
P61750	P61750	ARF4_MOUSE	Arf4	ADP-ribosylation factor 4	506689	309020	327206	426260	404504	451308	401179	425138
P61750;P84084	P61750;P84084	ARF4_MOUSE;ARF5_MOUSE	Arf4;Arf5	ADP-ribosylation factor 4	19004300	14404300	17112500	18136100	18263600	18276500	17543500	20747300
P61759	P61759	PFD3_MOUSE	Vbp1	Prefoldin subunit 3	626037	492873	601021	596830	563840	622525	610437	534413
P61804	P61804	DAD1_MOUSE	Dad1	Dolichyl-diphosphooligosaccharide--protein glycosyltransferase subunit DAD1	476129	603389	298144	331831	330617	396739	389884	422931
P61922	P61922	GABT_MOUSE	Abat	4-aminobutyrate aminotransferase, mitochondrial	687261	1061850	902782	1014850	937254	834767	747301	894458
P61924	P61924	COPZ1_MOUSE	Copz1	Coatomer subunit zeta-1	632241	626761	578922	506536	601194	567012	613601	614594
P61957	P61957	SUMO2_MOUSE	Sumo2	Small ubiquitin-related modifier 2	49658.5	38470.3	36159.4	38763	36401	42713.7	46257.9	27217.7
P61957;Q9Z172	Q9Z172;P61957	SUMO2_MOUSE;SUMO3_MOUSE	Sumo2;Sumo3	Small ubiquitin-related modifier 2	1144210	963887	1230300	1327530	1302000	1155180	1316900	1072760
P61961	P61961	UFM1_MOUSE	Ufm1	Ubiquitin-fold modifier 1	1311980	711354	2116410	1854890	836328	1547270	1466390	864311
P61963	P61963	DCAF7_MOUSE	Dcaf7	DDB1- and CUL4-associated factor 7	156738	133324		61952.7	66451.5	47823.6	69228.6	187751
P61971	P61971	NTF2_MOUSE	Nutf2	Nuclear transport factor 2	2756550	3092830	2887940	3155190	3406550	2316980	2960180	2706190
P61979	P61979	HNRPK_MOUSE	Hnrnpk	Heterogeneous nuclear ribonucleoprotein K	5476650	4581480	5253020	5008540	5303140	5544420	4938380	4958960
P61982	P61982	1433G_MOUSE	Ywhag	14-3-3 protein gamma	12916200	13263100	13015200	13022500	13546800	12096700	11691600	10471600
P61982;P62259;P63101;P68254;P68510;Q9CQV8	P68510;P62259;Q9CQV8;O70456;P63101;P68254;P61982	1433B_MOUSE;1433E_MOUSE;1433F_MOUSE;1433G_MOUSE;1433T_MOUSE;1433Z_MOUSE	Ywhab;Ywhae;Ywhag;Ywhah;Ywhaq;Ywhaz	14-3-3 protein gamma	31754900	34791300	33914300	31984600	33764400	32523800	33908700	35042400
P61982;P68254;P68510;Q9CQV8	P68510;Q9CQV8;P68254;P61982	1433B_MOUSE;1433F_MOUSE;1433G_MOUSE;1433T_MOUSE	Ywhab;Ywhag;Ywhah;Ywhaq	14-3-3 protein gamma	5693800	6337780	5666850	4973110	6130330	5845300	5577160	7620700
P61982;P68510	P68510;P61982	1433F_MOUSE;1433G_MOUSE	Ywhag;Ywhah	14-3-3 protein gamma	100419	90728.6	98827.4	119202	69251.3	98451.6	85460.6	92106.6
P61982;Q9CQV8	Q9CQV8;P61982	1433B_MOUSE;1433G_MOUSE	Ywhab;Ywhag	14-3-3 protein gamma	4354960	3833730	4364550	4691390	4766750	3886660	3626780	2775290
P62069	P62069;Q9D9M2	UBP46_MOUSE	Usp46	Ubiquitin carboxyl-terminal hydrolase 46	145626	118717	115029	89101.6	109330	77443.2	155362	93156
P62071	P62071	RRAS2_MOUSE	Rras2	Ras-related protein R-Ras2	705810	753434	867558	779256	807003	787662	720492	881696
P62073	P62073	TIM10_MOUSE	Timm10	Mitochondrial import inner membrane translocase subunit Tim10	838123	564620	1212700	1160520	1167040	1022330	1033210	1209920
P62075	P62075	TIM13_MOUSE	Timm13	Mitochondrial import inner membrane translocase subunit Tim13	6523360	4254110	9465620	9239570	8710000	7993280	8694200	9082480
P62077	P62077	TIM8B_MOUSE	Timm8b	Mitochondrial import inner membrane translocase subunit Tim8 B	470219	309487	690064	677375	695061	508277	636770	484434
P62082	P62082	RS7_MOUSE	Rps7	40S ribosomal protein S7	3180360	2590780	1980280	1712180	1579470	2601640	1875290	2480840
P62137	P62137	PP1A_MOUSE	Ppp1ca	Serine/threonine-protein phosphatase PP1-alpha catalytic subunit	1234390	1226000	1301680	1252480	1177500	1293570	1384050	855756
P62137;P62141;P63087	P63087;P62141;P62137	PP1A_MOUSE;PP1B_MOUSE;PP1G_MOUSE	Ppp1ca;Ppp1cb;Ppp1cc	Serine/threonine-protein phosphatase PP1-alpha catalytic subunit	1728440	1724100	2092290	1977240	1581590	1743680	1937960	1432140
P62141	P62141	PP1B_MOUSE	Ppp1cb	Serine/threonine-protein phosphatase PP1-beta catalytic subunit	1891190	1754600	1942680	1425240	909427	1767090	1147990	891935
P62192	P62192	PRS4_MOUSE	Psmc1	26S proteasome regulatory subunit 4	2238360	2174130	2091150	2108680	1938270	2210080	2163250	2035950
P62196	P62196	PRS8_MOUSE	Psmc5	26S proteasome regulatory subunit 8	2025540	1889710	1862890	1953280	1967940	1850510	2053920	1761440
P62242	P62242	RS8_MOUSE	Rps8	40S ribosomal protein S8	2956680	2715960	770285	1050980	1091420	1943950	736908	1522850
P62245	P62245	RS15A_MOUSE	Rps15a	40S ribosomal protein S15a	2581190	2152390	1080610	1039330	1539920	1866970	862493	1451030
P62254	P62254	UB2G1_MOUSE	Ube2g1	Ubiquitin-conjugating enzyme E2 G1	262663	223836	237442	271898	222718	241124	221387	226749
P62259	P62259	1433E_MOUSE	Ywhae	14-3-3 protein epsilon	12422300	12552700	12196000	11873800	12075500	11715700	12233900	10071300
P62264	P62264	RS14_MOUSE	Rps14	40S ribosomal protein S14	3062910	2278450	1274260	1519340	1338970	2375060	1757170	2047160
P62267	P62267	RS23_MOUSE	Rps23	40S ribosomal protein S23	8324810	6138510	4715120	3297580	4655570	7112270	2522880	6161760
P62270	P62270	RS18_MOUSE	Rps18	40S ribosomal protein S18	3813340	3526660	1447960	1611960	1764470	2649850	1600930	2264050
P62274	P62274	RS29_MOUSE	Rps29	40S ribosomal protein S29	164958	69314	79534.4	43678.5		137392	53199	119619
P62281	P62281	RS11_MOUSE	Rps11	40S ribosomal protein S11	475901	398851	209004	156377	155086	412666	169784	297402
P62301	P62301	RS13_MOUSE	Rps13	40S ribosomal protein S13	2197560	2007020	569111	660028	816843	1533530	558675	995311
P62305	P62305	RUXE_MOUSE	Snrpe	Small nuclear ribonucleoprotein E	1054230	1060740	1164290	1217120	1180900	1439830	1080930	1053880
P62309	P62309	RUXG_MOUSE	Snrpg	Small nuclear ribonucleoprotein G	588776	518228	511369	613342	558341	656235	626742	710513
P62311	P62311	LSM3_MOUSE	Lsm3	U6 snRNA-associated Sm-like protein LSm3	791343	921064	917455	963837	944225	974632	926141	802475
P62313	P62313	LSM6_MOUSE	Lsm6	U6 snRNA-associated Sm-like protein LSm6	169218	209436	140556	196847	162522	211305	183306	119007
P62315	P62315	SMD1_MOUSE	Snrpd1	Small nuclear ribonucleoprotein Sm D1	183602	132589	188070	145794	176371	300694	232497	143448
P62317	P62317	SMD2_MOUSE	Snrpd2	Small nuclear ribonucleoprotein Sm D2	658292	769507	719091	721423	774066	876437	761384	727426
P62320	P62320	SMD3_MOUSE	Snrpd3	Small nuclear ribonucleoprotein Sm D3	692236	747552	673692	797095	729306	821379	823847	533637
P62331	P62331	ARF6_MOUSE	Arf6	ADP-ribosylation factor 6	764996	498636	629619	642879	659375	625632	567334	581370
P62334	P62334	PRS10_MOUSE	Psmc6	26S proteasome regulatory subunit 10B	1782080	1558730	1680720	1707460	1703650	1633500	1799560	1560500
P62342	P62342	SELT_MOUSE	Selenot	Thioredoxin reductase-like selenoprotein T	450545	488675	282741	258838	425324	394374	424105	425291
P62492	P62492	RB11A_MOUSE	Rab11a	Ras-related protein Rab-11A	503978	466150	405426	425045	514924	410139	450617	296591
P62500	P62500	T22D1_MOUSE	Tsc22d1	TSC22 domain family protein 1	407872	399440	584577	442490	455853	445456	275613	700755
P62627	P62627	DLRB1_MOUSE	Dynlrb1	Dynein light chain roadblock-type 1	971904	734836	1155180	1217350	1158340	1179920	1044370	1321410
P62631	P62631	EF1A2_MOUSE	Eef1a2	Elongation factor 1-alpha 2	25283500	24591100	27996700	23610000	26365400	27400700	24716200	21359900
P62700	P62700	YPEL5_MOUSE	Ypel5	Protein yippee-like 5	28615.2	23925.8	25253.3	52242.6	30922.8	42130.5	29180.7
P62702	P62702	RS4X_MOUSE	Rps4x	40S ribosomal protein S4, X isoform	1552810	1200210	616581	759221	731306	1197650	732301	841016
P62715;P63330	P63330;P62715	PP2AA_MOUSE;PP2AB_MOUSE	Ppp2ca;Ppp2cb	Serine/threonine-protein phosphatase 2A catalytic subunit beta isoform	3980030	4511480	5397200	4229410	4561930	4627460	3844090	4533950
P62717	P62717	RL18A_MOUSE	Rpl18a	60S ribosomal protein L18a	684767	535096	156309	222744	271820	596824	259600	356487
P62743	P62743	AP2S1_MOUSE	Ap2s1	AP-2 complex subunit sigma	2022530	1730760	1613620	1787570	1708940	1736650	1724210	1635980
P62746	P62746	RHOB_MOUSE	Rhob	Rho-related GTP-binding protein RhoB		116405	57254.3			107192		23359.3
P62746;Q62159;Q9QUI0	Q9QUI0;Q62159;P62746	RHOA_MOUSE;RHOB_MOUSE;RHOC_MOUSE	Rhoa;Rhob;Rhoc	Rho-related GTP-binding protein RhoB	358409	190252	260499	125194	322546	283592	203932	257474
P62748	P62748	HPCL1_MOUSE	Hpcal1	Hippocalcin-like protein 1	304642	171031	275866	272482	271350	304384	327717	351613
P62748;Q91X97	Q91X97;P84075;P62748	HPCL1_MOUSE;NCALD_MOUSE	Hpcal1;Ncald	Hippocalcin-like protein 1	29512.3	25932.9	34827.1	23621	37571.1	55323.9	37309.3	43962.6
P62751	P62751	RL23A_MOUSE	Rpl23a	60S ribosomal protein L23a	1488390	1105820	485905	606898	544570	1071740	549471	533621
P62754	P62754	RS6_MOUSE	Rps6	40S ribosomal protein S6	3292080	3297060	1066610	1372560	1372070	2341060	1287710	1941760
P62774	P62774	MTPN_MOUSE	Mtpn	Myotrophin	447828	446828	506385	582186	495207	520781	659485	421545
P62806	P62806	H4_MOUSE	H4c1	Histone H4	11497900	11517100	16861800	15072400	17924300	17074600	16538600	12959000
P62814	P62814	VATB2_MOUSE	Atp6v1b2	V-type proton ATPase subunit B, brain isoform	895296	904510	782819	793585	834155	848577	817731	794080
P62821	P62821	RAB1A_MOUSE	Rab1A	Ras-related protein Rab-1A	1018970	913795	1035550	881768	1152800	995196	1000640	748230
P62821;Q9D1G1	P62821;Q9D1G1	RAB1A_MOUSE;RAB1B_MOUSE	Rab1A;Rab1b	Ras-related protein Rab-1A	2490980	3012660	2332710	2722250	2897800	2874960	2940440	2536950
P62827	P62827	RAN_MOUSE	Ran	GTP-binding nuclear protein Ran	6773050	3411690	9618050	8918940	8827480	9090060	8720800	7514380
P62830	P62830	RL23_MOUSE	Rpl23	60S ribosomal protein L23	5417370	4375310	2668150	3060860	2844590	3962310	3173220	3681250
P62835	P62835	RAP1A_MOUSE	Rap1a	Ras-related protein Rap-1A	1440920	1081860	1119340	1170410	1009630	994944	1307090	775505
P62835;Q99JI6	P62835;Q99JI6	RAP1A_MOUSE;RAP1B_MOUSE	Rap1a;Rap1b	Ras-related protein Rap-1A	8767270	7457630	7939890	7507170	7072990	9182790	8272710	7885930
P62843	P62843	RS15_MOUSE	Rps15	40S ribosomal protein S15	996653	778118	463135	390005	431154	805990	351633	613282
P62849	P62849	RS24_MOUSE	Rps24	40S ribosomal protein S24	2906290	1657420	1085260	1222120	1277100	2053200	1229490	1716360
P62852	P62852	RS25_MOUSE	Rps25	40S ribosomal protein S25	4949930	4203250	2160840	2465640	2742300	3374850	1958740	3093860
P62855	P62855	RS26_MOUSE	Rps26	40S ribosomal protein S26	2542570	2362950	998492	1616290	1455510	1764900	1502090	1862610
P62858	P62858	RS28_MOUSE	Rps28	40S ribosomal protein S28	2683410	2035120	1970360	1521300	1919870	2167600	1573180	2037120
P62862	P62862	RS30_MOUSE	Fau	40S ribosomal protein S30	1965390	1664330	612637	395691	820216	1127160		793146
P62869	P62869	ELOB_MOUSE	Elob	Elongin-B	2388940	2471900	2756950	2675910	2013000	2455300	2506650	2502250
P62874	P62874	GBB1_MOUSE	Gnb1	Guanine nucleotide-binding protein G(I)/G(S)/G(T) subunit beta-1	462892	486935	410606	347572	334147	520424	408306	395663
P62874;P62880	P62880;P62874	GBB1_MOUSE;GBB2_MOUSE	Gnb1;Gnb2	Guanine nucleotide-binding protein G(I)/G(S)/G(T) subunit beta-1	959389	697614	751583	715480	771587	995764	726402	547424
P62880	P62880	GBB2_MOUSE	Gnb2	Guanine nucleotide-binding protein G(I)/G(S)/G(T) subunit beta-2	749289	899003	1078850	637828	736007	832122	571344	622751
P62889	P62889	RL30_MOUSE	Rpl30	60S ribosomal protein L30	627030	512232	416743	325114	527097	513696	331768	396388
P62892	P62892	RL39_MOUSE	Rpl39	60S ribosomal protein L39	224933	139221	33511.2			124020		37218.4
P62897	P62897	CYC_MOUSE	Cycs	Cytochrome c, somatic	114606000	96643000	132600000	117575000	123898000	116244000	125570000	125284000
P62900	P62900	RL31_MOUSE	Rpl31	60S ribosomal protein L31	1989830	1977760	596256	596685	834134	1444460	621042	1154900
P62908	P62908	RS3_MOUSE	Rps3	40S ribosomal protein S3	3701140	3223070	1540970	1709240	2003060	2675230	1681840	2236330
P62911	P62911	RL32_MOUSE	Rpl32	60S ribosomal protein L32	1355810	1019570	133016			604574	348997	380539
P62918	P62918	RL8_MOUSE	Rpl8	60S ribosomal protein L8	2480780	2142470	697312	690499	579972	1599050	718591	1193650
P62932	P62932	FBX40_MOUSE	Fbxo40	F-box only protein 40	288452	280587	323795	337153	286170	271089	292203	256750
P62960	P62960	YBOX1_MOUSE	Ybx1	Y-box-binding protein 1	1549480	1552440	1145960	1083010	1382680	1250860	1077200	1552710
P62960;Q9JKB3;Q9Z2C8	Q9JKB3;Q9Z2C8;P62960	YBOX1_MOUSE;YBOX2_MOUSE;YBOX3_MOUSE	Ybx1;Ybx2;Ybx3	Y-box-binding protein 1	250825	149812	174400	97326.9	44254.5	68364.1	168484	74147.4
P62962	P62962	PROF1_MOUSE	Pfn1	Profilin-1	15501000	11873800	14759100	12607400	12709700	14935000	12989600	11991400
P63001	Q05144;P63001;P60764	RAC1_MOUSE	Rac1	Ras-related C3 botulinum toxin substrate 1	6950160	6250040	5609600	6350620	6046110	6413710	5823390	6188840
P63002	P63002	TLE5_MOUSE	Tle5	TLE family member 5	21123.1	25644.5	13859.9	29867.5	30955.7	19390.7	29387.1
P63005	P63005	LIS1_MOUSE	Pafah1b1	Platelet-activating factor acetylhydrolase IB subunit beta	1062830	1055520	970360	961309	808388	934049	1036090	900340
P63011	P63011	RAB3A_MOUSE	Rab3a	Ras-related protein Rab-3A	1472680	1409310	1261150	1461090	1354080	1321980	1378500	1431670
P63017	P63017	HSP7C_MOUSE	Hspa8	Heat shock cognate 71 kDa protein	28218500	30077900	29837300	29189900	29804900	29658500	29649900	29007400
P63024	P63024	VAMP3_MOUSE	Vamp3	Vesicle-associated membrane protein 3	733944	524436	626547	548006	820855	653667	707868	483266
P63024;P63044	P63044;P63024	VAMP2_MOUSE;VAMP3_MOUSE	Vamp2;Vamp3	Vesicle-associated membrane protein 3	944437	891576	860557	870010	1071810	851361	824639	914264
P63028	P63028	TCTP_MOUSE	Tpt1	Translationally-controlled tumor protein	2627310	2605380	2478890	2277480	2765780	2708360	2509240	2309760
P63030	P63030	MPC1_MOUSE	Mpc1	Mitochondrial pyruvate carrier 1	9925330	8473370	10412700	8883190	12547600	11656900	9421010	10275100
P63037	P63037	DNJA1_MOUSE	Dnaja1	DnaJ homolog subfamily A member 1	117353	98802.3	86690.9	78781.4	87097	96089.6	74137.5	74882.1
P63038	P63038	CH60_MOUSE	Hspd1	60 kDa heat shock protein, mitochondrial	62346700	56471600	70171400	62846600	64047900	61407300	64630600	65704300
P63073	P63073	IF4E_MOUSE	Eif4e	Eukaryotic translation initiation factor 4E	365181	371749	473210	321000	432511	429234	385803	349417
P63085	P63085	MK01_MOUSE	Mapk1	Mitogen-activated protein kinase 1	823775	721332	739411	829867	708569	790552	782405	707564
P63085;Q63844	Q61532;Q63844;P63085;Q6P5G0	MK01_MOUSE;MK03_MOUSE	Mapk1;Mapk3	Mitogen-activated protein kinase 1	479406	487312	479962	436726	397827	489950	390707	321498
P63094;Q6R0H7	Q6R0H7;P63094	GNAS1_MOUSE;GNAS2_MOUSE	Gnas	Guanine nucleotide-binding protein G(s) subunit alpha isoforms short	1468180	1421750	1382060	1399230	1580460	1683880	1331160	1342920
P63101	P63101	1433Z_MOUSE	Ywhaz	14-3-3 protein zeta/delta	5239070	5383210	4644920	3925490	4801250	4784870	4926820	4445040
P63101;P68254;Q9CQV8	Q9CQV8;P63101;P68254	1433B_MOUSE;1433T_MOUSE;1433Z_MOUSE	Ywhab;Ywhaq;Ywhaz	14-3-3 protein zeta/delta	1348520	1238060	1096470	1233080	996216	1280630	1220860	1236690
P63101;Q9CQV8	Q9CQV8;P63101	1433B_MOUSE;1433Z_MOUSE	Ywhab;Ywhaz	14-3-3 protein zeta/delta	111549		151147	146258	73058.3		29878.7	126084
P63147	P63147	UBE2B_MOUSE	Ube2b	Ubiquitin-conjugating enzyme E2 B	551694	364685	537153	530633	577210	464212	586794	557621
P63158	P63158	HMGB1_MOUSE	Hmgb1	High mobility group protein B1	988428	701457	1034680	925383	887433	970166	920532	1236430
P63168	P63168	DYL1_MOUSE	Dynll1	Dynein light chain 1, cytoplasmic	354135	322747	187322	248764	314865	226106	279068	254281
P63168;Q9D0M5	Q9D0M5;P63168	DYL1_MOUSE;DYL2_MOUSE	Dynll1;Dynll2	Dynein light chain 1, cytoplasmic	275922	81633.4	762335	643727	211336	689348	293134	563175
P63242	Q8BGY2;P63242	IF5A1_MOUSE	Eif5a	Eukaryotic translation initiation factor 5A-1	7058350	6295760	8314290	6561930	5311630	7579000	6558780	5114320
P63248	P63248	IPKA_MOUSE	Pkia	cAMP-dependent protein kinase inhibitor alpha	407761	285854	457925	463976	464273	466870	902826	553050
P63250	P63250	KCNJ3_MOUSE	Kcnj3	G protein-activated inward rectifier potassium channel 1	98163.5	115978	43105.5	105361	100096	172287	130004	155186
P63254	P63254	CRIP1_MOUSE	Crip1	Cysteine-rich protein 1	3387290	971392	3451120	3873790	3560560	3226790	4148310	3248980
P63268	P62737;P63268	ACTH_MOUSE	Actg2	Actin, gamma-enteric smooth muscle	47918100	43793000	60701300	47258300	85630000	54062900	48685300	47363100
P63276	P63276	RS17_MOUSE	Rps17	40S ribosomal protein S17	1111700	690028	733694	359547	888776	949101	571472	880040
P63280	P63280	UBC9_MOUSE	Ube2i	SUMO-conjugating enzyme UBC9	210986	246095	225382	195019	267918	247476	255090	282346
P63321	P63321	RALA_MOUSE	Rala	Ras-related protein Ral-A	575103	550548	638188	686743	683272	707646	572249	738804
P63321;Q9JIW9	P63321;Q9JIW9	RALA_MOUSE;RALB_MOUSE	Rala;Ralb	Ras-related protein Ral-A	2996170	3068770	2898690	3110620	3456190	3419170	2787330	2714120
P63323	P63323	RS12_MOUSE	Rps12	40S ribosomal protein S12	1244940	1021090	1085170	1231410	879341	1260190	1198770	1411530
P63325	P63325	RS10_MOUSE	Rps10	40S ribosomal protein S10	4062110	3759650	2294530	2249490	2384930	2947960	1804440	2693820
P63325;Q9QXS1	P63325;Q9QXS1	PLEC_MOUSE;RS10_MOUSE	Plec;Rps10	40S ribosomal protein S10	19786.2	5753.01	23379.3	13675.6	11048.8	18951.2	18401.2	23368.5
P63328	P63328	PP2BA_MOUSE	Ppp3ca	Serine/threonine-protein phosphatase 2B catalytic subunit alpha isoform	1246840	1201290	1149010	1189210	1195380	1161040	1277370	929604
P67778	P67778	PHB_MOUSE	Phb	Prohibitin	26478800	24634300	28239500	23192700	26977100	25808900	24472800	26911500
P67984	P67984	RL22_MOUSE	Rpl22	60S ribosomal protein L22	2369270	2330300	1121390	1179600	1255270	1847070	1198720	1515510
P68037	P68037	UB2L3_MOUSE	Ube2l3	Ubiquitin-conjugating enzyme E2 L3	5483120	5683100	5456310	5319930	5303800	5543550	6025340	5247380
P68040	P68040	RACK1_MOUSE	Rack1	Receptor of activated protein C kinase 1	2498460	2328320	1356310	1367390	1715210	2048170	1512110	1621190
P68134	P62737;P68033;P63268;P68134	ACTS_MOUSE	Acta1	Actin, alpha skeletal muscle	261686000	216630000	340076000	236926000	351746000	297426000	232268000	251769000
P68134;Q8BFZ3	Q8BFZ3;P63260;P62737;P68033;P63268;P60710;P68134	ACTBL_MOUSE;ACTS_MOUSE	Acta1;Actbl2	Actin, alpha skeletal muscle	82668900	78493800	118610000	83692200	110523000	110419000	81153800	93136900
P68181	P68181	KAPCB_MOUSE	Prkacb	cAMP-dependent protein kinase catalytic subunit beta	692834	551509	760484	725129	769617	769465	697780	808977
P68254	P68254	1433T_MOUSE	Ywhaq	14-3-3 protein theta	1789610	1699740	1338780	1464270	1473740	1369470	1624670	1460610
P68368	P68368	TBA4A_MOUSE	Tuba4a	Tubulin alpha-4A chain	22401200	22568700	23264400	20555400	21699400	22879200	22424900	26011200
P68368;Q9JJZ2	P05214;P05213;P68368;Q9JJZ2;P68369;P68373	TBA4A_MOUSE;TBA8_MOUSE	Tuba4a;Tuba8	Tubulin alpha-4A chain	29984500	28364800	27247000	26383100	30596400	29099600	27411900	25608500
P68369	P05214;P05213;P68369;P68373	TBA1A_MOUSE	Tuba1a	Tubulin alpha-1A chain	22044100	22286700	21113000	19536700	18575200	22751100	18197800	17684000
P68372	P68372	TBB4B_MOUSE	Tubb4b	Tubulin beta-4B chain	6499170	6649480	6210900	6304330	6267540	6289670	6511280	7173610
P68372;P99024;Q7TMM9;Q922F4;Q9CWF2;Q9D6F9;Q9ERD7	Q922F4;Q9D6F9;Q7TMM9;Q9ERD7;Q9CWF2;P68372;P99024	TBB2A_MOUSE;TBB2B_MOUSE;TBB3_MOUSE;TBB4A_MOUSE;TBB4B_MOUSE;TBB5_MOUSE;TBB6_MOUSE	Tubb2a;Tubb2b;Tubb3;Tubb4a;Tubb4b;Tubb5;Tubb6	Tubulin beta-4B chain	9539650	8194940	7484120	7780640	8294170	9033800	9761870	7938550
P68372;P99024;Q7TMM9;Q922F4;Q9CWF2;Q9ERD7	Q922F4;Q7TMM9;Q9ERD7;Q9CWF2;P68372;P99024	TBB2A_MOUSE;TBB2B_MOUSE;TBB3_MOUSE;TBB4B_MOUSE;TBB5_MOUSE;TBB6_MOUSE	Tubb2a;Tubb2b;Tubb3;Tubb4b;Tubb5;Tubb6	Tubulin beta-4B chain	41345500	27721000	43837500	34745100	31212300	48102300	35965900	37462500
P68372;P99024;Q7TMM9;Q9CWF2	Q7TMM9;Q9CWF2;P68372;P99024	TBB2A_MOUSE;TBB2B_MOUSE;TBB4B_MOUSE;TBB5_MOUSE	Tubb2a;Tubb2b;Tubb4b;Tubb5	Tubulin beta-4B chain	10533700	11202600	10050700	9746330	9041040	10372700	9998160	9112880
P68372;P99024;Q7TMM9;Q9CWF2;Q9D6F9	Q9D6F9;Q7TMM9;Q9CWF2;P68372;P99024	TBB2A_MOUSE;TBB2B_MOUSE;TBB4A_MOUSE;TBB4B_MOUSE;TBB5_MOUSE	Tubb2a;Tubb2b;Tubb4a;Tubb4b;Tubb5	Tubulin beta-4B chain	15722400	12887500	16309500	15854700	13226000	15308400	16067500	16033200
P68372;P99024;Q7TMM9;Q9CWF2;Q9D6F9;Q9ERD7	Q9D6F9;Q7TMM9;Q9ERD7;Q9CWF2;P68372;P99024	TBB2A_MOUSE;TBB2B_MOUSE;TBB3_MOUSE;TBB4A_MOUSE;TBB4B_MOUSE;TBB5_MOUSE	Tubb2a;Tubb2b;Tubb3;Tubb4a;Tubb4b;Tubb5	Tubulin beta-4B chain	15156400	14159300	14817900	13740700	13338800	14870300	14743600	16697800
P68372;P99024;Q9D6F9	Q9D6F9;P68372;P99024	TBB4A_MOUSE;TBB4B_MOUSE;TBB5_MOUSE	Tubb4a;Tubb4b;Tubb5	Tubulin beta-4B chain	21580900	20247500	25559200	22300800	23041400	21942300	23133600	21522400
P68372;P99024;Q9D6F9;Q9ERD7	Q9D6F9;Q9ERD7;P68372;P99024	TBB3_MOUSE;TBB4A_MOUSE;TBB4B_MOUSE;TBB5_MOUSE	Tubb3;Tubb4a;Tubb4b;Tubb5	Tubulin beta-4B chain	7824010	8884630	6680620	6037940	7581490	7755000	7484000	5965330
P68372;Q7TMM9;Q9CWF2	Q7TMM9;Q9CWF2;P68372	TBB2A_MOUSE;TBB2B_MOUSE;TBB4B_MOUSE	Tubb2a;Tubb2b;Tubb4b	Tubulin beta-4B chain	1826990	1186770	1819950	1609210	1907250	1770050	1661840	1446490
P68372;Q922F4;Q9D6F9;Q9ERD7	Q922F4;Q9D6F9;Q9ERD7;P68372	TBB3_MOUSE;TBB4A_MOUSE;TBB4B_MOUSE;TBB6_MOUSE	Tubb3;Tubb4a;Tubb4b;Tubb6	Tubulin beta-4B chain	31066300	34176400	29301800	30835200	30547900	29440700	29778600	27009700
P68372;Q9D6F9	Q9D6F9;P68372	TBB4A_MOUSE;TBB4B_MOUSE	Tubb4a;Tubb4b	Tubulin beta-4B chain	16524400	15994900	16151200	15199000	18256900	16461500	15709500	15389300
P68510	P68510	1433F_MOUSE	Ywhah	14-3-3 protein eta	2184170	2124670	1821720	1762330	1885380	2044840	1894420	1821030
P70122	P70122	SBDS_MOUSE	Sbds	Ribosome maturation protein SBDS	588392	381672	514577	532523	512113	562408	525379	488902
P70158	P70158	ASM3A_MOUSE	Smpdl3a	Acid sphingomyelinase-like phosphodiesterase 3a	121878	57084.9	84639.4	106242	108733	109498	61488.8	82695.2
P70168	P70168	IMB1_MOUSE	Kpnb1	Importin subunit beta-1	2201820	2080300	1957890	2193030	2122720	2194610	2215400	2008040
P70170	P70170	ABCC9_MOUSE	Abcc9	ATP-binding cassette sub-family C member 9	571373	501440	527881	564472	516542	620617	551416	575811
P70180	P70180	ANPRC_MOUSE	Npr3	Atrial natriuretic peptide receptor 3	58861	39100.2	41369.8	48487.5	49364.2	94588.1	62473.6	92676.9
P70195	P70195	PSB7_MOUSE	Psmb7	Proteasome subunit beta type-7	997808	865119	947087	989592	1069050	998728	1017370	937558
P70202	P70202	LXN_MOUSE	Lxn	Latexin	316658	403690	273742	245021	284531	328632	280164	234608
P70206	P70206	PLXA1_MOUSE	Plxna1	Plexin-A1	43858.9	99054.4	30853.1	34472.6	44692.5	34268.4	40932.8	36409.2
P70213	P70213	FV1_MOUSE	Fv1	Friend virus susceptibility protein 1	152453	147807	139122	110970	147465	158028	106952	140662
P70236	P70236	MP2K6_MOUSE	Map2k6	Dual specificity mitogen-activated protein kinase kinase 6	299521	276211	251351	323547	265076	292217	395442	285800
P70245	P70245	EBP_MOUSE	Ebp	3-beta-hydroxysteroid-Delta(8),Delta(7)-isomerase	379253	432440	318210	389852	374356	397120	343234	400141
P70261	P70261	PALD_MOUSE	Pald1	Paladin	27677.2	71484.5	57189.3	115074	91720.3	87691.4	77702.4	85230.6
P70265	P70265	F262_MOUSE	Pfkfb2	6-phosphofructo-2-kinase/fructose-2,6-bisphosphatase 2	289288	290641	346468	324382	322060	300694	320650	345712
P70266	P70266	F261_MOUSE	Pfkfb1	6-phosphofructo-2-kinase/fructose-2,6-bisphosphatase 1	81760	63717.5	89627.3	108541	120068	48729.4	87231.4	122184
P70268	P70268	PKN1_MOUSE	Pkn1	Serine/threonine-protein kinase N1	152222	187516	148309	170099	175231	149512	180955	192047
P70271	P70271	PDLI4_MOUSE	Pdlim4	PDZ and LIM domain protein 4	399699	355192	276575	317670	327678	321703	526438	309618
P70274	P70274	SEPP1_MOUSE	Selenop	Selenoprotein P	56786.7	86799.4	99137.6	72406.8	116937	58295.3	67790.9	126740
P70280	P70280	VAMP7_MOUSE	Vamp7	Vesicle-associated membrane protein 7	46279.1	52347.3	9583.92	26896.6	27258.7	38882.3	45613.8	23175.9
P70288	O09106;P70288	HDAC2_MOUSE	Hdac2	Histone deacetylase 2	195227	176705	154847	166387	165856	194086	145660	167511
P70290	P70290	EM55_MOUSE	Mpp1	55 kDa erythrocyte membrane protein	490423	445136	372452	308841	343263	423668	379880	349952
P70296	P70296	PEBP1_MOUSE	Pebp1	Phosphatidylethanolamine-binding protein 1	23085400	21496800	30804900	29405500	32766700	26578400	31209600	25145000
P70297	P70297	STAM1_MOUSE	Stam	Signal transducing adapter molecule 1	100465	134243	72570.7	90098.7	86780.5	100068	117756	72694.1
P70302	P70302	STIM1_MOUSE	Stim1	Stromal interaction molecule 1	225515	162193	118194	127824	130461	151849	117627	107140
P70303	P70303	PYRG2_MOUSE	Ctps2	CTP synthase 2	133161	122173	36809.3		43689.7	98700.2	38610.1	52031.6
P70303;P70698	P70303;P70698	PYRG1_MOUSE;PYRG2_MOUSE	Ctps1;Ctps2	CTP synthase 2	90898.8	72525.3	32943.2	60750.2	34897.1	46764.3	24511.7	100446
P70313	P70313	NOS3_MOUSE	Nos3	Nitric oxide synthase, endothelial	67877.5	97565.3	62411.1	79842	89431.8	101289	87751.6	80872.1
P70318	P52912;P70318	TIAR_MOUSE	Tial1	Nucleolysin TIAR	155223	211884	168193	204510	147773	238915	123596	155341
P70333	P70333	HNRH2_MOUSE	Hnrnph2	Heterogeneous nuclear ribonucleoprotein H2	381441	373626	372387	323180	425123	332537	492243	452939
P70335	P70335	ROCK1_MOUSE	Rock1	Rho-associated protein kinase 1	209244	143311	160690	184037	159988	177398	164520	143777
P70335;P70336	P70335;P70336	ROCK1_MOUSE;ROCK2_MOUSE	Rock1;Rock2	Rho-associated protein kinase 1	728587	676902	497778	668152	644911	654576	730178	681928
P70336	P70336	ROCK2_MOUSE	Rock2	Rho-associated protein kinase 2	349163	369763	304640	307936	297751	299834	378965	308270
P70339	P70339	FRAT1_MOUSE	Frat1	Proto-oncogene FRAT1	25407.5	6649.11	5437.78	7904.02	5259.43	12963.1	6984.72	7240.98
P70349	P70349	HINT1_MOUSE	Hint1	Histidine triad nucleotide-binding protein 1	11255200	10922200	17401300	14488100	11540100	15486700	11100000	12805200
P70353	P70353	NFYC_MOUSE	Nfyc	Nuclear transcription factor Y subunit gamma	17644.6	75664.8	64443.7	26580.8	13007.6	74284.4	71446.2	48691.9
P70362	P70362	UFD1_MOUSE	Ufd1	Ubiquitin recognition factor in ER-associated degradation protein 1	791153	676704	677540	831514	663157	674945	849806	720414
P70372	P70372	ELAV1_MOUSE	Elavl1	ELAV-like protein 1	505782	546717	470193	437803	422150	521640	430030	397990
P70389	P70389	ALS_MOUSE	Igfals	Insulin-like growth factor-binding protein complex acid labile subunit	31501.2	12012.7	60111.4		36991.2			19297.1
P70398	P70398	USP9X_MOUSE	Usp9x	Probable ubiquitin carboxyl-terminal hydrolase FAF-X	1406850	1368630	1204070	1335180	1127860	1328000	1307950	1177230
P70399	P70399	TP53B_MOUSE	Tp53bp1	TP53-binding protein 1	10877.7	6797.72	5342.15	8916.08	5779.67	9294.34	5385.87
P70404	P70404	IDHG1_MOUSE	Idh3g	Isocitrate dehydrogenase [NAD] subunit gamma 1, mitochondrial	38814600	32599500	41913900	38608200	34211700	39917400	39669300	33189200
P70406	P70406	UCP2_MOUSE	Ucp2	Mitochondrial uncoupling protein 2		116738		137072				126789
P70414	P70414	NAC1_MOUSE	Slc8a1	Sodium/calcium exchanger 1	1265750	1355640	1472230	1403370	1357110	1417690	1402610	1613770
P70429	P70429	EVL_MOUSE	Evl	Ena/VASP-like protein	9191.52						4799.04
P70441	P70441	NHRF1_MOUSE	Slc9a3r1	Na(+)/H(+) exchange regulatory cofactor NHE-RF1	162020	150450	75776	142064	135447	133141	112092	124223
P70445	P70445	4EBP2_MOUSE	Eif4ebp2	Eukaryotic translation initiation factor 4E-binding protein 2	36193.4	14222.7	44874	41786.6	30611.9	63647.3	34013.3	26457.3
P70452	P70452	STX4_MOUSE	Stx4	Syntaxin-4	327878	296655	361770	235010	320288	268295	287230	345101
P70460	P70460	VASP_MOUSE	Vasp	Vasodilator-stimulated phosphoprotein	322886	281629	172184	174143	219961	279808	227066	155303
P70663	P70663	SPRL1_MOUSE	Sparcl1	SPARC-like protein 1	8849.25	8454.36	6970.88	6771.23	9785	8014.57	10813.2
P70670	P70670	NACAM_MOUSE	Naca	Nascent polypeptide-associated complex subunit alpha, muscle-specific form	5946830	5300920	6310150	7042920	6219480	6036840	6405180	6193610
P70671	P70671	IRF3_MOUSE	Irf3	Interferon regulatory factor 3	129375	133972	136780	157654	130129	134117	94704.4	166647
P70695	P70695	F16P2_MOUSE	Fbp2	Fructose-1,6-bisphosphatase isozyme 2	703991	674087	994294	933592	928073	893407	897871	925129
P70697	P70697	DCUP_MOUSE	Urod	Uroporphyrinogen decarboxylase	206493	224699	158145	228373	186316	161095	194159	235929
P70698	P70698	PYRG1_MOUSE	Ctps1	CTP synthase 1	724640	514808	568064	643632	631462	613554	727128	442585
P70699	P70699	LYAG_MOUSE	Gaa	Lysosomal alpha-glucosidase	244532	244317	238846	234235	247400	260899	282290	207356
P70704	P70704	AT8A1_MOUSE	Atp8a1	Phospholipid-transporting ATPase IA	144261	76261.5	104821	91428.4	109845	144720	93405.2	92963.4
P80313	P80313	TCPH_MOUSE	Cct7	T-complex protein 1 subunit eta	1421410	1265230	1330360	1357270	1302290	1284100	1316930	1381970
P80314	P80314	TCPB_MOUSE	Cct2	T-complex protein 1 subunit beta	1817380	1751120	1798690	1800480	1864370	1807790	1796860	1670160
P80315	P80315	TCPD_MOUSE	Cct4	T-complex protein 1 subunit delta	2644440	2839720	2438710	2469620	2306280	2469830	2445400	2176400
P80316	P80316	TCPE_MOUSE	Cct5	T-complex protein 1 subunit epsilon	1804940	1783190	1585120	1739120	1559150	1571560	1705170	1632620
P80317	P80317	TCPZ_MOUSE	Cct6a	T-complex protein 1 subunit zeta	3056470	3035880	2927630	2802300	2754860	2813320	2890630	2684400
P80318	P80318	TCPG_MOUSE	Cct3	T-complex protein 1 subunit gamma	2635490	2458800	2657190	2642850	2467220	2506750	2639590	2472830
P81117	P81117	NUCB2_MOUSE	Nucb2	Nucleobindin-2	172964	87024.5	78036.6	114857	116243	173778	90748.3	119511
P81270	P81270	ERG_MOUSE	Erg	Transcriptional regulator ERG	70791.6	59089.4	50331.2	49220.3	49412.5	55070.6	62951.5	61488.5
P82198	P82198	BGH3_MOUSE	Tgfbi	Transforming growth factor-beta-induced protein ig-h3	130028		55401.7	177945	29614.7	83655.7	333486	74855.4
P82343	P82343	RENBP_MOUSE	Renbp	N-acylglucosamine 2-epimerase	58959.8	52930.3	37824.5		38495.2	54748.1	34970.2	32046.5
P82347	P82347	SGCD_MOUSE	Sgcd	Delta-sarcoglycan	2463860	2628850	2991850	2944450	3131840	3059670	2438960	2723950
P82348	P82348	SGCG_MOUSE	Sgcg	Gamma-sarcoglycan	1354310	1353620	1629770	1572910	1769450	1713130	1525400	1315800
P82349	P82349	SGCB_MOUSE	Sgcb	Beta-sarcoglycan	851808	776577	839667	715755	1011710	942440	712295	645430
P82350	P82350	SGCA_MOUSE	Sgca	Alpha-sarcoglycan	2225740	1829500	2873760	2373720	2634210	2719570	1979720	1799020
P83093	P83093	STIM2_MOUSE	Stim2	Stromal interaction molecule 2	7446.97	2329.86	1887.55	3821.55	3175.64		386.97
P83503	P83503	NYX_MOUSE	Nyx	Nyctalopin	206665		60893.4	199145	122710	127448	176764	171779
P83510	P83510	TNIK_MOUSE	Tnik	Traf2 and NCK-interacting protein kinase	8311.31	3991.25		4301.55	6685.43	7091.97	2023.68
P83741	P83741	WNK1_MOUSE	Wnk1	Serine/threonine-protein kinase WNK1	108075	97578.3	95753.5	76182.2	99967.5	114267	128022	102365
P83741;Q3UH66	Q80UE6;Q3UH66;P83741	WNK1_MOUSE;WNK2_MOUSE	Wnk1;Wnk2	Serine/threonine-protein kinase WNK1	156264	139000	164518	67283.8	118133	144996	135728	155771
P83882	P83882	RL36A_MOUSE	Rpl36a	60S ribosomal protein L36a	360554	279245	90311.2	154808	188988	300028	238516	239616
P83887	Q8VCK3;P83887	TBG1_MOUSE	Tubg1	Tubulin gamma-1 chain	209142	229415	225142	136655	245754	204998	247476	174718
P83940	P83940	ELOC_MOUSE	Eloc	Elongin-C	598210	597919	588045	624567	557515	509765	601035	550948
P84084	P84084	ARF5_MOUSE	Arf5	ADP-ribosylation factor 5	5019220	4932180	4841320	4576940	5861240	5013690	4926310	5213560
P84091	P84091	AP2M1_MOUSE	Ap2m1	AP-2 complex subunit mu	1698300	1650880	1708620	1401460	1710960	1764190	1728950	1587010
P84096	P84096	RHOG_MOUSE	Rhog	Rho-related GTP-binding protein RhoG	405542	334955	348417	232735	335532	244495	277424	172065
P84099	P84099	RL19_MOUSE	Rpl19	60S ribosomal protein L19	1575550	1492800	590437	512756	602829	1173040	632652	799188
P84104;Q8BL97	P84104;Q8BL97	SRSF3_MOUSE;SRSF7_MOUSE	Srsf3;Srsf7	Serine/arginine-rich splicing factor 3	239000	238093	64003	101337	142038	229287	59191.1	130535
P85094	P85094	ISC2A_MOUSE	Isoc2a	Isochorismatase domain-containing protein 2A	2582640	2327540	2717860	2254410	3460510	2564510	3131630	2962360
P97287	P97287	MCL1_MOUSE	Mcl1	Induced myeloid leukemia cell differentiation protein Mcl-1 homolog	133129	108068	116230	154643	165631	118813	173952	143846
P97290	P97290	IC1_MOUSE	Serping1	Plasma protease C1 inhibitor	793167	856339	931484	819595	860555	761731	724107	809662
P97298	P97298	PEDF_MOUSE	Serpinf1	Pigment epithelium-derived factor	962990	1531430	979634	1009400	1113490	1153810	1058020	1287640
P97300	P97300	NPTN_MOUSE	Nptn	Neuroplastin	1048180	682629	689352	867368	786577	999864	937651	1104760
P97314	P97314	CSRP2_MOUSE	Csrp2	Cysteine and glycine-rich protein 2	491127	397544	290334	420540	481032	518426	401166	412380
P97315	P97315	CSRP1_MOUSE	Csrp1	Cysteine and glycine-rich protein 1	1462350	1298510	654185	950605	1023810	1068090	900398	795925
P97333	P97333	NRP1_MOUSE	Nrp1	Neuropilin-1	120573	123066	79292.8	88681.8	77874.4	105824	91676.4	81644.5
P97346	P97346	NXN_MOUSE	Nxn	Nucleoredoxin	36385.6	65825.6	58791.3	60504.4	53825.6	34096.7	62002.4	32197.6
P97351	P97351	RS3A_MOUSE	Rps3a	40S ribosomal protein S3a	2066490	1969700	472788	695528	704378	1479360	684663	988963
P97352	P97352	S10AD_MOUSE	S100a13	Protein S100-A13	891264	468452	933547	820802	864927	943251	870506	736239
P97355	P97355	SPSY_MOUSE	Sms	Spermine synthase	225970	206075	330958	500559	276292	412528	300131	501810
P97361	P97361	BPIA1_MOUSE	Bpifa1	BPI fold-containing family A member 1	203487	44719.9				170840		30350.2
P97364	P97364	SPS2_MOUSE	Sephs2	Selenide, water dikinase 2	161764	94713.1	240508	215225	131340	114132	123187	89010.6
P97370	P97370	AT1B3_MOUSE	Atp1b3	Sodium/potassium-transporting ATPase subunit beta-3	1452430	1657300	1514220	1553070	1695520	1696330	1608880	1985280
P97371	P97371	PSME1_MOUSE	Psme1	Proteasome activator complex subunit 1	5302540	4536080	5064960	5263270	5126290	5114010	5067410	4691560
P97372	P97372	PSME2_MOUSE	Psme2	Proteasome activator complex subunit 2	1794730	1634310	1421670	1481320	1664040	1575680	1591270	1748670
P97377	P97377	CDK2_MOUSE	Cdk2	Cyclin-dependent kinase 2	32930.8	47782.6	24776.4	36702	35549.8	37071	64700.2	52127.3
P97379	P97379	G3BP2_MOUSE	G3bp2	Ras GTPase-activating protein-binding protein 2	222571	182354	119682	177661	148683	187412	206242	111091
P97379;P97855	P97855;P97379	G3BP1_MOUSE;G3BP2_MOUSE	G3bp1;G3bp2	Ras GTPase-activating protein-binding protein 2	270568	248121	137244	151172	220128	108393	272250
P97384	P97384	ANX11_MOUSE	Anxa11	Annexin A11	1720430	1491300	1967570	1857130	2064400	2210990	1746390	1738420
P97390	P97390	VPS45_MOUSE	Vps45	Vacuolar protein sorting-associated protein 45	185849	209890	167423	189015	151091	172075	202710	157525
P97427;Q62188	Q62188;P97427	DPYL1_MOUSE;DPYL3_MOUSE	Crmp1;Dpysl3	Dihydropyrimidinase-related protein 1	1008410	1218970	947468	1032980	842205	1049520	1037880	847193
P97429	P97429	ANXA4_MOUSE	Anxa4	Annexin A4	958602	985656	918710	851114	1171340	1056290	863538	1105700
P97443	P97443	SMYD1_MOUSE	Smyd1	Histone-lysine N-methyltransferase Smyd1	3018490	3338420	4069150	4375890	4530050	4321520	4131240	3686610
P97447	P97447	FHL1_MOUSE	Fhl1	Four and a half LIM domains protein 1	2122930	2144530	1299740	1618400	1607460	1886630	1936150	1682700
P97449	P97449	AMPN_MOUSE	Anpep	Aminopeptidase N	553565	486873	319196	427552	423274	508038	496441	381102
P97450	P97450	ATP5J_MOUSE	Atp5pf	ATP synthase-coupling factor 6, mitochondrial	41652500	6858220	84884700	74483200	76644500	60527900	70699000	74017500
P97461	P97461	RS5_MOUSE	Rps5	40S ribosomal protein S5	1457690	1345210	783926	1020230	955742	1150550	879883	1227770
P97464	P97464	EXT1_MOUSE	Ext1	Exostosin-1	20814.3
P97467	P97467	AMD_MOUSE	Pam	Peptidyl-glycine alpha-amidating monooxygenase	1043040	964174	729042	1048710	1073750	1089720	1234530	1009600
P97468	P97468	CML1_MOUSE	Cmklr1	Chemokine-like receptor 1	23431.9	34959.8	24021.4	24175.8	21849.6	18965.8	24555.4	10948.6
P97470	P63330;P62715;P97470	PP4C_MOUSE	Ppp4c	Serine/threonine-protein phosphatase 4 catalytic subunit	155868	177949	195947	73505.9	129245	141331	183172	121426
P97478	P97478	COQ7_MOUSE	Coq7	5-demethoxyubiquinone hydroxylase, mitochondrial	2439640	2129200	2834940	2709160	2693830	2562200	2410710	2179700
P97480	P97480	EYA3_MOUSE	Eya3	Eyes absent homolog 3	11612.9	25816	8632.86		15828.7	6888.68		26077.5
P97493	P97493	THIOM_MOUSE	Txn2	Thioredoxin, mitochondrial	671345	651806	595123	623128	562121	627666	647543	672491
P97494	P97494	GSH1_MOUSE	Gclc	Glutamate--cysteine ligase catalytic subunit	362868	318567	243435	318392	218659	336566	296984	358638
P97501	P97501	FMO3_MOUSE	Fmo3	Dimethylaniline monooxygenase [N-oxide-forming] 3	41842.3	64523.5				26383.9
P97742	P97742	CPT1A_MOUSE	Cpt1a	Carnitine O-palmitoyltransferase 1, liver isoform	710699	687166	780421	714203	771125	760901	601042	611590
P97742;Q924X2	P97742;Q924X2	CPT1A_MOUSE;CPT1B_MOUSE	Cpt1a;Cpt1b	Carnitine O-palmitoyltransferase 1, liver isoform	12041800	15048000	14347800	13270700	12996600	13174300	12361700	12306500
P97765	P97765	WBP2_MOUSE	Wbp2	WW domain-binding protein 2	651338	699143	700047	787340	803220	733515	695983	603324
P97770	P97770	THUM3_MOUSE	Thumpd3	THUMP domain-containing protein 3	10204.4	21589.8		13569.2	6534.81	6953.78	8608.6
P97789	P97789	XRN1_MOUSE	Xrn1	5'-3' exoribonuclease 1	18910	16119.8	9284.88	19760.7	14543.3	15537.7	20967.7	18108.2
P97792	P97792	CXAR_MOUSE	Cxadr	Coxsackievirus and adenovirus receptor homolog	122011	117784	130816	107867	102568	105902	105654	62963.5
P97797	P97797	SHPS1_MOUSE	Sirpa	Tyrosine-protein phosphatase non-receptor type substrate 1	42598.9	53656.4	40282.6	41395.8	60148.5	54660.6	48811.7	44485.5
P97807	P97807	FUMH_MOUSE	Fh	Fumarate hydratase, mitochondrial	90992700	83816400	102198000	91655200	103450000	94120300	91694600	82784100
P97820	P97820	M4K4_MOUSE	Map4k4	Mitogen-activated protein kinase kinase kinase kinase 4	74444.8	67652.9	51802	63766.2	60834.1	63321.2	70097.6	29446
P97821	P97821	CATC_MOUSE	Ctsc	Dipeptidyl peptidase 1	318770	236235	267014	313274	228043	210299	351813	228921
P97822	P97822	AN32E_MOUSE	Anp32e	Acidic leucine-rich nuclear phosphoprotein 32 family member E	477573	291795	535714	348263	571731	328113	380594	429807
P97823	P97823	LYPA1_MOUSE	Lypla1	Acyl-protein thioesterase 1	3940240	4369520	5112020	5427190	5102720	4798690	5220480	5413030
P97825	P97825	JUPI1_MOUSE	Jpt1	Jupiter microtubule associated homolog 1	494691	144881	852854	755537	743505	610263	689943	862371
P97855	P97855	G3BP1_MOUSE	G3bp1	Ras GTPase-activating protein-binding protein 1	613544	509387	479748	560317	563280	572138	584573	540062
P97858	P97858	S35B1_MOUSE	Slc35b1	Solute carrier family 35 member B1	128952	54026.5	71629	73388.9	86656.7	142906	100644	93103
P97863	P97863	NFIB_MOUSE	Nfib	Nuclear factor 1 B-type	49331.2	47968.7	29787.8	38657.6	32088.4	53039.7	47712.9	19767.8
P97863;Q02780	P70257;P70255;Q02780;P97863	NFIA_MOUSE;NFIB_MOUSE	Nfia;Nfib	Nuclear factor 1 B-type	741983	708739	686452	621516	776257	704514	622848	472043
P97872	P97872	FMO5_MOUSE	Fmo5	Flavin-containing monooxygenase 5	118536	67685.6	73902.1	49316	63262.6	101023	67855.5	44065.5
P97927	P97927	LAMA4_MOUSE	Lama4	Laminin subunit alpha-4	570838	593255	461517	469467	537217	531467	524695	507473
P97930	P97930	KTHY_MOUSE	Dtymk	Thymidylate kinase	333028	297277	331561	419606	389791	400118	474004	433475
P98078	P98078	DAB2_MOUSE	Dab2	Disabled homolog 2	427001	379506	344693	461526	415915	361601	376214	399305
P98083	P98083	SHC1_MOUSE	Shc1	SHC-transforming protein 1	70850.4	117495	80743.1	81644.6	93251.4	77603.2	118548	105772
P98156	P98156	VLDLR_MOUSE	Vldlr	Very low-density lipoprotein receptor	207963	143588	215241	225967	240930	315688	259240	254976
P98192	P98192	GNPAT_MOUSE	Gnpat	Dihydroxyacetone phosphate acyltransferase	510888	671535	957086	713045	704313	797254	536403	595806
P98203	P98203	ARVC_MOUSE	Arvcf	Armadillo repeat protein deleted in velo-cardio-facial syndrome homolog	30245.7	70105.7	52286.8	19029.8	25681.2	33197.2	39656.7	41895.9
P99024	P99024	TBB5_MOUSE	Tubb5	Tubulin beta-5 chain	4688000	4127830	3477930	3255380	4292960	4020680	3729610	3654380
P99024;Q7TMM9	Q7TMM9;Q9ERD7;Q9CWF2;P99024	TBB2A_MOUSE;TBB5_MOUSE	Tubb2a;Tubb5	Tubulin beta-5 chain	1659780		873004					420644
P99024;Q7TMM9;Q9CWF2;Q9ERD7	Q7TMM9;Q9ERD7;Q9CWF2;P99024	TBB2A_MOUSE;TBB2B_MOUSE;TBB3_MOUSE;TBB5_MOUSE	Tubb2a;Tubb2b;Tubb3;Tubb5	Tubulin beta-5 chain	10285700	7294280	7537580	8214190	9276090	10404100	9331070	7665120
P99026	P99026	PSB4_MOUSE	Psmb4	Proteasome subunit beta type-4	2222570	1821490	2042130	2118810	2029860	2018580	2076020	1917070
P99027	P99027	RLA2_MOUSE	Rplp2	60S acidic ribosomal protein P2	4184680	2642080	1485870	2134550	3089260	2294560	2378170	1802780
P99028	P99028	QCR6_MOUSE	Uqcrh	Cytochrome b-c1 complex subunit 6, mitochondrial	8617060	9260010	11149900	12036200	12708700	10069500	12924800	11765600
P99029	P99029	PRDX5_MOUSE	Prdx5	Peroxiredoxin-5, mitochondrial	38701400	38675300	50546300	45721900	45215900	43389100	46496600	44748500
Q00422	Q00422	GABPA_MOUSE	Gabpa	GA-binding protein alpha chain	25016.3	44118.6	46045.1	12023.1	23002.6	28049.5	37138.7	19268.6
Q00493	Q00493	CBPE_MOUSE	Cpe	Carboxypeptidase E	73342.4	92797.3	59139.6	56630	122083	98588.9	72299.3	67932.6
Q00519	Q00519	XDH_MOUSE	Xdh	Xanthine dehydrogenase/oxidase	911214	878872	867173	948892	886972	846189	969799	977653
Q00560	Q00560	IL6RB_MOUSE	Il6st	Interleukin-6 receptor subunit beta	58008.5	53838.1	77540.9	45188.8	80113.1	54207.1	66306.8	111867
Q00612	Q00612	G6PD1_MOUSE	G6pdx	Glucose-6-phosphate 1-dehydrogenase X	1790890	1534780	647810	1051860	1103850	1222550	1051750	1081980
Q00623	Q00623	APOA1_MOUSE	Apoa1	Apolipoprotein A-I	26507500	31760700	39453700	31090700	31801100	29072200	19042300	32086600
Q00724	Q00724	RET4_MOUSE	Rbp4	Retinol-binding protein 4	34576.4		81021.1	75517.1	73992.8	73938.8	43318.7	81096.6
Q00896	Q00896	A1AT3_MOUSE	Serpina1c	Alpha-1-antitrypsin 1-3	308225	126366	349480	264062	99583	295892	75620.8	424507
Q00897	Q00897	A1AT4_MOUSE	Serpina1d	Alpha-1-antitrypsin 1-4	9993400	9503060	10089200	9955130	10193400	9725180	8988090	11414800
Q00898	Q00898	A1AT5_MOUSE	Serpina1e	Alpha-1-antitrypsin 1-5	5159410	4242550	5256150	5013380	3600520	3488050	3396820	4862670
Q00899	Q00899	TYY1_MOUSE	Yy1	Transcriptional repressor protein YY1	22387.2	28578.4	34529.6	38674.6	35682.4	26818.9	31911.8	34124.1
Q00915	Q00915	RET1_MOUSE	Rbp1	Retinol-binding protein 1	4231380	3801840	2381590	3958110	3683110	4087810	3940950	4323430
Q00PI9	Q00PI9	HNRL2_MOUSE	Hnrnpul2	Heterogeneous nuclear ribonucleoprotein U-like protein 2	243803	320164	230433	244577	211938	279069	249862	276521
Q01147	P81269;Q01147	CREB1_MOUSE	Creb1	Cyclic AMP-responsive element-binding protein 1	118472	99710.4	92089.8	70769.4	107671	36912.8	80830	72715.9
Q01149	Q01149	CO1A2_MOUSE	Col1a2	Collagen alpha-2(I) chain	228422	283103	160280	190163	182226	289314	204327	191161
Q01279	Q01279	EGFR_MOUSE	Egfr	Epidermal growth factor receptor	598328	757283	690352	839551	702799	543455	502591	688268
Q01339	Q01339	APOH_MOUSE	Apoh	Beta-2-glycoprotein 1	661310	730567	1056280	870563	873007	965675	735832	743890
Q01341	Q01341	ADCY6_MOUSE	Adcy6	Adenylate cyclase type 6	59162.2	32752.7	42949.5	37695.8	55300.2	73687.6	40408.5	38303
Q01405	Q01405	SC23A_MOUSE	Sec23a	Protein transport protein Sec23A	787033	774516	732829	711257	794378	793876	712866	711760
Q01405;Q9D662	Q01405;Q9D662	SC23A_MOUSE;SC23B_MOUSE	Sec23a;Sec23b	Protein transport protein Sec23A	749566	641223	623442	569797	580790	707340	709163	643692
Q01730	Q01730	RSU1_MOUSE	Rsu1	Ras suppressor protein 1	1662970	1378770	1280490	1320060	1412270	1574900	1407610	1354070
Q01768	Q01768	NDKB_MOUSE	Nme2	Nucleoside diphosphate kinase B	20744200	21042300	28183600	26230700	24727600	26919200	23087400	24331800
Q01815	Q99246;Q01815	CAC1C_MOUSE	Cacna1c	Voltage-dependent L-type calcium channel subunit alpha-1C	204024	174476	219839	227666	208297	307702	219308	235447
Q01853	Q01853	TERA_MOUSE	Vcp	Transitional endoplasmic reticulum ATPase	7102070	7305460	7182860	6721800	6731040	6808870	6905760	6748050
Q02013	Q02013	AQP1_MOUSE	Aqp1	Aquaporin-1	3978840	3828210	4189420	4125250	4181330	4299660	3545480	3985820
Q02053	P31254;Q02053	UBA1_MOUSE	Uba1	Ubiquitin-like modifier-activating enzyme 1	5936630	5750470	5375850	5335270	5788490	5983420	5716730	5242680
Q02105	Q02105	C1QC_MOUSE	C1qc	Complement C1q subcomponent subunit C	34384.8	80627.3	44371.9	23272.7	26363.7	63665.6	46417.5	11005.2
Q02248	Q02248	CTNB1_MOUSE	Ctnnb1	Catenin beta-1	969589	1048340	947377	1005430	1014450	1160500	1134920	1045260
Q02248;Q02257	Q02257;Q02248	CTNB1_MOUSE;PLAK_MOUSE	Ctnnb1;Jup	Catenin beta-1	740238	754458	830916	704632	819370	955426	794271	697216
Q02257	Q02257	PLAK_MOUSE	Jup	Junction plakoglobin	1137780	1224540	1108430	1118640	1261790	1563200	1360050	1158840
Q02357	Q02357	ANK1_MOUSE	Ank1	Ankyrin-1	1787520	1372200	1194740	1182630	1201550	1472560	912080	1238350
Q02566	Q02566	MYH6_MOUSE	Myh6	Myosin-6	11621300	10875900	26730800	28895300	22370100	13718400	28262400	27881900
Q02566;Q91Z83	P13541;Q5SX39;Q91Z83;Q5SX40;Q02566;P13542	MYH6_MOUSE;MYH7_MOUSE	Myh6;Myh7	Myosin-6	19377800	18401300	44398800	43066900	36583900	22249800	42801800	46225800
Q02780	Q02780	NFIA_MOUSE	Nfia	Nuclear factor 1 A-type	33359.7	31395.8	15363.6	282298	38171.4	27983.4	20549.1
Q02788	Q02788	CO6A2_MOUSE	Col6a2	Collagen alpha-2(VI) chain	1855360	2375360	1814340	1905550	2119330	2366820	2276400	1829080
Q02819	Q02819	NUCB1_MOUSE	Nucb1	Nucleobindin-1	612051	640691	608700	702483	629322	607311	696992	698015
Q03137	Q03137;Q60629;P29319	EPHA4_MOUSE	Epha4	Ephrin type-A receptor 4	99920.2	53586.1	54677.7	78489.1	55458.6	93502	137634	74915.2
Q03141	Q03141	MARK3_MOUSE	Mark3	MAP/microtubule affinity-regulating kinase 3	47669.5	48108.3	50962.2	60552.1	57325	55707.6	55279.4	54442.2
Q03173	Q03173	ENAH_MOUSE	Enah	Protein enabled homolog	95478.6	114436	75578.9	119868	114353	77977.3	103488	102406
Q03249	Q03249	GALT_MOUSE	Galt	Galactose-1-phosphate uridylyltransferase	225189	304490	342467	227533	359761	312978	220248	273683
Q03265	Q03265	ATPA_MOUSE	Atp5f1a	ATP synthase subunit alpha, mitochondrial	781385000	688226000	957514000	734301000	856191000	875991000	776442000	840876000
Q03311	Q03311	CHLE_MOUSE	Bche	Cholinesterase	77423.5	82646.4	70471.7	55049.7	85775.9	85187	68888.2	51154.8
Q03734	Q03734	SPA3M_MOUSE	Serpina3m	Serine protease inhibitor A3M	41247	96207.1	87014	160468	44073.1	59832.8	22601.9	86634.1
Q03734;Q91WP6	Q6P4P1;Q03734;Q91WP6	SPA3M_MOUSE;SPA3N_MOUSE	Serpina3m;Serpina3n	Serine protease inhibitor A3M	267932	438669	378081	418135	352217	272181	363963	654045
Q03958	Q03958	PFD6_MOUSE	Pfdn6	Prefoldin subunit 6	398416	252453	258639	325409	253711	377842	393169	350098
Q04207	Q04207	TF65_MOUSE	Rela	Transcription factor p65	149722	134330	98626.5	130912	142701	140117	143914	134564
Q04447	Q04447	KCRB_MOUSE	Ckb	Creatine kinase B-type	10393000	9642730	8117980	8345570	8127880	7970630	10230400	8141720
Q04519	Q04519	ASM_MOUSE	Smpd1	Sphingomyelin phosphodiesterase	319004	294091	326113	274407	253790	202882	346214	207744
Q04690	Q04690	NF1_MOUSE	Nf1	Neurofibromin	76238.5	55513.9	41979.2	80290	47044.5	56532.4	54181.9	21552.2
Q04735	Q8K0D0;Q04735	CDK16_MOUSE	Cdk16	Cyclin-dependent kinase 16	153295	101911	159592	209130	124804	108974	131717	143604
Q04736	Q04736	YES_MOUSE	Yes1	Tyrosine-protein kinase Yes	109026	111103	85265.7	112595	99472.3	57085.6	57613.1	100710
Q04857	Q04857	CO6A1_MOUSE	Col6a1	Collagen alpha-1(VI) chain	1538360	2002640	1412110	1562980	1639680	1911460	1799690	1696250
Q05186	Q05186	RCN1_MOUSE	Rcn1	Reticulocalbin-1	363087	458661	336342	422140	324811	364564	369911	370201
Q05421	Q05421	CP2E1_MOUSE	Cyp2e1	Cytochrome P450 2E1	78610.2	162359			42879.1	56838.4		20861.4
Q05512	Q05512	MARK2_MOUSE	Mark2	Serine/threonine-protein kinase MARK2	38946.2	49530.6	46028.4	42632.3	43096.5	40210	34080.7
Q05793	Q05793	PGBM_MOUSE	Hspg2	Basement membrane-specific heparan sulfate proteoglycan core protein	1199330	1422630	1132890	1247420	1351970	1445080	1299560	1137400
Q05816	Q05816	FABP5_MOUSE	Fabp5	Fatty acid-binding protein 5	7556470	8372240	7021910	7290360	7249720	7364280	8009090	6183400
Q05920	Q05920	PYC_MOUSE	Pc	Pyruvate carboxylase, mitochondrial	3721680	3586880	1883790	1987410	2037470	2354860	1970230	2594070
Q05BC3	Q05BC3	EMAL1_MOUSE	Eml1	Echinoderm microtubule-associated protein-like 1	1643340	1482950	1456820	1713970	1420780	1476430	1628650	1373330
Q05D44	Q05D44	IF2P_MOUSE	Eif5b	Eukaryotic translation initiation factor 5B	447145	440510	319155	447534	388176	350387	390796	388295
Q06138	Q06138	CAB39_MOUSE	Cab39	Calcium-binding protein 39	1485090	1619100	1612250	1772420	1693540	1638400	1735130	1458660
Q06138;Q9DB16	Q9DB16;Q06138	CAB39_MOUSE;CB39L_MOUSE	Cab39;Cab39l	Calcium-binding protein 39		28480.3	52180.1	32649.6	22400	13164.1	32243.7	11407.1
Q06185	Q06185	ATP5I_MOUSE	Atp5me	ATP synthase subunit e, mitochondrial	70525700	57484500	82866800	68113600	84561900	70095800	67043100	71362100
Q06335	Q06335	APLP2_MOUSE	Aplp2	Amyloid-like protein 2	240113	175298	157139	181303	197163	183165	168262	152183
Q06770	Q06770	CBG_MOUSE	Serpina6	Corticosteroid-binding globulin	78923.6	43343.9	58206.5	58634.4	98017.3	75502.8	128253	55458.6
Q06890	Q06890	CLUS_MOUSE	Clu	Clusterin	1423200	1872260	1634090	1410320	1466600	1487780	1356240	1846180
Q07076	Q07076	ANXA7_MOUSE	Anxa7	Annexin A7	1954320	1876030	1891250	1566960	1988120	1833090	1918510	1217490
Q07113	Q07113	MPRI_MOUSE	Igf2r	Cation-independent mannose-6-phosphate receptor	233162	222361	187160	170749	224796	197981	233928	146697
Q07417	Q07417	ACADS_MOUSE	Acads	Short-chain specific acyl-CoA dehydrogenase, mitochondrial	55045400	52852100	59886600	55688200	54882100	53027300	58872300	50588300
Q07456	Q07456	AMBP_MOUSE	Ambp	Protein AMBP	325924	78905.5	265853	280711	159159	234478	319453	261764
Q07797	Q07797	LG3BP_MOUSE	Lgals3bp	Galectin-3-binding protein	33387.5	56405.1	28085.9	60766.1	30985	20558.4	49952.5	10001.5
Q07813	Q07813	BAX_MOUSE	Bax	Apoptosis regulator BAX	274503	256287	215944	183388	193188	235013	306768	252912
Q08024	Q08024	PEBB_MOUSE	Cbfb	Core-binding factor subunit beta	274003	129801	89158.4	58586.3	152441	134490		82559.8
Q08091	Q08091	CNN1_MOUSE	Cnn1	Calponin-1	1083750	1416280	256605	533301	641680	1026620	411063	495283
Q08093	Q08093	CNN2_MOUSE	Cnn2	Calponin-2	406265	329872	170328	208157	249354	339117	213399	204563
Q08122	Q08122	TLE3_MOUSE	Tle3	Transducin-like enhancer protein 3	2443090	2094070	1098360	1425850	896937	1449670	2155430	360494
Q08288	Q08288	LYAR_MOUSE	Lyar	Cell growth-regulating nucleolar protein	4277.84	1643.39			3627.45	2793.44
Q08481	Q08481	PECA1_MOUSE	Pecam1	Platelet endothelial cell adhesion molecule	398512	385360	412518	433094	466563	404889	409336	419675
Q08509	Q08509	EPS8_MOUSE	Eps8	Epidermal growth factor receptor kinase substrate 8	29097.1	27690.3	6073.29	23578.2	8042	32678.2	19965.4	29775.6
Q08642	Q08642	PADI2_MOUSE	Padi2	Protein-arginine deiminase type-2	9635.42	11784.2	781.877	4732.55	7341.63	7523.2	7559.97
Q08857	Q08857	CD36_MOUSE	Cd36	Platelet glycoprotein 4	17186400	13491900	20241000	18112300	18761400	20446100	17514400	14313500
Q08879	Q08879	FBLN1_MOUSE	Fbln1	Fibulin-1	139473	112015	59285.7	75046.3	117717	122881	103200	64309.1
Q0GNC1	Q0GNC1	INF2_MOUSE	Inf2	Inverted formin-2	48844.1	40523.3	64624.7	38307.9	64302.9	55837.1	59239.9	33371.3
Q0II04	Q0II04	NEBL_MOUSE	Nebl	Nebulette	3788140	4008530	5490060	4414510	5225310	4302380	4508180	4076660
Q0KK56	Q0KK56	F184B_MOUSE	Fam184b	Protein FAM184B	693089	391244	205816	552342	570112	570050	472378	449874
Q0P678	Q0P678	ZCH18_MOUSE	Zc3h18	Zinc finger CCCH domain-containing protein 18	17087.1	18992.7	17800.1	14265.7	24013.2	21234.2	20072.4
Q0VG49	Q0VG49	CO061_MOUSE		Uncharacterized protein C15orf61 homolog	23209.7	45011.2	46465.9	36263.6	66069.3	51886.3	45464.4	20305.3
Q0VGY8	Q0VGY8	TANC1_MOUSE	Tanc1	Protein TANC1	14834.3	15957	8255.83	10089.8	14749.7	14533.5	6884.15	17298.2
Q11011	Q11011	PSA_MOUSE	Npepps	Puromycin-sensitive aminopeptidase	1799980	1695530	1800330	1916920	1768130	1764000	1975470	1903820
Q11136	Q11136	PEPD_MOUSE	Pepd	Xaa-Pro dipeptidase	366411	370129	364789	382092	340967	389114	431003	335789
Q148V7	Q148V7	RELCH_MOUSE	Relch	RAB11-binding protein RELCH	166994	184536	176071	174092	149591	174695	155862	153399
Q148W8	Q148W8	STYL2_MOUSE	Styxl2	Serine/threonine/tyrosine-interacting-like protein 2	9532.54	37703.9	33141	48999.2	45292.1	41152.4	21643.5	33055.6
Q149B8	Q149B8	PERM1_MOUSE	Perm1	PGC-1 and ERR-induced regulator in muscle protein 1	683202	655727	680443	655735	716535	791934	658211	599033
Q149L7	Q149L7	CRTAM_MOUSE	Crtam	Cytotoxic and regulatory T-cell molecule	56436.9		93151	37721.2	11335.9	108270	83079.6	108861
Q149T7	Q149T7	PPM1J_MOUSE	Ppm1j	Protein phosphatase 1J	28983.7	17455.3	34659.7	32289.8	36219.1	37643.5	23895	26694.2
Q14C51	Q14C51	PTCD3_MOUSE	Ptcd3	Pentatricopeptide repeat domain-containing protein 3, mitochondrial	805468	866703	731695	726783	719688	678716	700337	754795
Q14CH7	Q14CH7	SYAM_MOUSE	Aars2	Alanine--tRNA ligase, mitochondrial	334560	327486	392454	396464	350016	356749	347175	373681
Q18PE0	Q18PE0	DOK7_MOUSE	Dok7	Protein Dok-7	17953.1	16928.6	13563.2	14298.2	19111.6	11026	14135.6
Q1ERP8	Q1ERP8	CLM9_MOUSE	Cd300lg	CMRF35-like molecule 9	415426	551233	544749	434996	495682	505693	487490	363605
Q1HFZ0	Q1HFZ0	NSUN2_MOUSE	Nsun2	RNA cytosine C(5)-methyltransferase NSUN2	167739	167555	130663	168464	130679	92072.4	152250	106658
Q1XH17	Q1XH17	TRI72_MOUSE	Trim72	Tripartite motif-containing protein 72	13129800	13236000	15999400	14432300	16015900	14062300	17739100	13260400
Q2NL51	Q2NL51	GSK3A_MOUSE	Gsk3a	Glycogen synthase kinase-3 alpha	361364	285011	356172	271215	339465	357370	243915	220386
Q2NL51;Q9WV60	Q2NL51;Q9WV60	GSK3A_MOUSE;GSK3B_MOUSE	Gsk3a;Gsk3b	Glycogen synthase kinase-3 alpha	188089	261342	208126	150777	206540	242722	181148	160501
Q2TBE6	Q2TBE6	P4K2A_MOUSE	Pi4k2a	Phosphatidylinositol 4-kinase type 2-alpha	35009.1	39156.4	26995.5	31507.5	26327	42786.7	28797.4	12377.1
Q2TPA8	Q2TPA8	HSDL2_MOUSE	Hsdl2	Hydroxysteroid dehydrogenase-like protein 2	6980290	6750040	8203400	7031620	7636800	7485410	8288730	7794850
Q31125	Q31125	S39A7_MOUSE	Slc39a7	Zinc transporter SLC39A7	69911.1	46424.9	33600.3		43094	60380.2	46763.2	23903.5
Q32KG4	Q32KG4	RTL9_MOUSE	Rtl9	Retrotransposon Gag-like protein 9	27837				86569.2	80540.4
Q33DR3	Q33DR3	DLP1_MOUSE	Pdss2	All trans-polyprenyl-diphosphate synthase PDSS2	2864.31	17662.7	16351.9	17693.1	13596.6	17877.1	11540	8855.44
Q3B7Z2	Q3B7Z2	OSBP1_MOUSE	Osbp	Oxysterol-binding protein 1	1580010	1315740	1468580	1445790	1473080	1442630	1430670	1059040
Q3KNM2	Q3KNM2	MARH5_MOUSE	Marchf5	E3 ubiquitin-protein ligase MARCHF5	339302	332262	413907	459312	381315	375157	428168	395611
Q3TB82	Q3TB82	PKHF1_MOUSE	Plekhf1	Pleckstrin homology domain-containing family F member 1	153132	128805		136928	121201	98243.9	103693	95789.4
Q3TBT3	Q3TBT3	STING_MOUSE	Sting1	Stimulator of interferon genes protein	86542.6	111493	61323	24669.1	29331.4	33942.2	40091.6	57851.3
Q3TBW2	Q3TBW2	RM10_MOUSE	Mrpl10	39S ribosomal protein L10, mitochondrial	397339	563746	407767	418257	406110	394144	348851	390392
Q3TC33	Q3TC33	CC127_MOUSE	Ccdc127	Coiled-coil domain-containing protein 127	121217	110262	103570	124001	91414.4	155913	161152	119260
Q3TC46	Q3TC46	PATL1_MOUSE	Patl1	Protein PAT1 homolog 1	7961.28	10332.8	8503.67	11570.7	7661.93	5136.47	12739.1	5785.25
Q3TC72	Q3TC72	FAHD2_MOUSE	Fahd2	Fumarylacetoacetate hydrolase domain-containing protein 2A	1790530	1539880	1911330	2041720	1837890	1821650	2114090	1651220
Q3TC93	Q3TC93	H1BP3_MOUSE	Hs1bp3	HCLS1-binding protein 3	309899	286543	207744	257923	252363	209818	251081	248674
Q3TCH7	Q3TCH7	CUL4A_MOUSE	Cul4a	Cullin-4A	210256	303835	273024	256979	272480	257120	251495	288062
Q3TCJ1	Q3TCJ1	ABRX2_MOUSE	Abraxas2	BRISC complex subunit Abraxas 2	95078	118925	60385.5	94098.5	95762.5	89537.3	86399.9	95006.6
Q3TCJ8	Q3TCJ8	CCD69_MOUSE	Ccdc69	Coiled-coil domain-containing protein 69	5464.74	3165.83	2708.93	3116.29		3766.21	2372.17
Q3TCN2	Q3TCN2	PLBL2_MOUSE	Plbd2	Putative phospholipase B-like 2	78834	38894.7			70970.3	62035.5	84724.3	74986.9
Q3TDN2	Q3TDN2	FAF2_MOUSE	Faf2	FAS-associated factor 2	590564	517482	395201	381868	432791	211602	276674	226873
Q3TDQ1	Q3TDQ1	STT3B_MOUSE	Stt3b	Dolichyl-diphosphooligosaccharide--protein glycosyltransferase subunit STT3B	133794	148083	130589	103231	97445.7	145805	93120.8	102192
Q3TEA8	Q3TEA8	HP1B3_MOUSE	Hp1bp3	Heterochromatin protein 1-binding protein 3	123404	184745	26361.3	24943.3	56916.4	106178	44812.1	62486.6
Q3TFQ1	Q3TFQ1	SPRY7_MOUSE	Spryd7	SPRY domain-containing protein 7	72947.6	57683.8	43026.2	32961.3	58436.3	84908.8	107130	131726
Q3THE2	Q3THE2	ML12B_MOUSE	Myl12b	Myosin regulatory light chain 12B	573119	434148	411889	486990	266403	456475	485070	485825
Q3THE2;Q9CQ19	Q3THE2;Q9CQ19	ML12B_MOUSE;MYL9_MOUSE	Myl12b;Myl9	Myosin regulatory light chain 12B	2856600	2187760	1698950	1787170	2034380	1958120	1556180	1850940
Q3THF9	Q3THF9	CQ10B_MOUSE	Coq10b	Coenzyme Q-binding protein COQ10 homolog B, mitochondrial	1565400	1766670	1937300	1736280	2086110	2121640	1571870	1640460
Q3THG9	Q3THG9	AASD1_MOUSE	Aarsd1	Alanyl-tRNA editing protein Aarsd1	272819	273477	278332	270519	281687	320500	243234	260749
Q3THK3	Q3THK3	T2FA_MOUSE	Gtf2f1	General transcription factor IIF subunit 1	39228.6	26298	35921.3	51736.7	47243.8	42923.2	26845.7	45536.9
Q3THK7	Q3THK7	GUAA_MOUSE	Gmps	GMP synthase [glutamine-hydrolyzing]	596709	546680	574552	662752	640399	583551	624898	494864
Q3THS6	Q3THS6	METK2_MOUSE	Mat2a	S-adenosylmethionine synthase isoform type-2	765783	753401	697934	770498	721219	623571	788054	785637
Q3TIR3	Q3TIR3	RIC8A_MOUSE	Ric8a	Synembryn-A	104244	84330.8	88464.3	78070.7	101335	119898	71201	101744
Q3TIU4	Q3TIU4	PDE12_MOUSE	Pde12	2',5'-phosphodiesterase 12	98969.9	75106.4	123415	136087	101749	118099	145055	113656
Q3TIV5	Q3TIV5	ZC3HF_MOUSE	Zc3h15	Zinc finger CCCH domain-containing protein 15	80241.4	52708.9	48899.5	49694	52926.4	83275.3	70688.8	42785.9
Q3TJD7	Q3TJD7	PDLI7_MOUSE	Pdlim7	PDZ and LIM domain protein 7		39682.3	22988.2
Q3TJZ6	Q3TJZ6	FA98A_MOUSE	Fam98a	Protein FAM98A	1210040	1331000	1018020	1038550	1013080	1241330	1232470	1068520
Q3TL26	Q3TL26	TFB2M_MOUSE	Tfb2m	Dimethyladenosine transferase 2, mitochondrial	46318.8	67658	89837.5	80411.6	49169.2	44673	69878	95049.8
Q3TL44	Q3TL44	NLRX1_MOUSE	Nlrx1	NLR family member X1	701658	671802	675114	594993	605378	696167	672293	651772
Q3TLH4	Q3TLH4	PRC2C_MOUSE	Prrc2c	Protein PRRC2C	101644	114797	94967.6	98608.1	109012	95100.3	110293	80269.3
Q3TLI0	Q3TLI0	TPC10_MOUSE	Trappc10	Trafficking protein particle complex subunit 10	118181	91887.4	128300	142044	114976	113516	150130	113965
Q3TLP5	Q3TLP5	ECHD2_MOUSE	Echdc2	Enoyl-CoA hydratase domain-containing protein 2, mitochondrial	1466670	1309210	1598980	1652170	1922800	1682930	1868220	1647490
Q3TLS3	Q3TLS3	GDPP1_MOUSE	Gdpgp1	GDP-D-glucose phosphorylase 1	28717.3	39339.3	37388.8	34294.1	19041.9	29524.7	42975.6	27643.9
Q3TMH2	Q3TMH2	SCRN3_MOUSE	Scrn3	Secernin-3	906384	755282	1065000	1095250	1017160	980578	1059430	907644
Q3TMP8	Q3TMP8	TM38A_MOUSE	Tmem38a	Trimeric intracellular cation channel type A	3080740	3493780	3427810	2809210	2942210	3529730	3639580	3196460
Q3TPX4	Q3TPX4	EXOC5_MOUSE	Exoc5	Exocyst complex component 5	40334	42316.8				29808.4	55745.5	54807.3
Q3TQB2	Q3TQB2	FXRD1_MOUSE	Foxred1	FAD-dependent oxidoreductase domain-containing protein 1	230416	185986	207155	196842	193706	176550	215178	154143
Q3TTY5	Q3TTY5	K22E_MOUSE	Krt2	Keratin, type II cytoskeletal 2 epidermal	2879820	2684300	2844170	2669440	3038290	3011280	4027140	2494840
Q3TVI8	Q3TVI8	PBIP1_MOUSE	Pbxip1	Pre-B-cell leukemia transcription factor-interacting protein 1	137165	198267	144585	177744	186354	178914	206094	149973
Q3TW96	Q3TW96	UAP1L_MOUSE	Uap1l1	UDP-N-acetylhexosamine pyrophosphorylase-like protein 1	297700	315187	277253	307560	262706	276022	253935	282101
Q3TW96;Q6P549	Q3TW96;Q6P549	SHIP2_MOUSE;UAP1L_MOUSE	Inppl1;Uap1l1	UDP-N-acetylhexosamine pyrophosphorylase-like protein 1	297032	408014	343862	352424	284929	359033	349647	324775
Q3TW96;Q91YN5	Q3TW96;Q91YN5	UAP1L_MOUSE;UAP1_MOUSE	Uap1;Uap1l1	UDP-N-acetylhexosamine pyrophosphorylase-like protein 1	344717	250477	152534	223555	280558	256297	259604	205502
Q3TWI9	Q3TWI9	CSCL2_MOUSE	Tmem63b	CSC1-like protein 2	23889.7	24916.4	15985.7	16792.7	17994.3	21836	21689	2341.13
Q3TWL2	Q3TWL2	PP4P1_MOUSE	Pip4p1	Type 1 phosphatidylinositol 4,5-bisphosphate 4-phosphatase	53004.3	51844.9	17925.8	39076	29394	69752.9	60246.5	33322.3
Q3TWW8;Q8VE97	Q3TWW8;Q8VE97	SRSF4_MOUSE;SRSF6_MOUSE	Srsf4;Srsf6	Serine/arginine-rich splicing factor 6	1893.81	6896.64			7112.96	11951.2
Q3TXS7	Q3TXS7	PSMD1_MOUSE	Psmd1	26S proteasome non-ATPase regulatory subunit 1	1318040	1219000	1170620	1128290	1316260	1170840	1155310	1021540
Q3TYX3	Q3TYX3	SMYD5_MOUSE	Smyd5	SET and MYND domain-containing protein 5	565459	738981	546036	533229	404519	536471	695875	351614
Q3TZ89	Q3TZ89	SC31B_MOUSE	Sec31b	Protein transport protein Sec31B	39945.1	35053.7	42454.5	91046.1	10625.7	30126.6	50771.4	93347.8
Q3TZW0	Q3TZW0	ECSCR_MOUSE	Ecscr	Endothelial cell-specific chemotaxis regulator	6080.24	1830.54	5256.51	5167.12	6543.34	3275.02	5672.92
Q3TZZ7	Q3TZZ7	ESYT2_MOUSE	Esyt2	Extended synaptotagmin-2	474545	429949	319540	367025	323241	391591	289071	350419
Q3U0B3	Q3U0B3	DHR11_MOUSE	Dhrs11	Dehydrogenase/reductase SDR family member 11	1241620	970903	1157720	1167280	1054720	1115380	1123860	1150540
Q3U0M1	Q3U0M1	TPPC9_MOUSE	Trappc9	Trafficking protein particle complex subunit 9	68535.2	92749.1	67148.3	110679	98072.8	96416.2	66708.5	92320.5
Q3U0S6	Q3U0S6	RAIN_MOUSE	Rasip1	Ras-interacting protein 1	176492	211360	150886	177116	171117	171177	176340	185434
Q3U0V1	Q3U0V1	FUBP2_MOUSE	Khsrp	Far upstream element-binding protein 2	939524	789618	876185	883490	966067	883765	870298	870525
Q3U186	Q3U186	SYRM_MOUSE	Rars2	Probable arginine--tRNA ligase, mitochondrial	306891	328474	317817	255372	310830	276072	309220	316856
Q3U1J4	Q3U1J4	DDB1_MOUSE	Ddb1	DNA damage-binding protein 1	1210120	1288850	1247270	1270600	1302770	1286160	1244350	1160880
Q3U213	Q3U213	SRAC1_MOUSE	Serac1	Protein SERAC1	58043.3	69017.3	35852.4	73307.6	71230.4	69272.6	69262.7	66327.8
Q3U276	Q3U276	SDHF1_MOUSE	Sdhaf1	Succinate dehydrogenase assembly factor 1, mitochondrial	264770	283553	276956	255177	300161	255833	280587	437054
Q3U2A8	Q3U2A8	SYVM_MOUSE	Vars2	Valine--tRNA ligase, mitochondrial	326414	299898	364089	329031	292633	369513	290597	344112
Q3U2I3	Q3U2I3	F16A2_MOUSE	Fam160a2	FTS and Hook-interacting protein	6749.49	17373.7	13627.5	8410.91	12836.6	11023.9	4521.66
Q3U2P1	Q3U2P1	SC24A_MOUSE	Sec24a	Protein transport protein Sec24A	24539.5	56793.3	28430.1	42243.1	36315.4	56275.6	46424.4	59626.8
Q3U3R4	Q3U3R4	LMF1_MOUSE	Lmf1	Lipase maturation factor 1	140739	155558	159564	160928	129392	153138	179355	109910
Q3U5F4	Q3U5F4	YRDC_MOUSE	Yrdc	YrdC domain-containing protein, mitochondrial	59720.9	85859.4	120700	101793	79888.8	93314.5	84171.4	97440.2
Q3U5Q7	Q3U5Q7	CMPK2_MOUSE	Cmpk2	UMP-CMP kinase 2, mitochondrial	571928	682238	522754	810337	609800	446629	690113	632152
Q3U6U5	Q3U6U5	GTPB6_MOUSE	Gtpbp6	Putative GTP-binding protein 6	41971.7	40900.6	29480.4	50472.3	38175.2	36488.6	33870.8	44110.7
Q3U7R1	Q3U7R1	ESYT1_MOUSE	Esyt1	Extended synaptotagmin-1	477598	475172	309900	338333	380266	406987	341580	373784
Q3U7U3	Q3U7U3	FBX7_MOUSE	Fbxo7	F-box only protein 7	39559	56571.4	49066.6	39003.2	27979.3	13804.1	70997.8	61440.7
Q3U9G9	Q3U9G9	LBR_MOUSE	Lbr	Delta(14)-sterol reductase LBR	413401	319159	450072	335186	566364	646446	464976	485398
Q3UBX0	Q3UBX0	TM109_MOUSE	Tmem109	Transmembrane protein 109	1436350	1717820	1765650	1497740	1711910	1731370	1617390	2045240
Q3UCV8	Q3UCV8	OTUL_MOUSE	Otulin	Ubiquitin thioesterase otulin	26354.9	9283.57	19044.8	31485.6	11248.1	1496.42	21237.2	47966.9
Q3UDE2	Q3UDE2	TTL12_MOUSE	Ttll12	Tubulin--tyrosine ligase-like protein 12	330391	321195	295969	293663	207392	306349	308005	267648
Q3UDK1	Q3UDK1	TRAD1_MOUSE	Trafd1	TRAF-type zinc finger domain-containing protein 1	3152.19	1901.01	3156.02	2250	6630.92	4567.87	7819.53
Q3UE37	Q3UE37	UBE2Z_MOUSE	Ube2z	Ubiquitin-conjugating enzyme E2 Z	205981	250547	221467	247238	334746	252633	294242	229354
Q3UEB3	Q3UEB3	PUF60_MOUSE	Puf60	Poly(U)-binding-splicing factor PUF60	45452	87390.6	43736.1	46338.9	44038.9	33662.9	43699.8	68681.8
Q3UFF7	Q3UFF7	LYPL1_MOUSE	Lyplal1	Lysophospholipase-like protein 1			32720.3		33623.1			29974.3
Q3UFS0	Q3UFS0	ZY11B_MOUSE	Zyg11b	Protein zyg-11 homolog B	30719.5	51181.3	33225.7	43762.7	20357.6	28246.9	39974.4	23934.3
Q3UFY7	Q3UFY7	5NT3B_MOUSE	Nt5c3b	7-methylguanosine phosphate-specific 5'-nucleotidase	133135	220046	101049	137290	240069	166082	223464	185923
Q3UFY8	Q3UFY8	TM10C_MOUSE	Trmt10c	tRNA methyltransferase 10 homolog C	257545	271959	300087	268720	251455	289962	301101	287205
Q3UGC7;Q66JS6	Q3UGC7;Q66JS6	EI3JA_MOUSE;EI3JB_MOUSE	Eif3j1;Eif3j2	Eukaryotic translation initiation factor 3 subunit J-A	1698190	1517470	1701350	1521890	1680360	1534100	1670990	1570470
Q3UGR5	Q3UGR5	HDHD2_MOUSE	Hdhd2	Haloacid dehalogenase-like hydrolase domain-containing protein 2	3006410	3852140	4759790	4287320	3428280	4728750	3890280	3924230
Q3UH60	Q3UH60	DIP2B_MOUSE	Dip2b	Disco-interacting protein 2 homolog B	33091.9	47091	16546.8	43308.8	40456.3	38583.7	34177.1	25837.5
Q3UH66	Q3UH66	WNK2_MOUSE	Wnk2	Serine/threonine-protein kinase WNK2	49663.4	29368	22761.2	28330.4	38449.8	24825.5	34857	21107
Q3UH68	Q3UH68	LIMC1_MOUSE	Limch1	LIM and calponin homology domains-containing protein 1	569347	526238	585725	567170	610745	568685	622104	567627
Q3UHB1	Q3UHB1	NT5D3_MOUSE	Nt5dc3	5'-nucleotidase domain-containing protein 3	773520	748534	895994	873474	886690	861474	842352	875004
Q3UHD2	Q3UHD2	GFOD1_MOUSE	Gfod1	Glucose-fructose oxidoreductase domain-containing protein 1	23682.3		35051.6	44409.4	20306.7		71966.8	22317.1
Q3UHD3	Q3UHD3	MTUS2_MOUSE	Mtus2	Microtubule-associated tumor suppressor candidate 2 homolog	167913	161375	172586	152832	176330	245332	246209	144704
Q3UHD6	Q3UHD6	SNX27_MOUSE	Snx27	Sorting nexin-27	324533	303701	273562	228031	362654	301348	347232	313234
Q3UHJ0	Q3UHJ0	AAK1_MOUSE	Aak1	AP2-associated protein kinase 1	348000	300862	274229	375360	335857	335289	330813	310209
Q3UHX2	Q3UHX2	HAP28_MOUSE	Pdap1	28 kDa heat- and acid-stable phosphoprotein	616320	492951	618632	764862	573848	538551	666288	750162
Q3UHZ5	Q3UHZ5	LMOD2_MOUSE	Lmod2	Leiomodin-2	27468	55716.7	31590.1	68197.8	79819	23530.6	47652.6	67567.8
Q3UI43	Q3UI43	BABA1_MOUSE	Babam1	BRISC and BRCA1-A complex member 1	197387	257292	220654	203978	254672	208261	235282	184126
Q3UIA2	Q3UIA2	RHG17_MOUSE	Arhgap17	Rho GTPase-activating protein 17	92656.4	81378.9	52649.1	97079.6	92779.8	91809.7	87449.8	101476
Q3UIJ9	Q3UIJ9	MYZAP_MOUSE	Myzap	Myocardial zonula adherens protein	174081	217001	213377	211990	222276	233377	248581	228616
Q3UIR3	Q3UIR3	DTX3L_MOUSE	Dtx3l	E3 ubiquitin-protein ligase DTX3L	42945.4	61130.3	61783.8	40783.5	57797.6	47720.9	46561.3	18845.7
Q3UIU2	Q3UIU2	NDUB6_MOUSE	Ndufb6	NADH dehydrogenase [ubiquinone] 1 beta subcomplex subunit 6	40881900	32700800	33444300	35817900	39345900	34392300	40523400	32311300
Q3UIZ8	Q3UIZ8	MYLK3_MOUSE	Mylk3	Myosin light chain kinase 3	2140560	1833690	2053950	2001480	2280310	2293030	2073240	1899450
Q3UJB9	Q3UJB9	EDC4_MOUSE	Edc4	Enhancer of mRNA-decapping protein 4	325719	321005	339333	320803	350297	330404	380510	367396
Q3UJD6	Q3UJD6	UBP19_MOUSE	Usp19	Ubiquitin carboxyl-terminal hydrolase 19	134745	152054	143420	202430	99505.7	157210	128133	98452.7
Q3UJU9	Q3UJU9	RMD3_MOUSE	Rmdn3	Regulator of microtubule dynamics protein 3	186301	220798	126928	124588	148377	147150	98720	113464
Q3UKC1	Q3UKC1	TAXB1_MOUSE	Tax1bp1	Tax1-binding protein 1 homolog	7031.04	8129.18	14630.1	6141.56	11735.7	10512.7	17284.6	7947.96
Q3UKJ7	Q3UKJ7	SMU1_MOUSE	Smu1	WD40 repeat-containing protein SMU1	20235.5	38929.5	24377.4	9867.07	26730.8	39149.3	16836	19604.8
Q3ULD5	Q3ULD5	MCCB_MOUSE	Mccc2	Methylcrotonoyl-CoA carboxylase beta chain, mitochondrial	3569170	3440170	3912150	3478740	3951810	3709010	3811560	3597580
Q3ULF4	Q3ULF4	SPG7_MOUSE	Spg7	Paraplegin	709612	801762	912096	837596	839473	834597	823445	718992
Q3ULJ0	Q3ULJ0	GPD1L_MOUSE	Gpd1l	Glycerol-3-phosphate dehydrogenase 1-like protein	2144270	1895350	2203980	2339440	2023520	1942130	2371610	1622410
Q3ULW8	Q3ULW8	PARP3_MOUSE	Parp3	Protein mono-ADP-ribosyltransferase PARP3	165636	202053	127789	157905	157413	124584	139266	104262
Q3UM29	Q3UM29	COG7_MOUSE	Cog7	Conserved oligomeric Golgi complex subunit 7	58087.7	64359.7	62265.9	46284.8	69095.6	58899.2	55395.3	51001.6
Q3UM45	Q3UM45	PP1R7_MOUSE	Ppp1r7	Protein phosphatase 1 regulatory subunit 7	1292280	1336640	1340290	1324990	1394910	1429780	1366090	1364340
Q3UMB9	Q3UMB9	WASC4_MOUSE	Washc4	WASH complex subunit 4	97000.2	102282	95831.3	97868.5	83043.9	71853	98261.5	152733
Q3UMC0	Q3UMC0	AFG2H_MOUSE	Spata5	ATPase family protein 2 homolog	46431.6	32907.7	40159.5	48871.6	36243.5	42501.2	40032.6	35291.5
Q3UMF0	Q3UMF0	COBL1_MOUSE	Cobll1	Cordon-bleu protein-like 1	404247	439329	425248	443566	499548	450212	457106	457323
Q3UMR5	Q3UMR5	MCU_MOUSE	Mcu	Calcium uniporter protein, mitochondrial	54911.3	122649	94795.1	73311.6	90874.8	128907	83556.4	124089
Q3UMT1	Q3UMT1	PP12C_MOUSE	Ppp1r12c	Protein phosphatase 1 regulatory subunit 12C	82175.8	84072.4	77268.9	80570.3	82978.8	101051	101436	58651.7
Q3UMU9	Q3UMU9	HDGR2_MOUSE	Hdgfl2	Hepatoma-derived growth factor-related protein 2	100222	92659.5	112681	83518.1	122713	98931.5	105541	62850.9
Q3UMU9;Q9JMG7	Q3UMU9;Q9JMG7	HDGR2_MOUSE;HDGR3_MOUSE	Hdgfl2;Hdgfl3	Hepatoma-derived growth factor-related protein 2	187165	153788	226156	183313	314998	173567	205932	162180
Q3UN02	Q3UN02	LCLT1_MOUSE	Lclat1	Lysocardiolipin acyltransferase 1	1157100	1077050	1208770	1009850	928429	1041590	1457630	1168960
Q3UN90	Q3UN90	LYRM9_MOUSE	Lyrm9	LYR motif-containing protein 9	146674	46084.5	173338	160507	137866	128439	150021	164401
Q3UNX5	Q3UNX5	ACSM3_MOUSE	Acsm3	Acyl-coenzyme A synthetase ACSM3, mitochondrial	7233.96	29799.3				6129.86		6200.38
Q3UNZ8	Q3UNZ8	QORL2_MOUSE	Cryzl2	Quinone oxidoreductase-like protein 2	50179.1	65264	37784.1	34823.3	46981.9	67454.2	57399.3	55579.6
Q3UPF5	Q3UPF5	ZCCHV_MOUSE	Zc3hav1	Zinc finger CCCH-type antiviral protein 1	43355.1	37761.3	18186.9	32111.3	25191.9	25168.8	21593.1	46012.2
Q3UPH1	Q3UPH1	PRRC1_MOUSE	Prrc1	Protein PRRC1	321434	250800	203149	233045	247723	148792	215764	163057
Q3UPL0	Q3UPL0	SC31A_MOUSE	Sec31a	Protein transport protein Sec31A	727973	754271	599882	623466	639949	667794	635092	513318
Q3UQ28	Q3UQ28	PXDN_MOUSE	Pxdn	Peroxidasin homolog	74219	30960	53258.5	27371.5	8649.62	75704.3	22752	59145.4
Q3UQ44	Q3UQ44	IQGA2_MOUSE	Iqgap2	Ras GTPase-activating-like protein IQGAP2		79747.3			118868	80595.8
Q3UQ84	Q3UQ84	SYTM_MOUSE	Tars2	Threonine--tRNA ligase, mitochondrial	574041	577470	591842	563507	573437	493966	612832	526251
Q3UQN2	Q3UQN2	FCHO2_MOUSE	Fcho2	F-BAR domain only protein 2	94974.8	82513.7	101804	83626.3	70855.4	108786	91653.8	77771
Q3UQS8	Q3UQS8	RBM20_MOUSE	Rbm20	RNA-binding protein 20	100102	106642	88517.1	89265	73009.1	83030.7	51847.9	110980
Q3URD3	Q3URD3	SLMAP_MOUSE	Slmap	Sarcolemmal membrane-associated protein	2037100	2370950	2709110	2440020	3022110	2853640	1951230	2879310
Q3URE1	Q3URE1	ACSF3_MOUSE	Acsf3	Malonate--CoA ligase ACSF3, mitochondrial	776823	707091	806519	772877	705033	802317	848085	809897
Q3URS9	Q3URS9	MITOK_MOUSE	Ccdc51	Mitochondrial potassium channel	473047	514839	435018	384387	412278	423601	499831	378213
Q3UTJ2	Q3UTJ2	SRBS2_MOUSE	Sorbs2	Sorbin and SH3 domain-containing protein 2	1595920	1903130	2320090	2143280	2189090	2155010	1993510	1782330
Q3UU96	Q3UU96	MRCKA_MOUSE	Cdc42bpa	Serine/threonine-protein kinase MRCK alpha	6199.37	17828	16345.7	18342.1	3913.78	41569.1	16915.7	19209.7
Q3UUG6	Q3UUG6	TBC24_MOUSE	Tbc1d24	TBC1 domain family member 24	103292	78626.1	70487.3	111633	100208	54323.8	119946	78676.9
Q3UUI3	Q3UUI3	THEM4_MOUSE	Them4	Acyl-coenzyme A thioesterase THEM4	440740	401136	478400	487258	483121	422960	439152	419059
Q3UV17	Q3UV17	K22O_MOUSE	Krt76	Keratin, type II cytoskeletal 2 oral	2178700	3186420	2989800	3445390	3256680	3341930	3075850	4157430
Q3UV70	Q3UV70	PDP1_MOUSE	Pdp1	[Pyruvate dehydrogenase [acetyl-transferring]]-phosphatase 1, mitochondrial	1044090	899964	1137140	1037020	1020470	961754	1035240	867902
Q3UVK0	Q3UVK0	ERMP1_MOUSE	Ermp1	Endoplasmic reticulum metallopeptidase 1	253069	265610	128802	102288	113658	208046	141983	157657
Q3UVL4	Q3UVL4	VPS51_MOUSE	Vps51	Vacuolar protein sorting-associated protein 51 homolog	20333.3	50134.3	33499.7	42048.4	32113	2863.52	16576.7	16266.9
Q3UW53	Q3UW53	NIBA1_MOUSE	Niban1	Protein Niban 1	365816	333214	140844	215034	236997	259638	243035	181641
Q3UYV9	Q3UYV9	NCBP1_MOUSE	Ncbp1	Nuclear cap-binding protein subunit 1	88087.3	49809.4	81286.4	46612.2	57735.3	77416.4	62842.2	31329.8
Q3UZ39	Q3UZ39	LRRF1_MOUSE	Lrrfip1	Leucine-rich repeat flightless-interacting protein 1	77578	70974.3	41620.7	52427.9	47016.7	39097.7	40159.6	47048.8
Q3UZA1	Q3UZA1	CPZIP_MOUSE	Rcsd1	CapZ-interacting protein	1404780	1157200	1264690	1298460	1541590	1195040	1162920	1359670
Q3UZP4	Q3UZP4	SVIP_MOUSE	Svip	Small VCP/p97-interacting protein	53988.8	39674.3	60797.9	62449.1	60451.6	40603.7	58064.7	76940.8
Q3UZZ6	Q3UZZ6	ST1D1_MOUSE	Sult1d1	Sulfotransferase 1 family member D1	62596.4	78028.6				16164.9
Q3V009	Q3V009	TMED1_MOUSE	Tmed1	Transmembrane emp24 domain-containing protein 1	56802	85155.8	50675.2	66395.8	60288.1	66041.5		117300
Q3V0K9	Q3V0K9	PLSI_MOUSE	Pls1	Plastin-1	37888.7					29590
Q3V0K9;Q61233;Q99K51	Q99K51;Q61233;Q3V0K9	PLSI_MOUSE;PLSL_MOUSE;PLST_MOUSE	Lcp1;Pls1;Pls3	Plastin-1	2968250	2729440	2280820	2634010	2513980	2495160	2968760	2461050
Q3V0K9;Q99K51	Q99K51;Q3V0K9	PLSI_MOUSE;PLST_MOUSE	Pls1;Pls3	Plastin-1	216322	280785	147091	166095	224183	278730	86544.7	188767
Q3V132	Q3V132	ADT4_MOUSE	Slc25a31	ADP/ATP translocase 4	5841550	6500730	10095600	10213000	7307410	8323360	6706600	8041770
Q3V1L4	Q3V1L4	5NTC_MOUSE	Nt5c2	Cytosolic purine 5'-nucleotidase	679511	632720	723748	731429	653286	674923	716174	622334
Q3V1T4	Q3V1T4	P3H1_MOUSE	P3h1	Prolyl 3-hydroxylase 1	11804.8	16743.1	11167.6	8924.82	5645.29	10529.8	5929.86
Q3V384	Q3V384	AFG1L_MOUSE	Afg1l	AFG1-like ATPase	2484910	2301080	2478210	2662260	2415060	2161590	2921920	2190220
Q3V3N7	Q3V3N7	BBS1_MOUSE	Bbs1	Bardet-Biedl syndrome 1 protein homolog	55707.7		154664	113472	26492.5	148624	81436.3
Q3V3R4	Q3V3R4	ITA1_MOUSE	Itga1	Integrin alpha-1	241320	215527	171244	171275	227983	226619	146768	152379
Q3ZK22	Q3ZK22	VEZA_MOUSE	Vezt	Vezatin	14814.2	8807.91	8378.36	7019.7	3132.4	7420.57	11011.9
Q499X9	Q499X9	SYMM_MOUSE	Mars2	Methionine--tRNA ligase, mitochondrial	432049	468089	594155	431080	401753	495863	478547	446788
Q4ACU6	Q4ACU6	SHAN3_MOUSE	Shank3	SH3 and multiple ankyrin repeat domains protein 3	203384	190811	146976	248946	213119	189901	227658	237178
Q4KML4	Q4KML4	ABRAL_MOUSE	Abracl	Costars family protein ABRACL	2092550	1922670	1742300	1620530	1676700	1862170	1972840	1559060
Q4KMM3	Q4KMM3	OXR1_MOUSE	Oxr1	Oxidation resistance protein 1	135268	113473	107247	121483	76151.3	134791	150392	89874
Q4LDD4	Q4LDD4	ARAP1_MOUSE	Arap1	Arf-GAP with Rho-GAP domain, ANK repeat and PH domain-containing protein 1	101473	80510	83277.3	69409.4	60493.5	82092.8	94383.2	47314.6
Q4PJX1	Q4PJX1	ODR4_MOUSE	Odr4	Protein odr-4 homolog	203428	225335	197275	234826	197574	162362	264739	218968
Q4PZA2	Q4PZA2	ECE1_MOUSE	Ece1	Endothelin-converting enzyme 1	127003	139644	107540	119775	119237	127251	126682	63950.3
Q4QQM4	Q4QQM4	P5I11_MOUSE	Trp53i11	Tumor protein p53-inducible protein 11	23905.8	35230.6	28855.2	20264.1	21812.8	20068.2	39055.4
Q4VA53	Q4VA53	PDS5B_MOUSE	Pds5b	Sister chromatid cohesion protein PDS5 homolog B	220495	275965	270017	168959	231141	248655	234831	200113
Q4VAA2	Q4VAA2	CDV3_MOUSE	Cdv3	Protein CDV3	393376	434786	512936	506006	532000	399851	565176	521927
Q4VAE3	Q4VAE3	TMM65_MOUSE	Tmem65	Transmembrane protein 65	3489450	3563370	4234940	3507750	3850490	3829950	3884290	3914890
Q4VBD2	Q4VBD2	TAPT1_MOUSE	Tapt1	Transmembrane anterior posterior transformation protein 1	340198	363756	348983	234645	359771	357649	380335	288869
Q4VBE8	Q4VBE8	WDR18_MOUSE	Wdr18	WD repeat-containing protein 18	32459.1	25106.3	24955	14251.3	20082.2	36420.7	26391.1	17912.5
Q501J2	Q501J2	ANKMT_MOUSE	Antkmt	Adenine nucleotide translocase lysine N-methyltransferase	116519	340063	165118	151150	153522	144018	206429	183020
Q501J6	Q501J6	DDX17_MOUSE	Ddx17	Probable ATP-dependent RNA helicase DDX17	274336	277606	256603	237032	278856	270800	239013	265774
Q501J6;Q61656	Q501J6;Q61656	DDX17_MOUSE;DDX5_MOUSE	Ddx17;Ddx5	Probable ATP-dependent RNA helicase DDX17	1360980	1746610	1242770	752055	1271740	886476	1082270	1000580
Q501J6;Q61656;Q62095;Q62167	Q62095;Q501J6;Q62167;P16381;Q61656	DDX17_MOUSE;DDX3X_MOUSE;DDX3Y_MOUSE;DDX5_MOUSE	Ddx17;Ddx3x;Ddx3y;Ddx5	Probable ATP-dependent RNA helicase DDX17	1233410	1411280	1032410	1286940	1260710	1460830	1376760	882684
Q501J7	Q501J7	PHAR4_MOUSE	Phactr4	Phosphatase and actin regulator 4	14497.7	22197.4		8550.24	11792.3	29120.1	13061.8	9925.63
Q505D1	Q505D1	ANR28_MOUSE	Ankrd28	Serine/threonine-protein phosphatase 6 regulatory ankyrin repeat subunit A	41877.3	23820.1	24710.2	13745.9	29665.6	31472.1	6287.89	15574.1
Q505D7	Q505D7	OPA3_MOUSE	Opa3	Optic atrophy 3 protein homolog	2193660	2053770	2768970	2016840	2270910	2401250	2451070	2077840
Q505F5	Q505F5	LRC47_MOUSE	Lrrc47	Leucine-rich repeat-containing protein 47	380730	356758	357557	387785	354456	385077	344609	329276
Q505K2	Q505K2	F16A1_MOUSE	Fam160a1	Protein FAM160A1	47274.2	28210.3	62461	60179.7	25174.1	43196.1	37681.7	77304.7
Q52KR3	Q52KR3	PRUN2_MOUSE	Prune2	Protein prune homolog 2	147685	193751	165013	152051	139355	114151	166880	157779
Q566J8	Q566J8	COQ8B_MOUSE	Coq8b	Atypical kinase COQ8B, mitochondrial	106331	129605	85293.9	88706.2			139152	59287.4
Q569Z5	Q569Z5	DDX46_MOUSE	Ddx46	Probable ATP-dependent RNA helicase DDX46	29008.3	38216.5	33695.4	22228.8	23065.2	30809.9	22068.3	31344.7
Q570Y9	Q570Y9	DPTOR_MOUSE	Deptor	DEP domain-containing mTOR-interacting protein	38343.3	64092.6		33934.8	50100.4	59249.5	26097.1	22431.3
Q571I9	Q571I9	A16A1_MOUSE	Aldh16a1	Aldehyde dehydrogenase family 16 member A1	48711	77882.8	55948.6	53227.6	63022.1	59848.9	57100.6	75914.1
Q58A65	Q58A65	JIP4_MOUSE	Spag9	C-Jun-amino-terminal kinase-interacting protein 4	360309	345971	339405	371104	333159	337828	375595	340336
Q58A65;Q9ESN9	Q9ESN9;Q58A65	JIP3_MOUSE;JIP4_MOUSE	Mapk8ip3;Spag9	C-Jun-amino-terminal kinase-interacting protein 4	521723	520339	527038	377037	533658	494084	475362	432440
Q59J78	Q59J78	NDUF2_MOUSE	Ndufaf2	NADH dehydrogenase [ubiquinone] 1 alpha subcomplex assembly factor 2	820341	749516	876379	788228	850211	857133	858725	789640
Q5BL07	Q5BL07	PEX1_MOUSE	Pex1	Peroxisome biogenesis factor 1	43643.8	33559.1	54940.5	36592.8	41953.5	37688	40691.4	33974.5
Q5DTJ9	Q5DTJ9	MYPN_MOUSE	Mypn	Myopalladin	389817	474897	545334	497509	522523	464080	537731	379096
Q5EBG6	Q5EBG6	HSPB6_MOUSE	Hspb6	Heat shock protein beta-6	13446900	14403400	18759000	18758700	16038700	17964900	16350600	20588100
Q5EBG8	Q5EBG8	CA050_MOUSE		Uncharacterized protein C1orf50 homolog	77756.3	93550	79800.3	63520.4	75122.2	76495.8	129140	58149
Q5EG47	Q5EG47	AAPK1_MOUSE	Prkaa1	5'-AMP-activated protein kinase catalytic subunit alpha-1	152117	209186	141924	145527	131258	159953	120818	110959
Q5EG47;Q8BRK8	Q8BRK8;Q5EG47	AAPK1_MOUSE;AAPK2_MOUSE	Prkaa1;Prkaa2	5'-AMP-activated protein kinase catalytic subunit alpha-1	310736	283504	199266	179060	357606	297996	310721	302098
Q5F2E7	Q5F2E7	NUFP2_MOUSE	Nufip2	Nuclear fragile X mental retardation-interacting protein 2	55056.5	67417.4	62688.1	76698.3	65554.8	67617.3	71497.2	64244.9
Q5F2E8	Q5F2E8	TAOK1_MOUSE	Taok1	Serine/threonine-protein kinase TAO1	64997.1	72714.1	32346.9	51761.1	51809.6	56908.3	48846.2	28673.1
Q5F2E8;Q8BYC6	Q5F2E8;Q8BYC6;Q6ZQ29	TAOK1_MOUSE;TAOK3_MOUSE	Taok1;Taok3	Serine/threonine-protein kinase TAO1	45203.4	35121.4	46807	52702.2	13973.1	34291.1	35649.1	39614.3
Q5FW52	Q5FW52	MLIP_MOUSE	Mlip	Muscular LMNA-interacting protein	1958250	1682500	2278780	2444860	2335560	2262880	2413040	2357850
Q5FW53	Q5FW53	MBPHL_MOUSE	Mybphl	Myosin-binding protein H-like	11772.8	19175.8		9065.69	20763.7	17875.8	12606.7	24847.8
Q5FWI3	Q5FWI3	CEIP2_MOUSE	Cemip2	Cell surface hyaluronidase	6914.29	5729.79	7238.64	6854.47	3843.47	7781.72	5480.53
Q5FWK3	Q5FWK3	RHG01_MOUSE	Arhgap1	Rho GTPase-activating protein 1	647948	595222	567371	625110	577295	675270	579904	618244
Q5GIG6	Q5GIG6	TNI3K_MOUSE	Tnni3k	Serine/threonine-protein kinase TNNI3K	307113	280149	274238	325939	295373	297994	328454	320775
Q5H8C4	Q5H8C4	VP13A_MOUSE	Vps13a	Vacuolar protein sorting-associated protein 13A	831233	884197	863441	919969	686407	1003410	929886	841578
Q5HZI1	Q5HZI1	MTUS1_MOUSE	Mtus1	Microtubule-associated tumor suppressor 1 homolog	20649.9	22803.6	23386.5	21163.1	18775.8	30211.9	27307.8	17060
Q5HZI9	Q5HZI9	S2551_MOUSE	Slc25a51	Mitochondrial nicotinamide adenine dinucleotide transporter SLC25A51	912533	779405	805496	751871	757634	968239	768795	793880
Q5I043	Q5I043	UBP28_MOUSE	Usp28	Ubiquitin carboxyl-terminal hydrolase 28	101207	70467.7	101503	134194	86866.6	85478.8	104960	122036
Q5I1X5	Q5I1X5	IASPP_MOUSE	Ppp1r13l	RelA-associated inhibitor	181382	202167	224073	168511	275333	205994	204389	203909
Q5IRJ6	Q5IRJ6	ZNT9_MOUSE	Slc30a9	Zinc transporter 9	296274	333336	400825	314181	383224	384968	357020	290703
Q5KU39	Q5KU39	VPS41_MOUSE	Vps41	Vacuolar protein sorting-associated protein 41 homolog	66119.6	48795.5	76084.6	48632.5	76389.8	85177.5	47078	73363.3
Q5M8N0	Q5M8N0	CNRP1_MOUSE	Cnrip1	CB1 cannabinoid receptor-interacting protein 1	64879.9	20825.9	70107.6	56001	55087.4	115442	55204.4	88402
Q5M8N4	Q5M8N4	D39U1_MOUSE	Sdr39u1	Epimerase family protein SDR39U1	2456870	2772130	3309970	2701200	3054740	2932230	2600060	2859420
Q5NCF2	Q5NCF2	TPPC1_MOUSE	Trappc1	Trafficking protein particle complex subunit 1	348504	260828	358907	300903	347772	350141	336224	279950
Q5NCS9	Q5NCS9	MID49_MOUSE	Mief2	Mitochondrial dynamics protein MID49	528764	637387	672710	592991	631200	626844	569986	605064
Q5ND29	Q5ND29	RILP_MOUSE	Rilp	Rab-interacting lysosomal protein	586164	629130	708271	620618	732289	686559	516136	508547
Q5ND52	Q5ND52	MRM3_MOUSE	Mrm3	rRNA methyltransferase 3, mitochondrial	67095.5	69985.9	24387.9		28181.1	14870.5	18642	50115.7
Q5PRF0	Q5PRF0	HTR5A_MOUSE	Heatr5a	HEAT repeat-containing protein 5A	20496.3	24011.9	25744.6	22321.7	20359.4	26322.9	21420.6	21940.1
Q5RKZ7	Q5RKZ7	MOCS1_MOUSE	Mocs1	Molybdenum cofactor biosynthesis protein 1	30255.6	33624.1	36664.8	35864.5	28560	35898.6	36532.4	36479.9
Q5SFM8;Q6NZN0	Q6NZN0;Q5SFM8	RBM26_MOUSE;RBM27_MOUSE	Rbm26;Rbm27	RNA-binding protein 27	43345.5	38413.8	7240.38		34867.6	24206.9	18751.8	24842.3
Q5SGK3	Q5SGK3	AOXB_MOUSE	Aox2	Aldehyde oxidase 2	32491.9	20139.5	8953.92	14903.9	12448	11918.7	22727.8	7458.61
Q5SQX6	Q5SQX6	CYFP2_MOUSE	Cyfip2	Cytoplasmic FMR1-interacting protein 2	189599	141964	136094	135448	139120	189577	243112	138034
Q5SQX6;Q7TMB8	Q5SQX6;Q7TMB8	CYFP1_MOUSE;CYFP2_MOUSE	Cyfip1;Cyfip2	Cytoplasmic FMR1-interacting protein 2	342738	376569	253966	262039	276342	274221	286195	225409
Q5SRX1	Q5SRX1	TM1L2_MOUSE	Tom1l2	TOM1-like protein 2	582892	558015	640013	596612	664733	661134	616043	661757
Q5SS80	Q5SS80	DHR13_MOUSE	Dhrs13	Dehydrogenase/reductase SDR family member 13	13962.2	18063.3	26811.6	7220.22	21668.6	13572.2	11717.9
Q5SSH7	Q5SSH7	ZZEF1_MOUSE	Zzef1	Zinc finger ZZ-type and EF-hand domain-containing protein 1	21298.4	24621.6	24211.2	22996.2	20530.6	14558.3	17783.1	24260.7
Q5SSK3	Q5SSK3	TEFM_MOUSE	Tefm	Transcription elongation factor, mitochondrial	8133.02	5705.81	3875.36	3037.74	3483.66	4140.96	3613.78
Q5SSW2	Q5SSW2	PSME4_MOUSE	Psme4	Proteasome activator complex subunit 4	273693	287174	304696	324307	242141	265417	268816	253064
Q5SSZ5	Q5SSZ5	TENS3_MOUSE	Tns3	Tensin-3	26569.5	6597.21	5265.14	24731.9	23084.8	31440.1	26313.9	34129.7
Q5SSZ5;Q8CGB6	Q8CGB6;Q5SSZ5	TENS3_MOUSE;TNS2_MOUSE	Tns2;Tns3	Tensin-3	938984	1703910	2152710	2764330	2257960	867076	2273740	1447780
Q5SUC9	Q5SUC9	SCO1_MOUSE	Sco1	Protein SCO1 homolog, mitochondrial	732215	703529	786248	723674	709677	721663	688473	633432
Q5SUE8	Q5SUE8	ANR40_MOUSE	Ankrd40	Ankyrin repeat domain-containing protein 40	109657	109301	118138	131834	81774.9	90180.5	101178	97841.1
Q5SUR0	Q5SUR0	PUR4_MOUSE	Pfas	Phosphoribosylformylglycinamidine synthase	172427	135904	99738.4	100506	208143	161773	186659	119469
Q5SV85	Q5SV85	SYNRG_MOUSE	Synrg	Synergin gamma	14568.2	3852.79	3342.26	7986.68	5258.84	6303.84	1563.46
Q5SVL6	Q5SVL6	RPGP2_MOUSE	Rap1gap2	Rap1 GTPase-activating protein 2	154973	79402.3	165559	182374	142372	113436	122557	122382
Q5SVR0	Q5SVR0	TBC9B_MOUSE	Tbc1d9b	TBC1 domain family member 9B	121260	106394	117061	121086	106580	121734	104996	89610.6
Q5SW19	Q5SW19	CLU_MOUSE	Cluh	Clustered mitochondria protein homolog	1253250	1144210	1286100	1304140	1230160	1259290	1233690	1241390
Q5SWT3	Q5SWT3	S2535_MOUSE	Slc25a35	Solute carrier family 25 member 35	190275	167504	126839	156801	120207	152339	123173	114446
Q5SWU9	Q5SWU9	ACACA_MOUSE	Acaca	Acetyl-CoA carboxylase 1	629181	360687	114495	135016	118311	134463	132572	260948
Q5U3K5	Q5U3K5	RABL6_MOUSE	Rabl6	Rab-like protein 6	20136.6	28180.5	21981.9	20604.6	31148.6	24497.8	38300.7	24708.4
Q5U405	Q5U405	TMPSD_MOUSE	Tmprss13	Transmembrane protease serine 13	10114600	10858400	16698800	12189400	15303600	12889100	13405400	13988900
Q5U430	Q5U430	UBR3_MOUSE	Ubr3	E3 ubiquitin-protein ligase UBR3	138096	113496	120784	66969.1	122677	105173	122661	131887
Q5U458	Q5U458	DJC11_MOUSE	Dnajc11	DnaJ homolog subfamily C member 11	1781270	1792410	1358490	1412150	1683850	1885770	1590980	1385300
Q5U5M8	Q5U5M8	BL1S3_MOUSE	Bloc1s3	Biogenesis of lysosome-related organelles complex 1 subunit 3	69728.1	37026.3	54939		69707.3	24090.1	41714.1
Q5XG73	Q5XG73	ACBD5_MOUSE	Acbd5	Acyl-CoA-binding domain-containing protein 5	603448	470394	607286	369898	482379	495736	576856	978872
Q5XJY4	Q5XJY4	PARL_MOUSE	Parl	Presenilins-associated rhomboid-like protein, mitochondrial	3673230	5879280	2376280	3288650	2281830	6342500	3360460	2514150
Q5XJY5	Q5XJY5	COPD_MOUSE	Arcn1	Coatomer subunit delta	592774	541669	523370	541292	501816	586873	561413	424363
Q5XKE0	Q5XKE0	MYPC2_MOUSE	Mybpc2	Myosin-binding protein C, fast-type	261833			408858
Q5XKN4	Q5XKN4	JAGN1_MOUSE	Jagn1	Protein jagunal homolog 1	316827	206485	344569	156030	234880	243069	218338	337116
Q5XPI3	Q5XPI3	RN123_MOUSE	Rnf123	E3 ubiquitin-protein ligase RNF123	171276	205686	201613	217897	211117	220787	231543	263162
Q60575	Q60575	KIF1B_MOUSE	Kif1b	Kinesin-like protein KIF1B	124285	151555	140779	108050	95341.8	93041.3	82206.8	86389.8
Q60590	Q60590	A1AG1_MOUSE	Orm1	Alpha-1-acid glycoprotein 1	356166	671219	857340	523478	472086	535790	212789	731322
Q60592	Q60592	MAST2_MOUSE	Mast2	Microtubule-associated serine/threonine-protein kinase 2	8034.13	13299.8	7188.43	19515.5	9377.26	5404.94	14203	9008.38
Q60597	Q60597	ODO1_MOUSE	Ogdh	2-oxoglutarate dehydrogenase, mitochondrial	53031800	50027600	57840700	53067200	53108300	52060400	53074800	48227100
Q60598	Q60598	SRC8_MOUSE	Cttn	Src substrate cortactin	936250	887303	1038290	807084	950659	959064	862153	753893
Q60605	Q60605	MYL6_MOUSE	Myl6	Myosin light polypeptide 6	2934140	2790640	1739360	1998760	2104280	2069970	1826700	1962870
Q60631	Q60631	GRB2_MOUSE	Grb2	Growth factor receptor-bound protein 2	519797	476811	628293	562811	544582	552150	514431	478079
Q60634	Q60634	FLOT2_MOUSE	Flot2	Flotillin-2	565377	443935	604397	449364	754489	672987	444873	482322
Q60649	Q60649	CLPB_MOUSE	Clpb	Caseinolytic peptidase B protein homolog	810277	801753	910232	926472	925896	880819	812354	926139
Q60668	Q60668	HNRPD_MOUSE	Hnrnpd	Heterogeneous nuclear ribonucleoprotein D0	2488740	2304320	2224810	2151960	2319510	2144270	2379610	2304010
Q60668;Q9Z130	Q60668;Q9Z130	HNRDL_MOUSE;HNRPD_MOUSE	Hnrnpd;Hnrnpdl	Heterogeneous nuclear ribonucleoprotein D0	872055	659410	767732	719349	988661	887812	874957	788243
Q60675	Q60675	LAMA2_MOUSE	Lama2	Laminin subunit alpha-2	1679270	1565110	2013390	1857030	2171910	1969250	1769880	1708540
Q60676	Q60676	PPP5_MOUSE	Ppp5c	Serine/threonine-protein phosphatase 5	1437920	1489810	1363930	1338210	1361520	1409970	1226300	1767850
Q60692	Q60692	PSB6_MOUSE	Psmb6	Proteasome subunit beta type-6	2448680	2332520	2046100	2364740	2466830	2304480	2284320	2199650
Q60710	Q60710	SAMH1_MOUSE	Samhd1	Deoxynucleoside triphosphate triphosphohydrolase SAMHD1	719027	548575	524348	687504	633854	672040	673219	730551
Q60714	Q60714	S27A1_MOUSE	Slc27a1	Long-chain fatty acid transport protein 1	1482700	1159580	1401700	1357210	1559170	1611480	1212560	1552020
Q60715	Q60715	P4HA1_MOUSE	P4ha1	Prolyl 4-hydroxylase subunit alpha-1	77808.4	119800	96069.3	80703.7	83015.5	126668	109686	126509
Q60716	Q60716	P4HA2_MOUSE	P4ha2	Prolyl 4-hydroxylase subunit alpha-2	50037.6	42844.3	49567.5	42587.9	47180.1	71555	55005.3	56563.1
Q60737	Q60737	CSK21_MOUSE	Csnk2a1	Casein kinase II subunit alpha	1097580	929744	829995	1122360	791485	925867	1005970	1024370
Q60739	Q60739	BAG1_MOUSE	Bag1	BAG family molecular chaperone regulator 1	40478		30291.7	25284.6	74060.4	21497.8	18285.9	54085.6
Q60749	Q60749	KHDR1_MOUSE	Khdrbs1	KH domain-containing, RNA-binding, signal transduction-associated protein 1	187596	138414	174536	202983	148068	152304	153417	185835
Q60749;Q9R226	Q60749;Q9WU01;Q9R226	KHDR1_MOUSE;KHDR3_MOUSE	Khdrbs1;Khdrbs3	KH domain-containing, RNA-binding, signal transduction-associated protein 1	847108	937819	912891	1001420	947926	987431	966884	806717
Q60753	Q60753	CTF1_MOUSE	Ctf1	Cardiotrophin-1	40100.5	35150.3	44754.7	43585.2	42210.9	42924.4	26688.3	38746.5
Q60759	Q60759	GCDH_MOUSE	Gcdh	Glutaryl-CoA dehydrogenase, mitochondrial	4214090	4076870	4813620	4615500	4793500	4659690	4660530	4384850
Q60760	Q60760	GRB10_MOUSE	Grb10	Growth factor receptor-bound protein 10	41978.1	49932.7	24169.7	37621.6	36519.5	19989.8	34568.2	32430.3
Q60766	Q60766	IRGM1_MOUSE	Irgm1	Immunity-related GTPase family M protein 1	523487	547590	530002	540597	513463	566681	595636	541136
Q60770	Q60770	STXB3_MOUSE	Stxbp3	Syntaxin-binding protein 3	293258	288736	289429	296188	298598	337065	305859	307617
Q60780	Q60780	GAS7_MOUSE	Gas7	Growth arrest-specific protein 7	6072.8	4339.02	3521.64	3296.41	2698.51	3957.51	3258.77
Q60809	Q60809	CNOT7_MOUSE	Cnot7	CCR4-NOT transcription complex subunit 7	9175.34	18393.8	11799.7	10873.7	24446	20432.5	23160.9	6116.11
Q60823	Q60823	AKT2_MOUSE	Akt2	RAC-beta serine/threonine-protein kinase	413819	473850	383497	420499	420335	483549	604613	407515
Q60829	Q60829	PPR1B_MOUSE	Ppp1r1b	Protein phosphatase 1 regulatory subunit 1B	31150.4	33653.7	8948.35	21495.4	19671.8	21468.3	21673
Q60854	Q60854	SPB6_MOUSE	Serpinb6	Serpin B6	1990930	2100290	1980830	1996110	2007570	1877830	1962470	1897160
Q60864	Q60864	STIP1_MOUSE	Stip1	Stress-induced-phosphoprotein 1	3494120	3311490	3453710	3463310	3369370	3305600	3569970	3486710
Q60865	Q60865	CAPR1_MOUSE	Caprin1	Caprin-1	479968	517219	387957	407200	407239	459820	582107	495999
Q60866	Q60866	PTER_MOUSE	Pter	Phosphotriesterase-related protein	79971.3	114083	67872.8	149160	95815.9	124741	92110.3	60229.6
Q60870	Q60870	REEP5_MOUSE	Reep5	Receptor expression-enhancing protein 5	806582	700984	653521	779200	778010	720264	968593	694835
Q60875	Q60875	ARHG2_MOUSE	Arhgef2	Rho guanine nucleotide exchange factor 2	307000	174288	159693	319137	145920	167137	169114	162988
Q60902	Q60902	EP15R_MOUSE	Eps15l1	Epidermal growth factor receptor substrate 15-like 1	231157	240099	230907	210674	213486	206060	242102	194114
Q60929	Q60929	MEF2A_MOUSE	Mef2a	Myocyte-specific enhancer factor 2A	10199.6	22619		16820.9	17430.8		10695.1	15341
Q60930	Q60930	VDAC2_MOUSE	Vdac2	Voltage-dependent anion-selective channel protein 2	27348800	26201600	20906200	23317700	22347700	28904500	24949600	21032600
Q60931	Q60931	VDAC3_MOUSE	Vdac3	Voltage-dependent anion-selective channel protein 3	22984100	19244400	15478400	17860600	17777300	23979200	18804300	16089400
Q60932	Q60932	VDAC1_MOUSE	Vdac1	Voltage-dependent anion-selective channel protein 1	93152700	78927400	80473200	84438700	85281000	97768300	83021600	73228600
Q60935	Q60935	NAR1_MOUSE	Art1	GPI-linked NAD(P)(+)--arginine ADP-ribosyltransferase 1	70693.3	118614	152702	115007	107445	158974	98350.6	71560.4
Q60936	Q60936	COQ8A_MOUSE	Coq8a	Atypical kinase COQ8A, mitochondrial	10846700	8309960	11957800	10846200	10885000	11475200	10041200	9710900
Q60949	Q60949	TBCD1_MOUSE	Tbc1d1	TBC1 domain family member 1	167155	119181	139849	166522	109594	138245	192441	123127
Q60949;Q8BYJ6	Q60949;Q8BYJ6	TBCD1_MOUSE;TBCD4_MOUSE	Tbc1d1;Tbc1d4	TBC1 domain family member 1	12646.5	16208.6	25499.1	21627.4	13093	16388.7	20527.8
Q60960	Q60960	IMA5_MOUSE	Kpna1	Importin subunit alpha-5	328929	320611	354060	331407	304872	312389	317548	308306
Q60972	Q60972	RBBP4_MOUSE	Rbbp4	Histone-binding protein RBBP4	138153	198330	49224.2	146784	213793	216466		179387
Q60972;Q60973	Q60972;Q60973	RBBP4_MOUSE;RBBP7_MOUSE	Rbbp4;Rbbp7	Histone-binding protein RBBP4	759861	744620	739638	750300	767085	811819	858013	596294
Q60973	Q60973	RBBP7_MOUSE	Rbbp7	Histone-binding protein RBBP7	142269	137757	162687	204261	144150	138309	119530	139724
Q60994	Q60994	ADIPO_MOUSE	Adipoq	Adiponectin	1373360	1508130	1434350	1917200	1657450	1536860	1678260	1812520
Q60996	Q60996	2A5G_MOUSE	Ppp2r5c	Serine/threonine-protein phosphatase 2A 56 kDa regulatory subunit gamma isoform	122809	79329.2	110967	63544.6	107895	91870.9	89229.5	86938.6
Q60996;Q61151	Q61151;Q60996	2A5E_MOUSE;2A5G_MOUSE	Ppp2r5c;Ppp2r5e	Serine/threonine-protein phosphatase 2A 56 kDa regulatory subunit gamma isoform	190599	194453	196024	198993	162574	206782	150600	198215
Q60996;Q61151;Q6PD28	Q61151;Q60996;Q6PD28	2A5B_MOUSE;2A5E_MOUSE;2A5G_MOUSE	Ppp2r5b;Ppp2r5c;Ppp2r5e	Serine/threonine-protein phosphatase 2A 56 kDa regulatory subunit gamma isoform	247826	224401	176345	216941	80585.3	39835.8	220056	175881
Q61001	Q61001	LAMA5_MOUSE	Lama5	Laminin subunit alpha-5	121197	130879	128855	128807	134694	117661	157763	122492
Q61029	Q61029	LAP2B_MOUSE	Tmpo	Lamina-associated polypeptide 2, isoforms beta/delta/epsilon/gamma	484285	455444	505634	356050	662810	561040	514155	448427
Q61029;Q61033	Q61033;Q61029	LAP2A_MOUSE;LAP2B_MOUSE	Tmpo	Lamina-associated polypeptide 2, isoforms beta/delta/epsilon/gamma	896639	740881	916543	920258	983059	1011280	897709	835270
Q61033	Q61033	LAP2A_MOUSE	Tmpo	Lamina-associated polypeptide 2, isoforms alpha/zeta	125809	259306	125204	161144	144990	137352	175757	253844
Q61035	Q61035	HARS1_MOUSE	Hars1	Histidine--tRNA ligase, cytoplasmic	984500	1004220	1051130	1009890	1134150	1046130	1034070	971264
Q61035;Q99KK9	Q99KK9;Q61035	HARS1_MOUSE;SYHM_MOUSE	Hars1;Hars2	Histidine--tRNA ligase, cytoplasmic	872076	950849	840784	807326	825135	825613	920412	732655
Q61037	Q61037	TSC2_MOUSE	Tsc2	Tuberin	8454.45	10926.9	9799.21	9114.76	12928.7	11104.2	9123.14	6835.13
Q61074	Q61074	PPM1G_MOUSE	Ppm1g	Protein phosphatase 1G	150755	146841	135113	163634	183349	159451	135994	162077
Q61081	Q61081	CDC37_MOUSE	Cdc37	Hsp90 co-chaperone Cdc37	1441140	1431830	1195240	1467400	1306890	1293390	1429390	1468930
Q61102	Q61102	ABCB7_MOUSE	Abcb7	ATP-binding cassette sub-family B member 7, mitochondrial	1210610	1090990	1272500	1166160	1163350	1259610	1275370	1100240
Q61107	Q61107	GBP4_MOUSE	Gbp4	Guanylate-binding protein 4	116497	130396	117935	94817	104004	104412	132089	84214.2
Q61114	Q61114	BPIB1_MOUSE	Bpifb1	BPI fold-containing family B member 1	166646	381011				122006
Q61129	Q61129	CFAI_MOUSE	Cfi	Complement factor I	224757	245045	249756	243933	241951	237561	214916	242988
Q61133	Q61133	GSTT2_MOUSE	Gstt2	Glutathione S-transferase theta-2	560641	415947	401391	422643	442184	477755	446046	444980
Q61147	Q61147	CERU_MOUSE	Cp	Ceruloplasmin	1650640	1954640	1925610	1924180	1774430	1724770	1342910	2053900
Q61151	Q61151	2A5E_MOUSE	Ppp2r5e	Serine/threonine-protein phosphatase 2A 56 kDa regulatory subunit epsilon isoform	165921	213055	194510	173056	197060	202462	167318	178319
Q61151;Q6PD03	Q6PD03;Q61151	2A5A_MOUSE;2A5E_MOUSE	Ppp2r5a;Ppp2r5e	Serine/threonine-protein phosphatase 2A 56 kDa regulatory subunit epsilon isoform	539036	588450	268380	607891	610901	685398	637365	275280
Q61160	Q61160	FADD_MOUSE	Fadd	FAS-associated death domain protein	474190	367753	468694	483765	632001	490036	492892	525018
Q61166	Q61166	MARE1_MOUSE	Mapre1	Microtubule-associated protein RP/EB family member 1	817528	727314	848123	646941	740768	812821	662307	631785
Q61166;Q6PER3	Q61166;Q6PER3	MARE1_MOUSE;MARE3_MOUSE	Mapre1;Mapre3	Microtubule-associated protein RP/EB family member 1		97818			68623.5	109153	45524.1
Q61171	Q61171	PRDX2_MOUSE	Prdx2	Peroxiredoxin-2	33653300	26512900	34182900	35184600	36438800	34124000	33544900	31713000
Q61187	Q61187	TS101_MOUSE	Tsg101	Tumor susceptibility gene 101 protein	549056	488945	637108	562819	601282	580340	642481	647276
Q61189	Q61189	ICLN_MOUSE	Clns1a	Methylosome subunit pICln	85659.6	97007	76136.7	72242.4	77077.3	109976	138735
Q61191	Q61191	HCFC1_MOUSE	Hcfc1	Host cell factor 1	132855	160429	152018	153572	149912	175309	128554	162920
Q61205	Q61205	PA1B3_MOUSE	Pafah1b3	Platelet-activating factor acetylhydrolase IB subunit alpha1	265745	215533	250031	267458	222375	289995	231738	207906
Q61206	Q61206	PA1B2_MOUSE	Pafah1b2	Platelet-activating factor acetylhydrolase IB subunit alpha2	2715500	2578890	2770670	2725770	2405810	2617880	2769300	2182750
Q61207	Q61207	SAP_MOUSE	Psap	Prosaposin	446061	390698	740031	686173	635321	629406	854417	796417
Q61210	Q61210	ARHG1_MOUSE	Arhgef1	Rho guanine nucleotide exchange factor 1	316932	415513	279756	285644	335548	289537	309482	295465
Q61216	Q61216	MRE11_MOUSE	Mre11	Double-strand break repair protein MRE11	26890.8	36071.7	16135.5	9614.89	35846.4	25522.7	6740.53	27645.3
Q61233	Q61233	PLSL_MOUSE	Lcp1	Plastin-2	979742	891393	563259	647594	758533	694188	799765	654654
Q61233;Q99K51	Q99K51;Q61233	PLSL_MOUSE;PLST_MOUSE	Lcp1;Pls3	Plastin-2	1371760	2043010	1167990	1056740	1038160	1163910	1122570	1146390
Q61234	Q61234	SNTA1_MOUSE	Snta1	Alpha-1-syntrophin	831326	773342	796310	606945	974938	984328	811379	806882
Q61235	Q61235	SNTB2_MOUSE	Sntb2	Beta-2-syntrophin	183825	129828	160370	108389	98720	192657	179604	168979
Q61239	Q61239	FNTA_MOUSE	Fnta	Protein farnesyltransferase/geranylgeranyltransferase type-1 subunit alpha	501401	480764	523977	538237	513097	500600	551383	488264
Q61247	Q61247	A2AP_MOUSE	Serpinf2	Alpha-2-antiplasmin	832714	707918	932860	773809	708685	712235	689715	1024610
Q61249	Q61249	IGBP1_MOUSE	Igbp1	Immunoglobulin-binding protein 1	286016	301470	362277	431464	386240	391018	314792	373964
Q61268	Q61268	APOC4_MOUSE	Apoc4	Apolipoprotein C-IV	217601	242272	179848	429501	373281	178432	165639	310092
Q61292	Q61292	LAMB2_MOUSE	Lamb2	Laminin subunit beta-2	1439320	1562630	1562300	1518600	1681730	1542380	1525310	1274430
Q61301	Q61301	CTNA2_MOUSE	Ctnna2	Catenin alpha-2		442192	262847	359974	498980		487838	390259
Q61316	Q61316	HSP74_MOUSE	Hspa4	Heat shock 70 kDa protein 4	3306790	3256440	3098430	3000770	3044150	2979490	3241190	2888230
Q61316;Q61699	Q61316;Q61699	HS105_MOUSE;HSP74_MOUSE	Hspa4;Hsph1	Heat shock 70 kDa protein 4	50500.4	53453.6	49106.3	121515	124169	118529	93149	20133.3
Q61334	Q61334	BAP29_MOUSE	Bcap29	B-cell receptor-associated protein 29	50753.9	44060.7	88738.6	38168.4	67756.7	63232.2	25274.2	84897.9
Q61335	Q61335	BAP31_MOUSE	Bcap31	B-cell receptor-associated protein 31	510169	545104	413640	395827	477095	425384	457872	480895
Q61337	Q61337	BAD_MOUSE	Bad	Bcl2-associated agonist of cell death	5569.56	5877.98	5841.86	9594.38	4179.73	9428.53	8421.22
Q61387	Q61387	COX7R_MOUSE	Cox7a2l	Cytochrome c oxidase subunit 7A-related protein, mitochondrial	951455	909017	1005460	964962	876145	970796	832515	885890
Q61398	Q61398	PCOC1_MOUSE	Pcolce	Procollagen C-endopeptidase enhancer 1	67366	83966.8	51455.9	14983.8	66158.5	64505.2	51276.9	45006
Q61414	Q61414	K1C15_MOUSE	Krt15	Keratin, type I cytoskeletal 15	17177.5	20249.3				7194.44
Q61420	Q61420	S35A1_MOUSE	Slc35a1	CMP-sialic acid transporter	11569.4	7737.04	5353.72		3947.14	4379.16	9457.56
Q61425	Q61425	HCDH_MOUSE	Hadh	Hydroxyacyl-coenzyme A dehydrogenase, mitochondrial	56919400	52182400	62179600	38162400	61835700	55725900	57962300	49833400
Q61508	Q61508	ECM1_MOUSE	Ecm1	Extracellular matrix protein 1	23811.1	43453	42233.4	18126.4	38842.4	79269.4	29774.4	38046.7
Q61510	Q61510	TRI25_MOUSE	Trim25	E3 ubiquitin/ISG15 ligase TRIM25	128806	187025	120888	178755	199538	153734	168383	125705
Q61543	Q61543	GSLG1_MOUSE	Glg1	Golgi apparatus protein 1	262930	254989	315934	310562	363892	311884	347536	254529
Q61545	Q61545	EWS_MOUSE	Ewsr1	RNA-binding protein EWS	679596	574058	606209	636832	748022	680450	626406	545905
Q61548	Q61548	AP180_MOUSE	Snap91	Clathrin coat assembly protein AP180	6848.89	7308.54	6724.8		4380.49	5704.55	9651.32
Q61548;Q7M6Y3	Q7M6Y3;Q61548	AP180_MOUSE;PICAL_MOUSE	Picalm;Snap91	Clathrin coat assembly protein AP180	468585	598560	841670	521391	902711	669008	593619	726992
[truncated: 2,580 more rows]
