# Supplementary material for: RPL3L-containing ribosomes determine translation elongation dynamics required for cardiac function
Source: Nat Commun. 2023 Apr 20;14:2131. doi: 10.1038/s41467-023-37838-6 (PMC10119107; doi:10.1038/s41467-023-37838-6)
Supplement: Supplementary file 9 — Supplementary Data 6 [file 41467_2023_37838_MOESM9_ESM.xlsx]

## Sheet: Sheet1
	WT #1					WT #2					WT #3					Rpl3l KO #1					Rpl3l KO #2					Rpl3l KO #3
Isodecoder	3'CCA count	3'CC count	Total Count	RPM	Charging level	3'CCA count	3'CC count	Total Count	RPM	Charging level	3'CCA count	3'CC count	Total Count	RPM	Charging level	3'CCA count	3'CC count	Total Count	RPM	Charging level	3'CCA count	3'CC count	Total Count	RPM	Charging level	3'CCA count	3'CC count	Total Count	RPM	Charging level
Asp-GTC-3-1	5	5	10	0.392085	0.5	21	6	27	0.841578	0.777778	22	8	30	1.31188	0.733333	15	5	20	1.20098	0.75	16	7	23	0.92162	0.695652	13	7	20	0.707376	0.65
Gly-CCC-2-2	1819	465	2284	142.641	0.79641	6465	1462	7927	259.086	0.815567	1711	393	2104	102.029	0.813213	1354	347	1701	108.408	0.796002	910	211	1121	52.4171	0.811775	479	159	638	26.0641	0.750784
Val-AAC-4-1	529	135	664	41.4826	0.796687	2843	753	3596	113.934	0.790601	446	115	561	26.5954	0.795009	516	157	673	41.3137	0.766716	726	203	929	41.8185	0.781485	1648	544	2192	89.6735	0.751825
Ala-AGC-8-1	132	177	309	10.351	0.427184	156	235	391	6.25172	0.398977	139	337	476	8.28871	0.292017	171	355	526	13.6912	0.325095	169	282	451	9.73461	0.374723	140	299	439	7.6179	0.318907
Thr-AGT-6-1	784	827	1611	61.4789	0.486654	5920	6313	12233	237.245	0.483937	1000	835	1835	59.631	0.544959	1276	1674	2950	102.163	0.432542	1611	1825	3436	92.7956	0.468859	3900	4373	8273	212.213	0.471413
Val-AAC-1-2	3970	1052	5022	311.315	0.790522	707	144	851	28.3331	0.830787	635	113	748	37.8657	0.84893	394	98	492	31.5457	0.800813	669	129	798	38.5352	0.838346	490	106	596	26.6626	0.822148
Thr-TGT-2-1	80240	50329	130569	6292.18	0.614541	43218	27592	70810	1731.97	0.610338	1227	385	1612	73.1672	0.761166	902	485	1387	72.2189	0.650324	1940	911	2851	111.746	0.680463	1346	649	1995	73.2406	0.674687
Gln-TTG-3-2	190	153	343	14.8992	0.553936	27344	11040	38384	1095.81	0.71238	36102	14771	50873	2152.8	0.70965	25655	11487	37142	2054.08	0.690727	45949	18735	64684	2646.72	0.710361	45333	21580	66913	2466.73	0.677492
mtTyr|GTA	38942	27677	66619	3053.71	0.584548	68157	61005	129162	2731.4	0.527686	52106	38559	90665	3107.13	0.574709	28916	18349	47265	2315.17	0.611785	42390	40790	83180	2441.72	0.509618	38704	30674	69378	2106.02	0.557871
Ser-GCT-3-1	16990	33430	50420	1332.3	0.336969	33838	64717	98555	1356.06	0.343341	33042	54957	87999	1970.33	0.375482	16819	35437	52256	1346.62	0.321858	15426	33531	48957	888.557	0.315093	21634	45924	67558	1177.18	0.320229
Arg-ACG-1-3	195463	59586	255049	15327.6	0.766374	322778	90705	413483	12935.4	0.780632	217988	48214	266202	12998.8	0.818882	181778	49922	231700	14554.1	0.78454	247091	75297	322388	14232.7	0.76644	273143	83953	357096	14862.7	0.764901
Ala-CGC-1-2	59353	26893	86246	4654.28	0.688183	100297	40113	140410	4019.42	0.714315	20719	7924	28643	1235.49	0.723353	24412	10447	34859	1954.55	0.700307	35935	14997	50932	2069.9	0.705549	43032	18363	61395	2341.52	0.700904
Lys-CTT-1-1	39	10	49	3.05826	0.795918	96	16	112	3.84721	0.857143	60	10	70	3.57786	0.857143	50	10	60	4.00327	0.833333	62	19	81	3.57128	0.765432	83	16	99	4.51632	0.838384
Tyr-GTA-4-1	16633	4075	20708	1304.31	0.803216	33687	8083	41770	1350.01	0.806488	25005	5163	30168	1491.07	0.828858	16458	3831	20289	1317.71	0.811178	22395	5690	28085	1289.98	0.797401	23674	5820	29494	1288.19	0.802672
Thr-AGT-3-1	7	10	17	0.548919	0.411765	27	14	41	1.08203	0.658537	7	15	22	0.417417	0.318182	62	52	114	4.96405	0.54386	32	24	56	1.84324	0.571429	23505	21231	44736	1278.99	0.525416
Thr-TGT-1-1	11651	9940	21591	913.636	0.539623	37532	33216	70748	1504.1	0.530503	16394	11522	27916	977.591	0.587262	17183	17310	34493	1375.76	0.498159	25229	24794	50023	1453.22	0.504348	27425	26473	53898	1492.29	0.508831
Leu-TAA-4-1	13	10	23	1.01942	0.565217	26	21	47	1.04195	0.553191	23	14	37	1.37151	0.621622	22	19	41	1.76144	0.536585	20	14	34	1.15202	0.588235	38	21	59	2.06772	0.644068
Gln-CTG-3-3	88074	40119	128193	6906.5	0.687042	209073	85845	294918	8378.63	0.708919	102094	41494	143588	6087.97	0.71102	86317	39561	125878	6911	0.68572	144849	60853	205702	8343.48	0.704169	63731	30604	94335	3467.83	0.675582
Arg-CCT-1-1	22836	11232	34068	1790.73	0.670306	47394	20242	67636	1899.32	0.700722	32561	12115	44676	1941.64	0.728825	18327	9110	27437	1467.36	0.667967	30048	13058	43106	1730.8	0.697072	29570	13961	43531	1609.01	0.679286
Met-CAT-3-1	10770	2830	13600	844.551	0.791912	24181	7282	31463	969.057	0.768554	15054	3296	18350	897.685	0.820381	15500	4115	19615	1241.01	0.790212	17876	5068	22944	1029.68	0.779114	23999	7166	31165	1305.87	0.770063
Gly-TCC-1-7	156287	53512	209799	12255.6	0.744937	388118	125181	513299	15553.9	0.756125	191593	55586	247179	11424.9	0.775118	134303	43185	177488	10753	0.756688	192979	75391	268370	11115.8	0.719078	217628	82272	299900	11841.9	0.725669
Lys-TTT-2-2	2250	375	2625	176.438	0.857143	11034	1645	12679	442.189	0.870258	3166	409	3575	188.792	0.885594	2464	446	2910	197.281	0.846735	3004	601	3605	173.034	0.833287	6900	1347	8247	375.454	0.836668
His-GTG-1-1	98	125	223	7.68487	0.439462	221	420	641	8.85661	0.344774	102	109	211	6.08236	0.483412	93	156	249	7.44607	0.373494	133	163	296	7.66097	0.449324	168	214	382	9.14148	0.439791
Pro-AGG-1-6	7904	4830	12734	619.808	0.6207	259	112	371	10.3795	0.698113	195	106	301	11.628	0.647841	124	76	200	9.9281	0.62	184	101	285	10.5986	0.645614	203	106	309	11.046	0.656958
Ala-TGC-7-2	15	13	28	1.17625	0.535714	48	26	74	1.92361	0.648649	22	14	36	1.31188	0.611111	20	5	25	1.60131	0.8	55	22	77	3.16807	0.714286	63	36	99	3.42805	0.636364
Ser-CGA-1-1	13016	22875	35891	1020.68	0.362654	29036	51459	80495	1163.62	0.360718	26966	38780	65746	1608.01	0.410154	12643	24008	36651	1012.27	0.344956	18292	36213	54505	1053.64	0.335602	21468	44016	65484	1168.15	0.327836
Val-CAC-4-1	133	34	167	10.4295	0.796407	179	54	233	7.17345	0.76824	151	34	185	9.00428	0.816216	120	25	145	9.60784	0.827586	187	49	236	10.7714	0.792373	321	74	395	17.4668	0.812658
Asp-GTC-2-1	72104	24241	96345	5654.18	0.748394	124395	34406	158801	4985.15	0.783339	109457	24265	133722	6527.03	0.818541	77192	20645	97837	6180.4	0.788986	105075	34589	139664	6052.45	0.752341	105599	40934	146533	5746.02	0.72065
mtVal|TAC	512931	495416	1008347	40222.5	0.508685	1033620	716880	1750500	41422.5	0.590471	689236	468730	1157966	41099.8	0.595213	582543	354534	937077	46641.5	0.62166	769412	479009	1248421	44319.1	0.616308	867359	604261	1471620	47196.1	0.589391
Gly-GCC-3-1	192	44	236	15.0561	0.813559	283	76	359	11.3413	0.788301	294	81	375	17.5315	0.784	168	23	191	13.451	0.879581	279	74	353	16.0707	0.790368	318	102	420	17.3035	0.757143
iMet-CAT-1-7	191048	110934	301982	14981.4	0.632647	305379	169486	474865	12238.1	0.643086	202546	86925	289471	12078	0.699711	163002	80102	243104	13050.8	0.670503	219721	118158	337879	12656.2	0.650295	213846	116456	330302	11636.1	0.647426
Ala-CGC-2-1	56070	30640	86710	4396.84	0.646638	93465	40809	134274	3745.62	0.696077	73288	30329	103617	4370.24	0.707297	48647	25043	73690	3894.94	0.660157	79061	35520	114581	4554.01	0.690001	73905	34844	108749	4021.43	0.679592
Gln-CTG-2-4	287247	101292	388539	22525	0.7393	609326	211203	820529	24418.8	0.742601	333922	105304	439226	19912.1	0.760251	242810	99717	342527	19440.7	0.708878	396178	161538	557716	22820.3	0.710358	321891	137850	459741	17515.2	0.700157
Gly-CCC-3-1	164	40	204	12.8604	0.803922	301	86	387	12.0626	0.777778	143	28	171	8.52723	0.836257	58	21	79	4.64379	0.734177	1213	276	1489	69.8703	0.814641	3283	898	4181	178.64	0.785219
Ser-AGA-2-6	38507	63908	102415	3019.6	0.37599	75561	120067	195628	3028.12	0.386248	55250	66823	122073	3294.61	0.452598	40229	64619	104848	3220.95	0.383689	57101	102768	159869	3289.09	0.357174	42011	74232	116243	2285.97	0.361407
Phe-GAA-1-5	188708	48822	237530	14797.9	0.79446	302293	77163	379456	12114.4	0.796648	217460	42376	259836	12967.4	0.836913	189494	45729	235223	15171.9	0.805593	212535	58490	271025	12242.3	0.78419	189083	54687	243770	10288.7	0.775661
Glu-TTC-3-2	284	142	426	22.2704	0.666667	677	293	970	27.1309	0.697938	606	268	874	36.1364	0.693364	300	105	405	24.0196	0.740741	372	155	527	21.4277	0.705882	1131	581	1712	61.5417	0.660631
Leu-AAG-2-1	311	90	401	24.3877	0.775561	329	137	466	13.1847	0.706009	249	76	325	14.8481	0.766154	659	395	1054	52.763	0.625237	119115	43916	163031	6861.17	0.730628	215147	81516	296663	11706.9	0.725224
Glu-TTC-1-4	91788	36463	128251	7197.74	0.71569	168596	62202	230798	6756.51	0.730492	119003	38941	157944	7096.27	0.753451	99253	27229	126482	7946.72	0.78472	122041	45250	167291	7029.71	0.729513	121368	45370	166738	6604.06	0.727896
Asn-GTT-3-9	225476	74924	300400	17681.1	0.750586	413978	110569	524547	16590.2	0.78921	318268	78322	396590	18978.6	0.802511	272368	68656	341024	21807.2	0.798677	357803	103612	461415	20609.9	0.775447	378508	119059	497567	20596	0.760718
Cys-GCA-11-1	1	2	3	0.078417	0.333333	1	1	2	0.0400751	0.5	1	1	2	0.059631	0.5	0	1	1	0	0	0	0	0	0	0	1	1	2	0.0544136	0.5
Trp-CCA-6-1	3	2	5	0.235251	0.6	6	3	9	0.240451	0.666667	4	2	6	0.238524	0.666667	2	3	5	0.160131	0.4	6	2	8	0.345607	0.75	18228	7239	25467	991.85	0.71575
Tyr-GTA-3-2	54	15	69	4.23452	0.782609	83	18	101	3.32624	0.821782	58	10	68	3.4586	0.852941	34	15	49	2.72222	0.693878	71	13	84	4.08969	0.845238	6039	1637	7676	328.603	0.786738
Lys-TTT-3-1	443	155	598	34.7387	0.740803	2184	472	2656	87.5241	0.822289	756	184	940	45.081	0.804255	557	130	687	44.5964	0.810771	796	227	1023	45.8506	0.778104	1585	455	2040	86.2455	0.776961
mtLys|TTT	230953	101728	332681	18110.6	0.694218	430831	194673	625504	17265.6	0.688774	328054	114000	442054	19562.2	0.742113	198462	84285	282747	15889.9	0.701907	327733	149066	476799	18877.8	0.687361	319302	173423	492725	17374.4	0.648033
Leu-CAA-1-1	27965	6751	34716	2192.93	0.805536	24565	4974	29539	984.446	0.831612	14946	2861	17807	891.245	0.839333	12867	3193	16060	1030.2	0.801183	21749	4163	25912	1252.77	0.839341	17363	4567	21930	944.783	0.791746
Val-CAC-3-1	1981	448	2429	155.344	0.815562	6109	1318	7427	244.819	0.822539	1672	362	2034	99.703	0.822026	1610	509	2119	128.905	0.759792	2266	605	2871	130.524	0.789272	4149	1109	5258	225.762	0.789083
Ile-AAT-1-8	222312	47034	269346	17433	0.825377	387138	85704	472842	15514.6	0.818747	382099	52942	435041	22784.9	0.878306	254871	54380	309251	20406.3	0.824156	319266	66963	386229	18390.1	0.826624	302197	70576	372773	16443.6	0.810673
Glu-CTC-2-1	92	51	143	7.21436	0.643357	199	104	303	7.97495	0.656766	181	71	252	10.7932	0.718254	104	41	145	8.32679	0.717241	126	47	173	7.25776	0.728324	196	77	273	10.6651	0.717949
mtGlu|TTC	221881	39930	261811	17399.2	0.847485	439574	86714	526288	17616	0.835235	325370	50655	376025	19402.1	0.865288	221176	42980	264156	17708.5	0.837293	311234	61418	372652	17927.5	0.835187	340767	82265	423032	18542.3	0.805535
Ser-TGA-2-2	11824	19165	30989	927.203	0.381555	25945	41163	67108	1039.75	0.386616	19397	24621	44018	1156.66	0.440661	11920	18814	30734	954.379	0.387844	17239	31012	48251	992.988	0.357278	41368	76922	118290	2250.98	0.349717
Ala-AGC-1-1	1938	1186	3124	151.972	0.620359	8253	6066	14319	330.74	0.576367	2115	1425	3540	126.12	0.597458	1305	956	2261	104.485	0.577178	1957	1530	3487	112.726	0.561227	5467	3916	9383	297.479	0.582649
Tyr-GTA-3-1	7314	1761	9075	573.542	0.80595	171558	40906	212464	6875.21	0.807469	229376	46416	275792	13677.9	0.831699	158620	38550	197170	12700	0.804483	216257	55293	271550	12456.7	0.79638	183996	46898	230894	10011.9	0.796885
Ile-TAT-3-1	29	10	39	2.27409	0.74359	37	13	50	1.48278	0.74	39	12	51	2.32561	0.764706	39	24	63	3.12255	0.619048	51	22	73	2.93766	0.69863	43	23	66	2.33978	0.651515
mtLeu1|TAG	320770	68773	389543	25153.8	0.823452	563225	139918	703143	22571.3	0.801011	413223	63970	477193	24640.9	0.865945	269354	47590	316944	21565.9	0.849847	340212	63510	403722	19596.6	0.842689	354898	89385	444283	19311.3	0.798811
Cys-GCA-8-1	780	648	1428	61.1653	0.546218	1676	952	2628	67.1659	0.637747	998	612	1610	59.5117	0.619876	651	466	1117	52.1225	0.582811	945	918	1863	54.4332	0.507246	1007	771	1778	54.7944	0.566367
mtPhe|GAA	366178	235419	601597	28714.6	0.608677	860850	504210	1365060	34498.7	0.630632	537353	269397	806750	32042.9	0.666071	304885	174987	479872	24410.7	0.635347	452671	286836	739507	26074.4	0.612125	611886	341436	953322	33294.9	0.641846
Pro-TGG-3-1	13	9	22	1.01942	0.590909	16	10	26	0.641202	0.615385	18	14	32	1.07336	0.5625	23	11	34	1.8415	0.676471	17	17	34	0.979221	0.5	25	17	42	1.36034	0.595238
mtArg|TCG	86155	26963	113118	6756.02	0.761638	167391	51232	218623	6708.22	0.765661	127761	28843	156604	7618.52	0.815822	59410	18543	77953	4756.68	0.762126	97053	28315	125368	5590.37	0.774145	94369	33899	128268	5134.95	0.735717
Val-AAC-5-1	84349	21811	106160	6614.39	0.794546	42167	10474	52641	1689.85	0.80103	26190	5236	31426	1561.74	0.833386	20475	6104	26579	1639.34	0.770345	32712	8466	41178	1884.25	0.794405	29264	9133	38397	1592.36	0.762143
Cys-GCA-7-1	21	12	33	1.64676	0.636364	45	12	57	1.80338	0.789474	13	5	18	0.775203	0.722222	16	9	25	1.28105	0.64	12	7	19	0.691215	0.631579	7211	3949	11160	392.376	0.646147
Tyr-GTA-2-1	155647	37204	192851	12205.4	0.807084	99908	24173	124081	4003.83	0.805184	6586	1465	8051	392.73	0.818035	2380	551	2931	190.555	0.81201	2669	656	3325	153.738	0.802707	2338	627	2965	127.219	0.788533
Leu-TAA-2-1	27223	5427	32650	2134.75	0.833783	38870	8187	47057	1557.72	0.82602	25251	4555	29806	1505.74	0.847178	22920	5262	28182	1835.1	0.813285	37275	7731	45006	2147.09	0.828223	32665	8430	41095	1777.42	0.794866
Leu-TAG-1-1	27837	8250	36087	2182.89	0.771386	65580	20029	85609	2628.13	0.766041	39598	9026	48624	2361.27	0.814372	30592	9922	40514	2449.36	0.755097	39383	12054	51437	2268.51	0.765655	37511	12652	50163	2041.11	0.747782
mtGln|TTG	107879	25197	133076	8459.55	0.810657	195456	44599	240055	7832.93	0.814213	151311	23355	174666	9022.83	0.866288	121620	26065	147685	9737.54	0.823509	140760	34229	174989	8107.95	0.804393	174469	56204	230673	9493.48	0.756348
Arg-ACG-3-2	191223	62742	253965	14995.1	0.75295	315639	97471	413110	12649.3	0.764056	232729	59296	292025	13877.9	0.796949	192894	57245	250139	15444.1	0.771147	265734	87195	352929	15306.6	0.752939	294496	98006	392502	16024.6	0.750304
Tyr-GTA-1-1	1898	424	2322	148.835	0.817399	2099	533	2632	84.1177	0.797492	1214	281	1495	72.392	0.81204	184	61	245	14.732	0.75102	25	6	31	1.44003	0.806452	13	4	17	0.707376	0.764706
Ala-AGC-4-2	141021	67533	208554	11058.4	0.676185	266566	112868	379434	10682.7	0.702536	155357	61270	216627	9264.09	0.717164	118165	56559	174724	9460.92	0.676295	161839	64028	225867	9322.13	0.716523	174611	79085	253696	9501.21	0.688269
Val-TAC-1-3	65444	10227	75671	5131.92	0.864849	106239	17254	123493	4257.54	0.860284	84154	10993	95147	5018.19	0.884463	54937	10357	65294	4398.55	0.841379	78197	13108	91305	4504.24	0.856437	75618	14969	90587	4114.64	0.834756
Ala-TGC-1-1	2059	672	2731	161.461	0.753936	10789	3661	14450	432.371	0.746644	2334	707	3041	139.179	0.767511	2085	723	2808	166.936	0.742521	2835	1025	3860	163.3	0.734456	9081	3459	12540	494.129	0.724163
Val-CAC-2-5	168682	47074	215756	13227.5	0.781818	400117	103340	503457	16034.7	0.794739	296253	64200	360453	17665.9	0.821891	210270	61303	271573	16835.3	0.774267	342047	89136	431183	19702.3	0.793276	291485	88658	380143	15860.7	0.766777
Arg-TCT-1-1	97065	24256	121321	7611.55	0.800068	136236	27897	164133	5459.68	0.830034	108932	18194	127126	6495.72	0.856882	92642	18842	111484	7417.41	0.830989	124750	28523	153273	7185.75	0.813907	114156	26918	141074	6211.63	0.809192
Thr-CGT-4-1	1970	1721	3691	154.481	0.533731	3719	3768	7487	149.039	0.496728	669	525	1194	39.8931	0.560302	862	1020	1882	69.0163	0.458023	1263	1381	2644	72.7504	0.477685	2381	2564	4945	129.559	0.481496
Arg-TCT-2-1	9646	3081	12727	756.41	0.757916	21450	5540	26990	859.612	0.794739	13016	2891	15907	776.157	0.818256	10446	2536	12982	836.362	0.804653	14188	4195	18383	817.246	0.7718	17110	5143	22253	931.016	0.768885
Ala-AGC-3-1	5284	2535	7819	414.355	0.67579	20031	9413	29444	802.745	0.680308	6691	2831	9522	398.991	0.702689	5232	2894	8126	418.902	0.643859	7549	3576	11125	434.832	0.678562	17513	9105	26618	952.945	0.657938
Tyr-GTA-1-5	4205	1018	5223	329.743	0.805093	6250	1536	7786	250.47	0.802723	3846	893	4739	229.341	0.811564	3245	799	4044	259.812	0.802423	40844	10239	51083	2352.67	0.799561	103705	26106	129811	5642.96	0.798892
Tyr-GTA-1-3	80961	19661	100622	6348.72	0.804605	159833	38921	198754	6405.33	0.804175	104396	21780	126176	6225.24	0.827384	70892	16841	87733	5675.99	0.808043	61299	15410	76709	3530.9	0.799111	3963	934	4897	215.641	0.809271
Gly-GCC-2-8	170756	53029	223785	13390.2	0.763036	282999	83315	366314	11341.2	0.772559	223580	67374	290954	13332.3	0.768438	154022	47187	201209	12331.8	0.765483	233587	74304	307891	13454.9	0.758668	235366	77205	312571	12807.1	0.753
Cys-GCA-2-1	43911	26300	70211	3443.37	0.625415	102805	46547	149352	4119.92	0.68834	50680	22581	73261	3022.1	0.691773	41173	18738	59911	3296.53	0.687236	58705	37076	95781	3381.48	0.612909	24412	14864	39276	1328.34	0.62155
Leu-AAG-3-1	12643	4043	16686	991.426	0.757701	42319	13410	55729	1695.94	0.759371	14902	3795	18697	888.621	0.797026	15794	5344	21138	1264.55	0.747185	19279	6216	25495	1110.49	0.756187	26076	8932	35008	1418.89	0.744858
His-GTG-2-8	165618	225463	391081	12987.3	0.423488	340901	517428	858329	13661.7	0.397168	191682	231527	423209	11430.2	0.452925	122657	199035	321692	9820.57	0.381287	187094	266549	453643	10776.8	0.412426	179477	259925	439402	9765.98	0.408457
Phe-GAA-3-1	14289	4370	18659	1120.5	0.765797	36744	10738	47482	1472.52	0.773851	19071	4454	23525	1137.22	0.81067	16262	4521	20783	1302.02	0.782466	19111	5610	24721	1100.82	0.773067	27495	8736	36231	1496.1	0.758881
Arg-ACG-2-1	51322	14453	65775	4024.52	0.780266	105906	29845	135751	4244.2	0.780149	66279	14613	80892	3952.28	0.819352	58936	15787	74723	4718.73	0.788726	77875	23163	101038	4485.7	0.77075	97760	30577	128337	5319.47	0.761744
Thr-CGT-1-1	52219	37930	90149	4094.86	0.579252	99557	78626	178183	3989.76	0.558735	55484	35319	90803	3308.57	0.611037	64900	56165	121065	5196.24	0.536076	91383	76341	167724	5263.77	0.544842	76183	64329	140512	4145.39	0.542181
mtSer2|TGA	65159	227267	292426	5109.57	0.222822	138957	445777	584734	5568.72	0.237641	85603	257436	343039	5104.59	0.249543	64524	188056	252580	5166.13	0.25546	78847	291810	370657	4541.69	0.212722	92472	290107	382579	5031.73	0.241707
Pro-TGG-1-1	89388	54620	144008	7009.54	0.620716	164755	77602	242357	6602.58	0.679803	179192	71241	250433	10685.4	0.715529	108625	55167	163792	8697.09	0.663189	123215	65806	189021	7097.34	0.651859	124640	67140	191780	6782.11	0.649911
Lys-TTT-1-6	259185	43116	302301	20324.5	0.857374	426858	64760	491618	17106.4	0.868272	304391	39797	344188	18151.1	0.884374	199367	35111	234478	15962.4	0.850259	283676	47151	330827	16340.1	0.857475	297697	55949	353646	16198.8	0.841794
Ser-GCT-1-1	1531	2879	4410	120.056	0.347166	4665	8248	12913	186.951	0.361264	1858	2884	4742	110.794	0.391818	1534	2674	4208	122.82	0.364544	1977	3760	5737	113.878	0.344605	3616	6497	10113	196.759	0.35756
Gln-CTG-1-1	7644	3850	11494	599.419	0.665043	27087	12325	39412	1085.52	0.687278	7764	3500	11264	462.975	0.689276	6764	3493	10257	541.562	0.659452	9807	5077	14884	564.895	0.658895	12992	7223	20215	706.941	0.642691
Leu-CAG-1-5	112217	28623	140840	8799.72	0.796769	308818	77699	386517	12375.9	0.798977	143276	31617	174893	8543.69	0.819221	104833	31433	136266	8393.49	0.769326	175571	42287	217858	10113.1	0.805897	175866	51139	227005	9569.49	0.774723
Gly-CCC-1-2	116115	24308	140423	9105.39	0.826894	170340	36406	206746	6826.4	0.82391	131625	23753	155378	7848.93	0.847128	81158	16322	97480	6497.94	0.832561	131618	30969	162587	7581.36	0.809524	132701	30628	163329	7220.73	0.812477
Trp-CCA-3-2	449	179	628	35.2092	0.714968	123672	48969	172641	4956.17	0.716354	108451	32762	141213	6467.04	0.767996	75511	31830	107341	6045.81	0.703468	117260	46256	163516	6754.32	0.717116	70354	28641	98995	3828.21	0.710682
Ala-AGC-7-1	17805	12258	30063	1396.21	0.592256	38931	20824	59755	1560.17	0.65151	22556	13427	35983	1345.04	0.626852	26048	13661	39709	2085.54	0.655972	39094	19766	58860	2251.86	0.664186	41616	22084	63700	2264.47	0.653312
mter1|GCT	42164	144345	186509	3306.37	0.22607	88872	343026	431898	3561.56	0.205771	71527	222265	293792	4265.23	0.243461	37153	136619	173772	2974.67	0.213803	47728	212666	260394	2749.19	0.183291	67163	253323	320486	3654.58	0.209566
Leu-CAA-4-1	1045	219	1264	81.9458	0.826741	3926	887	4813	157.335	0.815707	1384	229	1613	82.5293	0.858029	1376	356	1732	110.17	0.794457	1756	344	2100	101.148	0.83619	2460	653	3113	133.857	0.790235
Cys-GCA-5-1	47	49	96	3.6856	0.489583	195	101	296	7.81465	0.658784	68	47	115	4.05491	0.591304	61	35	96	4.88398	0.635417	69	62	131	3.97449	0.526718	29254	17671	46925	1591.81	0.62342
mtHis|GTG	95888	239419	335307	7519.25	0.285971	249335	488148	737483	9992.13	0.338089	129079	259746	388825	7697.11	0.331972	100633	230771	331404	8057.21	0.303657	156626	375503	532129	9021.85	0.294338	148277	334983	483260	8068.28	0.306827
mtIle|GAT	231890	102299	334189	18184.1	0.693889	448295	194920	643215	17965.5	0.69696	287132	74603	361735	17122	0.793763	207138	59984	267122	16584.6	0.775443	262277	82422	344699	15107.5	0.760887	283078	123103	406181	15403.3	0.696926
Arg-CCG-3-1	161503	35091	196594	12664.6	0.821505	263891	51440	315331	10575.5	0.83687	201531	35614	237145	12017.5	0.849822	121940	29572	151512	9763.16	0.804821	198423	38805	237228	11429.4	0.836423	169792	39315	209107	9238.99	0.811986
Ala-TGC-4-1	23304	9543	32847	1827.43	0.709471	51925	19399	71324	2080.9	0.728016	31898	10957	42855	1902.11	0.744324	27114	11504	38618	2170.89	0.702108	40022	15684	55706	2305.32	0.71845	52721	22415	75136	2868.74	0.701674
Trp-CCA-4-2	2	1	3	0.156834	0.666667	11	5	16	0.440826	0.6875	9	2	11	0.536679	0.818182	37	15	52	2.96242	0.711538	152	61	213	8.75539	0.713615	30963	12608	43571	1684.81	0.710633
Ala-AGC-5-3	2831	1124	3955	221.999	0.715803	14108	5073	19181	565.38	0.73552	2540	834	3374	151.463	0.752816	2663	1107	3770	213.214	0.706366	3458	1178	4636	199.185	0.745902	9099	3561	12660	495.109	0.71872
Ser-CGA-2-1	10014	16198	26212	785.268	0.382039	17518	28837	46355	702.036	0.37791	12784	16749	29533	762.323	0.432872	8388	13244	21632	671.588	0.387759	11506	21683	33189	662.76	0.346681	12813	24052	36865	697.201	0.347565
Arg-CCT-2-2	13366	5278	18644	1048.12	0.716906	22635	6600	29235	907.101	0.774243	12876	2975	15851	767.809	0.812315	6920	2352	9272	554.052	0.746333	11675	3783	15458	672.494	0.755272	16441	5437	21878	894.613	0.751486
mtPro|TGG	52921	378768	431689	4149.91	0.122591	138380	916455	1054835	5545.6	0.131186	106785	410528	517313	6367.7	0.206422	128215	205344	333559	10265.6	0.384385	65995	577036	643031	3801.39	0.102631	99222	496597	595819	5399.02	0.16653
mtGly|TCC	271973	77707	349680	21327.3	0.777777	494366	144079	638445	19811.8	0.774328	385647	72717	458364	22996.5	0.841355	227588	59192	286780	18221.9	0.793598	335749	98633	434382	19339.6	0.772935	346760	101520	448280	18868.4	0.773534
Thr-TGT-3-2	3855	3353	7208	302.298	0.534822	127122	85437	212559	5094.43	0.598055	100725	56258	156983	6006.33	0.64163	75834	58501	134335	6071.67	0.564514	126157	91038	217195	7266.8	0.580847	102303	78063	180366	5566.67	0.567197
Cys-GCA-4-9	3	10	13	0.235251	0.230769	102	90	192	4.08766	0.53125	8	7	15	0.477048	0.533333	17	9	26	1.36111	0.653846	92	126	218	5.29931	0.422018	1880	2286	4166	102.297	0.451272
Ser-GCT-4-3	39049	74401	113450	3062.11	0.344196	75463	141606	217069	3024.19	0.347645	73289	113654	186943	4370.3	0.392039	44143	87099	131242	3534.32	0.336348	71048	147604	218652	4092.45	0.324936	84463	168624	253087	4595.93	0.333731
Leu-TAG-2-1	17947	4642	22589	1407.35	0.794502	48012	13933	61945	1924.09	0.775075	26040	5202	31242	1552.79	0.833493	25375	7013	32388	2031.66	0.783469	30824	8596	39420	1775.5	0.781938	33308	9625	42933	1812.41	0.775813
Met-CAT-4-1	368	114	482	28.8575	0.763485	1569	533	2102	62.8779	0.746432	342	89	431	20.3938	0.793503	478	161	639	38.2712	0.748044	558	203	761	32.1415	0.733246	1336	432	1768	72.6965	0.755656
Phe-GAA-2-1	4718	1404	6122	369.971	0.770663	10778	3009	13787	431.93	0.781751	5762	1408	7170	343.594	0.803626	5907	1544	7451	472.946	0.792779	6692	2002	8694	385.468	0.769726	7904	2265	10169	430.085	0.777264
Leu-AAG-1-3	124574	47406	171980	9768.72	0.724352	295518	110864	406382	11842.9	0.727193	172776	50730	223506	10302.8	0.773026	162508	67463	229971	13011.3	0.706646	104860	38174	143034	6040.07	0.733112	495	218	713	26.9347	0.69425
Pro-CGG-1-3	568930	354100	923030	44613.8	0.616372	1043076	499620	1542696	41801.4	0.676138	385860	158056	543916	23009.2	0.709411	30203	15985	46188	2418.21	0.653914	42452	22052	64504	2445.29	0.65813	40509	21413	61922	2204.24	0.654194
Leu-CAA-2-1	32575	7675	40250	2554.43	0.809317	47119	11391	58510	1888.3	0.805315	28378	5740	34118	1692.21	0.83176	27351	7345	34696	2189.87	0.788304	37430	8806	46236	2156.01	0.809542	33447	9557	43004	1819.97	0.777765
His-GTG-3-1	229	243	472	17.9575	0.485169	616	692	1308	24.6863	0.470948	207	209	416	12.3436	0.497596	188	206	394	15.0523	0.477157	248	262	510	14.2851	0.486275	7184	10839	18023	390.907	0.398602
mtCys|GCA	167816	148905	316721	13159.6	0.529854	440658	339461	780119	17659.4	0.56486	258161	173747	431908	15394.4	0.597722	210023	110600	320623	16815.6	0.655047	246441	225570	472011	14195.3	0.522109	289423	224643	514066	15748.5	0.563007
Lys-CTT-2-2	178157	29673	207830	13970.5	0.857225	135957	22398	158355	5448.5	0.858558	91582	13247	104829	5461.13	0.873632	63872	11861	75733	5113.93	0.843384	95472	17116	112588	5499.31	0.847977	99476	20772	120248	5412.84	0.827257
Thr-AGT-4-1	21055	20660	41715	1651.07	0.504735	52820	54945	107765	2116.77	0.490141	28119	22978	51097	1676.76	0.550306	27194	33740	60934	2177.3	0.446286	40142	44495	84637	2312.23	0.474284	40146	45108	85254	2184.49	0.470899
Arg-TCG-4-1	35290	17726	53016	2767.34	0.665648	66422	32211	98633	2661.87	0.673426	44715	17777	62492	2666.4	0.715532	35396	18120	53516	2833.99	0.66141	52249	26050	78299	3009.61	0.667301	51327	24583	75910	2792.88	0.676156
Met-CAT-1-2	122888	40687	163575	9636.51	0.751264	193211	68004	261215	7742.96	0.739663	174151	40551	214702	10384.8	0.811129	141086	46303	187389	11296.1	0.752904	192024	65094	257118	11060.8	0.746832	178638	61084	239722	9720.33	0.745188
Arg-TCG-3-2	123442	40579	164021	9679.95	0.752599	285184	76014	361198	11428.8	0.78955	170730	35102	205832	10180.8	0.829463	143604	37917	181521	11497.7	0.791115	187587	59440	247027	10805.2	0.759379	284983	85117	370100	15506.9	0.770016
Ile-TAT-2-1	24113	3094	27207	1890.87	0.886279	268	48	316	10.7401	0.848101	98	14	112	5.84384	0.875	79	17	96	6.32516	0.822917	138	24	162	7.94897	0.851852	148	33	181	8.05321	0.81768
Gly-GCC-1-3	92687	25476	118163	7268.24	0.7844	242884	60428	303312	9733.61	0.800773	136400	33011	169411	8133.67	0.805143	106767	25367	132134	8548.33	0.808021	141339	37514	178853	8141.3	0.790252	215047	62334	277381	11701.5	0.775277
Ala-AGC-6-1	43064	22428	65492	3376.95	0.657546	85656	37993	123649	3432.68	0.692735	51304	22701	74005	3059.31	0.69325	35388	19066	54454	2833.35	0.64987	39928	17785	57713	2299.9	0.691837	45293	23214	68507	2464.55	0.661144
Val-AAC-2-2	6174	1537	7711	484.147	0.800674	9029	2675	11704	361.838	0.771446	2164	545	2709	129.041	0.798819	2236	682	2918	179.026	0.766278	3391	952	4343	195.326	0.780797	4991	1751	6742	271.578	0.740285
Arg-TCT-3-1	23655	8430	32085	1854.95	0.73726	38042	13780	51822	1524.54	0.73409	27527	8137	35664	1641.46	0.771843	21304	7462	28766	1705.71	0.740597	29808	12561	42369	1716.98	0.703533	30548	11240	41788	1662.23	0.731023
Glu-TTC-2-2	73904	31838	105742	5795.33	0.698909	125188	54772	179960	5016.93	0.695643	98561	35866	134427	5877.29	0.733193	83152	25524	108676	6657.59	0.765137	98960	40798	139758	5700.22	0.708081	94954	41245	136199	5166.78	0.697171
Pro-TGG-2-4	44650	29012	73662	3501.32	0.606147	74078	36179	110257	2968.69	0.671867	230337	95246	325583	13735.2	0.70746	548812	287476	836288	43940.8	0.656248	763014	395660	1158674	43950.6	0.658523	794659	428016	1222675	43240.2	0.649935
Glu-CTC-1-9	221580	113399	334979	17375.6	0.661474	427257	230075	657332	17122.4	0.649987	322903	141246	464149	19255	0.695688	220610	87418	308028	17663.2	0.716201	323511	152480	475991	18634.6	0.679658	312034	159508	471542	16978.9	0.661731
mtMet|CAT	179767	48898	228665	14096.8	0.786159	334944	100681	435625	13422.9	0.768881	229126	45037	274163	13663	0.835729	162149	39228	201377	12982.5	0.805201	211221	58546	269767	12166.6	0.782976	223067	66178	289245	12137.9	0.771204
Leu-CAA-3-1	27927	6686	34613	2189.95	0.806836	57843	13818	71661	2318.07	0.807175	34585	6957	41542	2062.34	0.832531	30592	8248	38840	2449.36	0.787642	43765	10378	54143	2520.92	0.808322	34666	9924	44590	1886.3	0.777439
Ser-GCT-2-1	38660	72075	110735	3031.6	0.349122	66987	124291	191278	2684.51	0.350208	61172	98555	159727	3647.75	0.382978	23187	47042	70229	1856.47	0.330163	33090	68281	101371	1906.03	0.326425	36043	71833	107876	1961.23	0.334115
Ile-AAT-3-1	186	43	229	14.5856	0.812227	313	58	371	12.5435	0.843666	256	37	293	15.2655	0.87372	177	25	202	14.1716	0.876238	221	49	270	12.7299	0.818519	18570	4437	23007	1010.46	0.807146
Leu-CAG-2-3	151053	38807	189860	11845.1	0.795602	347066	85791	432857	13908.7	0.801803	234749	51063	285812	13998.3	0.821341	165650	49711	215361	13262.8	0.769174	274720	64671	339391	15824.2	0.80945	229773	65438	295211	12502.8	0.778335
Tyr-GTA-1-2	888	247	1135	69.6343	0.782379	9	3	12	0.360676	0.75	9	1	10	0.536679	0.9	856	201	1057	68.5359	0.809839	1521	378	1899	87.6115	0.800948	1466	359	1825	79.7703	0.803288
Ala-TGC-3-1	57137	23620	80757	4480.51	0.707518	120818	46393	167211	4841.8	0.722548	123765	44519	168284	7380.23	0.735453	98252	40414	138666	7866.58	0.708551	144056	58391	202447	8297.8	0.711574	154790	66919	221709	8422.67	0.698167
Arg-CCT-3-1	4049	2269	6318	317.51	0.640867	8221	3806	12027	329.458	0.683545	4487	1869	6356	267.564	0.705947	3157	1530	4687	252.766	0.673565	4527	2298	6825	260.761	0.663297	4904	2392	7296	266.844	0.672149
Lys-CTT-3-7	383154	60318	443472	30045.8	0.863987	767335	109540	876875	30751.1	0.875079	617599	79529	697128	36828	0.885919	446848	72697	519545	35777	0.860076	701020	101681	802701	40379.6	0.873326	627280	108911	736191	34132.5	0.852061
Ser-CGA-3-1	1330	2464	3794	104.295	0.350554	3016	5444	8460	120.867	0.356501	2235	3298	5533	133.275	0.40394	1178	2251	3429	94.3169	0.34354	1951	4118	6069	112.38	0.32147	2749	5746	8495	149.583	0.323602
Arg-TCT-5-1	5930	1629	7559	465.013	0.784495	21496	4809	26305	861.455	0.817183	7949	1520	9469	474.007	0.839476	6996	1532	8528	560.137	0.820356	9510	2256	11766	547.788	0.808261	16741	4452	21193	910.937	0.789931
mtAsp|GTC	59011	55666	114677	4627.47	0.514584	112189	97686	209875	4495.99	0.534552	78319	45123	123442	4670.24	0.63446	46124	23959	70083	3692.93	0.658134	71172	45126	116298	4099.6	0.61198	66879	51590	118469	3639.12	0.564527
Arg-TCG-2-1	23416	7287	30703	1836.21	0.762662	40690	11175	51865	1630.66	0.784537	74612	14611	89223	4449.19	0.836242	87801	24154	111955	7029.81	0.784253	130921	36718	167639	7541.21	0.78097	148658	44048	192706	8089.01	0.771424
Leu-TAG-3-1	29562	8591	38153	2318.16	0.774828	56979	17953	74932	2283.44	0.760409	37025	8907	45932	2207.84	0.806083	36409	11734	48143	2915.1	0.756268	46444	14451	60895	2675.23	0.76269	45131	14743	59874	2455.74	0.753766
SeC-TCA-1-1	21120	17396	38516	1656.17	0.548344	30682	24839	55521	1229.59	0.55262	29280	19097	48377	1746	0.605246	18792	8050	26842	1504.59	0.700097	27299	26532	53831	1572.46	0.507124	28325	29422	57747	1541.26	0.490502
Ser-TGA-1-1	29613	39238	68851	2322.16	0.430103	47991	65661	113652	1923.25	0.422263	39831	43139	82970	2375.16	0.480065	26833	38645	65478	2148.39	0.409802	41126	63270	104396	2368.91	0.393942	39879	62849	102728	2169.96	0.3882
Trp-CCA-5-1	55375	20350	75725	4342.34	0.731264	95462	34519	129981	3825.65	0.73443	71554	18675	90229	4266.84	0.793027	47588	18075	65663	3810.15	0.724731	75356	27119	102475	4340.6	0.73536	74837	26923	101760	4072.15	0.735426
Ala-AGC-2-2	30564	14295	44859	2396.74	0.681335	76731	34065	110796	3075.01	0.692543	40428	15442	55870	2410.76	0.723608	20631	10115	30746	1651.83	0.671014	33404	14999	48403	1924.11	0.690123	51274	24583	75857	2790	0.67593
Met-CAT-2-2	82072	22481	104553	6435.84	0.78498	124184	37326	161510	4976.69	0.768894	114350	25124	139474	6818.8	0.819866	98368	26663	125031	7875.86	0.786749	126550	34732	161282	7289.44	0.78465	120170	34256	154426	6538.88	0.778172
mtAla|TGC	195498	74493	269991	15330.4	0.724091	494921	160043	654964	19834	0.755646	291690	85882	377572	17393.8	0.772541	190596	75722	266318	15260.1	0.715671	277868	92738	370606	16005.5	0.749767	320565	125586	446151	17443.1	0.718512
Arg-CCT-4-1	118243	79440	197683	9272.26	0.598145	212625	83473	296098	8520.98	0.71809	159996	55285	215281	9540.72	0.743196	101156	47494	148650	8099.09	0.680498	155940	72031	227971	8982.34	0.684034	174926	77823	252749	9518.35	0.692094
Arg-TCG-1-1	72542	23808	96350	5688.53	0.752901	107326	30467	137793	4301.1	0.778893	66767	16474	83241	3981.38	0.802093	55582	17449	73031	4450.19	0.761074	82427	27366	109793	4747.9	0.750749	83991	26637	110628	4570.25	0.75922
Val-CAC-1-1	489	128	617	38.3459	0.792545	4151	956	5107	166.352	0.812806	467	104	571	27.8477	0.817863	451	136	587	36.1095	0.768313	685	196	881	39.4569	0.777526	3487	1062	4549	189.74	0.766542
Trp-CCA-1-1	82446	34670	117116	6465.17	0.703969	35867	14303	50170	1437.37	0.714909	21	6	27	1.25225	0.777778	36	9	45	2.88235	0.8	44	17	61	2.53445	0.721311	51	24	75	2.77509	0.68
Gln-TTG-2-1	691	167	858	54.1861	0.805361	4616	1030	5646	184.987	0.81757	1036	227	1263	61.7777	0.820269	949	233	1182	75.982	0.802876	1562	363	1925	89.9731	0.811429	2740	733	3473	149.093	0.788943
mtThr|TGT	156960	469401	626361	12308.3	0.25059	322143	971163	1293306	12909.9	0.249085	219284	488127	707411	13076.1	0.309981	139624	440165	579789	11179	0.240819	203035	611836	814871	11695.1	0.249162	213506	657588	871094	11617.6	0.245101
Thr-CGT-3-1	3828	3058	6886	300.18	0.555911	13987	11806	25793	560.531	0.542279	4164	2720	6884	248.303	0.604881	5789	5409	11198	463.498	0.516967	7487	6571	14058	431.26	0.532579	9604	8768	18372	522.588	0.522752
mtLeu2|TAA	124650	35517	160167	9774.68	0.77825	277454	81316	358770	11119	0.773348	182521	31211	213732	10883.9	0.853971	141549	31296	172845	11333.2	0.818936	208520	44787	253307	12011	0.823191	199103	57453	256556	10833.9	0.776061
Thr-CGT-2-1	52468	37625	90093	4114.38	0.582376	111316	85061	196377	4461	0.566848	57378	35269	92647	3421.51	0.619318	75669	63321	138990	6058.46	0.54442	107203	87117	194320	6175.03	0.551683	91247	75454	166701	4965.07	0.547369
Arg-CCG-1-1	81892	21698	103590	6421.72	0.79054	183399	41448	224847	7349.74	0.815661	63686	12017	75703	3797.66	0.841261	22331	4632	26963	1787.94	0.828209	31921	5790	37711	1838.69	0.846464	42649	8810	51459	2320.68	0.828796
mtTrp|TCA	566112	220875	786987	44392.8	0.719341	1306553	293393	1599946	52360.3	0.816623	780192	157026	937218	46523.6	0.832455	556593	97119	653712	44563.8	0.851435	633661	138692	772353	36499.7	0.820429	1051691	244828	1296519	57226.2	0.811165
Gln-TTG-1-1	34025	15004	49029	2668.14	0.693977	38181	15114	53295	1530.11	0.716409	133	55	188	7.93092	0.707447	266	104	370	21.2974	0.718919	1978	825	2803	113.935	0.705672	3428	1743	5171	186.53	0.662928
mtAsn|GTT	78537	27030	105567	6158.64	0.743954	146838	45328	192166	5884.55	0.764121	110936	23631	134567	6615.22	0.824392	107009	27375	134384	8567.71	0.796293	92050	33313	125363	5302.19	0.734268	123568	46255	169823	6723.77	0.727628
Thr-AGT-2-1	43697	42350	86047	3426.59	0.507827	83392	87158	170550	3341.95	0.488959	53496	43859	97355	3190.02	0.549494	50479	61526	112005	4041.62	0.450685	75884	82828	158712	4371.01	0.478124	62269	68473	130742	3388.28	0.476274
Ile-TAT-2-3	32102	3989	36091	2517.34	0.889474	99041	12196	111237	3969.08	0.89036	78629	7706	86335	4688.73	0.910743	62953	8673	71626	5040.35	0.878913	83202	10889	94091	4792.54	0.884272	95953	14687	110640	5221.14	0.867254
Gln-CTG-4-1	1157	479	1636	90.7285	0.707213	2967	1163	4130	118.903	0.718402	1151	432	1583	68.6353	0.7271	1207	547	1754	96.6388	0.688141	2810	1277	4087	161.859	0.687546	45534	22458	67992	2477.67	0.669696
Thr-AGT-1-3	116647	95150	211797	9147.11	0.550749	236920	207639	444559	9494.6	0.532933	136375	97055	233430	8132.18	0.584222	141831	132250	274081	11355.7	0.517478	200062	182032	382094	11523.8	0.523594	150649	134656	285305	8197.35	0.528028
Trp-CCA-2-1	73963	32178	106141	5799.96	0.696837	123466	51244	174710	4947.92	0.706691	99072	30327	129399	5907.76	0.765632	62978	28043	91021	5042.35	0.691906	99064	42706	141770	5706.21	0.698766	91549	39020	130569	4981.51	0.701154
Asp-GTC-1-9	395048	175832	570880	30978.5	0.691998	838154	282107	1120261	33589.1	0.748177	606992	182742	789734	36195.5	0.768603	478094	143807	621901	38278.7	0.768762	643859	264497	908356	37087.1	0.708818	705595	320683	1026278	38393.9	0.687528
Ile-TAT-1-1	5554	713	6267	435.528	0.886229	8001	988	8989	320.641	0.890088	6730	593	7323	401.317	0.919022	4007	476	4483	320.822	0.893821	6884	772	7656	396.527	0.899164	5943	827	6770	323.38	0.877843
Arg-CCG-2-1	54555	12988	67543	4278.04	0.807708	83708	16063	99771	3354.61	0.839001	65926	11119	77045	3931.23	0.855682	52997	11384	64381	4243.22	0.823178	73354	14765	88119	4225.28	0.832442	71474	15909	87383	3889.15	0.817939
Cys-GCA-1-2	1532	1805	3337	120.135	0.459095	4831	4104	8935	193.603	0.540683	1380	1112	2492	82.2908	0.553772	1429	1017	2446	114.413	0.584219	1635	2105	3740	94.178	0.437166	68	71	139	3.70012	0.489209
Leu-TAA-1-1	9518	1695	11213	746.373	0.848836	16908	3127	20035	677.59	0.843923	9867	1582	11449	588.379	0.861822	10281	2203	12484	823.151	0.823534	15439	2940	18379	889.306	0.840035	13995	3262	17257	761.518	0.810975
Cys-GCA-3-4	139931	72172	212103	10973	0.659731	327887	126424	454311	13140.1	0.721724	143112	57367	200479	8533.91	0.71385	115344	49237	164581	9235.05	0.700834	196264	109493	305757	11305.1	0.641895	141531	75757	217288	7701.2	0.651352
Thr-AGT-5-1	5444	5494	10938	426.902	0.497714	19227	20899	40126	770.525	0.479166	7464	6650	14114	445.086	0.528837	7790	9921	17711	623.709	0.43984	11012	12601	23613	634.305	0.466353	13631	15185	28816	741.711	0.473036
