# Supplementary material for: RPL3L-containing ribosomes determine translation elongation dynamics required for cardiac function
Source: Nat Commun. 2023 Apr 20;14:2131. doi: 10.1038/s41467-023-37838-6 (PMC10119107; doi:10.1038/s41467-023-37838-6)
Supplement: Supplementary file 10 — Supplementary Data 7 [file 41467_2023_37838_MOESM10_ESM.xlsx]

## Sheet: m6A
	WT 1 read count	WT 1 TPM	WT 2 read count	WT 2 TPM	WT 3 read count	WT 3 TPM	KO 1 read count	KO 1 TPM	KO 2 read count	KO 2 TPM	KO 3 read count	KO 3 TPM	Transcript	Gene symbol
chr1:4784103-4784147	127	144.625	43	123.384	41	148.121	36	78.6313	44	100.815	61	110.847	ENSMUST00000156816.6,ENSMUST00000146665.2,ENSMUST00000130201.7	Mrpl15,Mrpl15,Mrpl15
chr1:4785658-4785697	1	1.28478	1	3.23728	0	0	1	2.46423	1	2.58499	0	0	ENSMUST00000045689.13,ENSMUST00000156816.6,ENSMUST00000146665.2,ENSMUST00000130201.7	Mrpl15,Mrpl15,Mrpl15,Mrpl15,Mrpl15,Mrpl15,Mrpl15,Mrpl15
chr1:6245242-6245254	4	16.7021	5	52.6058	5	66.2328	7	56.0612	6	50.4073	6	39.9775	ENSMUST00000027040.12	Rb1cc1
chr1:6249818-6249843	25	50.1063	8	40.4012	6	38.1501	10	38.442	9	36.2933	8	25.5856	ENSMUST00000027040.12	Rb1cc1
chr1:6249869-6249918	70	71.5805	24	61.8386	19	61.6371	28	54.9171	40	82.2977	33	53.8473	ENSMUST00000027040.12	Rb1cc1
chr1:6262849-6262871	48	109.323	6	34.4329	9	65.0286	19	82.9997	12	54.9898	12	43.6119	ENSMUST00000027040.12	Rb1cc1
chr1:7169588-7169605	23	67.7909	5	37.1335	4	37.4021	15	84.7985	4	23.7211	4	18.813	ENSMUST00000061280.16	Pcmtd1
chr1:9546331-9546375	80	91.1024	38	109.037	24	86.7048	22	48.0525	34	77.9022	38	69.0521	ENSMUST00000072079.8	Rrs1
chr1:10160842-10160859	5	14.7372	4	29.7068	1	9.35051	7	39.5726	4	23.7211	4	18.813	ENSMUST00000088615.10	Arfgef1
chr1:10172943-10172979	8	11.1347	2	7.0141	5	22.0776	3	8.00874	3	8.40122	2	4.44195	ENSMUST00000088615.10	Arfgef1
chr1:10189432-10189470	28	36.9204	8	26.5798	11	46.0144	19	48.0525	15	39.7953	16	33.6653	ENSMUST00000088615.10,ENSMUST00000131556.1	Arfgef1,Arfgef1
chr1:10209699-10209743	33	37.5797	3	8.60822	12	43.3524	13	28.3946	7	16.0387	28	50.8805	ENSMUST00000088615.10,ENSMUST00000131556.1	Arfgef1,Arfgef1
chr1:11181820-11181866	0	0	0	0	2	6.91125	3	6.26771	3	6.57487	4	6.95262	ENSMUST00000027056.11	Prex2
chr1:13221462-13221492	6	10.0213	3	12.6254	2	10.5972	5	16.0175	5	16.8024	5	13.3258	ENSMUST00000081713.10,ENSMUST00000006037.12,ENSMUST00000068304.12	Ncoa2,Ncoa2,Ncoa2
chr1:16103322-16103366	87	99.0739	22	63.1269	30	108.381	43	93.9207	20	45.8248	31	56.332	ENSMUST00000058437.13	Rpl7
chr1:16394199-16394245	7	7.62488	10	27.4465	9	31.1006	8	16.7139	15	32.8743	24	41.7157	ENSMUST00000162627.7,ENSMUST00000162435.7,ENSMUST00000149320.8,ENSMUST00000128957.8,ENSMUST00000054668.12,ENSMUST00000159558.7,ENSMUST00000027052.12,ENSMUST00000162751.7,ENSMUST00000162007.7,ENSMUST00000131257.8	Stau2,Stau2,Stau2,Stau2,Stau2,Stau2,Stau2,Stau2,Stau2,Stau2,Stau2
chr1:24028587-24028604	26	76.6332	9	66.8403	11	102.856	14	79.1452	12	71.1633	14	65.8454	ENSMUST00000187752.6,ENSMUST00000027337.14,ENSMUST00000187369.6	Fam135a,Fam135a,Fam135a,Fam135a
chr1:30804032-30804070	276	363.93	42	139.544	31	129.677	64	161.861	47	124.692	56	117.829	ENSMUST00000186733.6,ENSMUST00000088310.9	Phf3,Phf3
chr1:30804118-30804165	187	199.359	29	77.9013	27	91.3167	52	106.329	46	98.6697	45	76.5527	ENSMUST00000186733.6,ENSMUST00000088310.9	Phf3,Phf3
chr1:30821256-30821266	11	55.117	4	50.5015	5	79.4794	2	19.221	0	0	3	23.9865	ENSMUST00000186733.6,ENSMUST00000088310.9	Phf3,Phf3,Phf3
chr1:30831149-30831160	24	109.323	18	206.597	9	130.057	8	69.8945	15	137.475	15	109.03	ENSMUST00000186733.6,ENSMUST00000088310.9	Phf3,Phf3
chr1:30837235-30837272	54	73.1281	18	61.4208	10	42.9618	20	51.9486	30	81.7416	18	38.8971	ENSMUST00000186733.6,ENSMUST00000191064.6,ENSMUST00000088310.9	Phf3,Phf3,Phf3
chr1:33777354-33777396	29	34.5972	11	33.0665	9	34.0626	8	18.3057	9	21.6031	15	28.5554	ENSMUST00000019861.12	Zfp451,Zfp451
chr1:34164111-34164176	162	124.88	64	124.311	54	132.058	91	134.547	74	114.774	125	153.76	ENSMUST00000115104.9,ENSMUST00000097785.9,ENSMUST00000185269.6,ENSMUST00000183034.4,ENSMUST00000183302.5,ENSMUST00000097786.9	Dst,Dst,Dst,Dst,Dst,Dst
chr1:34167788-34167824	12	16.7021	1	3.50705	6	26.4931	5	13.3479	6	16.8024	8	17.7678	ENSMUST00000115104.9,ENSMUST00000097785.9,ENSMUST00000185269.6,ENSMUST00000183034.4,ENSMUST00000183302.5,ENSMUST00000097786.9	Dst,Dst,Dst,Dst,Dst,Dst
chr1:34177930-34177946	101	316.296	36	284.071	35	347.722	50	300.328	36	226.833	42	209.882	ENSMUST00000183302.5	Dst
chr1:34177947-34177965	96	267.234	36	252.508	35	309.086	49	261.619	36	201.629	43	191.004	ENSMUST00000183302.5	Dst
chr1:34178349-34178396	104	110.874	37	99.3913	41	138.666	53	108.374	40	85.7997	45	76.5527	ENSMUST00000183302.5	Dst
chr1:34190801-34190844	1642	1913.36	790	2319.55	510	1885.32	844	1886.34	895	2098.35	1077	2002.6	ENSMUST00000115104.9,ENSMUST00000097785.9,ENSMUST00000183034.4	Dst,Dst,Dst
chr1:34190848-34190896	1742	1818.44	820	2156.84	552	1828.03	861	1723.88	918	1928.08	1129	1880.61	ENSMUST00000115104.9,ENSMUST00000097785.9,ENSMUST00000183034.4	Dst,Dst,Dst
chr1:34191496-34191534	150	197.788	52	172.768	33	138.043	51	128.983	64	169.793	75	157.806	ENSMUST00000115104.9,ENSMUST00000097785.9,ENSMUST00000183034.4	Dst,Dst,Dst
chr1:34191535-34191579	240	273.307	86	246.769	55	198.698	95	207.499	98	224.542	143	259.854	ENSMUST00000115104.9,ENSMUST00000097785.9,ENSMUST00000183034.4	Dst,Dst,Dst
chr1:34198507-34198542	519	743.005	174	627.662	131	594.96	243	667.243	213	613.529	244	557.401	ENSMUST00000115104.9,ENSMUST00000097785.9,ENSMUST00000185269.6,ENSMUST00000183034.4,ENSMUST00000097786.9	Dst,Dst,Dst,Dst,Dst
chr1:34218288-34218347	13	11.0404	4	8.55958	6	16.1653	12	19.5468	8	13.6698	20	27.1034	ENSMUST00000115104.9,ENSMUST00000097785.9,ENSMUST00000185269.6,ENSMUST00000183034.4,ENSMUST00000097786.9	Dst,Dst,Dst,Dst,Dst
chr1:34227770-34227785	30	100.213	46	387.178	13	137.764	26	166.582	26	174.745	42	223.874	ENSMUST00000115104.9,ENSMUST00000097785.9,ENSMUST00000185269.6,ENSMUST00000183034.4,ENSMUST00000097786.9	Dst,Dst,Dst,Dst,Dst
chr1:34227890-34227907	16	47.1589	19	141.107	6	56.1031	21	118.718	34	201.629	21	98.768	ENSMUST00000115104.9,ENSMUST00000097785.9,ENSMUST00000185269.6,ENSMUST00000183034.4,ENSMUST00000097786.9	Dst,Dst,Dst,Dst,Dst
chr1:34227954-34228037	267	161.185	112	170.367	75	143.637	163	188.736	162	196.771	187	180.14	ENSMUST00000115104.9,ENSMUST00000097785.9,ENSMUST00000185269.6,ENSMUST00000183034.4,ENSMUST00000097786.9	Dst,Dst,Dst,Dst,Dst
chr1:34247607-34247654	88	93.8161	36	96.7051	28	94.6988	58	118.598	61	130.845	67	113.979	ENSMUST00000115104.9,ENSMUST00000097785.9,ENSMUST00000185269.6,ENSMUST00000183034.4,ENSMUST00000097786.9	Dst,Dst,Dst,Dst,Dst
chr1:34252748-34252813	41	31.6055	24	46.6168	17	41.5738	31	45.8347	22	34.1219	31	38.1324	ENSMUST00000115104.9,ENSMUST00000097785.9,ENSMUST00000185269.6,ENSMUST00000183034.4,ENSMUST00000097786.9	Dst,Dst,Dst,Dst,Dst
chr1:34262033-34262072	96	123.339	69	223.372	79	321.993	103	253.816	91	235.234	143	293.169	ENSMUST00000115104.9,ENSMUST00000097785.9,ENSMUST00000185269.6,ENSMUST00000183034.4,ENSMUST00000097786.9	Dst,Dst,Dst,Dst,Dst
chr1:34270841-34270855	20	71.5805	8	72.1451	10	113.542	19	130.428	13	93.6136	25	142.777	ENSMUST00000115104.9,ENSMUST00000097785.9,ENSMUST00000185269.6,ENSMUST00000183034.4,ENSMUST00000097786.9	Dst,Dst,Dst,Dst,Dst
chr1:36351762-36351810	0	0	3	7.89087	1	3.31164	2	4.00437	1	2.10031	2	3.33146	ENSMUST00000186470.1,ENSMUST00000010597.9,ENSMUST00000185912.6	Kansl3,Kansl3,Kansl3,Kansl3
chr1:36534423-36534474	388	381.201	277	685.732	201	626.484	280	527.635	317	626.632	407	638.073	ENSMUST00000054665.9,ENSMUST00000194853.2	Ankrd23,Gm42417,Ankrd23,Ankrd23
chr1:36553020-36553055	15	21.4741	17	61.3233	5	22.7084	15	41.1878	9	25.9238	14	31.982	ENSMUST00000191642.5,ENSMUST00000191677.5,ENSMUST00000195620.5,ENSMUST00000114991.7	Sema4c,Sema4c,Sema4c,Sema4c
chr1:36692187-36692233	289	314.798	234	642.248	169	584.001	213	445.008	182	398.875	249	432.8	ENSMUST00000081180.6,ENSMUST00000193210.5	Cox5b,Cox5b
chr1:37429958-37429997	25	32.1194	26	84.1692	21	85.5932	27	66.5342	35	90.4747	26	53.3034	ENSMUST00000027286.6	Coa5,Coa5
chr1:38018874-38018900	56	107.921	27	131.11	10	61.138	29	107.194	12	46.5298	24	73.8047	ENSMUST00000027252.7	Eif5b
chr1:38019238-38019280	420	501.063	95	285.574	72	272.501	109	249.415	107	256.837	138	262.71	ENSMUST00000027252.7	Eif5b
chr1:42862437-42862480	22	25.6358	10	29.3614	8	29.5737	12	26.82	18	42.2015	19	35.329	ENSMUST00000057208.12	Mrps9
chr1:43141864-43141880	1	3.13165	4	31.5635	8	79.4794	7	42.0459	11	69.3101	10	49.9719	ENSMUST00000008280.13,ENSMUST00000185893.1	Fhl2,Fhl2
chr1:44180553-44180600	11	11.727	3	8.05876	7	23.6747	13	26.5822	5	10.725	13	22.1152	ENSMUST00000027214.3	Ercc5
chr1:52901172-52901205	269	408.442	104	397.891	49	236.03	126	366.946	116	354.379	151	365.855	ENSMUST00000044478.6,ENSMUST00000159352.7	Hibch,Hibch
chr1:53831606-53831621	29	96.8722	32	269.342	8	84.778	32	205.024	20	134.42	22	117.267	ENSMUST00000120904.7,ENSMUST00000087659.10	Hecw2,Hecw2
chr1:54434220-54434231	43	195.87	16	183.642	7	101.156	12	104.842	20	183.299	16	116.298	ENSMUST00000041638.7	Gtf3c3
chr1:54998242-54998275	37	56.1798	7	26.7811	3	14.4508	20	58.2454	21	64.1548	14	33.9203	ENSMUST00000027127.13	Sf3b1
chr1:55078411-55078446	73	104.507	46	165.934	40	181.667	52	142.784	62	178.586	75	171.332	ENSMUST00000027123.14	Hspd1
chr1:58078419-58078431	5	20.8776	0	0	5	66.2328	2	16.0175	3	25.2037	5	33.3146	ENSMUST00000001027.6	Aox1
chr1:58591066-58591100	40	58.9486	31	115.114	16	74.8041	24	67.8388	30	88.9541	39	91.7132	ENSMUST00000027193.8	Ndufb3,Ndufb3
chr1:58828929-58828942	61	235.114	14	135.966	12	146.731	10	73.9269	8	62.0398	17	104.557	ENSMUST00000165549.7,ENSMUST00000191201.6,ENSMUST00000027189.14,ENSMUST00000190213.1	Casp8,Casp8,Casp8,Casp8
chr1:60222070-60222102	22	34.4481	5	19.7272	5	24.8373	5	15.0164	17	53.5578	12	29.9832	ENSMUST00000160834.7	Nbeal1
chr1:60222104-60222120	22	68.8962	5	39.4543	5	49.6746	5	30.0328	17	107.116	12	59.9663	ENSMUST00000160834.7	Nbeal1
chr1:60277119-60277136	0	0	0	0	1	9.35051	1	5.65323	2	11.8605	1	4.70324	ENSMUST00000160834.7	Nbeal1
chr1:60489886-60489901	1	3.34042	6	50.5015	15	158.959	12	76.8839	16	107.536	15	79.9551	ENSMUST00000140485.7	Raph1
chr1:62344920-62344936	11	34.4481	1	7.89087	1	9.93492	0	0	4	25.2037	1	4.99719	ENSMUST00000075374.9,ENSMUST00000094906.3,ENSMUST00000046673.10	Pard3b,Pard3b,Pard3b
chr1:63058995-63059038	10	11.6526	6	17.6168	3	11.0901	3	6.70499	5	11.7226	13	24.1725	ENSMUST00000097718.8,ENSMUST00000165066.7,ENSMUST00000172416.7,ENSMUST00000133236.7	Ino80d,Ino80d,Ino80d,Ino80d
chr1:63159861-63159880	27	71.2037	15	99.6741	22	184.057	44	222.559	29	153.875	37	155.702	ENSMUST00000027111.14,ENSMUST00000168099.8	Ndufs1,Ndufs1
chr1:63161006-63161043	225	304.701	73	249.095	102	438.211	113	293.51	149	405.983	160	345.752	ENSMUST00000027111.14,ENSMUST00000168099.8	Ndufs1,Ndufs1
chr1:63164951-63164998	728	776.115	308	827.366	296	1001.1	421	860.855	437	937.362	550	935.645	ENSMUST00000027111.14,ENSMUST00000168099.8	Ndufs1,Ndufs1
chr1:63178428-63178459	43	69.5023	14	57.0179	12	61.5324	24	74.4038	32	104.067	24	61.9007	ENSMUST00000129339.7,ENSMUST00000142062.7,ENSMUST00000135877.7,ENSMUST00000188524.1	Eef1b2,Eef1b2,Eef1b2,Eef1b2,Eef1b2,Eef1b2,Eef1b2
chr1:63179344-63179356	154	643.031	37	389.283	41	543.109	68	544.595	53	445.265	63	419.764	ENSMUST00000129339.7,ENSMUST00000188524.1	Eef1b2,Eef1b2,Eef1b2,Eef1b2,Eef1b2
chr1:64078885-64078931	58	63.1775	15	41.1697	18	62.2012	12	25.0708	20	43.8325	20	34.7631	ENSMUST00000114086.7,ENSMUST00000055001.9	Klf7,Klf7
chr1:66831456-66831496	94	117.75	48	151.505	52	206.646	107	257.081	95	239.435	118	235.867	ENSMUST00000027153.5	Acadl
chr1:66831499-66831547	67	69.9401	32	84.1692	29	96.0376	73	146.16	70	147.021	67	111.604	ENSMUST00000027153.5	Acadl
chr1:66853273-66853307	47	69.2646	30	111.4	30	140.258	49	138.504	29	85.989	44	103.471	ENSMUST00000027153.5	Acadl
chr1:71650655-71650701	10	10.8927	1	2.74465	2	6.91125	1	2.08924	3	6.57487	2	3.47631	ENSMUST00000190780.6,ENSMUST00000186129.6,ENSMUST00000055226.12,ENSMUST00000189821.6,ENSMUST00000188674.6,ENSMUST00000188894.6,ENSMUST00000186940.6,ENSMUST00000187938.6	Fn1,Fn1,Fn1,Fn1,Fn1,Fn1,Fn1,Fn1
chr1:74003552-74003570	10	27.8368	21	147.296	5	44.1552	26	138.818	11	61.609	12	53.3034	ENSMUST00000212888.1,ENSMUST00000169786.7,ENSMUST00000187584.6,ENSMUST00000191104.6,ENSMUST00000239451.1	Tns1,Tns1,Tns1,Tns1,Tns1
chr1:74254851-74254880	37	63.9288	14	60.9501	10	54.8134	18	59.6513	12	41.7164	15	41.3561	ENSMUST00000113819.1,ENSMUST00000006467.13,ENSMUST00000113820.8	Arpc2,Arpc2,Arpc2
chr1:74284036-74284082	295	321.334	117	321.124	98	338.651	145	302.939	168	368.193	172	298.962	ENSMUST00000006462.13,ENSMUST00000178235.7	Aamp,Aamp
chr1:74456168-74456202	15	22.1057	0	0	4	18.701	0	0	2	5.93027	6	14.1097	ENSMUST00000044260.10,ENSMUST00000189257.6	Usp37,Usp37
chr1:74571613-74571660	10	10.6609	3	8.05876	0	0	6	12.2687	7	15.0149	3	5.10352	ENSMUST00000027315.13,ENSMUST00000066986.12,ENSMUST00000113737.7	Zfp142,Zfp142,Zfp142,Zfp142,Zfp142
chr1:75216306-75216353	87	92.75	90	241.763	102	344.974	137	280.136	93	199.484	225	382.764	ENSMUST00000186213.6	Tuba4a
chr1:75239178-75239217	9	11.563	9	29.1355	13	52.9862	14	34.4992	11	28.4349	15	30.752	ENSMUST00000185403.6	Dnajb2,Dnajb2
chr1:75363458-75363500	57	68.0014	36	108.218	23	87.0488	55	125.852	53	127.218	72	137.066	ENSMUST00000027409.9	Des
chr1:75367009-75367024	12	40.0851	31	260.925	15	158.959	38	243.466	37	248.676	64	341.142	ENSMUST00000027409.9	Des
chr1:75493984-75494000	23	72.0278	13	102.581	18	178.829	19	114.125	9	56.7082	35	174.902	ENSMUST00000113567.8	Obsl1
chr1:77381004-77381023	8	21.0974	1	6.64494	0	0	1	5.05815	8	42.4483	6	25.249	ENSMUST00000188952.6,ENSMUST00000027451.12,ENSMUST00000188797.6	Epha4,Epha4,Epha4,Epha4
chr1:77515022-77515065	5	5.82632	5	14.6807	7	25.877	9	20.115	4	9.37811	3	5.57826	ENSMUST00000188952.6,ENSMUST00000190149.6,ENSMUST00000027451.12,ENSMUST00000188797.6	Epha4,Epha4,Epha4,Epha4,Epha4,Epha4,Epha4,Epha4
chr1:80283806-80283842	29	40.3634	15	52.6058	8	35.3242	18	48.0525	10	28.0041	28	62.1873	ENSMUST00000163119.7,ENSMUST00000164108.7	Cul3,Cul3
chr1:82234346-82234358	57	238.005	28	294.592	23	304.671	38	304.332	39	327.648	37	246.528	ENSMUST00000023262.5	Gm9747,Irs1
chr1:84743983-84744034	158	155.231	43	106.449	22	68.5704	60	113.065	45	88.9541	62	97.2003	ENSMUST00000027421.12,ENSMUST00000186648.6,ENSMUST00000186465.6	Trip12,Trip12,Trip12
chr1:84745099-84745149	48	48.1021	13	32.826	8	25.4334	33	63.4292	32	64.5214	26	41.5766	ENSMUST00000027421.12,ENSMUST00000186648.6,ENSMUST00000186465.6	Trip12,Trip12,Trip12
chr1:84794267-84794301	20	29.4743	8	29.7068	8	37.4021	15	42.3992	13	38.5468	22	51.7356	ENSMUST00000027421.12,ENSMUST00000186648.6,ENSMUST00000186465.6,ENSMUST00000185909.6	Trip12,Trip12,Trip12,Trip12
chr1:85849035-85849048	0	0	4	38.8473	7	85.5932	2	14.7854	7	54.2848	11	67.6543	ENSMUST00000113360.7,ENSMUST00000097666.3	Cab39,Cab39
chr1:86136949-86136991	269	320.919	141	423.852	128	484.446	156	356.961	152	364.853	263	500.671	ENSMUST00000027432.8	Psmd1
chr1:86350985-86351057	730	508.022	142	249.001	114	251.685	192	256.28	159	222.632	203	225.429	ENSMUST00000027438.7	Ncl
chr1:86351491-86351512	78	186.109	15	90.1813	11	83.2641	28	128.14	21	100.815	28	106.607	ENSMUST00000027438.7	Ncl
chr1:86353262-86353296	587	865.071	161	597.849	160	748.041	179	505.964	181	536.69	276	649.047	ENSMUST00000027438.7	Ncl
chr1:86357152-86357211	2093	1777.5	272	582.052	173	466.099	366	596.176	319	545.083	333	451.272	ENSMUST00000027438.7	Ncl
chr1:86529764-86529803	2799	3596.09	238	770.472	190	774.414	294	724.483	239	617.813	276	565.836	ENSMUST00000045897.14,ENSMUST00000186255.6,ENSMUST00000188533.1	Ptma,Ptma,Ptma,Ptma
chr1:87406967-87406996	68	117.491	32	139.315	32	175.403	39	129.245	31	107.767	46	126.825	ENSMUST00000173148.1,ENSMUST00000174501.7,ENSMUST00000172964.7,ENSMUST00000027475.14	Gigyf2,Gigyf2,Gigyf2,Gigyf2
chr1:87428565-87428579	64	229.057	12	108.218	8	90.8336	19	130.428	6	43.2063	25	142.777	ENSMUST00000172794.7,ENSMUST00000174501.7,ENSMUST00000172964.7,ENSMUST00000027475.14	Gigyf2,Gigyf2,Gigyf2,Gigyf2
chr1:90794184-90794224	75	93.9494	56	176.755	25	99.3492	34	81.6892	50	126.018	39	77.9562	ENSMUST00000097653.10	Col6a3
chr1:90798141-90798185	1	1.13878	5	14.347	6	21.6762	3	6.55261	6	13.7475	3	5.45148	ENSMUST00000097653.10	Col6a3
chr1:91381952-91381989	10	13.5422	11	37.5349	3	12.8885	6	15.5846	4	10.8989	7	15.1266	ENSMUST00000027534.12	Ilkap
chr1:91388449-91388462	30	115.63	18	174.813	13	158.959	14	103.498	12	93.0597	15	92.2559	ENSMUST00000027534.12,ENSMUST00000186986.6	Ilkap,Ilkap
chr1:92439831-92439870	47	60.3845	25	80.932	29	118.2	30	73.9269	43	111.155	55	112.757	ENSMUST00000027478.6	Ndufa10,Ndufa10,Ndufa10
chr1:92470035-92470113	84	53.9607	57	92.2624	78	158.959	76	93.6407	77	99.5222	112	114.807	ENSMUST00000189503.6,ENSMUST00000027478.6	Ndufa10,Ndufa10
chr1:92857076-92857116	38	47.601	20	63.1269	36	143.063	50	120.131	48	120.978	82	163.908	ENSMUST00000045970.7	Gpc1
chr1:93414964-93415014	114	114.242	47	118.679	38	120.809	68	130.703	75	151.222	57	91.1488	ENSMUST00000170883.7,ENSMUST00000042498.13,ENSMUST00000186164.6	Hdlbp,Hdlbp,Hdlbp
chr1:93416627-93416648	39	93.0546	21	126.254	22	166.528	36	164.751	33	158.423	48	182.754	ENSMUST00000170883.7,ENSMUST00000042498.13,ENSMUST00000186164.6	Hdlbp,Hdlbp,Hdlbp
chr1:93421355-93421392	98	132.714	57	194.499	58	249.179	96	249.353	69	188.006	110	237.704	ENSMUST00000170883.7,ENSMUST00000042498.13,ENSMUST00000186164.6	Hdlbp,Hdlbp,Hdlbp
chr1:93430290-93430345	61	55.5725	23	52.7971	21	60.6933	40	69.8945	38	69.6538	50	72.6864	ENSMUST00000170883.7,ENSMUST00000042498.13	Hdlbp,Hdlbp
chr1:93431130-93431177	33	35.181	5	13.4313	10	33.821	22	44.9853	15	32.1749	14	23.8164	ENSMUST00000170883.7,ENSMUST00000042498.13,ENSMUST00000186164.6	Hdlbp,Hdlbp,Hdlbp
chr1:93431474-93431497	17	37.0351	13	71.3609	17	117.491	21	87.748	26	113.964	30	104.289	ENSMUST00000170883.7,ENSMUST00000042498.13,ENSMUST00000186164.6	Hdlbp,Hdlbp,Hdlbp
chr1:97755203-97755249	24	26.1424	18	49.4037	12	41.4675	26	54.3202	30	65.7487	31	53.8828	ENSMUST00000171129.7,ENSMUST00000112845.7,ENSMUST00000042509.12	Ppip5k2,Ppip5k2,Ppip5k2
chr1:97761550-97761589	5	6.42389	4	12.9491	4	16.3035	16	39.4277	7	18.0949	13	26.6517	ENSMUST00000042509.12	Ppip5k2,Ppip5k2,Ppip5k2
chr1:97821980-97822040	589	491.877	225	473.452	168	445.084	351	562.214	311	522.556	378	503.717	ENSMUST00000058762.14,ENSMUST00000097625.9,ENSMUST00000161567.7	Pam,Pam,Pam
chr1:97826031-97826065	135	198.952	41	152.247	38	177.66	74	209.17	66	195.699	91	213.997	ENSMUST00000058762.14,ENSMUST00000097625.9,ENSMUST00000161567.7	Pam,Pam,Pam
chr1:97834440-97834481	44	53.7726	42	129.333	49	189.975	63	147.673	66	162.287	99	193.062	ENSMUST00000058762.14,ENSMUST00000097625.9,ENSMUST00000161567.7	Pam,Pam,Pam
chr1:97840474-97840517	40	46.6105	16	46.9782	11	40.6639	58	129.63	34	79.7139	55	102.268	ENSMUST00000058762.14,ENSMUST00000097625.9,ENSMUST00000161567.7	Pam,Pam,Pam
chr1:97864466-97864528	278	224.67	141	287.126	140	358.939	271	420.071	203	330.087	261	336.585	ENSMUST00000058762.14,ENSMUST00000097625.9	Pam,Pam
chr1:97885754-97885786	3	4.69747	2	7.89087	3	14.9024	8	24.0262	7	22.0532	9	22.4874	ENSMUST00000058762.14,ENSMUST00000097625.9,ENSMUST00000161567.7	Pam,Pam,Pam
chr1:118510204-118510215	1	4.55512	0	0	0	0	0	0	1	9.16497	7	50.8805	ENSMUST00000185405.6,ENSMUST00000189738.6,ENSMUST00000165223.7,ENSMUST00000191823.5,ENSMUST00000189262.6,ENSMUST00000070989.13,ENSMUST00000190571.6,ENSMUST00000188710.6,ENSMUST00000178710.7,ENSMUST00000187713.6,ENSMUST00000191445.6,ENSMUST00000186349.6,ENSMUST00000049404.12,ENSMUST00000189570.6	Clasp1,Clasp1,Clasp1,Clasp1,Clasp1,Clasp1,Clasp1,Clasp1,Clasp1,Clasp1,Clasp1,Clasp1,Clasp1,Clasp1,Clasp1
chr1:125397219-125397253	32	47.1589	4	14.8534	5	23.3763	10	28.2662	16	47.4422	24	56.4389	ENSMUST00000027579.16,ENSMUST00000178474.7	Actr3,Actr3,Actr3
chr1:125397540-125397562	16	36.441	3	17.2164	4	28.9016	4	17.4736	6	27.4949	2	7.26864	ENSMUST00000027579.16,ENSMUST00000178474.7	Actr3,Actr3,Actr3
chr1:125403455-125403475	1	2.50532	0	0	2	15.8959	2	9.61049	1	5.04073	4	15.991	ENSMUST00000027579.16,ENSMUST00000178474.7	Actr3,Actr3,Actr3
chr1:127930752-127930768	47	147.187	19	149.926	11	109.284	19	114.125	17	107.116	15	74.9579	ENSMUST00000037649.5,ENSMUST00000212506.1	Rab3gap1,Rab3gap1
chr1:127937305-127937343	18	23.7346	5	16.6123	2	8.36625	7	17.7035	5	13.2651	5	10.5204	ENSMUST00000037649.5,ENSMUST00000212506.1	Rab3gap1,Rab3gap1
chr1:128276952-128276962	36	180.383	15	189.381	3	47.6876	7	67.2734	19	191.548	17	135.924	ENSMUST00000027592.5	Ubxn4
chr1:128372249-128372280	5	8.08167	3	12.2181	3	15.3831	5	15.5008	4	13.0083	2	5.15839	ENSMUST00000027602.14	Dars
chr1:130707058-130707100	11	13.1231	29	87.1753	23	87.0488	33	75.511	24	57.6084	43	81.8588	ENSMUST00000066863.12,ENSMUST00000050406.10,ENSMUST00000187089.6,ENSMUST00000191347.6,ENSMUST00000189534.6,ENSMUST00000188520.1,ENSMUST00000171479.7,ENSMUST00000169659.7,ENSMUST00000191301.1,ENSMUST00000189167.6,ENSMUST00000185233.6	Pfkfb2,Pfkfb2,Pfkfb2,Pfkfb2,Pfkfb2,Pfkfb2,Gm29427,Pfkfb2,Pfkfb2,Pfkfb2,Pfkfb2,Pfkfb2
chr1:130718928-130718965	37	50.1063	2	6.82453	3	12.8885	3	7.79229	3	8.17416	3	6.48284	ENSMUST00000049813.5	Pfkfb2,Yod1
chr1:131830689-131830726	4	5.4169	0	0	5	21.4809	0	0	2	5.44944	2	4.3219	ENSMUST00000086559.6	Slc41a1
chr1:133627260-133627281	44	104.985	11	66.133	11	83.2641	11	50.3407	18	86.4126	27	102.799	ENSMUST00000027736.12,ENSMUST00000191896.5	Gm38394,Zc3h11a,Zc3h11a
chr1:133659535-133659577	174	207.583	33	99.1995	22	83.2641	24	54.9171	14	33.6049	43	81.8588	ENSMUST00000179598.3	Gm38394
chr1:133738076-133738090	6	21.4741	5	45.0907	12	136.25	6	41.1878	4	28.8042	3	17.1332	ENSMUST00000125659.7,ENSMUST00000143567.7,ENSMUST00000165602.8,ENSMUST00000112264.1,ENSMUST00000048953.13	Atp2b4,Atp2b4,Atp2b4,Atp2b4,Atp2b4
chr1:133914698-133914709	5	22.7756	8	91.821	22	317.917	12	104.842	8	73.3198	19	138.104	ENSMUST00000048432.5	Prelp
chr1:133914719-133914746	5	9.27895	8	37.4086	21	123.635	12	42.7133	8	29.871	20	59.226	ENSMUST00000048432.5	Prelp
chr1:134608884-134608930	11	11.9819	1	2.74465	2	6.91125	8	16.7139	2	4.38325	2	3.47631	ENSMUST00000112198.2,ENSMUST00000047714.13	Kdm5b,Kdm5b
chr1:134621920-134621944	6	12.5266	0	0	1	6.62328	5	20.0219	1	4.20061	3	9.99439	ENSMUST00000112198.2,ENSMUST00000047714.13	Kdm5b,Kdm5b
chr1:134892264-134892296	2	3.13165	4	15.7817	0	0	2	6.00656	2	6.30092	4	9.99439	ENSMUST00000168381.7,ENSMUST00000086444.5,ENSMUST00000045665.12	Ppp1r12b,Ppp1r12b,Ppp1r12b
chr1:135363816-135363831	183	611.297	18	151.505	10	105.972	29	185.803	32	215.071	20	106.607	ENSMUST00000059352.2	Lmod1
chr1:135363872-135363888	248	776.648	27	213.053	19	188.764	50	300.328	45	283.541	28	139.921	ENSMUST00000059352.2	Lmod1
chr1:135450087-135450121	136	200.425	7	25.9934	3	14.0258	21	59.3589	13	38.5468	13	30.5711	ENSMUST00000067414.12,ENSMUST00000190298.7,ENSMUST00000040599.14	Nav1,Nav1,Nav1
chr1:135469790-135469806	138	432.167	7	55.2361	2	19.8698	24	144.157	15	94.5137	13	64.9635	ENSMUST00000067414.12,ENSMUST00000190298.7,ENSMUST00000040599.14	Nav1,Nav1,Nav1
chr1:135745245-135745263	140	389.716	11	77.1551	5	44.1552	27	144.157	17	95.2138	18	79.9551	ENSMUST00000097561.8,ENSMUST00000027677.7	Csrp1,Csrp1
chr1:136281485-136281536	117	114.95	41	101.498	31	96.622	42	79.1452	63	124.536	34	53.3034	ENSMUST00000048309.11,ENSMUST00000192001.5,ENSMUST00000192314.1	Camsap2,Camsap2,Camsap2
chr1:138071221-138071256	194	277.732	3	10.8218	0	0	4	10.9834	7	20.1629	8	18.2754	ENSMUST00000183301.7,ENSMUST00000182283.7,ENSMUST00000182755.7	Ptprc,Ptprc,Ptprc
chr1:139423921-139423971	60	60.1276	15	37.8762	21	66.7627	22	42.2862	21	42.3422	35	55.9686	ENSMUST00000039867.9	Zbtb41
chr1:140088830-140088860	45	75.1595	18	75.7523	15	79.4794	29	92.9014	41	137.78	42	111.937	ENSMUST00000111977.7,ENSMUST00000066859.12,ENSMUST00000111976.8,ENSMUST00000192880.5	Cfh,Cfh,Cfh,Cfh,Cfh
chr1:140099019-140099058	10	12.8478	9	29.1355	3	12.2276	8	19.7138	5	12.925	11	22.5514	ENSMUST00000111977.7,ENSMUST00000066859.12,ENSMUST00000111976.8,ENSMUST00000123238.1,ENSMUST00000192880.5	Cfh,Cfh,Cfh,Cfh,Cfh
chr1:140100970-140101008	66	87.0268	35	116.286	18	75.2962	40	101.163	39	103.468	43	90.4755	ENSMUST00000111977.7,ENSMUST00000066859.12,ENSMUST00000111976.8,ENSMUST00000123238.1,ENSMUST00000192880.5	Cfh,Cfh,Cfh,Cfh,Cfh
chr1:140105560-140105604	6	6.83268	2	5.73881	1	3.6127	3	6.55261	5	11.4562	10	18.1716	ENSMUST00000111977.7,ENSMUST00000066859.12,ENSMUST00000111976.8,ENSMUST00000123238.1	Cfh,Cfh,Cfh,Cfh
chr1:140163127-140163143	2	6.26329	1	7.89087	6	59.6095	3	18.0197	2	12.6018	4	19.9888	ENSMUST00000111977.7,ENSMUST00000066859.12,ENSMUST00000111976.8,ENSMUST00000123238.1,ENSMUST00000192880.5	Cfh,Cfh,Cfh,Cfh,Cfh
chr1:140183267-140183311	3	3.41634	2	5.73881	4	14.4508	3	6.55261	5	11.4562	10	18.1716	ENSMUST00000111977.7,ENSMUST00000111976.8,ENSMUST00000192880.5	Cfh,Cfh,Cfh,Cfh,Cfh,Cfh,Cfh,Cfh
chr1:143677817-143677859	13	15.5091	2	6.01209	5	18.9237	6	13.7293	8	19.2028	10	19.0369	ENSMUST00000018337.8	Cdc73
chr1:143702610-143702621	28	127.543	15	172.164	7	101.156	8	69.8945	7	64.1548	4	29.0746	ENSMUST00000018337.8	Cdc73
chr1:144004110-144004148	16	21.0974	8	26.5798	12	50.1975	9	22.7617	9	23.8772	14	29.4571	ENSMUST00000027606.3,ENSMUST00000127206.7	Rgs2,Rgs2,Rgs2,Rgs2
chr1:150409958-150409984	15	28.9075	0	0	4	24.4552	8	29.5707	8	31.0199	4	12.3008	ENSMUST00000119161.8,ENSMUST00000124973.8	Tpr,Tpr
chr1:150421620-150421641	5	11.9301	4	24.0484	0	0	5	22.8821	0	0	5	19.0369	ENSMUST00000119161.8,ENSMUST00000124973.8	Tpr,Tpr
chr1:150435618-150435653	0	0	0	0	0	0	1	2.74585	1	2.88042	2	4.56886	ENSMUST00000119161.8,ENSMUST00000124973.8	Tpr,Tpr
chr1:150440049-150440077	543	971.705	73	329.162	44	249.792	87	298.612	107	385.256	117	334.098	ENSMUST00000119161.8,ENSMUST00000124973.8	Tpr,Tpr
chr1:152524784-152524807	16	34.8566	10	54.893	18	124.402	11	45.9632	6	26.2995	17	59.0972	ENSMUST00000111859.7,ENSMUST00000111857.2,ENSMUST00000027760.13	Rgl1,Rgl1,Rgl1
chr1:152586446-152586473	9	16.7021	4	18.7043	5	29.4368	1	3.55944	5	18.6694	5	14.8065	ENSMUST00000111859.7,ENSMUST00000111857.2,ENSMUST00000027760.13	Rgl1,Rgl1,Rgl1,Rgl1
chr1:153226537-153226569	28	43.843	13	51.2906	9	44.7071	7	21.023	15	47.2569	15	37.4789	ENSMUST00000027752.14	Lamc1
chr1:153227679-153227725	27	29.4102	23	63.1269	19	65.6569	18	37.6063	18	39.4492	22	38.2394	ENSMUST00000027752.14	Lamc1
chr1:153239402-153239447	59	65.695	26	72.9467	21	74.1807	35	74.7483	27	60.4888	44	78.1783	ENSMUST00000027752.14	Lamc1
chr1:153252109-153252127	9	25.0532	4	28.0564	9	79.4794	9	48.0525	4	22.4033	19	84.397	ENSMUST00000027752.14	Lamc1
chr1:153456611-153456713	549	269.69	90	111.4	52	81.0378	91	85.7407	76	75.1168	105	82.3067	ENSMUST00000186380.6,ENSMUST00000042141.11	Dhx9,Dhx9
chr1:153471791-153471833	10	11.9301	1	3.00604	3	11.3542	8	18.3057	6	14.4021	4	7.61477	ENSMUST00000186966.6,ENSMUST00000186380.6,ENSMUST00000042141.11	Dhx9,Dhx9,Dhx9
chr1:153907006-153907031	54	108.23	31	156.555	31	197.109	52	199.898	63	254.053	52	166.307	ENSMUST00000140685.3,ENSMUST00000086199.11	Glul,Glul
chr1:153907910-153907929	2	5.27435	2	13.2899	3	25.0987	1	5.05815	2	10.6121	7	29.4571	ENSMUST00000140685.3,ENSMUST00000086199.11	Glul,Glul
chr1:155312883-155312920	1	1.35422	3	10.2368	6	25.7771	6	15.5846	0	0	6	12.9657	ENSMUST00000111774.1,ENSMUST00000027741.11,ENSMUST00000111775.7	Xpr1,Xpr1,Xpr1
chr1:155848723-155848742	27	71.2037	12	79.7393	9	75.2962	6	30.3489	15	79.5905	11	46.2898	ENSMUST00000138762.7	Cep350
chr1:155860716-155860745	10	17.278	10	43.5358	8	43.8507	4	13.2559	11	38.24	19	52.3844	ENSMUST00000138762.7	Cep350
chr1:155872050-155872080	99	165.351	10	42.0846	10	52.9862	17	54.4595	21	70.5703	24	63.9641	ENSMUST00000138762.7	Cep350
chr1:155875420-155875446	0	0	0	0	0	0	0	0	0	0	1	3.0752	ENSMUST00000138762.7	Cep350
chr1:155933109-155933153	37	42.1349	5	14.347	4	14.4508	9	19.6578	9	20.6212	6	10.903	ENSMUST00000138762.7	Cep350
chr1:155935955-155935981	16	30.8347	7	33.9914	2	12.2276	7	25.8744	3	11.6325	6	18.4512	ENSMUST00000138762.7	Cep350
chr1:155953683-155953706	18	39.2136	3	16.4679	0	0	7	29.2493	10	43.8325	8	27.8105	ENSMUST00000138762.7	Cep350
chr1:161046897-161046933	31	43.1471	9	31.5635	5	22.0776	8	21.3566	8	22.4033	17	37.7566	ENSMUST00000035430.3	Dars2
chr1:161247388-161247425	8	10.8338	11	37.5349	17	73.0351	15	38.9615	8	21.7978	18	38.8971	ENSMUST00000071718.11,ENSMUST00000051925.4	Prdx6,Prdx6
chr1:161818430-161818463	23	34.9226	2	7.65175	7	33.7185	2	5.82454	5	15.2749	11	26.6517	ENSMUST00000048377.10	Suco
chr1:162697733-162697769	6	8.35105	5	17.5353	6	26.4931	9	24.0262	3	8.40122	17	37.7566	ENSMUST00000182660.7,ENSMUST00000182149.7,ENSMUST00000028016.15,ENSMUST00000182593.7	Prrc2c,Prrc2c,Prrc2c,Prrc2c
chr1:162704571-162704623	93	89.6132	19	46.1312	8	24.4552	23	42.5079	18	34.8974	18	27.6768	ENSMUST00000182660.7,ENSMUST00000182149.7,ENSMUST00000028016.15,ENSMUST00000182593.7	Prrc2c,Prrc2c,Prrc2c,Prrc2c
chr1:162705485-162705495	49	245.521	9	113.628	14	222.542	14	134.547	14	141.141	15	119.933	ENSMUST00000182660.7,ENSMUST00000182149.7,ENSMUST00000028016.15,ENSMUST00000182593.7	Prrc2c,Prrc2c,Prrc2c,Prrc2c
chr1:162710656-162710706	604	605.284	108	272.708	76	241.617	127	244.106	120	241.955	98	156.712	ENSMUST00000182660.7,ENSMUST00000182149.7,ENSMUST00000028016.15,ENSMUST00000182593.7	Prrc2c,Prrc2c,Prrc2c,Prrc2c
chr1:162710730-162710764	277	408.219	55	204.234	28	130.907	56	158.29	49	145.292	39	91.7132	ENSMUST00000182660.7,ENSMUST00000182149.7,ENSMUST00000028016.15,ENSMUST00000182593.7	Prrc2c,Prrc2c,Prrc2c,Prrc2c
chr1:162876714-162876742	13	23.2637	6	27.0544	3	17.0313	9	30.8909	4	14.4021	10	28.5554	ENSMUST00000045902.12,ENSMUST00000111510.7	Fmo2,Fmo2,Fmo2,Fmo2
chr1:163996708-163996729	0	0	0	0	0	0	0	0	0	0	0	0	ENSMUST00000111490.1,ENSMUST00000045694.13	Mettl18,Mettl18
chr1:164439375-164439407	12	18.7899	4	15.7817	6	29.8048	7	21.023	6	18.9027	4	9.99439	ENSMUST00000027863.12	Atp1b1
chr1:164441633-164441684	136	133.617	83	205.472	59	183.893	109	205.401	72	142.327	171	268.085	ENSMUST00000027863.12	Atp1b1
chr1:164443344-164443387	3	3.49579	11	32.2975	10	36.9671	8	17.88	13	30.4788	25	46.4855	ENSMUST00000027863.12	Atp1b1
chr1:165351027-165351075	3	3.13165	7	18.412	8	26.4931	5	10.0109	5	10.5015	6	9.99439	ENSMUST00000027856.12	Dcaf6
chr1:166100605-166100643	75	98.8941	21	69.7719	25	104.578	55	139.099	41	108.774	42	88.3714	ENSMUST00000192369.5,ENSMUST00000085992.3	Dusp27,Dusp27
chr1:168431441-168431483	0	0	3	9.01813	2	7.56946	2	4.57642	1	2.40035	5	9.51846	ENSMUST00000176540.7,ENSMUST00000188912.6,ENSMUST00000176790.7,ENSMUST00000064438.10,ENSMUST00000072863.5	Pbx1,Pbx1,Pbx1,Pbx1,Pbx1
chr1:170157075-170157098	3	6.53561	4	21.9572	2	13.8225	7	29.2493	4	17.533	4	13.9052	ENSMUST00000027981.7,ENSMUST00000111351.9,ENSMUST00000111350.9	Uap1,Uap1,Uap1
chr1:170338218-170338263	26	28.9503	12	33.6677	5	17.6621	13	27.7636	7	15.6823	18	31.982	ENSMUST00000160456.7	Nos1ap
chr1:171129832-171129853	10	23.8602	8	48.0967	9	68.1252	12	54.9171	14	67.2098	22	83.7625	ENSMUST00000081560.4,ENSMUST00000111336.9	Sdhc,Sdhc
chr1:171237267-171237277	85	425.904	81	1022.66	81	1287.57	92	884.165	120	1209.78	146	1167.34	ENSMUST00000013737.12,ENSMUST00000111318.7	Ndufs2,Ndufs2
chr1:171238501-171238547	307	334.405	202	554.419	230	794.794	336	701.984	352	771.451	437	759.573	ENSMUST00000013737.12	Ndufs2
chr1:171238692-171238736	62	70.6044	63	180.773	112	404.622	105	229.341	119	272.658	151	274.391	ENSMUST00000013737.12,ENSMUST00000111318.7	Ndufs2,Ndufs2
chr1:171356540-171356581	70	85.5474	26	80.0634	33	127.942	35	82.0408	32	78.6846	43	83.8553	ENSMUST00000135941.7	Pfdn2
chr1:172274684-172274758	694	469.916	443	755.817	272	584.281	410	532.473	463	630.773	627	677.457	ENSMUST00000085913.10	Atp1a2,Atp1a2
chr1:172275914-172275958	654	744.762	384	1101.85	247	892.337	368	803.787	414	948.574	567	1030.33	ENSMUST00000085913.10	Atp1a2
chr1:172278622-172278663	120	146.653	152	468.063	118	457.491	163	382.076	164	403.259	249	485.581	ENSMUST00000097464.3,ENSMUST00000085913.10	Atp1a2,Atp1a2
chr1:172279819-172279865	22	23.9639	9	24.7018	9	31.1006	19	39.6955	18	39.4492	26	45.192	ENSMUST00000097464.3,ENSMUST00000085913.10	Atp1a2,Atp1a2
chr1:174027321-174027367	2	2.17854	0	0	3	10.3669	4	8.35695	8	17.533	3	5.21446	ENSMUST00000059226.6	Ifi205
chr1:175609796-175609809	20	77.0867	12	116.542	7	85.5932	24	177.424	19	147.344	31	190.662	ENSMUST00000027810.13	Fh1
chr1:175614897-175614929	34	53.238	17	67.0724	15	74.5119	32	96.1049	26	81.9119	42	104.941	ENSMUST00000027810.13	Fh1,Fh1
chr1:178322443-178322485	25	29.8252	35	105.212	17	64.3404	30	68.6464	21	50.4073	41	78.0514	ENSMUST00000027781.6	Cox20
chr1:178330328-178330361	315	478.288	66	252.508	50	240.847	102	297.052	90	274.949	99	239.865	ENSMUST00000161769.7,ENSMUST00000037748.8	Hnrnpu,Hnrnpu
chr1:178331252-178331268	140	438.43	18	142.036	26	258.308	57	342.374	37	233.134	24	119.933	ENSMUST00000161769.7,ENSMUST00000037748.8	Hnrnpu,Hnrnpu
chr1:179610303-179610328	10	20.0425	2	10.1003	1	6.35835	1	3.8442	4	16.1303	3	9.59461	ENSMUST00000040706.8	Cnst
chr1:180170329-180170368	17	21.8412	10	32.3728	17	69.2897	17	41.8919	16	41.3599	29	59.4538	ENSMUST00000027766.12,ENSMUST00000170472.7	Coq8a,Coq8a
chr1:180170422-180170469	4	4.26437	1	2.68625	1	3.3821	3	6.13436	2	4.28999	5	8.50586	ENSMUST00000027766.12,ENSMUST00000170472.7	Coq8a,Coq8a
chr1:180171668-180171683	6	20.0425	5	42.0846	5	52.9862	11	70.4769	5	33.6049	15	79.9551	ENSMUST00000027766.12,ENSMUST00000170472.7	Coq8a,Coq8a
chr1:181187718-181187733	3	10.0213	0	0	1	10.5972	0	0	3	20.1629	1	5.33034	ENSMUST00000162819.8,ENSMUST00000237749.1	Wdr26,Wdr26
chr1:181918440-181918490	432	432.919	234	590.868	130	413.293	262	503.59	311	627.067	296	473.334	ENSMUST00000111024.9,ENSMUST00000177811.7,ENSMUST00000078719.12,ENSMUST00000195059.5,ENSMUST00000111030.5,ENSMUST00000193074.5,ENSMUST00000193703.5,ENSMUST00000111025.7	Enah,Enah,Enah,Enah,Enah,Enah,Enah,Enah
chr1:181918503-181918516	104	400.851	77	747.811	32	391.283	82	606.2	119	922.842	103	633.49	ENSMUST00000111024.9,ENSMUST00000177811.7,ENSMUST00000078719.12,ENSMUST00000195059.5,ENSMUST00000111030.5,ENSMUST00000193074.5,ENSMUST00000193703.5,ENSMUST00000111025.7	Enah,Enah,Enah,Enah,Enah,Enah,Enah,Enah
chr1:181918518-181918537	64	168.779	57	378.762	20	167.325	59	298.431	79	419.177	63	265.114	ENSMUST00000111024.9,ENSMUST00000177811.7,ENSMUST00000078719.12,ENSMUST00000195059.5,ENSMUST00000111030.5,ENSMUST00000193074.5,ENSMUST00000193703.5,ENSMUST00000111025.7	Enah,Enah,Enah,Enah,Enah,Enah,Enah,Enah
chr1:181919540-181919563	9	19.6068	6	32.9358	10	69.1125	17	71.0341	18	78.8984	25	86.9077	ENSMUST00000111024.9,ENSMUST00000177811.7,ENSMUST00000078719.12,ENSMUST00000195059.5,ENSMUST00000111030.5,ENSMUST00000193074.5,ENSMUST00000193703.5,ENSMUST00000111025.7	Enah,Enah,Enah,Enah,Enah,Enah,Enah,Enah
chr1:181923795-181923831	396	551.17	129	452.41	106	468.045	168	448.49	155	434.063	156	346.472	ENSMUST00000111024.9,ENSMUST00000177811.7,ENSMUST00000078719.12,ENSMUST00000195059.5,ENSMUST00000111030.5,ENSMUST00000193074.5,ENSMUST00000193703.5,ENSMUST00000111025.7	Enah,Enah,Enah,Enah,Enah,Enah,Enah,Enah
chr1:182484344-182484399	40	36.441	39	89.5255	14	40.4622	40	69.8945	52	95.3157	41	59.6029	ENSMUST00000068505.9	Capn2
chr1:185325613-185325658	11	12.2482	8	22.4451	9	31.7917	11	23.4923	4	8.9613	16	28.4285	ENSMUST00000110974.3,ENSMUST00000027921.10,ENSMUST00000110975.7	Iars2,Iars2,Iars2
chr1:185379503-185379548	6	6.68084	2	5.61128	3	10.5972	2	4.27133	10	22.4033	2	3.55356	ENSMUST00000046514.12	Eprs,Eprs
chr1:185401317-185401351	18	26.5269	4	14.8534	6	28.0515	12	33.9194	5	14.8257	6	14.1097	ENSMUST00000046514.12	Eprs
chr1:185407501-185407548	157	167.376	62	166.548	44	148.812	105	214.702	82	175.889	87	148.002	ENSMUST00000046514.12	Eprs
chr1:187225982-187226012	18	30.0638	5	21.0423	2	10.5972	4	12.814	3	10.0815	4	10.6607	ENSMUST00000110943.8,ENSMUST00000044812.11,ENSMUST00000160471.7,ENSMUST00000160481.7,ENSMUST00000065573.13,ENSMUST00000159748.7	Gpatch2,Gpatch2,Gpatch2,Gpatch2,Gpatch2,Gpatch2
chr1:189679104-189679118	110	393.693	9	81.1632	7	79.4794	19	130.428	12	86.4126	21	119.933	ENSMUST00000171929.7	Cenpf
chr1:191355011-191355053	34	40.5623	10	30.0604	17	64.3404	22	50.3407	17	40.8059	32	60.9182	ENSMUST00000067976.8	Ppp2r5a
chr1:193241462-193241490	45	80.528	18	81.1632	7	39.7397	5	17.1616	7	25.2037	18	51.3997	ENSMUST00000016338.14,ENSMUST00000161737.7	Hsd11b1,Hsd11b1,Hsd11b1
chr10:4353916-4353934	31	86.2942	23	161.324	19	167.79	19	101.444	16	89.613	20	88.839	ENSMUST00000045730.6,ENSMUST00000216139.2,ENSMUST00000215696.1,ENSMUST00000239373.1	Akap12,Akap12,Akap12,Akap12
chr10:4354359-4354410	48	47.1589	28	69.3158	14	43.6357	21	39.5726	23	45.4654	24	37.6259	ENSMUST00000045730.6,ENSMUST00000216139.2,ENSMUST00000215696.1,ENSMUST00000239373.1	Akap12,Akap12,Akap12,Akap12
chr10:4354757-4354800	66	76.9074	30	88.0841	17	62.8442	16	35.76	28	65.6468	25	46.4855	ENSMUST00000045730.6,ENSMUST00000216139.2,ENSMUST00000215696.1,ENSMUST00000239373.1	Akap12,Akap12,Akap12,Akap12
chr10:5052378-5052400	0	0	0	0	1	7.2254	1	4.36841	0	0	3	10.903	ENSMUST00000095899.4,ENSMUST00000215295.1	Syne1,Syne1
chr10:5123134-5123180	28	30.4995	5	13.7232	7	24.1894	8	16.7139	10	21.9162	23	39.9775	ENSMUST00000215295.1	Syne1
chr10:5212085-5212126	3	3.66632	4	12.3174	1	3.87704	5	11.7201	11	27.0478	6	11.7007	ENSMUST00000215295.1	Syne1
chr10:5215336-5215377	22	26.8863	7	21.5555	7	27.1393	13	30.4723	12	29.5067	14	27.3017	ENSMUST00000215295.1	Syne1
chr10:5228980-5229009	5	8.63902	14	60.9501	11	60.2947	9	29.8257	5	17.3818	22	60.6556	ENSMUST00000215295.1	Syne1
chr10:5248367-5248405	37	48.7877	18	59.8045	8	33.465	23	58.1688	17	45.1013	23	48.3939	ENSMUST00000215295.1	Syne1
chr10:5250827-5250840	26	100.213	3	29.1355	8	97.8208	10	73.9269	5	38.7749	6	36.9023	ENSMUST00000215295.1	Syne1
chr10:5259373-5259409	5	6.95921	1	3.50705	6	26.4931	5	13.3479	1	2.80041	11	24.4307	ENSMUST00000215295.1	Syne1
chr10:5261045-5261088	26	30.2968	11	32.2975	7	25.877	7	15.645	4	9.37811	9	16.7348	ENSMUST00000215295.1	Syne1
chr10:5298847-5298893	18	19.6068	9	24.7018	4	13.8225	10	20.8924	3	6.57487	7	12.1671	ENSMUST00000215295.1	Syne1
chr10:5342287-5342329	10	11.9301	2	6.01209	0	0	3	6.86464	2	4.8007	1	1.90369	ENSMUST00000041639.6,ENSMUST00000215295.1	Syne1,Syne1
chr10:7768582-7768602	34	85.1808	16	101.003	12	95.3752	28	134.547	17	85.6925	34	135.924	ENSMUST00000039763.13,ENSMUST00000124838.1	Ginm1,Ginm1
chr10:7820928-7820956	25	44.7378	5	22.5453	5	28.3855	10	34.3232	9	32.4047	10	28.5554	ENSMUST00000015901.10	Ppil4
chr10:7919892-7919942	25	25.0532	14	35.3511	13	41.3293	21	40.3641	28	56.4562	36	57.5677	ENSMUST00000146444.7	Tab2
chr10:10741560-10741588	9	16.1056	3	13.5272	1	5.6771	5	17.1616	2	7.20105	11	31.4109	ENSMUST00000044306.12,ENSMUST00000105560.1,ENSMUST00000105561.8	Grm1,Grm1,Grm1
chr10:11290139-11290154	1	3.34042	0	0	1	10.5972	2	12.814	1	6.72098	0	0	ENSMUST00000070300.4,ENSMUST00000129456.7	Fbxo30,Fbxo30
chr10:11291370-11291401	4	6.46533	4	16.2908	2	10.2554	7	21.7011	3	9.75626	1	2.5792	ENSMUST00000070300.4,ENSMUST00000129456.7	Fbxo30,Fbxo30
chr10:12406557-12406589	52	81.4228	20	78.9087	9	44.7071	9	27.0295	15	47.2569	16	39.9775	ENSMUST00000219003.1,ENSMUST00000076817.4,ENSMUST00000217994.1,ENSMUST00000218635.1	Utrn,Utrn,Utrn,Utrn
chr10:12486632-12486659	27	50.1063	6	28.0564	4	23.5494	7	24.9161	7	26.1371	16	47.3808	ENSMUST00000219003.1,ENSMUST00000076817.4,ENSMUST00000217994.1,ENSMUST00000218635.1	Utrn,Utrn,Utrn,Utrn
chr10:12538200-12538211	10	45.5512	6	68.8657	6	86.7048	8	69.8945	3	27.4949	16	116.298	ENSMUST00000219003.1,ENSMUST00000076817.4,ENSMUST00000217994.1,ENSMUST00000218635.1	Utrn,Utrn,Utrn,Utrn
chr10:12636783-12636833	63	63.134	30	75.7523	22	69.9418	27	51.8967	26	52.4236	40	63.9641	ENSMUST00000076817.4,ENSMUST00000218635.1	Utrn,Utrn
chr10:12671929-12671973	45	51.2451	7	20.0858	17	61.4159	19	41.4998	16	36.6599	11	19.9888	ENSMUST00000076817.4,ENSMUST00000218635.1	Utrn,Utrn
chr10:12690895-12690957	139	112.335	24	48.8725	20	51.277	39	60.4531	37	60.1636	39	50.2943	ENSMUST00000076817.4,ENSMUST00000218635.1	Utrn,Utrn
chr10:12693514-12693562	171	178.504	27	71.0178	25	82.791	56	112.122	46	96.614	41	68.295	ENSMUST00000076817.4,ENSMUST00000218635.1	Utrn,Utrn
chr10:12698130-12698144	7	25.0532	0	0	2	22.7084	4	27.4585	3	21.6031	4	22.8443	ENSMUST00000076817.4,ENSMUST00000218635.1	Utrn,Utrn
chr10:12714356-12714384	76	136.003	26	117.236	33	187.344	44	151.022	33	118.817	36	102.799	ENSMUST00000076817.4,ENSMUST00000218635.1	Utrn,Utrn
chr10:12726370-12726416	12	13.0712	9	24.7018	3	10.3669	4	8.35695	2	4.38325	5	8.69077	ENSMUST00000076817.4,ENSMUST00000218635.1	Utrn,Utrn
chr10:12738257-12738295	23	30.3275	3	9.96741	4	16.7325	10	25.2908	8	21.2241	8	16.8326	ENSMUST00000076817.4,ENSMUST00000218635.1	Utrn,Utrn
chr10:13232666-13232713	9	9.59483	0	0	2	6.7642	6	12.2687	3	6.43498	1	1.70117	ENSMUST00000105546.7,ENSMUST00000105543.8,ENSMUST00000105545.11,ENSMUST00000079698.6	Phactr2,Phactr2,Phactr2,Phactr2
chr10:13506659-13506708	20	20.4516	27	69.5685	20	64.8811	28	54.9171	26	53.4935	51	83.2186	ENSMUST00000121465.2,ENSMUST00000060212.12	Fuca2,Fuca2
chr10:14127698-14127714	14	43.843	7	55.2361	0	0	9	54.059	1	6.30092	5	24.986	ENSMUST00000191138.6,ENSMUST00000187083.6,ENSMUST00000015645.10	Hivep2,Hivep2,Hivep2
chr10:14129672-14129692	34	85.1808	12	75.7523	7	55.6356	6	28.8315	6	30.2444	5	19.9888	ENSMUST00000191138.6,ENSMUST00000187083.6,ENSMUST00000015645.10	Hivep2,Hivep2,Hivep2
chr10:17827726-17827801	267	178.379	194	326.577	176	373.023	240	307.536	219	294.379	354	377.388	ENSMUST00000037964.6	Txlnb
chr10:17842653-17842699	229	249.442	91	249.763	85	293.728	164	342.635	129	282.719	148	257.247	ENSMUST00000037964.6	Txlnb
chr10:19601321-19601342	7	16.7021	6	36.0725	6	45.4168	2	9.15285	5	24.0035	6	22.8443	ENSMUST00000164591.2,ENSMUST00000020188.12	Ifngr1,Ifngr1,Ifngr1
chr10:20132079-20132102	7	15.2498	0	0	0	0	0	0	1	4.38325	2	6.95262	ENSMUST00000120259.7,ENSMUST00000095806.9	Map3k5,Map3k5
chr10:20323017-20323029	149	622.154	41	431.367	13	172.205	29	232.254	34	285.642	36	239.865	ENSMUST00000186100.6,ENSMUST00000092678.9,ENSMUST00000043881.11,ENSMUST00000185800.6,ENSMUST00000190156.6	Bclaf1,Bclaf1,Bclaf1,Bclaf1,Bclaf1
chr10:20325119-20325142	102	222.211	19	104.297	9	62.2012	21	87.748	17	74.5152	21	73.0025	ENSMUST00000186100.6,ENSMUST00000092678.9,ENSMUST00000043881.11,ENSMUST00000185800.6,ENSMUST00000190156.6	Bclaf1,Bclaf1,Bclaf1,Bclaf1,Bclaf1
chr10:20325145-20325172	135	250.532	17	79.4932	16	94.1978	27	96.1049	37	138.153	33	97.7229	ENSMUST00000186100.6,ENSMUST00000092678.9,ENSMUST00000043881.11,ENSMUST00000185800.6,ENSMUST00000190156.6	Bclaf1,Bclaf1,Bclaf1,Bclaf1,Bclaf1
chr10:20339645-20339715	102	73.0121	19	34.2689	20	45.4168	24	32.9503	25	36.0052	35	39.9775	ENSMUST00000092678.9,ENSMUST00000043881.11,ENSMUST00000185800.6	Bclaf1,Bclaf1,Bclaf1,Bclaf1,Bclaf1
chr10:25501803-25501847	56	63.7717	13	37.3023	9	32.5143	11	24.0262	16	36.6599	10	18.1716	ENSMUST00000053748.15,ENSMUST00000218903.1,ENSMUST00000217929.1,ENSMUST00000092645.6	Epb41l2,Epb41l2,Epb41l2,Epb41l2
chr10:27118659-27118698	14	17.9869	17	55.0337	11	44.8345	14	34.4992	15	38.7749	13	26.6517	ENSMUST00000092639.11	Lama2
chr10:27188002-27188032	8	13.3617	9	37.8762	5	26.4931	14	44.849	10	33.6049	17	45.3079	ENSMUST00000189575.1,ENSMUST00000092639.11	Lama2,Lama2
chr10:29218101-29218142	5	6.11053	1	3.07936	1	3.87704	1	2.34402	1	2.45889	1	1.95012	ENSMUST00000092627.5,ENSMUST00000213489.1,ENSMUST00000213490.1	9330159F19Rik,9330159F19Rik,9330159F19Rik,9330159F19Rik,9330159F19Rik,9330159F19Rik
chr10:29346800-29346845	21	23.383	7	19.6395	8	28.2593	10	21.3566	16	35.8452	21	37.3124	ENSMUST00000162335.7,ENSMUST00000160372.8,ENSMUST00000037548.10,ENSMUST00000160144.8	Echdc1,Rnf146,Rnf146,Rnf146,Rnf146,Rnf146,Rnf146,Rnf146,Rnf146
chr10:40254431-40254484	81	76.5776	39	92.9038	13	38.9899	34	61.6522	35	66.5757	37	55.8177	ENSMUST00000019982.8,ENSMUST00000217537.1	Gtf3c6,Gtf3c6
chr10:42313564-42313575	26	118.433	20	229.552	18	260.114	21	183.473	15	137.475	43	312.552	ENSMUST00000041024.14	Afg1l,Afg1l
chr10:42828888-42828900	156	651.382	38	399.804	16	211.945	38	304.332	43	361.253	37	246.528	ENSMUST00000019937.4	Sec63
chr10:42828914-42828946	331	518.287	105	414.27	57	283.145	101	303.331	101	318.196	104	259.854	ENSMUST00000019937.4	Sec63
chr10:43395537-43395581	2	2.27756	0	0	1	3.6127	2	4.36841	0	0	2	3.63432	ENSMUST00000095725.10,ENSMUST00000159139.7,ENSMUST00000160823.7	Pdss2,Pdss2,Pdss2
chr10:43532842-43532865	51	111.105	32	175.658	34	234.982	33	137.89	23	100.815	39	135.576	ENSMUST00000147196.2	Mtres1
chr10:53301666-53301704	1	1.31859	2	6.64494	1	4.18312	3	7.58723	3	7.95905	3	6.31224	ENSMUST00000095691.6,ENSMUST00000220376.1,ENSMUST00000220443.1	Cep85l,Cep85l,Cep85l
chr10:56387745-56387823	178	114.345	153	247.652	146	297.538	117	144.157	104	134.42	233	238.84	ENSMUST00000068581.8,ENSMUST00000220069.1	Gja1,Gja1
chr10:56388690-56388736	356	387.779	147	403.463	101	349.018	116	242.352	82	179.713	219	380.656	ENSMUST00000068581.8,ENSMUST00000220069.1	Gja1,Gja1,Gja1,Gja1
chr10:57519680-57519726	12	13.0712	9	24.7018	7	24.1894	20	41.7847	19	41.6408	19	33.0249	ENSMUST00000020027.10	Serinc1
chr10:58476828-58476899	67	47.2834	22	39.1209	34	76.1211	42	56.8508	35	49.6974	48	54.0541	ENSMUST00000003310.6	Ranbp2
chr10:58478505-58478521	10	31.3165	2	15.7817	2	19.8698	4	24.0262	5	31.5046	8	39.9775	ENSMUST00000003310.6	Ranbp2
chr10:58479916-58479992	98	64.6108	26	43.1921	35	73.2047	36	45.5234	44	58.3664	66	69.4347	ENSMUST00000003310.6	Ranbp2
chr10:61580271-61580319	0	0	10	26.3029	10	33.1164	6	12.0131	5	10.5015	19	31.6489	ENSMUST00000049242.8	Lrrc20,Lrrc20
chr10:62108846-62108877	9	14.547	3	12.2181	6	30.7662	7	21.7011	2	6.50417	5	12.896	ENSMUST00000064050.4,ENSMUST00000142821.7,ENSMUST00000027719.11,ENSMUST00000124615.7,ENSMUST00000142796.7,ENSMUST00000125704.7	Fam241b,Fam241b,Fam241b,Fam241b,Fam241b,Fam241b,Fam241b,Fam241b,Fam241b,Fam241b,Fam241b,Fam241b
chr10:62274592-62274633	38	46.44	21	64.6666	12	46.5245	24	56.2565	28	68.849	43	83.8553	ENSMUST00000116238.8,ENSMUST00000130422.7,ENSMUST00000099691.10,ENSMUST00000072357.13	Hk1,Hk1,Hk1,Hk1
chr10:62275848-62275892	220	250.532	131	375.892	87	314.305	134	292.683	134	307.026	187	339.809	ENSMUST00000116238.8,ENSMUST00000130422.7,ENSMUST00000099691.10,ENSMUST00000072357.13	Hk1,Hk1,Hk1,Hk1
chr10:62284826-62284861	2	2.86322	8	28.858	3	13.625	7	19.221	3	8.64126	3	6.85329	ENSMUST00000116238.8,ENSMUST00000130422.7,ENSMUST00000099691.10,ENSMUST00000072357.13	Hk1,Hk1,Hk1,Hk1
chr10:62480700-62480740	31	38.8324	11	34.7198	4	15.8959	18	43.2472	7	17.6426	21	41.9764	ENSMUST00000219574.1,ENSMUST00000105447.10,ENSMUST00000092473.4	Vps26a,Vps26a,Vps26a
chr10:62559861-62559910	27	27.6096	18	46.379	15	48.6608	9	17.6519	17	34.9765	29	47.3204	ENSMUST00000162525.7,ENSMUST00000065887.13,ENSMUST00000159704.7	Kifbp,Kifbp,Kifbp,Kifbp
chr10:62598498-62598536	87	114.717	20	66.4494	13	54.3806	29	73.3432	28	74.2845	30	63.1224	ENSMUST00000045866.8	Ddx21
chr10:62598542-62598552	83	415.882	16	202.006	11	174.855	28	269.094	30	302.444	26	207.883	ENSMUST00000045866.8	Ddx21
chr10:62616335-62616346	320	1457.64	143	1641.3	97	1401.73	141	1231.89	144	1319.76	213	1548.22	ENSMUST00000020270.5	Ddx50
chr10:62626279-62626310	29	46.8737	31	126.254	16	82.0432	17	52.7027	27	87.8063	36	92.8511	ENSMUST00000020270.5	Ddx50
chr10:62744806-62744831	17	34.0723	4	20.2006	2	12.7167	11	42.2862	4	16.1303	3	9.59461	ENSMUST00000219527.1,ENSMUST00000020268.6	Ccar1,Ccar1
chr10:62747068-62747086	81	225.478	19	133.268	13	114.804	24	128.14	25	140.02	25	111.049	ENSMUST00000219527.1,ENSMUST00000020268.6	Ccar1,Ccar1
chr10:63015864-63015914	402	402.855	179	451.989	104	330.634	185	355.588	187	377.047	190	303.829	ENSMUST00000020263.13,ENSMUST00000118898.7	Hnrnph3,Hnrnph3,Hnrnph3
chr10:63018854-63018883	117	202.153	25	108.84	25	137.033	45	149.128	53	184.247	27	74.4409	ENSMUST00000020263.13,ENSMUST00000118898.7	Hnrnph3,Hnrnph3
chr10:63537562-63537577	24	80.1701	3	25.2508	2	21.1945	11	70.4769	9	60.4888	7	37.3124	ENSMUST00000105440.7,ENSMUST00000075099.4,ENSMUST00000105441.7	Ctnna3,Ctnna3,Ctnna3
chr10:67233333-67233375	17	20.2811	7	21.0423	2	7.56946	8	18.3057	10	24.0035	4	7.61477	ENSMUST00000173689.7,ENSMUST00000051446.15,ENSMUST00000174408.7	Jmjd1c,Jmjd1c,Jmjd1c
chr10:69270288-69270315	30	55.6737	48	224.451	27	158.959	46	163.734	44	164.291	57	168.794	ENSMUST00000067908.13,ENSMUST00000164034.7,ENSMUST00000167384.7,ENSMUST00000020101.11	Rhobtb1,Rhobtb1,Rhobtb1,Rhobtb1,Rhobtb1
chr10:69270318-69270345	40	74.2316	59	275.888	43	253.157	59	210.007	61	227.766	68	201.368	ENSMUST00000067908.13,ENSMUST00000164034.7,ENSMUST00000167384.7,ENSMUST00000020101.11	Rhobtb1,Rhobtb1,Rhobtb1,Rhobtb1,Rhobtb1
chr10:70958872-70958919	28	29.8506	12	32.235	5	16.9105	7	14.3135	5	10.725	19	32.3223	ENSMUST00000131445.7,ENSMUST00000014473.5,ENSMUST00000143791.7	Bicc1,Bicc1,Bicc1
chr10:71228660-71228702	38	45.3343	11	33.0665	7	26.4931	16	36.6114	21	50.4073	21	39.9775	ENSMUST00000105432.9,ENSMUST00000121685.7,ENSMUST00000092430.10	Tfam,Tfam,Tfam
chr10:71331117-71331158	26	31.7747	20	61.5872	26	100.803	30	70.3207	30	73.7668	40	78.005	ENSMUST00000045887.8	Cisd1
chr10:76380392-76380429	58	78.545	20	68.2453	14	60.1465	20	51.9486	22	59.9439	22	47.5409	ENSMUST00000217838.1,ENSMUST00000001179.6	Pcnt,Pcnt
chr10:76440332-76440360	33	59.0539	9	40.5816	2	11.3542	7	24.0262	10	36.0052	16	45.6886	ENSMUST00000217838.1,ENSMUST00000001179.6,ENSMUST00000235907.1	Pcnt,Pcnt,AC141477.1
chr10:76471083-76471094	8	36.441	0	0	0	0	2	17.4736	1	9.16497	1	7.26864	ENSMUST00000170795.2	Mcm3ap
chr10:76611187-76611232	226	251.645	138	387.178	79	279.061	97	207.159	100	224.033	97	172.348	ENSMUST00000001181.12,ENSMUST00000105413.7	Col6a2,Col6a2
chr10:76611954-76612000	100	108.927	53	145.466	13	44.9231	33	68.9448	50	109.581	47	81.6932	ENSMUST00000001181.12,ENSMUST00000105413.7	Col6a2,Col6a2
chr10:76718472-76718519	237	252.664	92	247.135	51	172.487	62	126.777	75	160.874	68	115.68	ENSMUST00000001147.4	Col6a1
chr10:76718531-76718586	240	218.646	91	208.893	51	147.398	63	110.084	72	131.976	64	93.0386	ENSMUST00000001147.4	Col6a1
chr10:78273717-78273792	128	85.5148	80	134.671	61	129.286	71	90.9793	64	86.0285	118	125.796	ENSMUST00000001240.11,ENSMUST00000105390.7,ENSMUST00000105389.7,ENSMUST00000105388.7,ENSMUST00000166360.7,ENSMUST00000105387.7	Agpat3,Agpat3,Agpat3,Agpat3,Agpat3,Agpat3
chr10:78284345-78284372	105	194.858	40	187.043	40	235.494	67	238.483	45	168.024	51	151.026	ENSMUST00000001240.11,ENSMUST00000105390.7,ENSMUST00000105389.7,ENSMUST00000105388.7,ENSMUST00000166360.7,ENSMUST00000105387.7	Agpat3,Agpat3,Agpat3,Agpat3,Agpat3,Agpat3
chr10:78400950-78400988	325	428.541	71	235.895	56	234.255	75	189.681	98	259.996	103	216.72	ENSMUST00000062678.10	Rrp1,Rrp1
chr10:78401962-78402006	41	46.69	13	37.3023	15	54.1905	9	19.6578	12	27.4949	17	30.8917	ENSMUST00000062678.10	Rrp1,Rrp1
chr10:79545154-79545186	28	43.843	6	23.6726	4	19.8698	6	18.0197	3	9.45137	7	17.4902	ENSMUST00000165028.7,ENSMUST00000062855.14	Mier2,Mier2
chr10:79711484-79711534	106	106.225	42	106.053	62	197.109	103	197.976	89	179.45	93	148.716	ENSMUST00000179781.7,ENSMUST00000067036.11,ENSMUST00000105381.4	Bsg,Bsg,Bsg
chr10:79807566-79807586	48	120.255	15	94.6904	11	87.4273	21	100.91	35	176.426	27	107.939	ENSMUST00000218631.1,ENSMUST00000046945.12,ENSMUST00000105379.2	Palm,Palm,Palm
chr10:80344816-80344840	4	8.35105	5	26.3029	6	39.7397	9	36.0393	7	29.4043	10	33.3146	ENSMUST00000095446.9,ENSMUST00000105352.1	Adamtsl5,Adamtsl5
chr10:80404281-80404325	0	0	5	14.347	3	10.8381	9	19.6578	12	27.4949	17	30.8917	ENSMUST00000020372.5	Uqcr11
chr10:80671727-80671773	18	19.6068	8	21.9572	11	38.0119	9	18.8031	10	21.9162	18	31.2868	ENSMUST00000003433.10,ENSMUST00000200082.4	Mknk2,Mknk2
chr10:80712188-80712236	5	5.21941	1	2.63029	2	6.62328	2	4.00437	1	2.10031	0	0	ENSMUST00000020420.8	Ap3d1
chr10:80712896-80712917	164	391.307	44	264.532	17	128.681	32	146.446	37	177.626	44	167.525	ENSMUST00000020420.8	Ap3d1
chr10:81179528-81179559	125	202.042	61	248.435	71	364.067	87	269.714	93	302.444	121	312.083	ENSMUST00000047864.10	Eef2
chr10:81207858-81207908	88	88.1871	51	128.779	42	133.525	60	115.326	50	100.815	81	129.527	ENSMUST00000047408.5	Atcay,Atcay
chr10:81565606-81565650	277	315.442	229	657.094	156	563.581	150	327.63	195	446.792	253	459.742	ENSMUST00000002518.8	Tle5
chr10:82752553-82752597	128	145.764	27	77.474	20	72.254	29	63.3419	27	61.8635	33	59.9663	ENSMUST00000130911.7	Nfyb
chr10:83512399-83512447	18	18.7899	8	21.0423	5	16.5582	10	20.0219	9	18.9027	15	24.986	ENSMUST00000146640.7,ENSMUST00000020497.13	Aldh1l2,Aldh1l2
chr10:83600959-83600990	70	113.143	34	138.472	20	102.554	31	96.1049	37	120.327	49	126.381	ENSMUST00000020500.13	Appl2
chr10:83602863-83602911	32	33.4042	26	68.3875	12	39.7397	17	34.0372	15	31.5046	23	38.3118	ENSMUST00000020500.13	Appl2
chr10:84527514-84527555	7	8.55474	1	3.07936	8	31.0163	11	25.7842	6	14.7534	4	7.8005	ENSMUST00000167671.1,ENSMUST00000053871.4	Ckap4,Ckap4
chr10:85114448-85114505	32	28.1299	18	39.8696	12	33.465	17	28.6629	19	33.6049	24	33.6653	ENSMUST00000216771.1,ENSMUST00000095383.5	Tmem263,Tmem263
chr10:85939098-85939109	10	45.5512	5	57.3881	5	72.254	8	69.8945	7	64.1548	8	58.1491	ENSMUST00000001834.3	Rtcb
chr10:85943347-85943358	35	159.429	11	126.254	11	158.959	25	218.42	12	109.98	28	203.522	ENSMUST00000001834.3	Rtcb
chr10:85947328-85947345	49	144.424	25	185.667	18	168.309	38	214.823	26	154.187	44	206.943	ENSMUST00000001834.3	Rtcb
chr10:86691122-86691165	43	50.1063	20	58.7227	13	48.0573	28	62.5799	46	107.848	45	83.6739	ENSMUST00000020238.13	Hsp90b1
chr10:86692450-86692482	61	95.5152	23	90.745	34	168.894	63	189.207	55	173.275	82	204.885	ENSMUST00000020238.13	Hsp90b1
chr10:86698565-86698611	433	471.653	158	433.655	130	449.231	294	614.236	278	609.271	348	604.878	ENSMUST00000020238.13	Hsp90b1
chr10:91096382-91096414	2	3.13165	0	0	0	0	1	3.00328	2	6.30092	3	7.49579	ENSMUST00000020149.5	Ikbip
chr10:91117297-91117335	44	58.0178	25	83.0617	58	242.621	44	111.279	60	159.181	120	252.49	ENSMUST00000164505.1,ENSMUST00000076694.12,ENSMUST00000170810.7	Slc25a3,Slc25a3,Slc25a3,Slc25a3
chr10:91119692-91119742	93	93.1978	50	126.254	77	244.796	129	247.951	112	225.825	164	262.253	ENSMUST00000164505.1,ENSMUST00000076694.12,ENSMUST00000170810.7	Slc25a3,Slc25a3,Slc25a3,Slc25a3
chr10:91122318-91122335	1	2.94743	0	0	3	28.0515	1	5.65323	3	17.7908	7	32.9227	ENSMUST00000170810.7,ENSMUST00000163246.7	Slc25a3,Slc25a3
chr10:93973995-93974038	43	50.1063	7	20.553	6	22.1803	10	22.35	21	49.2351	15	27.8913	ENSMUST00000119818.7,ENSMUST00000047711.12,ENSMUST00000118205.7,ENSMUST00000118077.7	Vezt,Vezt,Vezt,Vezt
chr10:94579127-94579145	3	8.35105	13	91.1833	22	194.283	22	117.462	31	173.625	41	182.12	ENSMUST00000117929.1,ENSMUST00000117460.7,ENSMUST00000065060.11,ENSMUST00000121471.7	Tmcc3,Tmcc3,Tmcc3,Tmcc3
chr10:95490404-95490454	363	363.772	323	815.6	295	937.857	374	718.865	365	735.947	611	977.051	ENSMUST00000218893.1,ENSMUST00000075829.2	Mrpl42,Mrpl42,Mrpl42
chr10:95493648-95493661	328	1264.22	295	2864.99	263	3215.86	332	2454.37	319	2473.84	544	3345.81	ENSMUST00000218893.1,ENSMUST00000217777.1,ENSMUST00000219019.1,ENSMUST00000075829.2	Mrpl42,Mrpl42,Mrpl42,Mrpl42
chr10:96026532-96026570	10	13.1859	10	33.2247	3	12.5494	8	20.2326	8	21.2241	13	27.3531	ENSMUST00000053484.7	Eea1,Eea1
chr10:98968897-98968930	6	9.11024	2	7.65175	2	9.63386	2	5.82454	2	6.10998	4	9.69152	ENSMUST00000020107.7	Atp2b1,Atp2b1
chr10:98986853-98986905	73	70.3416	30	72.8388	22	67.2518	34	62.8378	34	65.9173	38	58.4287	ENSMUST00000020107.7	Atp2b1
chr10:102545301-102545348	14	14.9253	17	45.6663	11	37.2031	17	34.7614	12	25.7399	7	11.9082	ENSMUST00000219445.1,ENSMUST00000055355.5	Rassf9,Rassf9
chr10:108241105-108241136	61	98.5963	16	65.1633	8	41.0216	18	55.8029	15	48.7813	19	49.0047	ENSMUST00000219263.1,ENSMUST00000070663.5	Ppp1r12a,Ppp1r12a
chr10:108261233-108261265	3	4.69747	0	0	3	14.9024	2	6.00656	1	3.15046	2	4.99719	ENSMUST00000219263.1,ENSMUST00000070663.5	Ppp1r12a,Ppp1r12a
chr10:111272091-111272117	58	111.776	9	43.7033	13	79.4794	36	133.068	25	96.9372	38	116.857	ENSMUST00000105275.8,ENSMUST00000095310.2	Osbpl8,Osbpl8
chr10:111507320-111507379	20	16.9852	6	12.8394	12	32.3306	10	16.289	12	20.5047	26	35.2344	ENSMUST00000164773.1	Phlda1
chr10:115315299-115315329	1	1.67021	2	8.41692	4	21.1945	2	6.40699	0	0	1	2.66517	ENSMUST00000218831.1,ENSMUST00000020343.8	Rab21,Rab21
chr10:115390793-115390831	24	31.6461	19	63.1269	8	33.465	17	42.9943	8	21.2241	10	21.0408	ENSMUST00000036044.8	Zfc3h1
chr10:115401586-115401633	139	148.187	14	37.6075	9	30.4389	13	26.5822	23	49.3348	24	40.8281	ENSMUST00000036044.8	Zfc3h1
chr10:117215789-117215802	21	80.941	4	38.8473	3	36.6828	4	29.5707	8	62.0398	10	61.5039	ENSMUST00000020382.7	Yeats4,Yeats4
chr10:117356098-117356121	227	494.528	67	367.783	34	234.982	61	254.887	61	267.378	68	236.389	ENSMUST00000177145.7,ENSMUST00000069168.12,ENSMUST00000176670.7,ENSMUST00000176686.7	Cpsf6,Cpsf6,Cpsf6,Cpsf6
chr10:117690576-117690601	17	34.0723	2	10.1003	2	12.7167	4	15.3768	4	16.1303	8	25.5856	ENSMUST00000020408.15,ENSMUST00000105263.8	Mdm2,Mdm2,Mdm2
chr10:117696041-117696082	11	13.4432	4	12.3174	8	31.0163	7	16.4082	10	24.5889	6	11.7007	ENSMUST00000020408.15,ENSMUST00000105263.8	Mdm2,Mdm2
chr10:117818608-117818650	42	50.1063	19	57.1148	11	41.6321	21	48.0525	13	31.2045	23	43.7849	ENSMUST00000064667.8	Rap1b
chr10:119215279-119215326	58	61.8333	14	37.6075	12	40.5852	17	34.7614	12	25.7399	16	27.2188	ENSMUST00000020315.12	Cand1
chr10:122096078-122096111	29	44.0328	6	22.9552	3	14.4508	9	26.2104	10	30.5499	10	24.2288	ENSMUST00000140299.2	Rxylt1,Rxylt1
chr10:123113605-123113646	15	18.3316	11	33.873	14	54.2786	20	46.8804	22	54.0957	19	37.0524	ENSMUST00000220377.1,ENSMUST00000020334.8	Usp15,Usp15
chr10:123181796-123181829	32	48.588	2	7.65175	8	38.5355	8	23.2982	9	27.4949	12	29.0746	ENSMUST00000220377.1,ENSMUST00000020334.8	Usp15,Usp15
chr10:127120531-127120555	48	100.213	3	15.7817	4	26.4931	10	40.0437	14	58.8085	25	83.2865	ENSMUST00000164259.8,ENSMUST00000080975.5	Os9,Os9
chr10:127459450-127459472	10	22.7756	3	17.2164	2	14.4508	1	4.36841	1	4.58248	4	14.5373	ENSMUST00000105250.8,ENSMUST00000170336.7,ENSMUST00000105249.8,ENSMUST00000164831.7,ENSMUST00000077046.11,ENSMUST00000166820.7,ENSMUST00000064793.12,ENSMUST00000105251.8	R3hdm2,R3hdm2,R3hdm2,R3hdm2,R3hdm2,R3hdm2,R3hdm2,R3hdm2,R3hdm2
chr10:127553821-127553864	7	8.15684	12	35.2336	3	11.0901	10	22.35	9	21.1007	18	33.4696	ENSMUST00000049149.14	Lrp1
chr10:127572510-127572522	5	20.8776	2	21.0423	1	13.2466	6	48.0525	3	25.2037	4	26.6517	ENSMUST00000049149.14	Lrp1
chr10:128039217-128039246	8	13.8224	5	21.7679	1	5.48134	1	3.31396	6	20.8582	4	11.0283	ENSMUST00000092048.12	Naca
chr10:128041445-128041486	18	21.9979	8	24.6349	9	34.8934	10	23.4402	13	31.9656	9	17.5511	ENSMUST00000092048.12	Naca
chr10:128043715-128043751	7	9.7429	6	21.0423	3	13.2466	4	10.6783	11	30.8045	6	13.3258	ENSMUST00000092048.12	Naca
chr10:128044212-128044254	7	8.35105	6	18.0363	2	7.56946	6	13.7293	10	24.0035	13	24.748	ENSMUST00000092048.12	Naca
chr10:128085064-128085117	1931	1825.57	1143	2722.8	824	2471.36	1704	3089.86	1682	3199.44	2054	3098.64	ENSMUST00000026459.5	Atp5b
chr10:128088933-128088958	97	194.413	50	252.508	84	534.101	126	484.369	106	427.454	183	585.271	ENSMUST00000026459.5	Atp5b
chr10:128089974-128090024	231	231.491	77	194.431	112	356.068	134	257.561	215	433.503	174	278.244	ENSMUST00000026459.5	Atp5b
chr10:128121790-128121825	59	84.4649	13	46.8943	8	36.3334	14	38.442	12	34.565	17	38.8353	ENSMUST00000170054.8,ENSMUST00000238829.1,ENSMUST00000045621.8,ENSMUST00000220049.1,ENSMUST00000217851.1	Baz2a,Baz2a,Baz2a,Baz2a,Baz2a
chr10:128401859-128401869	1	5.01063	3	37.8762	1	15.8959	1	9.61049	3	30.2444	6	47.973	ENSMUST00000166608.7,ENSMUST00000026439.13,ENSMUST00000164199.7	Nabp2,Nabp2,Nabp2
chr10:128484122-128484167	600	668.084	88	246.896	64	226.075	90	192.21	88	197.149	103	183.008	ENSMUST00000105235.9,ENSMUST00000026433.8,ENSMUST00000099131.10	Smarcc2,Smarcc2,Smarcc2
chr10:128492049-128492127	198	127.193	43	69.6015	56	114.124	77	94.8728	78	100.815	89	91.2308	ENSMUST00000217969.1,ENSMUST00000217776.1,ENSMUST00000218127.1,ENSMUST00000219236.1,ENSMUST00000164181.1,ENSMUST00000217733.1	Myl6,Myl6,Myl6,Myl6,Myl6,Myl6,Myl6,Myl6
chr10:128492730-128492744	116	415.167	78	703.414	61	692.606	75	514.848	79	568.883	77	439.753	ENSMUST00000217776.1,ENSMUST00000218127.1,ENSMUST00000219236.1,ENSMUST00000164181.1,ENSMUST00000217733.1	Myl6,Myl6,Myl6,Myl6,Myl6,Myl6
chr10:128548377-128548436	141	119.746	26	55.6373	35	94.2976	35	57.0114	36	61.514	54	73.1792	ENSMUST00000177163.7,ENSMUST00000176906.1,ENSMUST00000176010.7,ENSMUST00000176683.7	Rpl41,Rpl41,Rpl41,Rpl41,Rpl41,Rpl41,Rpl41
chr10:128679619-128679665	4	4.35707	3	8.23395	1	3.45562	7	14.6247	10	21.9162	2	3.47631	ENSMUST00000000727.3	Rab5b
chr10:128682913-128682957	47	53.5227	15	43.0411	29	104.768	17	37.1314	28	64.1548	22	39.9775	ENSMUST00000000727.3	Rab5b
chr10:128733352-128733397	80	89.0779	5	14.0282	3	10.5972	9	19.221	2	4.48065	17	30.2053	ENSMUST00000219834.1,ENSMUST00000026414.8	Dgka,Dgka
chr10:128806888-128806934	221	240.728	89	244.274	51	176.237	73	152.514	61	133.689	81	140.79	ENSMUST00000026410.1,ENSMUST00000219508.1,ENSMUST00000217745.1	Dnajc14,Dnajc14,Dnajc14
chr10:128939100-128939148	51	53.238	17	44.7149	14	46.363	18	36.0393	23	48.307	37	61.632	ENSMUST00000099112.3,ENSMUST00000218290.1	Itga7,Itga7
chr11:3242384-3242396	5	20.8776	5	52.6058	1	13.2466	3	24.0262	6	50.4073	6	39.9775	ENSMUST00000179770.7,ENSMUST00000110049.7,ENSMUST00000110048.7,ENSMUST00000020734.10,ENSMUST00000120721.8	Eif4enif1,Eif4enif1,Eif4enif1,Eif4enif1,Eif4enif1
chr11:3526322-3526370	31	32.3603	15	39.4543	16	52.9862	26	52.0568	12	25.2037	17	28.3174	ENSMUST00000170588.7,ENSMUST00000110011.7,ENSMUST00000020721.14,ENSMUST00000075118.9,ENSMUST00000020718.9	Smtn,Smtn,Smtn,Smtn,Smtn
chr11:3976203-3976233	54	90.1914	8	33.6677	9	47.6876	18	57.6629	16	53.7678	13	34.6472	ENSMUST00000042344.1	4930556J24Rik
chr11:4702203-4702242	52	66.8084	45	145.678	48	195.642	72	177.424	72	186.119	72	147.609	ENSMUST00000058407.5	Uqcr10
chr11:5070385-5070477	2006	1092.54	451	618.918	266	459.598	352	367.706	385	421.887	420	365.012	ENSMUST00000079949.12,ENSMUST00000102930.9,ENSMUST00000073308.10	Ewsr1,Ewsr1,Ewsr1
chr11:5082373-5082416	248	288.985	58	170.296	46	170.049	78	174.33	89	208.663	86	159.91	ENSMUST00000079949.12,ENSMUST00000102930.9,ENSMUST00000093365.11,ENSMUST00000073308.10	Ewsr1,Ewsr1,Ewsr1,Ewsr1
chr11:5723158-5723206	91	94.9932	38	99.951	30	99.3492	51	102.111	53	111.316	42	69.9607	ENSMUST00000093362.11	Urgcp,Urgcp,Urgcp,Urgcp,Urgcp
chr11:6193455-6193489	24	35.3692	11	40.8468	7	32.7268	15	42.3992	20	59.3027	28	65.8454	ENSMUST00000066496.9	Nudcd3
chr11:6274822-6274864	16	19.0881	5	15.0302	6	22.7084	7	16.0175	19	45.6066	19	36.1702	ENSMUST00000004508.12	Tmed4,Tmed4
chr11:20094408-20094429	6	14.3161	4	24.0484	1	7.56946	8	36.6114	6	28.8042	5	19.0369	ENSMUST00000000137.7	Actr2
chr11:21306354-21306370	12	37.5797	3	23.6726	6	59.6095	3	18.0197	4	25.2037	8	39.9775	ENSMUST00000006221.13,ENSMUST00000109578.7	Vps54,Vps54
chr11:21322116-21322156	16	20.0425	18	56.8142	11	43.7137	11	26.4289	15	37.8055	25	49.9719	ENSMUST00000102875.10,ENSMUST00000060895.5	Ugp2,Ugp2
chr11:21557546-21557593	106	113.006	78	209.528	77	260.422	145	296.494	132	283.139	179	304.51	ENSMUST00000238916.1,ENSMUST00000102874.10,ENSMUST00000239073.1	Mdh1,Mdh1,Mdh1
chr11:21559834-21559876	387	461.694	212	637.281	108	408.751	285	652.14	260	624.091	349	664.389	ENSMUST00000238916.1,ENSMUST00000102874.10,ENSMUST00000239073.1	Mdh1,Mdh1,Mdh1
chr11:22068502-22068551	27	27.6096	15	38.6491	21	68.1252	11	21.5746	10	20.5744	17	27.7395	ENSMUST00000109563.8,ENSMUST00000045167.10,ENSMUST00000180360.7	Ehbp1,Ehbp1,Ehbp1
chr11:22900043-22900081	69	90.9825	19	63.1269	13	54.3806	31	78.4014	24	63.6724	34	71.5388	ENSMUST00000159081.7,ENSMUST00000057843.11	Commd1,Commd1
chr11:22973389-22973423	254	374.324	36	133.681	33	154.283	40	113.065	34	100.815	28	65.8454	ENSMUST00000049506.7	Zrsr1
chr11:22973798-22973847	43	43.9709	4	10.3064	12	38.9287	19	37.2652	19	39.0914	16	26.1078	ENSMUST00000049506.7	Zrsr1
chr11:22974273-22974287	6	21.4741	3	27.0544	2	22.7084	7	48.0525	3	21.6031	6	34.2665	ENSMUST00000049506.7	Zrsr1
chr11:23284521-23284567	16	17.4283	5	13.7232	4	13.8225	11	22.9816	3	6.57487	9	15.6434	ENSMUST00000020538.12,ENSMUST00000102869.7,ENSMUST00000109551.7,ENSMUST00000102870.7	Xpo1,Xpo1,Xpo1,Xpo1
chr11:23284583-23284630	44	46.908	11	29.5488	12	40.5852	24	49.0749	12	25.7399	28	47.6328	ENSMUST00000020538.12,ENSMUST00000102869.7,ENSMUST00000109551.7,ENSMUST00000102870.7	Xpo1,Xpo1,Xpo1,Xpo1
chr11:23333499-23333522	14	30.4995	18	98.8074	7	48.3787	10	41.7847	6	26.2995	17	59.0972	ENSMUST00000180046.7	Usp34
chr11:23363949-23363994	604	672.538	110	308.621	74	261.399	124	264.822	109	244.196	134	238.088	ENSMUST00000180046.7	Usp34
chr11:28577253-28577300	36	38.3793	28	75.2151	11	37.2031	19	38.8509	19	40.7549	33	56.1387	ENSMUST00000109502.8,ENSMUST00000146385.8,ENSMUST00000042534.14,ENSMUST00000093253.9	Ccdc85a,Ccdc85a,Ccdc85a,Ccdc85a
chr11:29741487-29741527	7	8.76861	9	28.4071	2	7.94794	8	19.221	10	25.2037	24	47.973	ENSMUST00000060992.5,ENSMUST00000170731.7,ENSMUST00000102841.7,ENSMUST00000078830.10,ENSMUST00000102842.9,ENSMUST00000102843.9	Rtn4,Rtn4,Rtn4,Rtn4,Rtn4,Rtn4
chr11:30100640-30100672	338	529.248	253	998.195	200	993.492	219	657.718	257	809.668	387	966.957	ENSMUST00000011877.12,ENSMUST00000006629.13	Sptbn1,Sptbn1
chr11:30100677-30100719	318	379.376	242	727.463	188	711.53	224	512.56	254	609.689	380	723.403	ENSMUST00000011877.12,ENSMUST00000006629.13	Sptbn1,Sptbn1
chr11:30110899-30110945	371	404.118	198	543.441	186	642.746	237	495.149	257	563.247	269	467.563	ENSMUST00000011877.12,ENSMUST00000102838.9,ENSMUST00000006629.13	Sptbn1,Sptbn1,Sptbn1
chr11:30117988-30118038	204	204.434	130	328.26	114	362.426	142	272.938	151	304.46	186	297.433	ENSMUST00000011877.12,ENSMUST00000102838.9,ENSMUST00000006629.13	Sptbn1,Sptbn1,Sptbn1
chr11:30118465-30118476	411	1872.15	338	3879.44	278	4017.32	293	2559.89	362	3317.72	479	3481.68	ENSMUST00000011877.12,ENSMUST00000102838.9,ENSMUST00000006629.13	Sptbn1,Sptbn1,Sptbn1
chr11:30121669-30121742	390	267.691	217	375.303	142	309.207	230	302.796	243	335.589	274	300.105	ENSMUST00000011877.12,ENSMUST00000102838.9,ENSMUST00000006629.13	Sptbn1,Sptbn1,Sptbn1
chr11:30136089-30136134	77	85.7375	37	103.809	25	88.3104	49	104.648	56	125.458	65	115.491	ENSMUST00000011877.12,ENSMUST00000102838.9,ENSMUST00000006629.13	Sptbn1,Sptbn1,Sptbn1
chr11:30137403-30137462	67	56.9004	50	106.995	31	83.5207	51	83.0737	47	80.31	73	98.9275	ENSMUST00000011877.12,ENSMUST00000102838.9,ENSMUST00000006629.13	Sptbn1,Sptbn1,Sptbn1
chr11:30139367-30139406	364	467.659	247	799.608	212	864.083	270	665.342	286	739.307	308	631.44	ENSMUST00000011877.12,ENSMUST00000102838.9,ENSMUST00000006629.13	Sptbn1,Sptbn1,Sptbn1
chr11:30142293-30142336	35	40.7842	31	91.0202	36	133.082	35	78.2249	33	77.3694	70	130.159	ENSMUST00000011877.12,ENSMUST00000102838.9,ENSMUST00000006629.13	Sptbn1,Sptbn1,Sptbn1
chr11:30143176-30143235	623	529.089	452	967.233	388	1045.36	549	894.264	522	891.953	698	945.909	ENSMUST00000011877.12,ENSMUST00000102838.9,ENSMUST00000006629.13	Sptbn1,Sptbn1,Sptbn1
chr11:30772009-30772048	1	1.28478	1	3.23728	3	12.2276	5	12.3211	1	2.58499	3	6.15039	ENSMUST00000041231.13	Psme4
chr11:31872884-31872895	8	36.441	0	0	2	28.9016	4	34.9472	5	45.8248	5	36.3432	ENSMUST00000020543.12,ENSMUST00000109412.8	Cpeb4,Cpeb4
chr11:31920407-31920417	0	0	0	0	2	31.7917	1	9.61049	1	10.0815	2	15.991	ENSMUST00000020543.12,ENSMUST00000109412.8	Cpeb4,Cpeb4
chr11:31930011-31930051	15	18.7899	5	15.7817	5	19.8698	6	14.4157	10	25.2037	9	17.9899	ENSMUST00000020543.12,ENSMUST00000109412.8	Cpeb4,Cpeb4
chr11:32604081-32604135	44	40.8274	10	23.3803	13	38.2678	6	10.6783	9	16.8024	10	14.8065	ENSMUST00000102821.3	Stk10
chr11:33160312-33160358	1246	1357.23	238	653.226	161	556.356	242	505.595	258	565.439	278	483.207	ENSMUST00000093201.12,ENSMUST00000101375.4,ENSMUST00000075641.9,ENSMUST00000109354.9	Npm1,Npm1,Npm1,Npm1
chr11:35778531-35778578	17	18.1236	5	13.4313	3	10.1463	11	22.4926	6	12.87	4	6.80469	ENSMUST00000018990.7	Pank3
chr11:35821203-35821222	12	31.6461	0	0	0	0	6	30.3489	4	21.2241	4	16.8326	ENSMUST00000018992.3	Rars
chr11:40751438-40751470	22	34.4481	9	35.5089	7	34.7722	27	81.0885	16	50.4073	22	54.9691	ENSMUST00000020576.7	Ccng1
chr11:40752316-40752329	163	628.256	65	631.269	58	709.201	129	953.656	107	829.782	118	725.746	ENSMUST00000020576.7	Ccng1
chr11:40752331-40752380	110	112.484	74	190.669	64	207.62	116	227.514	109	224.261	136	221.916	ENSMUST00000020576.7	Ccng1
chr11:43437339-43437366	10	18.5579	3	14.0282	4	23.5494	9	32.035	9	33.6049	18	53.3034	ENSMUST00000020681.9,ENSMUST00000178622.2	Slu7,Slu7,Slu7,Slu7
chr11:43745205-43745238	7	10.6286	7	26.7811	6	28.9016	5	14.5614	11	33.6049	9	21.8059	ENSMUST00000109278.7,ENSMUST00000048578.2	Ttc1,Ttc1
chr11:45893811-45893885	206	139.485	40	68.2453	37	79.4794	53	68.8319	45	61.3062	49	52.9432	ENSMUST00000109260.2,ENSMUST00000109261.10	Clint1,Clint1
chr11:46127279-46127293	1	3.57902	2	18.0363	0	0	3	20.5939	1	7.20105	0	0	ENSMUST00000011400.7	Adam19
chr11:48816352-48816401	403	412.099	101	260.238	55	178.423	94	184.365	86	176.94	117	190.913	ENSMUST00000047145.13	Trim41
chr11:48816406-48816433	127	235.685	26	121.578	15	88.3104	33	117.462	22	82.1453	40	118.452	ENSMUST00000047145.13	Trim41
chr11:48816491-48816544	127	120.066	38	90.5216	27	80.979	35	63.4655	40	76.0865	54	81.4637	ENSMUST00000047145.13	Trim41
chr11:48838815-48838865	66	66.1403	26	65.652	18	57.2251	22	42.2862	17	34.277	16	25.5856	ENSMUST00000155478.1,ENSMUST00000046903.5	Trim7,Trim7,Trim7
chr11:50071187-50071231	2	2.27756	2	5.73881	3	10.8381	4	8.73681	3	6.87373	9	16.3544	ENSMUST00000102776.4,ENSMUST00000054684.13,ENSMUST00000238748.1	Rnf130,Rnf130,Rnf130
chr11:50202583-50202649	176	133.617	66	126.254	64	154.142	81	117.947	100	152.749	85	102.972	ENSMUST00000015981.11,ENSMUST00000102774.10	Sqstm1,Sqstm1
chr11:50231149-50231193	1	1.13878	1	2.86941	5	18.0635	3	6.55261	6	13.7475	3	5.45148	ENSMUST00000041725.13	Mgat4b
chr11:50297290-50297337	3844	4098.06	1197	3215.44	692	2340.41	1549	3167.37	1444	3097.37	1827	3108.04	ENSMUST00000179865.7,ENSMUST00000020637.8	Canx,Canx
chr11:50307647-50307692	16	17.8156	10	28.0564	10	35.3242	16	34.1706	13	29.1242	30	53.3034	ENSMUST00000179865.7,ENSMUST00000020637.8	Canx,Canx
chr11:50311755-50311787	307	480.708	115	453.725	81	402.364	196	588.643	161	507.224	208	519.708	ENSMUST00000179865.7,ENSMUST00000020637.8	Canx,Canx,Canx,Canx
chr11:50382630-50382676	212	230.925	67	183.891	61	210.793	80	167.139	73	159.988	87	151.219	ENSMUST00000109142.7,ENSMUST00000069304.13,ENSMUST00000077817.7	Hnrnph1,Hnrnph1,Hnrnph1
chr11:50404607-50404653	200	217.854	58	159.19	43	148.592	67	139.979	68	149.03	83	144.267	ENSMUST00000020643.3	Rufy1
chr11:51602656-51602675	676	1782.73	146	970.161	87	727.864	131	662.618	134	711.009	184	774.302	ENSMUST00000109103.3,ENSMUST00000101249.8,ENSMUST00000074669.9	Hnrnpab,Hnrnpab,Hnrnpab
chr11:51986774-51986832	20	17.278	23	50.0662	15	41.11	28	46.3955	43	74.7419	58	79.9551	ENSMUST00000109086.7,ENSMUST00000020657.12	Ube2b,Ube2b
chr11:52117962-52118013	52	51.0888	22	54.4624	24	74.8041	31	58.4167	46	90.9309	52	81.5228	ENSMUST00000020608.2	Ppp2ca
chr11:52119126-52119168	9	10.7371	19	57.1148	26	98.403	21	48.0525	25	60.0087	61	116.125	ENSMUST00000020608.2	Ppp2ca
chr11:52121901-52121929	21	37.5797	10	45.0907	5	28.3855	17	58.3494	16	57.6084	22	62.8218	ENSMUST00000020608.2	Ppp2ca
chr11:52244966-52244987	6	14.3161	0	0	0	0	5	22.8821	0	0	2	7.61477	ENSMUST00000109072.1,ENSMUST00000037324.11	Skp1a,Skp1a,Skp1a
chr11:52383790-52383863	139	95.4079	44	76.0982	59	128.474	122	160.614	130	179.533	131	143.481	ENSMUST00000102758.7,ENSMUST00000125694.7,ENSMUST00000020673.2	Vdac1,Vdac1,Vdac1
chr11:53280641-53280665	4	8.35105	7	36.824	0	0	1	4.00437	2	8.40122	3	9.99439	ENSMUST00000020630.7	Hspa4
chr11:53372227-53372287	46	38.4148	19	39.9804	29	76.8301	33	52.8577	27	45.3666	31	41.3101	ENSMUST00000060945.11	Aff4
chr11:53429137-53429177	60	75.1595	78	246.195	49	194.724	58	139.352	69	173.905	138	275.845	ENSMUST00000109021.3,ENSMUST00000061326.4,ENSMUST00000109019.7	Uqcrq,Uqcrq,Uqcrq
chr11:53593928-53593940	3	12.5266	1	10.5212	0	0	0	0	1	8.40122	1	6.66292	ENSMUST00000120613.8,ENSMUST00000057330.14,ENSMUST00000173744.7,ENSMUST00000118353.8	Kif3a,Kif3a,Kif3a,Kif3a
chr11:54503479-54503517	186	245.257	38	126.254	44	184.057	65	164.39	60	159.181	64	134.661	ENSMUST00000046835.13	Fnip1
chr11:54924210-54924260	14	14.0298	6	15.1505	2	6.35835	8	15.3768	8	16.1303	11	17.5901	ENSMUST00000108886.7,ENSMUST00000018482.12,ENSMUST00000102730.8,ENSMUST00000102731.7,ENSMUST00000108889.9,ENSMUST00000108885.7	Tnip1,Tnip1,Tnip1,Tnip1,Tnip1,Tnip1
chr11:55406588-55406600	602	2513.67	458	4818.69	231	3059.96	297	2378.6	330	2772.4	385	2565.23	ENSMUST00000216313.1,ENSMUST00000018737.12,ENSMUST00000214685.1,ENSMUST00000108858.7,ENSMUST00000213866.1	Sparc,Sparc,Sparc,Sparc,Sparc
chr11:58041491-58041514	122	265.781	26	142.722	12	82.935	32	133.711	25	109.581	48	166.863	ENSMUST00000071487.12,ENSMUST00000178636.1	Larp1,Larp1
chr11:58042427-58042465	3	3.95576	4	13.2899	5	20.9156	5	12.6454	9	23.8772	7	14.7286	ENSMUST00000071487.12,ENSMUST00000178636.1	Larp1,Larp1
chr11:58331668-58331689	2	4.77203	0	0	0	0	1	4.57642	4	19.2028	2	7.61477	ENSMUST00000073128.6,ENSMUST00000116376.8	Sh3bp5l,Sh3bp5l,Sh3bp5l,Sh3bp5l
chr11:59031181-59031222	14	17.1095	9	27.7143	14	54.2786	11	25.7842	16	39.3423	11	21.4514	ENSMUST00000020732.12,ENSMUST00000052872.14,ENSMUST00000238536.1,ENSMUST00000219084.2,ENSMUST00000047441.13	Obscn,Obscn,Obscn,Obscn,Obscn
chr11:59039083-59039130	173	184.434	131	351.899	121	409.234	153	312.852	178	381.809	215	365.752	ENSMUST00000020732.12,ENSMUST00000052872.14,ENSMUST00000238536.1,ENSMUST00000219084.2,ENSMUST00000047441.13	Obscn,Obscn,Obscn,Obscn,Obscn
chr11:59056191-59056231	177	221.72	162	511.328	171	679.549	229	550.201	248	625.051	288	575.677	ENSMUST00000020732.12,ENSMUST00000052872.14,ENSMUST00000238536.1,ENSMUST00000219084.2,ENSMUST00000047441.13	Obscn,Obscn,Obscn,Obscn,Obscn
chr11:59060987-59061034	46	49.0402	24	64.4701	25	84.5525	55	112.463	39	83.6547	54	91.8633	ENSMUST00000020732.12,ENSMUST00000052872.14,ENSMUST00000238536.1,ENSMUST00000047441.13	Obscn,Obscn,Obscn,Obscn
chr11:59073706-59073745	59	75.8019	36	116.542	49	199.717	48	118.283	40	103.4	48	98.4063	ENSMUST00000020732.12,ENSMUST00000052872.14,ENSMUST00000238536.1,ENSMUST00000219084.2,ENSMUST00000047441.13	Obscn,Obscn,Obscn,Obscn,Obscn
chr11:59079709-59079750	30	36.6632	13	40.0317	19	73.6638	42	98.4489	41	100.815	17	33.1521	ENSMUST00000020732.12,ENSMUST00000052872.14,ENSMUST00000238536.1,ENSMUST00000219084.2,ENSMUST00000047441.13	Obscn,Obscn,Obscn,Obscn,Obscn
chr11:59079871-59079896	13	26.0553	15	75.7523	25	158.959	23	88.4165	14	56.4562	30	95.9461	ENSMUST00000020732.12,ENSMUST00000052872.14,ENSMUST00000238536.1,ENSMUST00000219084.2,ENSMUST00000047441.13	Obscn,Obscn,Obscn,Obscn,Obscn
chr11:59082057-59082104	86	91.6839	58	155.803	67	226.601	70	143.135	97	208.064	79	134.393	ENSMUST00000020732.12,ENSMUST00000052872.14,ENSMUST00000238536.1,ENSMUST00000219084.2,ENSMUST00000047441.13	Obscn,Obscn,Obscn,Obscn,Obscn
chr11:59090776-59090819	59	68.7505	10	29.3614	32	118.295	47	105.045	53	124.26	60	111.565	ENSMUST00000020732.12,ENSMUST00000052872.14,ENSMUST00000238536.1	Obscn,Obscn,Obscn
chr11:59093563-59093610	87	92.75	27	72.5288	34	114.991	63	128.821	75	160.874	39	66.3457	ENSMUST00000020732.12,ENSMUST00000052872.14,ENSMUST00000238536.1,ENSMUST00000047441.13	Obscn,Obscn,Obscn,Obscn
chr11:59103440-59103482	288	343.586	78	234.471	147	556.356	236	540.018	296	710.503	192	365.509	ENSMUST00000020732.12,ENSMUST00000052872.14,ENSMUST00000238536.1,ENSMUST00000047441.13	Obscn,Obscn,Obscn,Obscn
chr11:59107973-59108000	188	348.888	31	144.958	70	412.115	79	281.196	94	350.984	70	207.291	ENSMUST00000020732.12,ENSMUST00000052872.14,ENSMUST00000238536.1,ENSMUST00000219084.2,ENSMUST00000047441.13	Obscn,Obscn,Obscn,Obscn,Obscn
chr11:59112753-59112815	206	166.482	88	179.199	115	294.843	163	252.663	136	221.142	114	147.014	ENSMUST00000020732.12,ENSMUST00000052872.14,ENSMUST00000238536.1,ENSMUST00000219084.2,ENSMUST00000047441.13	Obscn,Obscn,Obscn,Obscn,Obscn
chr11:59115889-59115963	231	156.413	154	262.745	117	251.327	187	242.86	228	310.618	159	171.795	ENSMUST00000020732.12,ENSMUST00000052872.14,ENSMUST00000238536.1,ENSMUST00000219084.2,ENSMUST00000047441.13	Obscn,Obscn,Obscn,Obscn,Obscn
chr11:59122784-59122827	161	187.607	57	167.36	80	295.737	152	339.72	186	436.082	122	226.849	ENSMUST00000020732.12,ENSMUST00000052872.14,ENSMUST00000238536.1,ENSMUST00000047441.13	Obscn,Obscn,Obscn,Obscn
chr11:59129740-59129777	44	59.5859	25	85.3067	12	51.5542	21	54.546	31	84.4663	21	45.3799	ENSMUST00000020732.12,ENSMUST00000052872.14,ENSMUST00000238536.1,ENSMUST00000219084.2	Obscn,Obscn,Obscn,Obscn
chr11:59213318-59213365	6	6.39655	1	2.68625	3	10.1463	3	6.13436	3	6.43498	4	6.80469	ENSMUST00000163300.7,ENSMUST00000061242.7	Arf1,Arf1
chr11:60716393-60716435	50	59.6504	34	102.206	13	49.2015	29	66.3582	37	88.8129	30	57.1108	ENSMUST00000002889.4	Flii
chr11:60716458-60716497	24	30.8347	22	71.2201	12	48.9104	22	54.213	21	54.2848	27	55.3535	ENSMUST00000002889.4	Flii
chr11:62329511-62329552	20	24.4421	12	36.9523	12	46.5245	13	30.4723	11	27.0478	15	29.2519	ENSMUST00000037575.14,ENSMUST00000101067.9,ENSMUST00000101066.9,ENSMUST00000018645.12	Ncor1,Ncor1,Ncor1,Ncor1
chr11:62349489-62349533	62	70.6044	9	25.8247	7	25.2889	19	41.4998	13	29.7861	13	23.6231	ENSMUST00000101067.9,ENSMUST00000101066.9,ENSMUST00000018645.12	Ncor1,Ncor1,Ncor1
chr11:62373250-62373273	117	254.889	38	208.593	26	179.692	40	167.139	36	157.797	34	118.194	ENSMUST00000101067.9,ENSMUST00000101066.9,ENSMUST00000018645.12	Ncor1,Ncor1,Ncor1
chr11:62398420-62398447	72	133.617	14	65.465	15	88.3104	16	56.9511	21	78.4114	26	76.9938	ENSMUST00000101067.9,ENSMUST00000101066.9,ENSMUST00000018645.12	Ncor1,Ncor1,Ncor1
chr11:62552316-62552354	71	93.6197	58	192.703	107	447.594	79	199.797	108	286.526	180	378.735	ENSMUST00000019649.3	Ubb
chr11:62552823-62552848	24	48.1021	33	166.655	21	133.525	19	73.0397	26	104.847	50	159.91	ENSMUST00000019649.3	Ubb
chr11:65178427-65178452	15	30.0638	12	60.6019	9	57.2251	10	38.442	13	52.4236	20	63.9641	ENSMUST00000101042.8,ENSMUST00000102635.9,ENSMUST00000108695.8	Myocd,Myocd,Myocd,Myocd,Myocd,Myocd
chr11:65719587-65719612	0	0	1	5.05015	1	6.35835	0	0	1	4.03259	0	0	ENSMUST00000130009.1,ENSMUST00000140301.7,ENSMUST00000046963.9	Map2k4,Map2k4,Map2k4
chr11:68791834-68791865	22	35.5593	13	52.9452	2	10.2554	5	15.5008	6	19.5125	13	33.5296	ENSMUST00000102611.9,ENSMUST00000092984.5,ENSMUST00000018887.14	Myh10,Myh10,Myh10
chr11:68798224-68798256	97	151.885	54	213.053	32	158.959	28	84.0918	46	144.921	48	119.933	ENSMUST00000102611.9,ENSMUST00000092984.5,ENSMUST00000018887.14	Myh10,Myh10,Myh10
chr11:68843969-68844018	15	15.3387	12	30.9193	6	19.4643	15	29.4199	16	32.9191	13	21.2126	ENSMUST00000108672.1,ENSMUST00000018880.13,ENSMUST00000101017.8	Ndel1,Ndel1,Ndel1
chr11:69090644-69090656	1	4.17553	2	21.0423	7	92.7259	5	40.0437	6	50.4073	14	93.2809	ENSMUST00000021273.12	Vamp2,Vamp2
chr11:69364130-69364177	314	334.753	34	91.3326	19	64.2599	39	79.7466	26	55.7698	48	81.6563	ENSMUST00000092971.12,ENSMUST00000108661.7	Chd3,Chd3
chr11:69369391-69369408	17	50.1063	9	66.8403	3	28.0515	5	28.2662	7	41.5119	6	28.2194	ENSMUST00000092971.12,ENSMUST00000108661.7	Chd3,Chd3,Chd3
chr11:69678936-69678983	29	30.9167	9	24.1763	13	43.9673	11	22.4926	11	23.5949	15	25.5176	ENSMUST00000005336.8,ENSMUST00000066760.7	Senp3,Senp3
chr11:69735064-69735078	41	146.74	2	18.0363	7	79.4794	7	48.0525	9	64.8094	15	85.6662	ENSMUST00000058470.15,ENSMUST00000071213.3	Polr2a,Polr2a
chr11:69917720-69917744	6	12.5266	0	0	0	0	1	4.00437	0	0	0	0	ENSMUST00000043419.9,ENSMUST00000108609.7,ENSMUST00000108608.7,ENSMUST00000108613.9,ENSMUST00000071026.9,ENSMUST00000164359.7,ENSMUST00000108607.7,ENSMUST00000108611.7,ENSMUST00000108612.7,ENSMUST00000153652.7,ENSMUST00000108610.7,ENSMUST00000070996.10	Eif5a,Eif5a,Eif5a,Eif5a,Eif5a,Eif5a,Eif5a,Eif5a,Eif5a,Eif5a,Eif5a,Eif5a
chr11:69945549-69945595	17	18.5176	10	27.4465	17	58.7456	28	58.4986	21	46.0241	44	76.4788	ENSMUST00000018710.12,ENSMUST00000141837.8	Slc2a4,Slc2a4,Slc2a4
chr11:69980043-69980064	17	40.5623	14	84.1692	21	158.959	16	73.2228	27	129.619	32	121.836	ENSMUST00000108594.7,ENSMUST00000142788.7	Elp5,Elp5
chr11:69998701-69998753	52	50.1063	8	19.4237	10	30.569	15	27.7226	16	31.0199	15	23.064	ENSMUST00000101526.8,ENSMUST00000018716.9,ENSMUST00000133485.7,ENSMUST00000135814.1,ENSMUST00000153684.7	Phf23,Phf23,Phf23,Phf23,Phf23
chr11:70011417-70011467	302	302.642	111	280.284	145	460.98	217	417.095	187	377.047	263	420.564	ENSMUST00000102574.9,ENSMUST00000018718.7	Dvl2,Acadvl,Dvl2,Acadvl
chr11:70011513-70011560	306	326.224	88	236.39	137	463.348	200	408.957	185	396.824	239	406.58	ENSMUST00000102574.9,ENSMUST00000018718.7	Dvl2,Acadvl,Dvl2,Acadvl
chr11:70011581-70011606	245	491.042	60	303.009	84	534.101	120	461.304	94	379.063	120	383.784	ENSMUST00000102574.9,ENSMUST00000018718.7	Dvl2,Acadvl,Dvl2,Acadvl
chr11:70012623-70012660	135	182.82	62	211.561	59	253.475	106	275.328	68	185.281	97	209.612	ENSMUST00000102574.9,ENSMUST00000018718.7	Acadvl,Acadvl
chr11:70013164-70013196	164	256.795	74	291.962	61	303.015	108	324.354	103	324.497	164	409.77	ENSMUST00000102574.9,ENSMUST00000018718.7	Acadvl,Acadvl
chr11:70394341-70394355	129	461.694	36	324.653	18	204.376	18	123.563	31	223.232	35	199.888	ENSMUST00000019065.9	Pelp1
chr11:70644919-70644943	17	35.492	10	52.6058	11	72.8561	13	52.0568	21	88.2128	47	156.579	ENSMUST00000014750.14	Slc25a11
chr11:70646220-70646256	49	68.2003	46	161.324	46	203.114	31	82.757	55	154.022	72	159.91	ENSMUST00000014750.14	Slc25a11
chr11:70652146-70652184	27	35.6019	15	49.837	23	96.2119	11	27.8198	28	74.2845	40	84.1632	ENSMUST00000018437.2	Pfn1,Pfn1
chr11:70669211-70669232	78	186.109	27	162.326	19	143.82	27	123.563	35	168.024	43	163.718	ENSMUST00000018431.12	Spag7
chr11:70728165-70728212	124	132.195	86	231.018	95	321.3	97	198.344	99	212.354	142	241.566	ENSMUST00000094499.10,ENSMUST00000137119.2,ENSMUST00000072187.11,ENSMUST00000102554.7	Kif1c,Kif1c,Kif1c,Kif1c
chr11:70917510-70917551	31	37.8853	15	46.1904	3	11.6311	17	39.8484	13	31.9656	21	40.9526	ENSMUST00000178245.1,ENSMUST00000081362.12,ENSMUST00000108533.9,ENSMUST00000177731.7,ENSMUST00000100928.10,ENSMUST00000076270.12	Rabep1,Rabep1,Rabep1,Rabep1,Rabep1,Rabep1
chr11:72447738-72447785	256	272.92	50	134.313	26	87.9346	69	141.09	62	132.99	66	112.277	ENSMUST00000045633.5	Mybbp1a
chr11:74656413-74656449	70	97.429	36	126.254	40	176.621	53	141.488	47	131.619	55	122.154	ENSMUST00000092915.11,ENSMUST00000117818.1	Cluh,Cluh
chr11:74677721-74677767	10	10.8927	4	10.9786	6	20.7337	4	8.35695	9	19.7246	14	24.3342	ENSMUST00000021091.14,ENSMUST00000102520.8	Pafah1b1,Pafah1b1
chr11:74679590-74679638	32	33.4042	6	15.7817	11	36.428	12	24.0262	19	39.9058	30	49.9719	ENSMUST00000021091.14,ENSMUST00000102520.8	Pafah1b1,Pafah1b1
chr11:74903746-74903821	85	56.7872	16	26.9342	9	19.075	22	28.1908	24	32.2607	20	21.3214	ENSMUST00000045807.13	Tsr1,Tsr1,Tsr1
chr11:74929304-74929373	175	127.081	51	93.3181	37	85.2387	46	64.0699	43	62.8265	58	67.2086	ENSMUST00000045281.12	Smg6
chr11:75692304-75692340	28	38.9716	15	52.6058	11	48.5707	15	40.0437	13	36.4053	24	53.3034	ENSMUST00000017920.13,ENSMUST00000093115.3,ENSMUST00000108425.7	Crk,Crk,Crk
chr11:75751818-75751888	1240	887.598	360	649.306	288	654.002	472	648.022	411	591.926	503	574.534	ENSMUST00000067664.9,ENSMUST00000134745.7	Ywhae,Ywhae
chr11:76986431-76986480	19	19.429	11	28.3427	7	22.7084	7	13.7293	7	14.4021	11	17.9491	ENSMUST00000021197.9	Blmh,Blmh
chr11:77441845-77441869	3	6.26329	7	36.824	3	19.8698	9	36.0393	12	50.4073	12	39.9775	ENSMUST00000181283.2,ENSMUST00000037912.11	Ssh2,Ssh2
chr11:77545499-77545541	23	27.4392	7	21.0423	3	11.3542	20	45.7642	18	43.2063	17	32.3628	ENSMUST00000017435.10,ENSMUST00000058496.7	Taok1,Taok1
chr11:77549443-77549478	13	18.6109	6	21.6435	1	4.54168	8	21.9668	7	20.1629	4	9.13772	ENSMUST00000017435.10,ENSMUST00000058496.7	Taok1,Taok1
chr11:77559926-77559956	68	113.574	28	117.837	42	222.542	59	189.006	43	144.501	61	162.575	ENSMUST00000017435.10,ENSMUST00000058496.7	Taok1,Taok1
chr11:77560386-77560427	2	2.44421	0	0	1	3.87704	5	11.7201	4	9.83558	3	5.85037	ENSMUST00000017435.10,ENSMUST00000058496.7	Taok1,Taok1
chr11:77691833-77691867	66	97.2652	46	170.814	56	261.814	30	84.7985	50	148.257	45	105.823	ENSMUST00000100802.10,ENSMUST00000181023.1	Nufip2,Nufip2
chr11:77778055-77778077	22	50.1063	17	97.5598	24	173.41	23	100.473	23	105.397	25	90.858	ENSMUST00000092887.10,ENSMUST00000108375.8,ENSMUST00000108376.8,ENSMUST00000102488.7,ENSMUST00000168348.7,ENSMUST00000130627.8,ENSMUST00000169105.7,ENSMUST00000000645.12	Myo18a,Myo18a,Myo18a,Myo18a,Myo18a,Myo18a,Myo18a,Myo18a
chr11:77853178-77853220	18	21.4741	8	24.0484	11	41.6321	20	45.7642	12	28.8042	16	30.4591	ENSMUST00000092884.10,ENSMUST00000130305.8,ENSMUST00000164334.7,ENSMUST00000092887.10,ENSMUST00000100794.9,ENSMUST00000108375.8,ENSMUST00000108376.8,ENSMUST00000167856.7,ENSMUST00000102488.7,ENSMUST00000168348.7,ENSMUST00000130627.8,ENSMUST00000172303.9,ENSMUST00000169105.7,ENSMUST00000000645.12	Myo18a,Myo18a,Myo18a,Myo18a,Myo18a,Myo18a,Myo18a,Myo18a,Myo18a,Myo18a,Myo18a,Myo18a,Myo18a,Myo18a
chr11:78207732-78207751	2	5.27435	3	19.9348	3	25.0987	1	5.05815	0	0	2	8.41632	ENSMUST00000002121.4	Supt6
chr11:78225475-78225519	12	13.6654	8	22.9552	11	39.7397	8	17.4736	5	11.4562	19	34.5261	ENSMUST00000002121.4	Supt6
chr11:78231162-78231175	67	258.24	16	155.389	13	158.959	22	162.639	19	147.344	13	79.9551	ENSMUST00000002121.4	Supt6
chr11:78232196-78232220	72	150.319	13	68.3875	9	59.6095	16	64.0699	11	46.2067	22	73.2922	ENSMUST00000002121.4	Supt6
chr11:78232830-78232873	179	208.582	36	105.701	20	73.9343	42	93.8699	46	107.848	30	55.7826	ENSMUST00000002121.4	Supt6
chr11:78289779-78289818	116	149.034	79	255.745	57	232.324	71	174.96	55	142.175	84	172.211	ENSMUST00000010421.6	2610507B11Rik
chr11:82765150-82765196	245	266.871	67	183.891	37	127.858	66	137.89	60	131.497	53	92.1222	ENSMUST00000056677.7	Zfp830
chr11:82783639-82783672	13	19.7389	2	7.65175	4	19.2677	2	5.82454	3	9.16497	8	19.383	ENSMUST00000173727.7,ENSMUST00000021039.11,ENSMUST00000080461.11,ENSMUST00000131537.8,ENSMUST00000173347.7,ENSMUST00000092849.11,ENSMUST00000173009.7,ENSMUST00000173722.7	Lig3,Lig3,Lig3,Lig3,Lig3,Lig3,Lig3,Lig3
chr11:82942739-82942769	47	78.4999	50	210.423	45	238.438	88	281.908	84	282.281	84	223.874	ENSMUST00000164945.2,ENSMUST00000018989.13,ENSMUST00000108160.7	Unc45b,Unc45b,Unc45b,Unc45b,Unc45b,Unc45b
chr11:82956345-82956386	45	54.9947	24	73.9047	21	81.4179	21	49.2245	22	54.0957	27	52.6533	ENSMUST00000067443.9,ENSMUST00000108157.1	Slfn5,Slfn5
chr11:82961459-82961492	91	138.172	51	195.12	35	168.593	42	122.315	35	106.925	38	92.0695	ENSMUST00000067443.9,ENSMUST00000108157.1	Slfn5,Slfn5
chr11:83488907-83488938	363	586.729	83	338.035	37	189.725	61	189.11	84	273.175	91	234.707	ENSMUST00000021018.10	Taf15
chr11:83504617-83504668	371	364.499	73	180.716	54	168.309	73	137.562	68	134.42	82	128.555	ENSMUST00000021018.10	Taf15
chr11:83504696-83504706	624	3126.63	151	1906.43	68	1080.92	114	1095.6	133	1340.83	153	1223.31	ENSMUST00000021018.10	Taf15
chr11:83504707-83504737	790	1319.47	180	757.523	85	450.383	141	451.693	161	541.039	199	530.369	ENSMUST00000021018.10	Taf15
chr11:83504808-83504849	1120	1368.76	219	674.38	170	659.097	186	435.988	249	612.265	237	462.179	ENSMUST00000021018.10	Taf15
chr11:84510388-84510428	105	131.529	12	37.8762	14	55.6356	23	55.2603	22	55.4481	11	21.9876	ENSMUST00000018841.2	Aatf
chr11:84836723-84836765	46	54.8784	23	69.139	30	113.542	47	107.546	40	96.014	48	91.3772	ENSMUST00000108081.8,ENSMUST00000168434.7,ENSMUST00000100686.9,ENSMUST00000172405.7,ENSMUST00000154915.8,ENSMUST00000018547.8	Ggnbp2,Ggnbp2,Ggnbp2,Ggnbp2,Ggnbp2,Ggnbp2
chr11:84840238-84840316	170	109.206	53	85.7879	52	105.972	68	83.7838	90	116.325	81	83.0303	ENSMUST00000108081.8,ENSMUST00000168434.7,ENSMUST00000100686.9,ENSMUST00000172405.7,ENSMUST00000154915.8,ENSMUST00000018547.8	Ggnbp2,Ggnbp2,Ggnbp2,Ggnbp2,Ggnbp2,Ggnbp2
chr11:85196237-85196273	7	9.7429	4	14.0282	1	4.41552	2	5.33916	3	8.40122	1	2.22097	ENSMUST00000018625.9	Appbp2
chr11:86279715-86279763	20	20.8776	4	10.5212	7	23.1815	8	16.0175	10	21.0031	4	6.66292	ENSMUST00000043624.8	Med13
chr11:86298487-86298503	23	72.0278	6	47.3452	4	39.7397	5	30.0328	4	25.2037	15	74.9579	ENSMUST00000043624.8	Med13
chr11:86328537-86328572	1	1.43161	1	3.60725	0	0	0	0	2	5.76084	0	0	ENSMUST00000043624.8	Med13
chr11:86331104-86331143	39	50.1063	6	19.4237	5	20.3793	19	46.8203	19	49.1148	19	38.9525	ENSMUST00000043624.8	Med13
chr11:86534140-86534182	64	76.3525	21	63.1269	20	75.6946	24	54.9171	18	43.2063	19	36.1702	ENSMUST00000058286.8,ENSMUST00000154617.7	Rps6kb1,Rps6kb1
chr11:86704872-86704915	20	23.3053	26	76.3395	19	70.2376	23	51.405	23	53.9241	31	57.642	ENSMUST00000103186.10,ENSMUST00000060766.15	Cltc,Cltc
chr11:86711518-86711529	4	18.2205	7	80.3434	9	130.057	12	104.842	6	54.9898	7	50.8805	ENSMUST00000103186.10,ENSMUST00000060766.15	Cltc,Cltc
chr11:86722317-86722352	3	4.29483	2	7.21451	0	0	2	5.49171	3	8.64126	2	4.56886	ENSMUST00000103186.10,ENSMUST00000060766.15	Cltc,Cltc
chr11:86732665-86732676	0	0	1	11.4776	1	14.4508	3	26.2104	0	0	5	36.3432	ENSMUST00000103186.10,ENSMUST00000060766.15	Cltc,Cltc
chr11:86771142-86771185	78	90.8905	24	70.4673	8	29.5737	26	58.1099	18	42.2015	22	40.9073	ENSMUST00000018569.13	Dhx40
chr11:88049042-88049060	60	167.021	24	168.338	20	176.621	34	181.532	20	112.016	18	79.9551	ENSMUST00000139129.8,ENSMUST00000079866.10,ENSMUST00000107920.9	Srsf1,Srsf1,Srsf1
chr11:88049067-88049112	120	133.617	33	92.5862	28	98.9077	53	113.19	38	85.1324	31	55.0802	ENSMUST00000139129.8,ENSMUST00000079866.10,ENSMUST00000107920.9	Srsf1,Srsf1,Srsf1
chr11:88078336-88078409	31	21.278	8	13.836	20	43.5503	17	22.3806	23	31.7635	17	18.6197	ENSMUST00000018521.10	Vezf1
chr11:88833124-88833167	13	15.1484	7	20.553	11	40.6639	13	29.055	12	28.1343	14	26.0319	ENSMUST00000107903.7,ENSMUST00000107904.2,ENSMUST00000018572.10	Akap1,Akap1,Akap1,Akap1
chr11:88845235-88845289	287	266.306	185	432.536	79	232.551	163	290.094	166	309.912	176	260.594	ENSMUST00000107903.7,ENSMUST00000107904.2,ENSMUST00000143720.7,ENSMUST00000018572.10	Akap1,Akap1,Akap1,Akap1
chr11:89009054-89009125	115	81.1581	45	80.0201	26	58.2102	39	52.79	35	49.6974	27	30.4055	ENSMUST00000107896.9,ENSMUST00000000284.6,ENSMUST00000100627.8	Trim25,Trim25,Trim25
chr11:89042237-89042282	20	22.2695	6	16.8338	1	3.53242	4	8.54266	5	11.2016	6	10.6607	ENSMUST00000107894.7,ENSMUST00000000285.8	Dgke,Dgke,Dgke
chr11:94092777-94092813	69	96.0371	31	108.719	11	48.5707	32	85.4266	28	78.4114	29	64.4083	ENSMUST00000024979.14	Spag9
chr11:94296069-94296122	510	482.155	90	214.393	80	239.938	105	190.397	116	220.651	179	270.037	ENSMUST00000021226.13,ENSMUST00000166312.7,ENSMUST00000107821.8,ENSMUST00000107820.1	Luc7l3,Luc7l3,Luc7l3,Luc7l3,Luc7l3
chr11:94297085-94297131	724	788.63	138	378.762	94	324.829	141	294.582	139	304.636	168	292.01	ENSMUST00000021226.13,ENSMUST00000166312.7,ENSMUST00000107821.8,ENSMUST00000107820.1	Luc7l3,Luc7l3,Luc7l3,Luc7l3,Luc7l3
chr11:94328257-94328268	47	214.091	37	424.672	38	549.13	67	585.366	62	568.228	49	356.164	ENSMUST00000021227.5,ENSMUST00000107818.8,ENSMUST00000051221.12	Ankrd40,Ankrd40,Ankrd40
chr11:94493890-94493928	37	48.7877	17	56.482	11	46.0144	22	55.6397	19	50.4073	26	54.7061	ENSMUST00000127305.1	Epn3
chr11:95749398-95749438	21	26.3058	4	12.6254	3	11.9219	12	28.8315	5	12.6018	15	29.9832	ENSMUST00000148945.7,ENSMUST00000107717.7,ENSMUST00000133070.7,ENSMUST00000091565.4	Zfp652,Zfp652,Zfp652,Zfp652
chr11:95749496-95749512	83	259.927	22	173.599	13	129.154	28	168.184	22	138.62	24	119.933	ENSMUST00000148945.7,ENSMUST00000107717.7,ENSMUST00000133070.7,ENSMUST00000091565.4	Zfp652,Zfp652,Zfp652,Zfp652
chr11:95749562-95749584	27	61.4941	13	74.6046	7	50.5778	14	61.1577	11	50.4073	12	43.6119	ENSMUST00000148945.7,ENSMUST00000107717.7,ENSMUST00000133070.7,ENSMUST00000091565.4	Zfp652,Zfp652,Zfp652,Zfp652
chr11:95749654-95749665	39	177.65	11	126.254	6	86.7048	12	104.842	13	119.145	21	152.642	ENSMUST00000107717.7,ENSMUST00000133070.7,ENSMUST00000091565.4	Zfp652,Zfp652,Zfp652
chr11:96073125-96073156	6	9.698	2	8.14541	8	41.0216	15	46.5024	12	39.025	17	43.8463	ENSMUST00000107686.7,ENSMUST00000107684.1,ENSMUST00000090541.11,ENSMUST00000178611.7	Atp5g1,Atp5g1,Atp5g1,Atp5g1
chr11:97163509-97163556	252	268.655	144	386.82	99	334.828	141	288.315	135	289.574	221	375.959	ENSMUST00000001479.4	Kpnb1
chr11:97181796-97181814	0	0	2	14.0282	1	8.83104	5	26.6958	3	16.8024	5	22.2097	ENSMUST00000001479.4	Kpnb1
chr11:97213183-97213228	27	30.0638	7	19.6395	5	17.6621	22	46.9846	14	31.3646	20	35.5356	ENSMUST00000172108.7,ENSMUST00000001480.13	Npepps,Npepps
chr11:98155924-98155963	41	52.6759	25	80.932	29	118.2	27	66.5342	20	51.6998	35	71.7546	ENSMUST00000107545.8,ENSMUST00000018304.6	Med1,Med1
chr11:98155965-98156013	41	42.7992	25	65.7572	26	86.1027	28	56.0612	23	48.307	37	61.632	ENSMUST00000107545.8,ENSMUST00000018304.6	Med1,Med1
chr11:98157211-98157250	37	47.5368	8	25.8982	16	65.2138	22	54.213	13	33.6049	21	43.0527	ENSMUST00000107545.8,ENSMUST00000018304.6	Med1,Med1
chr11:98157317-98157339	18	40.9961	3	17.2164	5	36.127	10	43.6841	3	13.7475	6	21.8059	ENSMUST00000107545.8,ENSMUST00000018304.6	Med1,Med1
chr11:98203705-98203750	22	24.4964	5	14.0282	7	24.7269	6	12.814	13	29.1242	3	5.33034	ENSMUST00000107538.1,ENSMUST00000003203.13,ENSMUST00000107539.7	Cdk12,Cdk12,Cdk12
chr11:98210337-98210366	6	10.3668	3	13.0607	0	0	1	3.31396	1	3.47637	1	2.75707	ENSMUST00000107538.1,ENSMUST00000003203.13,ENSMUST00000107539.7	Cdk12,Cdk12,Cdk12
chr11:98438845-98438892	31	33.0489	13	34.9213	7	23.6747	10	20.4479	19	40.7549	14	23.8164	ENSMUST00000002655.7	Mien1
chr11:98438934-98438983	0	0	2	5.15322	1	3.24406	0	0	0	0	0	0	ENSMUST00000002655.7	Mien1,Mien1
chr11:98799085-98799153	74	54.5275	33	61.2703	16	37.4021	28	39.5726	30	44.4771	49	57.6147	ENSMUST00000037915.8,ENSMUST00000107487.9,ENSMUST00000037930.12,ENSMUST00000107485.7	Msl1,Msl1,Msl1,Msl1
chr11:98821474-98821524	193	193.41	54	136.354	28	89.0169	45	86.4944	45	90.7332	56	89.5497	ENSMUST00000169695.1,ENSMUST00000017384.13	Casc3,Casc3
chr11:99213283-99213309	393	757.376	44	213.66	27	165.073	55	203.299	57	221.017	83	255.241	ENSMUST00000103133.3	Smarce1
chr11:99236242-99236286	23	26.1919	6	17.2164	4	14.4508	7	15.2894	9	20.6212	18	32.7089	ENSMUST00000038214.6,ENSMUST00000103132.9	Krt222,Krt222
chr11:99238685-99238733	23	24.0093	16	42.0846	8	26.4931	14	28.0306	17	35.7052	26	43.309	ENSMUST00000038214.6,ENSMUST00000103132.9	Krt222,Krt222
chr11:100584683-100584736	147	138.974	49	116.725	33	98.9743	61	110.611	53	100.815	52	78.4465	ENSMUST00000239410.1,ENSMUST00000239490.1,ENSMUST00000146840.2,ENSMUST00000014339.14,ENSMUST00000239389.1	Dnajc7,Dnajc7,Dnajc7,Dnajc7,Dnajc7,Dnajc7,Dnajc7
chr11:100619598-100619637	6	7.70867	7	22.6609	14	57.0621	14	34.4992	6	15.5099	10	20.5013	ENSMUST00000239410.1,ENSMUST00000154972.8,ENSMUST00000132886.2,ENSMUST00000239479.1,ENSMUST00000239499.1,ENSMUST00000014339.14,ENSMUST00000239418.1	Dnajc7,Dnajc7,Dnajc7,Nkiras2,Dnajc7,Dnajc7,Dnajc7,Dnajc7,Dnajc7,Dnajc7,Dnajc7,Dnajc7,Dnajc7,Dnajc7,Dnajc7
chr11:100903754-100903798	1	1.13878	1	2.86941	1	3.6127	4	8.73681	6	13.7475	3	5.45148	ENSMUST00000127638.7,ENSMUST00000092671.11,ENSMUST00000103114.7,ENSMUST00000138438.1	Stat3,Stat3,Stat3,Stat3
chr11:100905056-100905097	15	18.3316	7	21.5555	8	31.0163	12	28.1283	9	22.13	14	27.3017	ENSMUST00000127638.7,ENSMUST00000092671.11,ENSMUST00000103114.7,ENSMUST00000138438.1	Stat3,Stat3,Stat3,Stat3
chr11:100959297-100959331	148	218.11	121	449.315	81	378.696	104	293.968	128	379.538	120	282.194	ENSMUST00000060792.5	Cavin1
chr11:101258842-101258872	4	6.68084	2	8.41692	2	10.5972	5	16.0175	5	16.8024	8	21.3214	ENSMUST00000100414.11	Vps25,Vps25
chr11:101275215-101275264	19	19.429	2	5.15322	6	19.4643	15	29.4199	11	22.6319	14	22.8443	ENSMUST00000103108.7	Wnk4,Wnk4
chr11:101295140-101295180	75	93.9494	23	72.596	12	47.6876	26	62.4682	22	55.4481	32	63.9641	ENSMUST00000172233.7,ENSMUST00000130916.7	Becn1,Becn1,Becn1,Becn1,Becn1
chr11:101410887-101410909	17	38.7185	7	40.1717	5	36.127	11	48.0525	4	18.3299	15	54.5148	ENSMUST00000107257.7,ENSMUST00000070395.8,ENSMUST00000107259.3	Gm27029,Aarsd1,Gm27029
chr11:102042985-102042996	61	277.862	45	516.493	32	462.425	31	270.841	36	329.939	37	268.94	ENSMUST00000017453.11,ENSMUST00000107164.2,ENSMUST00000107163.8	Cd300lg,Cd300lg,Cd300lg
chr11:102202316-102202334	21	58.4574	12	84.1692	8	70.6483	11	58.7308	14	78.4114	25	111.049	ENSMUST00000107150.7,ENSMUST00000107152.8,ENSMUST00000107151.8,ENSMUST00000008999.11	Hdac5,Hdac5,Hdac5,Hdac5,Hdac5
chr11:102306911-102306956	479	533.354	127	356.316	83	293.191	119	254.144	155	347.25	151	268.294	ENSMUST00000107123.9,ENSMUST00000107119.8,ENSMUST00000006754.13,ENSMUST00000174302.7,ENSMUST00000173870.7,ENSMUST00000079589.10,ENSMUST00000178839.7,ENSMUST00000107117.8,ENSMUST00000107115.7	Ubtf,Ubtf,Ubtf,Ubtf,Ubtf,Ubtf,Ubtf,Ubtf,Ubtf
chr11:102308890-102308921	70	113.143	28	114.036	17	87.1709	24	74.4038	27	87.8063	32	82.5343	ENSMUST00000107123.9,ENSMUST00000107119.8,ENSMUST00000006754.13,ENSMUST00000174302.7,ENSMUST00000173870.7,ENSMUST00000079589.10,ENSMUST00000178839.7,ENSMUST00000107117.8,ENSMUST00000107115.7	Ubtf,Ubtf,Ubtf,Ubtf,Ubtf,Ubtf,Ubtf,Ubtf,Ubtf
chr11:102480674-102480710	99	137.792	26	91.1833	28	123.635	37	98.7745	23	64.4094	32	71.0712	ENSMUST00000143842.1	Gpatch8
chr11:103074969-103074995	50	96.3583	16	77.6947	19	116.162	26	96.1049	16	62.0398	31	95.3311	ENSMUST00000103077.1	Plcd3
chr11:104368760-104368777	11	32.4217	10	74.267	0	0	7	39.5726	17	100.815	16	75.2518	ENSMUST00000106971.1,ENSMUST00000106972.7,ENSMUST00000106977.7,ENSMUST00000018556.10	Kansl1,Kansl1,Kansl1,Kansl1
chr11:104424335-104424358	25	54.4634	7	38.4251	12	82.935	13	54.3202	9	39.4492	25	86.9077	ENSMUST00000106971.1,ENSMUST00000106972.7,ENSMUST00000106977.7,ENSMUST00000018556.10	Kansl1,Kansl1,Kansl1,Kansl1
chr11:104667134-104667179	26	28.9503	7	19.6395	8	28.2593	3	6.40699	6	13.442	12	21.3214	ENSMUST00000021028.4	Itgb3,Itgb3
chr11:106202163-106202203	72	90.1914	30	94.6904	23	91.4013	30	72.0787	22	55.4481	28	55.9686	ENSMUST00000002043.9,ENSMUST00000106865.7	Ccdc47,Ccdc47
chr11:106213266-106213308	132	157.477	78	234.471	64	242.223	98	224.245	98	235.234	101	192.273	ENSMUST00000002043.9	Ccdc47
chr11:106512046-106512091	30	33.4042	15	42.0846	10	35.3242	19	40.5776	20	44.8065	28	49.7498	ENSMUST00000042780.13	Tex2
chr11:106688986-106689000	6	21.4741	5	45.0907	2	22.7084	6	41.1878	3	21.6031	10	57.1108	ENSMUST00000080853.10,ENSMUST00000103069.9,ENSMUST00000106796.8,ENSMUST00000068021.8,ENSMUST00000183610.7	Pecam1,Pecam1,Pecam1,Pecam1,Pecam1
chr11:106784412-106784457	566	630.226	132	370.345	95	335.58	204	435.676	171	383.096	172	305.606	ENSMUST00000133426.7,ENSMUST00000021062.11	Ddx5,Ddx5
chr11:106784501-106784539	439	578.86	137	455.178	103	430.862	174	440.059	146	387.341	184	387.151	ENSMUST00000133426.7,ENSMUST00000021062.11	Ddx5,Ddx5
chr11:106787067-106787090	405	882.307	127	697.141	154	1064.33	146	610.057	175	767.068	193	670.927	ENSMUST00000127481.7,ENSMUST00000133426.7,ENSMUST00000021062.11	Ddx5,Ddx5,Ddx5
chr11:106852573-106852620	23	24.5201	12	32.235	5	16.9105	6	12.2687	7	15.0149	16	27.2188	ENSMUST00000092517.8,ENSMUST00000167787.1,ENSMUST00000103067.9	Smurf2,Smurf2,Smurf2,Smurf2
chr11:107052989-107053029	103	129.024	21	66.2833	16	63.5835	21	50.4551	20	50.4073	28	55.9686	ENSMUST00000106762.7,ENSMUST00000106763.7,ENSMUST00000057892.14	Bptf,Bptf,Bptf
chr11:107074911-107074973	127	102.637	29	59.0542	21	53.8409	27	41.8521	22	35.7729	57	73.5071	ENSMUST00000106762.7,ENSMUST00000106763.7,ENSMUST00000057892.14	Bptf,Bptf,Bptf
chr11:107095877-107095925	182	189.986	34	89.4298	16	52.9862	29	58.0634	35	73.5107	57	94.9467	ENSMUST00000106762.7,ENSMUST00000106763.7,ENSMUST00000057892.14	Bptf,Bptf,Bptf
chr11:107099740-107099752	59	246.356	11	115.733	9	119.219	11	88.0962	12	100.815	18	119.933	ENSMUST00000106762.7,ENSMUST00000106763.7,ENSMUST00000057892.14	Bptf,Bptf,Bptf
chr11:107131446-107131491	126	140.298	16	44.8903	20	70.6483	17	36.3063	17	38.0855	29	51.5266	ENSMUST00000106762.7,ENSMUST00000106763.7,ENSMUST00000057892.14	Bptf,Bptf,Bptf
chr11:109573932-109574011	124	78.6479	101	161.413	52	104.631	93	113.136	105	133.994	122	123.475	ENSMUST00000103060.9	Wipi1
chr11:109577135-109577170	38	54.4012	69	248.9	18	81.7502	23	63.1547	32	92.1734	45	102.799	ENSMUST00000103060.9,ENSMUST00000047186.9	Wipi1,Wipi1
chr11:110042168-110042216	6	6.26329	0	0	2	6.62328	1	2.00219	0	0	1	1.66573	ENSMUST00000046223.13,ENSMUST00000106664.9,ENSMUST00000100287.8	Abca8a,Abca8a,Abca8a
chr11:110063201-110063229	29	51.8958	14	63.1269	9	51.0939	13	44.6201	17	61.2089	22	62.8218	ENSMUST00000046223.13,ENSMUST00000106664.9,ENSMUST00000100287.8	Abca8a,Abca8a,Abca8a
chr11:115415862-115415910	149	155.538	79	207.793	62	205.322	130	260.284	111	233.134	160	266.517	ENSMUST00000180072.7,ENSMUST00000073791.9,ENSMUST00000106537.7,ENSMUST00000043931.8	Atp5h,Atp5h,Atp5h,Atp5h
chr11:115589123-115589136	30	115.63	5	48.5592	6	73.3656	6	44.3561	9	69.7948	9	55.3535	ENSMUST00000019135.13,ENSMUST00000106508.9,ENSMUST00000156173.7	Gga3,Gga3,Gga3
chr11:115802397-115802431	3	4.42115	0	0	1	4.67526	4	11.3065	3	8.89541	8	18.813	ENSMUST00000041684.10	Caskin2
chr11:116023474-116023518	346	394.018	88	252.508	96	346.819	82	179.105	77	176.426	150	272.574	ENSMUST00000106454.7,ENSMUST00000016703.7	H3f3b,H3f3b
chr11:116023753-116023782	28	48.3785	7	30.4751	16	87.7014	8	26.5117	6	20.8582	12	33.0849	ENSMUST00000106454.7,ENSMUST00000016703.7	H3f3b,H3f3b
chr11:116274064-116274119	87	79.2591	25	57.3881	27	78.0343	25	43.6841	41	75.1527	45	65.4178	ENSMUST00000021133.15,ENSMUST00000106425.3	Srp68,Srp68,Srp68,Srp68
chr11:116543609-116543697	58	33.0246	29	41.6064	14	25.2889	22	24.0262	23	26.3493	26	23.6231	ENSMUST00000082152.4	Ube2o
chr11:117141406-117141427	1	2.38602	0	0	2	15.1389	0	0	3	14.4021	3	11.4222	ENSMUST00000103026.9,ENSMUST00000090433.5,ENSMUST00000021177.14	Sec14l1,Sec14l1,Sec14l1
chr11:117721277-117721320	2	2.33053	7	20.553	7	25.877	5	11.175	7	16.4117	12	22.313	ENSMUST00000026658.12,ENSMUST00000106344.7	Tnrc6c,Tnrc6c
chr11:117721902-117721944	46	54.8784	16	48.0967	9	34.0626	19	43.476	7	16.8024	21	39.9775	ENSMUST00000026658.12,ENSMUST00000106344.7	Tnrc6c,Tnrc6c
chr11:118169126-118169163	18	24.376	10	34.1227	11	47.258	4	10.3897	12	32.6966	12	25.9314	ENSMUST00000106305.8,ENSMUST00000017276.13,ENSMUST00000106302.8	Cyth1,Cyth1,Cyth1
chr11:118263796-118263846	60	60.1276	17	42.9263	21	66.7627	33	63.4292	28	56.4562	22	35.1802	ENSMUST00000106296.8,ENSMUST00000092382.9	Usp36,Usp36
chr11:118264868-118264901	20	30.3675	4	15.3035	4	19.2677	4	11.6491	1	3.05499	3	7.26864	ENSMUST00000106296.8,ENSMUST00000092382.9	Usp36,Usp36
chr11:120271462-120271500	1	1.31859	0	0	0	0	0	0	2	5.30603	0	0	ENSMUST00000118987.1,ENSMUST00000122148.7,ENSMUST00000044985.13	Bahcc1,Bahcc1,Bahcc1
chr11:120595265-120595280	53	177.042	8	67.3354	7	74.1807	13	83.2909	17	114.257	13	69.2944	ENSMUST00000026125.2	Alyref
chr11:120610868-120610904	22	30.6205	12	42.0846	7	30.9086	11	29.3654	13	36.4053	16	35.5356	ENSMUST00000106188.3,ENSMUST00000026129.15	Pcyt2,Pcyt2
chr11:120701124-120701164	11	13.7792	6	18.9381	3	11.9219	6	14.4157	8	20.1629	7	13.9921	ENSMUST00000168097.7,ENSMUST00000103016.7,ENSMUST00000106159.9,ENSMUST00000106158.8,ENSMUST00000106160.8,ENSMUST00000026135.14	Aspscr1,Aspscr1,Aspscr1,Aspscr1,Aspscr1,Aspscr1,Aspscr1
chr11:120731938-120731986	244	254.707	40	105.212	20	66.2328	46	92.1005	25	52.5076	40	66.6292	ENSMUST00000026148.8	Cbr2,Cbr2
chr12:3249856-3249868	48	200.425	27	284.071	12	158.959	37	296.323	29	243.635	30	199.888	ENSMUST00000021001.9	Rab10
chr12:3501481-3501493	6	25.0532	0	0	0	0	0	0	0	0	3	19.9888	ENSMUST00000111215.9,ENSMUST00000153102.8	Asxl2,Asxl2,Asxl2
chr12:3907673-3907721	50	52.1941	14	36.824	14	46.363	26	52.0568	14	29.4043	14	23.3202	ENSMUST00000111186.7,ENSMUST00000020991.14,ENSMUST00000174817.7,ENSMUST00000172689.7	Dnmt3a,Dnmt3a,Dnmt3a,Dnmt3a,Dnmt3a
chr12:4295131-4295171	22	27.5585	7	22.0944	4	15.8959	11	26.4289	10	25.2037	13	25.9854	ENSMUST00000085814.4,ENSMUST00000220434.1,ENSMUST00000217794.1	Ncoa1,Ncoa1,Ncoa1
chr12:4634560-4634606	272	296.281	55	150.956	32	110.58	43	89.8372	50	109.581	48	83.4314	ENSMUST00000219007.1,ENSMUST00000220311.1,ENSMUST00000062580.7	Itsn2,Itsn2,Itsn2
chr12:4666135-4666164	5	8.63902	3	13.0607	1	5.48134	4	13.2559	11	38.24	3	8.27122	ENSMUST00000219007.1,ENSMUST00000220311.1,ENSMUST00000062580.7	Itsn2,Itsn2,Itsn2
chr12:10395002-10395047	41	45.6524	9	25.2508	6	21.1945	17	36.3063	13	29.1242	16	28.4285	ENSMUST00000020947.6	Rdh14
chr12:11271728-11271762	112	165.056	35	129.967	22	102.856	64	180.903	56	166.048	57	134.042	ENSMUST00000217906.1,ENSMUST00000218022.1,ENSMUST00000218866.1,ENSMUST00000020931.5,ENSMUST00000219776.1	Smc6,Smc6,Smc6,Smc6,Smc6,Smc6,Smc6,Smc6,Smc6,Smc6
chr12:11285182-11285208	31	59.7422	8	38.8473	5	30.569	5	18.4817	8	31.0199	10	30.752	ENSMUST00000218866.1,ENSMUST00000020931.5	Smc6,Smc6,Smc6
chr12:13227440-13227486	32	34.8566	17	46.659	8	27.645	8	16.7139	15	32.8743	17	29.5486	ENSMUST00000071103.9	Ddx1
chr12:16965434-16965495	31	25.4639	10	20.6974	6	15.6353	20	31.5098	22	36.3594	31	40.6329	ENSMUST00000020904.7	Rock2
chr12:21217993-21218035	20	23.8602	8	24.0484	9	34.0626	13	29.7468	13	31.2045	8	15.2295	ENSMUST00000064595.14,ENSMUST00000090834.12,ENSMUST00000101562.10,ENSMUST00000050990.9	Asap2,Asap2,Asap2,Asap2
chr12:24994757-24994820	45	35.7902	11	22.0443	5	12.6158	6	9.15285	19	30.4044	19	24.1134	ENSMUST00000220459.1,ENSMUST00000222941.1,ENSMUST00000066652.6	Kidins220,Kidins220,Kidins220
chr12:28658135-28658182	35	37.3132	12	32.235	10	33.821	13	26.5822	17	36.4649	15	25.5176	ENSMUST00000223322.1,ENSMUST00000020959.8	Rnaseh1,Rnaseh1,Rnaseh1
chr12:29987050-29987069	10	26.3717	4	26.5798	8	66.93	5	25.2908	8	42.4483	8	33.6653	ENSMUST00000118321.2,ENSMUST00000220271.1,ENSMUST00000122328.7	Pxdn,Pxdn,Pxdn
chr12:31326163-31326211	30	31.3165	27	71.0178	24	79.4794	24	48.0525	26	54.6079	47	78.2894	ENSMUST00000239496.1,ENSMUST00000002979.15,ENSMUST00000169088.7	Lamb1,Lamb1,Lamb1
chr12:31334034-31334046	12	50.1063	8	84.1692	4	52.9862	7	56.0612	5	42.0061	13	86.618	ENSMUST00000110857.4	Dld
chr12:31334751-31334792	31	37.8853	13	40.0317	15	58.1556	33	77.3527	28	68.849	31	60.4538	ENSMUST00000110857.4	Dld
chr12:31335635-31335679	476	542.059	134	384.5	127	458.813	268	585.366	208	476.578	230	417.947	ENSMUST00000110857.4	Dld
chr12:31341005-31341042	17	23.0218	13	44.3595	8	34.3695	19	49.3512	14	38.1461	15	32.4142	ENSMUST00000110857.4	Dld
chr12:31708803-31708829	7	13.4902	3	14.5678	9	55.0242	10	36.9634	6	23.2649	8	24.6016	ENSMUST00000236002.1,ENSMUST00000176710.1,ENSMUST00000057783.5	Gpr22,Gpr22,Gpr22
chr12:35091410-35091425	14	46.7659	2	16.8338	3	31.7917	9	57.6629	7	47.0468	6	31.982	ENSMUST00000163677.2,ENSMUST00000048519.16	Snx13,Snx13,Snx13
chr12:35091441-35091456	17	56.7872	5	42.0846	6	63.5835	13	83.2909	17	114.257	14	74.6247	ENSMUST00000163677.2,ENSMUST00000048519.16	Snx13,Snx13,Snx13
chr12:35131991-35132030	1	1.28478	0	0	0	0	0	0	2	5.16998	1	2.05013	ENSMUST00000163677.2,ENSMUST00000048519.16	Snx13,Snx13
chr12:40177192-40177213	36	85.8966	13	78.1572	11	83.2641	16	73.2228	6	28.8042	13	49.496	ENSMUST00000220951.1,ENSMUST00000095760.2	Lsmem1,Lsmem1
chr12:51648103-51648117	72	257.69	31	279.562	18	204.376	44	302.044	41	295.243	41	234.154	ENSMUST00000169503.3,ENSMUST00000013130.14	Strn3,Strn3
chr12:51738519-51738555	3	4.17553	0	0	1	4.41552	4	10.6783	3	8.40122	2	4.44195	ENSMUST00000021338.9	Ap4s1
chr12:51752026-51752076	39	39.0829	14	35.3511	12	38.1501	26	49.9746	19	38.3096	26	41.5766	ENSMUST00000179265.7,ENSMUST00000042052.8	Hectd1,Hectd1
chr12:51753837-51753884	6	6.39655	2	5.3725	2	6.7642	2	4.08957	3	6.43498	4	6.80469	ENSMUST00000179265.7,ENSMUST00000042052.8	Hectd1,Hectd1
chr12:51772666-51772712	33	35.9458	21	57.6376	5	17.2781	15	31.3386	23	50.4073	28	48.6683	ENSMUST00000179265.7,ENSMUST00000042052.8	Hectd1,Hectd1
chr12:51790362-51790385	16	34.8566	3	16.4679	1	6.91125	6	25.0708	10	43.8325	6	20.8578	ENSMUST00000179265.7,ENSMUST00000042052.8	Hectd1,Hectd1
chr12:51791389-51791429	82	102.718	31	97.8467	22	87.4273	40	96.1049	49	123.498	48	95.9461	ENSMUST00000179265.7,ENSMUST00000042052.8	Hectd1,Hectd1
chr12:51794516-51794543	13	24.1253	6	28.0564	0	0	0	0	2	7.46775	6	17.7678	ENSMUST00000179265.7,ENSMUST00000042052.8	Hectd1,Hectd1
chr12:51802338-51802370	5	7.82911	4	15.7817	2	9.93492	20	60.0656	12	37.8055	24	59.9663	ENSMUST00000179265.7,ENSMUST00000042052.8	Hectd1,Hectd1
chr12:52516606-52516635	5	8.63902	0	0	3	16.444	2	6.62793	2	6.95273	2	5.51414	ENSMUST00000219443.1,ENSMUST00000110725.1	Arhgap5,Arhgap5
chr12:52517480-52517535	63	57.3945	32	73.4568	24	69.3638	28	48.9261	25	45.8248	24	34.8895	ENSMUST00000219443.1,ENSMUST00000110725.1	Arhgap5,Arhgap5
chr12:52519728-52519769	7	8.55474	7	21.5555	3	11.6311	7	16.4082	7	17.2123	8	15.601	ENSMUST00000219443.1,ENSMUST00000110725.1	Arhgap5,Arhgap5
chr12:52567219-52567236	2	5.89486	2	14.8534	6	56.1031	10	56.5323	8	47.4422	11	51.7356	ENSMUST00000219443.1,ENSMUST00000110725.1,ENSMUST00000217820.1	Arhgap5,Arhgap5,Arhgap5
chr12:53072251-53072297	5	5.44634	4	10.9786	3	10.3669	7	14.6247	4	8.76649	9	15.6434	ENSMUST00000095737.4,ENSMUST00000219786.1	Akap6,Akap6
chr12:54861808-54861856	49	51.1502	17	44.7149	29	96.0376	32	64.0699	35	73.5107	54	89.9495	ENSMUST00000223450.1,ENSMUST00000078124.7	Cfl2,Cfl2
chr12:55257401-55257431	90	150.319	54	227.257	44	233.139	68	217.838	49	164.664	102	271.847	ENSMUST00000164243.1,ENSMUST00000218879.1	Srp54c,Srp54c
chr12:55677076-55677117	68	83.1032	33	101.619	10	38.7704	24	56.2565	25	61.4724	34	66.3042	ENSMUST00000226244.1,ENSMUST00000219432.1,ENSMUST00000085385.6,ENSMUST00000110687.7,ENSMUST00000220367.1	Ralgapa1,Ralgapa1,Ralgapa1,Ralgapa1,Ralgapa1
chr12:55721594-55721640	12	13.0712	14	38.4251	10	34.5562	15	31.3386	14	30.6827	22	38.2394	ENSMUST00000226244.1	Ralgapa1
chr12:55721720-55721769	8	8.18062	4	10.3064	1	3.24406	6	11.7679	4	8.22977	11	17.9491	ENSMUST00000226244.1	Ralgapa1
chr12:55738370-55738390	19	47.601	10	63.1269	6	47.6876	26	124.936	8	40.3259	20	79.9551	ENSMUST00000226244.1,ENSMUST00000219432.1,ENSMUST00000085385.6,ENSMUST00000110687.7,ENSMUST00000220367.1	Ralgapa1,Ralgapa1,Ralgapa1,Ralgapa1,Ralgapa1
chr12:55762707-55762741	1	1.47372	3	11.14	4	18.701	5	14.1331	3	8.89541	5	11.7581	ENSMUST00000226244.1,ENSMUST00000219432.1,ENSMUST00000085385.6,ENSMUST00000110687.7,ENSMUST00000220367.1	Ralgapa1,Ralgapa1,Ralgapa1,Ralgapa1,Ralgapa1
chr12:59043625-59043668	4	4.66105	2	5.87227	5	18.4836	5	11.175	4	9.37811	2	3.71884	ENSMUST00000021380.9,ENSMUST00000217863.1,ENSMUST00000218686.1	Trappc6b,Trappc6b,Trappc6b,Trappc6b,Trappc6b,Trappc6b,Trappc6b,Trappc6b
chr12:65062734-65062756	65	148.041	24	137.731	26	187.86	36	157.263	38	174.134	81	294.38	ENSMUST00000220730.1,ENSMUST00000021332.9	Prpf39,Fkbp3,Fkbp3,Fkbp3,Prpf39
chr12:69322334-69322401	229	171.259	54	101.757	28	66.4305	72	103.277	59	88.7771	77	91.8887	ENSMUST00000021368.9	Nemf
chr12:69341401-69341451	6	6.01276	3	7.57523	6	19.075	12	23.0652	7	14.1141	9	14.3919	ENSMUST00000021368.9	Nemf
chr12:69617486-69617516	12	20.0425	5	21.0423	3	15.8959	5	16.0175	5	16.8024	10	26.6517	ENSMUST00000035773.13,ENSMUST00000183277.7,ENSMUST00000182396.1	Sos2,Sos2,Sos2
chr12:69984346-69984383	8	10.8338	16	54.5963	5	21.4809	4	10.3897	6	16.3483	12	25.9314	ENSMUST00000021467.7	Sav1
chr12:71047192-71047217	8	16.034	2	10.1003	0	0	1	3.8442	0	0	2	6.39641	ENSMUST00000046305.11	Arid4a
chr12:71075028-71075055	10	18.5579	2	9.35214	1	5.88736	3	10.6783	4	14.9355	4	11.8452	ENSMUST00000046305.11	Arid4a
chr12:71988887-71988898	1	4.55512	0	0	0	0	1	8.73681	2	18.3299	0	0	ENSMUST00000221317.1,ENSMUST00000085299.3,ENSMUST00000223272.1	Daam1,Daam1,Daam1
chr12:73942103-73942141	2	2.63717	2	6.64494	3	12.5494	4	10.1163	3	7.95905	5	10.5204	ENSMUST00000110461.7,ENSMUST00000021530.7	Hif1a,Hif1a
chr12:75453794-75453858	79	61.85	28	55.2361	7	17.3861	22	33.0361	29	45.6816	34	42.4761	ENSMUST00000021447.8,ENSMUST00000220035.1	Ppp2r5e,Ppp2r5e
chr12:75934444-75934490	3	3.2678	5	13.7232	2	6.91125	1	2.08924	2	4.38325	1	1.73815	ENSMUST00000143031.7,ENSMUST00000044217.15	Syne2,Syne2
chr12:76387248-76387281	72	109.323	8	30.607	21	101.156	8	23.2982	13	39.7149	19	46.0347	ENSMUST00000042779.3	Zbtb1
chr12:76406153-76406169	30	93.9494	12	94.6904	13	129.154	11	66.0721	13	81.9119	10	49.9719	ENSMUST00000080449.6,ENSMUST00000219555.1	Hspa2,Hspa2
chr12:76604212-76604223	22	100.213	10	114.776	6	86.7048	19	165.999	20	183.299	11	79.9551	ENSMUST00000021458.12,ENSMUST00000166101.1	Sptb,Sptb
chr12:76605613-76605657	66	75.1595	19	54.5187	52	187.86	69	150.71	42	96.2322	62	112.664	ENSMUST00000021458.12,ENSMUST00000166101.1	Sptb,Sptb
chr12:76608668-76608743	65	43.4255	35	58.9185	33	69.9418	34	43.5676	63	84.6843	75	79.9551	ENSMUST00000021458.12,ENSMUST00000166101.1	Sptb,Sptb
chr12:76613185-76613223	102	134.496	55	182.736	43	179.874	72	182.094	82	217.547	90	189.367	ENSMUST00000021458.12,ENSMUST00000166101.1	Sptb,Sptb
chr12:76613281-76613296	44	146.979	16	134.671	13	137.764	21	134.547	13	87.3727	25	133.258	ENSMUST00000021458.12,ENSMUST00000166101.1	Sptb,Sptb
chr12:76619175-76619221	74	80.6058	39	107.041	36	124.402	52	108.64	38	83.2817	53	92.1222	ENSMUST00000021458.12,ENSMUST00000166101.1	Sptb,Sptb
chr12:76620773-76620803	58	96.8722	39	164.13	25	132.466	32	102.512	38	127.699	32	85.2854	ENSMUST00000021458.12,ENSMUST00000166101.1	Sptb,Sptb
chr12:76621047-76621078	52	84.0493	52	211.781	60	307.662	50	155.008	75	243.906	125	322.4	ENSMUST00000021458.12,ENSMUST00000166101.1	Sptb,Sptb
chr12:76940085-76940116	4	6.46533	2	8.14541	9	46.1493	4	12.4006	3	9.75626	10	25.792	ENSMUST00000082136.6,ENSMUST00000218640.1,ENSMUST00000110395.10	Max,Max,Max
chr12:78797010-78797052	8	9.54406	4	12.0242	3	11.3542	7	16.0175	2	4.8007	1	1.90369	ENSMUST00000219197.1,ENSMUST00000082024.6	Mpp5,Mpp5,Mpp5,Mpp5
chr12:78843576-78843637	173	142.105	62	128.324	28	72.9647	69	108.709	62	102.467	59	77.3336	ENSMUST00000021536.8	Atp6v1d
chr12:78883227-78883261	22	32.4217	4	14.8534	4	18.701	4	11.3065	6	17.7908	5	11.7581	ENSMUST00000071230.7	Eif2s1
chr12:80209472-80209520	36	37.5797	12	31.5635	17	56.2979	10	20.0219	12	25.2037	12	19.9888	ENSMUST00000167327.1,ENSMUST00000021554.15	Actn1,Actn1
chr12:80947295-80947339	1168	1330.1	237	680.049	177	639.448	270	589.735	217	497.2	291	528.794	ENSMUST00000110356.2,ENSMUST00000094693.10,ENSMUST00000110351.7,ENSMUST00000110352.9,ENSMUST00000110354.7	Srsf5,Srsf5,Srsf5,Srsf5,Srsf5,Srsf5
chr12:80949471-80949501	109	182.053	37	155.713	49	259.633	55	176.192	51	171.385	46	122.598	ENSMUST00000110356.2,ENSMUST00000094693.10,ENSMUST00000110351.7,ENSMUST00000110352.9,ENSMUST00000110354.7	Srsf5,Srsf5,Srsf5,Srsf5,Srsf5
chr12:81895049-81895059	17	85.1808	10	126.254	2	31.7917	10	96.1049	3	30.2444	7	55.9686	ENSMUST00000222005.1,ENSMUST00000021567.5,ENSMUST00000221721.1	Pcnx,Pcnx,Pcnx
chr12:83555003-83555040	11	14.8965	2	6.82453	7	30.0733	7	18.182	7	19.073	10	21.6095	ENSMUST00000048319.5,ENSMUST00000221919.1	Zfyve1,Zfyve1
chr12:84155091-84155130	24	30.8347	6	19.4237	9	36.6828	8	19.7138	7	18.0949	6	12.3008	ENSMUST00000110294.1,ENSMUST00000046266.12	Elmsan1,Elmsan1
chr12:84172902-84172925	27	58.8205	14	76.8502	9	62.2012	17	71.0341	9	39.4492	18	62.5735	ENSMUST00000110294.1,ENSMUST00000046266.12	Elmsan1,Elmsan1
chr12:85030103-85030148	179	199.312	71	199.201	25	88.3104	40	85.4266	23	51.5275	55	97.7229	ENSMUST00000021670.14	Ylpm1
chr12:85030172-85030209	204	276.262	78	266.157	28	120.293	48	124.677	29	79.0169	62	133.979	ENSMUST00000021670.14	Ylpm1
chr12:85030250-85030292	231	275.585	35	105.212	36	136.25	52	118.987	46	110.416	51	97.0883	ENSMUST00000021670.14	Ylpm1
chr12:85042112-85042139	4	7.42316	1	4.67607	7	41.2115	1	3.55944	9	33.6049	7	20.7291	ENSMUST00000168977.7,ENSMUST00000101202.9,ENSMUST00000021670.14	Ylpm1,Ylpm1,Ylpm1
chr12:85306356-85306386	28	46.7659	19	79.9608	6	31.7917	8	25.628	14	47.0468	14	37.3124	ENSMUST00000040992.7	Nek9
chr12:85310522-85310560	8	10.5487	13	43.1921	12	50.1975	21	53.1106	10	26.5302	15	31.5612	ENSMUST00000040992.7	Nek9
chr12:85314392-85314432	29	36.3271	16	50.5015	14	55.6356	26	62.4682	31	78.1314	40	79.9551	ENSMUST00000040992.7	Nek9
chr12:85315721-85315737	13	40.7114	3	23.6726	5	49.6746	5	30.0328	6	37.8055	7	34.9803	ENSMUST00000040992.7	Nek9
chr12:85354902-85354919	4	11.7897	1	7.4267	4	37.4021	6	33.9194	1	5.93027	7	32.9227	ENSMUST00000040766.8	Tmed10,Tmed10
chr12:85638910-85638929	107	282.178	76	505.015	38	317.917	74	374.303	75	397.953	86	361.902	ENSMUST00000050687.13,ENSMUST00000177587.8,ENSMUST00000171754.2	Jdp2,Jdp2,Jdp2
chr12:85638936-85638950	165	590.539	90	811.632	49	556.356	90	617.817	94	676.898	105	599.663	ENSMUST00000050687.13,ENSMUST00000177587.8,ENSMUST00000171754.2	Jdp2,Jdp2,Jdp2
chr12:87174228-87174269	7	8.55474	3	9.23809	1	3.87704	6	14.0641	5	12.2945	5	9.75062	ENSMUST00000037418.6	Tmed8
chr12:87455729-87455746	155	456.852	35	259.934	27	252.464	45	254.395	51	302.444	41	192.833	ENSMUST00000021428.8	Snw1
chr12:98759682-98759736	130	120.626	35	81.8312	14	41.2115	25	44.493	32	59.742	25	37.0162	ENSMUST00000110105.9,ENSMUST00000110104.9,ENSMUST00000057000.16	Zc3h14,Zc3h14,Zc3h14
chr12:100203569-100203604	19	27.2006	16	57.716	11	49.9585	13	35.6961	13	37.4454	20	45.6886	ENSMUST00000110082.10	Calm1,Calm1
chr12:101042605-101042645	105	131.529	23	72.596	12	47.6876	25	60.0656	24	60.4888	21	41.9764	ENSMUST00000163095.8,ENSMUST00000048305.9	Ppp4r3a,Ppp4r3a
chr12:101883413-101883461	32	33.4042	4	10.5212	5	16.5582	4	8.00874	3	6.30092	6	9.99439	ENSMUST00000021605.13	Trip11
chr12:101884799-101884823	48	100.213	12	63.1269	11	72.8561	16	64.0699	14	58.8085	32	106.607	ENSMUST00000021605.13	Trip11
chr12:101893681-101893725	110	125.266	45	129.123	23	83.0921	45	98.2891	36	82.4847	60	109.03	ENSMUST00000021605.13	Trip11
chr12:102000731-102000747	16	50.1063	0	0	4	39.7397	6	36.0393	9	56.7082	0	0	ENSMUST00000047357.9	Cpsf2
chr12:103424510-103424578	292	215.162	91	168.957	69	161.296	128	180.903	102	151.222	111	130.515	ENSMUST00000044923.14,ENSMUST00000110001.3,ENSMUST00000221211.1	Ddx24,Ddx24,Ddx24
chr12:104692297-104692339	29	34.5972	19	57.1148	9	34.0626	10	22.8821	9	21.6031	26	49.496	ENSMUST00000041987.6	Dicer1
chr12:104708911-104708948	70	94.7957	25	85.3067	13	55.8504	16	41.5589	24	65.3933	18	38.8971	ENSMUST00000041987.6	Dicer1
chr12:104722146-104722160	23	82.3175	2	18.0363	7	79.4794	4	27.4585	2	14.4021	3	17.1332	ENSMUST00000041987.6	Dicer1
chr12:105836850-105836870	55	137.792	11	69.4396	13	103.323	24	115.326	14	70.5703	11	43.9753	ENSMUST00000163473.7,ENSMUST00000170002.7,ENSMUST00000109901.8,ENSMUST00000021535.13	Papola,Papola,Papola,Papola,Papola,Papola,Papola,Papola,Papola,Papola
chr12:108107587-108107635	152	158.67	45	118.363	32	105.972	58	116.127	40	84.0122	60	99.9439	ENSMUST00000071095.13	Setd3,Setd3
chr12:108160340-108160380	14	17.5372	3	9.46904	4	15.8959	8	19.221	4	10.0815	4	7.99551	ENSMUST00000071095.13,ENSMUST00000109879.7	Setd3,Setd3
chr12:110625399-110625430	98	158.401	49	199.563	31	158.959	53	164.308	53	172.361	49	126.381	ENSMUST00000018851.13	Dync1h1
chr12:110629810-110629841	0	0	1	4.07271	4	20.5108	2	6.20032	3	9.75626	3	7.73759	ENSMUST00000018851.13	Dync1h1
chr12:110635918-110635961	157	182.946	54	158.551	30	110.901	56	125.16	65	152.394	66	122.722	ENSMUST00000018851.13	Dync1h1
chr12:110636277-110636347	52	37.2218	28	50.5015	20	45.4168	26	35.6961	31	44.6465	27	30.8398	ENSMUST00000018851.13	Dync1h1
chr12:110637094-110637116	28	63.7717	19	109.037	5	36.127	17	74.2629	17	77.9022	18	65.4178	ENSMUST00000018851.13	Dync1h1
chr12:110655401-110655427	10	19.2717	10	48.5592	3	18.3414	5	18.4817	4	15.5099	13	39.9775	ENSMUST00000018851.13	Dync1h1
chr12:110665053-110665090	1	1.35422	2	6.82453	4	17.1847	5	12.9872	2	5.44944	4	8.64379	ENSMUST00000018851.13	Dync1h1
chr12:110793420-110793434	11	39.3693	5	45.0907	9	102.188	8	54.9171	5	36.0052	8	45.6886	ENSMUST00000095410.7	Wdr20
chr12:110793479-110793513	18	26.5269	11	40.8468	11	51.4278	13	36.746	10	29.6514	11	25.8678	ENSMUST00000095410.7	Wdr20
chr12:110869037-110869081	177	201.564	32	91.821	21	75.8667	47	102.658	48	109.98	39	70.8693	ENSMUST00000170060.3	Zfp839,Zfp839
chr12:111323089-111323105	16	50.1063	6	47.3452	11	109.284	22	132.144	6	37.8055	8	39.9775	ENSMUST00000041965.4	Cdc42bpb
chr12:111710688-111710704	109	341.349	71	560.251	50	496.746	51	306.334	73	459.967	95	474.733	ENSMUST00000054636.6,ENSMUST00000160576.1	Bag5,Bag5
chr12:111710707-111710749	72	85.8966	41	123.248	29	109.757	42	96.1049	56	134.42	52	98.992	ENSMUST00000054636.6,ENSMUST00000160576.1	Bag5,Bag5
chr12:111789296-111789346	108	108.23	59	148.98	31	98.5544	47	90.3386	41	82.668	46	73.5587	ENSMUST00000118471.7,ENSMUST00000239017.1,ENSMUST00000120544.8,ENSMUST00000084941.11	Klc1,Klc1,Klc1,Klc1
chr12:112648943-112648987	6	6.83268	1	2.86941	6	21.6762	2	4.36841	3	6.87373	1	1.81716	ENSMUST00000021728.11,ENSMUST00000109755.4	Siva1,Siva1
chr12:112657247-112657293	92	100.213	38	104.297	24	82.935	35	73.1233	53	116.156	61	106.027	ENSMUST00000128300.8,ENSMUST00000001780.9	Akt1,Akt1
chr12:112963559-112963600	185	226.09	34	104.698	24	93.049	48	112.513	50	122.945	40	78.005	ENSMUST00000011302.8	Brf1
chr12:116058895-116058919	4	8.35105	4	21.0423	6	39.7397	7	28.0306	5	21.0031	10	33.3146	ENSMUST00000073551.5,ENSMUST00000183125.1	Zfp386,Zfp386
chr12:116255995-116256054	46	39.0659	11	23.5389	8	21.5537	10	16.289	10	17.0872	8	10.8414	ENSMUST00000039349.7	Wdr60,Wdr60
chr12:117658229-117658257	6	10.7371	3	13.5272	5	28.3855	6	20.5939	3	10.8016	7	19.9888	ENSMUST00000222105.1	Rapgef5
chr12:117689065-117689086	3	7.15805	10	60.1209	8	60.5557	7	32.035	8	38.4056	11	41.8812	ENSMUST00000222185.1	Rapgef5
chr13:3556291-3556340	4	4.09031	1	2.57661	0	0	5	9.80662	2	4.11488	5	8.15868	ENSMUST00000059515.7,ENSMUST00000223396.1	Gdi2,Gdi2
chr13:3561824-3561882	11	9.50292	5	10.884	9	24.666	7	11.5989	12	20.8582	15	20.678	ENSMUST00000059515.7,ENSMUST00000223396.1	Gdi2,Gdi2
chr13:8974303-8974350	30	31.9828	2	5.3725	7	23.6747	11	22.4926	13	27.8849	9	15.3105	ENSMUST00000222098.1	Gtpbp4,Gtpbp4
chr13:8977406-8977452	95	103.48	31	85.0841	20	69.1125	35	73.1233	27	59.1738	45	78.2169	ENSMUST00000222098.1	Gtpbp4,Gtpbp4
chr13:9690503-9690546	129	150.319	40	117.445	44	162.655	48	107.28	68	159.428	75	139.457	ENSMUST00000110633.7,ENSMUST00000110638.7,ENSMUST00000110635.7,ENSMUST00000110634.7,ENSMUST00000110637.7,ENSMUST00000062658.14,ENSMUST00000110636.8	Zmynd11,Zmynd11,Zmynd11,Zmynd11,Zmynd11,Zmynd11,Zmynd11,Zmynd11
chr13:11560675-11560689	133	476.01	63	568.142	58	658.543	135	926.726	128	921.734	160	913.772	ENSMUST00000170156.2,ENSMUST00000021750.14	Ryr2,Ryr2
chr13:11584167-11584179	1551	6476.24	441	4639.83	310	4106.43	583	4669.1	603	5065.94	793	5283.7	ENSMUST00000170156.2,ENSMUST00000021750.14	Ryr2,Ryr2
chr13:11587376-11587437	16	13.1426	31	64.1618	24	62.5411	38	59.8686	45	74.3715	134	175.639	ENSMUST00000170156.2,ENSMUST00000021750.14	Ryr2,Ryr2
chr13:11594951-11594996	151	168.135	89	249.702	65	229.607	106	226.38	129	289.002	185	328.704	ENSMUST00000170156.2,ENSMUST00000021750.14	Ryr2,Ryr2
chr13:11595430-11595477	1912	2038.37	916	2460.61	569	1924.42	967	1977.31	1091	2340.19	1381	2349.32	ENSMUST00000170156.2,ENSMUST00000021750.14	Ryr2,Ryr2
chr13:11601879-11601907	22	39.3693	15	67.636	20	113.542	28	96.1049	29	104.415	44	125.644	ENSMUST00000170156.2,ENSMUST00000021750.14	Ryr2,Ryr2
chr13:11618674-11618694	368	921.956	111	700.709	43	341.761	92	442.083	138	695.621	186	743.582	ENSMUST00000170156.2,ENSMUST00000021750.14	Ryr2,Ryr2
chr13:11655777-11655832	62	56.4835	35	80.3434	43	124.277	91	159.01	61	111.813	118	171.54	ENSMUST00000170156.2,ENSMUST00000021750.14	Ryr2,Ryr2
chr13:11668979-11669061	83	50.7174	44	67.746	33	63.9712	60	70.3207	63	77.4552	103	100.431	ENSMUST00000170156.2,ENSMUST00000021750.14	Ryr2,Ryr2
chr13:11717111-11717178	171	127.883	160	301.502	100	237.252	143	205.119	173	260.312	249	297.146	ENSMUST00000170156.2,ENSMUST00000021750.14	Ryr2,Ryr2
chr13:11727026-11727051	1	2.00425	4	20.2006	8	50.8668	9	34.5978	4	16.1303	17	54.3695	ENSMUST00000170156.2,ENSMUST00000021750.14	Ryr2,Ryr2
chr13:11730482-11730526	6	6.83268	3	8.60822	4	14.4508	9	19.6578	6	13.7475	10	18.1716	ENSMUST00000170156.2,ENSMUST00000021750.14	Ryr2,Ryr2
chr13:11745756-11745799	461	537.186	235	689.992	177	654.319	339	757.664	367	860.441	440	818.145	ENSMUST00000170156.2,ENSMUST00000021750.14	Ryr2,Ryr2
chr13:11750851-11750872	3	7.15805	2	12.0242	4	30.2779	8	36.6114	8	38.4056	12	45.6886	ENSMUST00000170156.2,ENSMUST00000021750.14	Ryr2,Ryr2
chr13:11752383-11752435	23	22.1624	13	31.5635	10	30.569	30	55.4451	38	73.6722	31	47.6655	ENSMUST00000170156.2,ENSMUST00000021750.14	Ryr2,Ryr2
chr13:11761393-11761440	52	55.4368	37	99.3913	40	135.284	69	141.09	82	175.889	96	163.313	ENSMUST00000170156.2,ENSMUST00000021750.14	Ryr2,Ryr2
chr13:11779261-11779297	36	50.1063	5	17.5353	17	75.0638	30	80.0874	26	72.8106	29	64.4083	ENSMUST00000220597.1,ENSMUST00000170156.2,ENSMUST00000021750.14	Ryr2,Ryr2,Ryr2
chr13:11794716-11794732	8	25.0532	7	55.2361	4	39.7397	15	90.0984	15	94.5137	17	84.9523	ENSMUST00000220597.1,ENSMUST00000170156.2,ENSMUST00000021750.14	Ryr2,Ryr2,Ryr2
chr13:11824400-11824427	17	31.5484	7	32.7325	5	29.4368	17	60.5105	5	18.6694	9	26.6517	ENSMUST00000220597.1,ENSMUST00000170156.2,ENSMUST00000021750.14	Ryr2,Ryr2,Ryr2
chr13:11827699-11827744	13	14.4752	9	25.2508	22	77.7132	16	34.1706	29	64.9694	24	42.6427	ENSMUST00000220597.1,ENSMUST00000170156.2,ENSMUST00000021750.14	Ryr2,Ryr2,Ryr2
chr13:11834084-11834131	247	263.325	209	561.427	135	456.584	182	372.151	257	551.263	353	600.514	ENSMUST00000220597.1,ENSMUST00000170156.2,ENSMUST00000021750.14	Ryr2,Ryr2,Ryr2
chr13:11851198-11851238	26	32.5691	16	50.5015	24	95.3752	26	62.4682	30	75.611	37	73.9585	ENSMUST00000220597.1,ENSMUST00000170156.2,ENSMUST00000021750.14	Ryr2,Ryr2,Ryr2
chr13:11879550-11879612	23	18.5878	37	75.345	55	141.012	67	103.855	62	100.815	74	95.4303	ENSMUST00000220597.1,ENSMUST00000170156.2,ENSMUST00000021750.14	Ryr2,Ryr2,Ryr2
chr13:12276523-12276555	25	39.1456	16	63.1269	20	99.3492	24	72.0787	20	63.0092	43	107.44	ENSMUST00000064204.13,ENSMUST00000168193.7	Actn2,Actn2
chr13:12278961-12279005	42	47.8288	36	103.299	47	169.797	62	135.421	65	148.931	83	150.824	ENSMUST00000064204.13,ENSMUST00000168193.7	Actn2,Actn2
chr13:12291833-12291880	218	232.408	93	249.821	83	280.714	179	366.017	166	356.069	219	372.557	ENSMUST00000064204.13,ENSMUST00000168193.7	Actn2,Actn2
chr13:12308966-12309014	108	112.739	32	84.1692	30	99.3492	66	132.144	74	155.423	77	128.261	ENSMUST00000064204.13,ENSMUST00000168193.7	Actn2,Actn2
chr13:14154972-14154996	8	16.7021	4	21.0423	0	0	4	16.0175	2	8.40122	1	3.33146	ENSMUST00000110536.7,ENSMUST00000110533.1,ENSMUST00000110534.7,ENSMUST00000039538.14	Arid4b,Arid4b,Arid4b,Arid4b,Arid4b
chr13:14187125-14187135	68	340.723	13	164.13	4	63.5835	14	134.547	10	100.815	10	79.9551	ENSMUST00000110536.7,ENSMUST00000110534.7,ENSMUST00000039538.14	Arid4b,Arid4b,Arid4b
chr13:17765074-17765122	30	31.3165	7	18.412	4	13.2466	8	16.0175	12	25.2037	9	14.9916	ENSMUST00000222800.1,ENSMUST00000223490.1,ENSMUST00000042365.8	Cdk13,Cdk13,Cdk13
chr13:17893286-17893333	68	72.4943	20	53.725	13	43.9673	41	83.8362	23	49.3348	45	76.5527	ENSMUST00000009003.8	Rala
chr13:17993290-17993304	32	114.529	26	234.471	36	408.751	33	226.533	54	388.857	51	291.265	ENSMUST00000099735.5	Yae1d1
chr13:21445820-21445856	47	65.4166	16	56.1128	15	66.2328	31	82.757	15	42.0061	26	57.7453	ENSMUST00000110485.2,ENSMUST00000032820.14	Zscan26,Zscan26
chr13:23423817-23423830	119	458.666	60	582.71	33	403.511	41	303.1	38	294.689	65	399.775	ENSMUST00000041782.3	Abt1
chr13:24818182-24818229	56	59.7012	30	80.5876	27	91.3167	50	102.239	61	130.845	79	134.393	ENSMUST00000006900.6	Acot13
chr13:24820893-24820919	24	46.252	34	165.101	19	116.162	36	133.068	24	93.0597	49	150.685	ENSMUST00000006900.6	Acot13
chr13:24911739-24911753	17	60.8434	6	54.1088	7	79.4794	9	61.7817	14	100.815	15	85.6662	ENSMUST00000037615.6	Aldh5a1
chr13:24911765-24911789	17	35.492	6	31.5635	7	46.363	7	28.0306	12	50.4073	12	39.9775	ENSMUST00000037615.6	Aldh5a1
chr13:29850092-29850127	2	2.86322	0	0	0	0	2	5.49171	1	2.88042	3	6.85329	ENSMUST00000129231.1,ENSMUST00000140278.7,ENSMUST00000137225.7,ENSMUST00000091674.11,ENSMUST00000006353.13	Cdkal1,Cdkal1,Cdkal1,Cdkal1,Cdkal1
chr13:32722227-32722259	189	295.94	33	130.199	41	203.666	55	165.18	53	166.974	92	229.871	ENSMUST00000238977.2,ENSMUST00000057428.12	Mylk4,Mylk4
chr13:34015100-34015138	18	23.7346	7	23.2573	3	12.5494	9	22.7617	10	26.5302	6	12.6245	ENSMUST00000167374.8,ENSMUST00000021844.14	Ripk1,Ripk1
chr13:34074607-34074640	41	62.2533	8	30.607	6	28.9016	13	37.8595	11	33.6049	9	21.8059	ENSMUST00000056427.9	Tubb2a
chr13:34883204-34883232	52	93.0546	12	54.1088	29	164.636	10	34.3232	18	64.8094	20	57.1108	ENSMUST00000222509.1,ENSMUST00000077853.4	Prpf4b,Prpf4b
chr13:34883676-34883724	514	536.555	135	355.089	75	248.373	162	324.354	109	228.933	178	296.5	ENSMUST00000222509.1,ENSMUST00000077853.4	Prpf4b,Prpf4b
chr13:38183950-38183987	98	132.714	55	187.675	44	189.032	75	194.807	62	168.933	92	198.807	ENSMUST00000127906.7,ENSMUST00000124830.2	Dsp,Dsp
chr13:38186558-38186603	113	125.823	61	171.144	77	271.996	101	215.702	88	197.149	137	243.419	ENSMUST00000127906.7,ENSMUST00000124830.2	Dsp,Dsp
chr13:38191653-38191697	5579	6353.25	1556	4464.8	931	3363.42	1916	4184.93	1674	3835.54	1886	3427.17	ENSMUST00000127906.7,ENSMUST00000124830.2	Dsp,Dsp
chr13:38192232-38192263	861	1391.66	366	1490.61	310	1589.59	409	1267.96	374	1216.28	506	1305.07	ENSMUST00000124830.2	Dsp
chr13:38604007-38604026	27	71.2037	10	66.4494	5	41.8312	13	65.756	11	58.3664	13	54.7061	ENSMUST00000035899.7	Bloc1s5
chr13:41012542-41012573	9	14.547	0	0	3	15.3831	3	9.30048	3	9.75626	5	12.896	ENSMUST00000046951.9	Pak1ip1
chr13:43412558-43412594	8	11.1347	2	7.0141	3	13.2466	2	5.33916	5	14.002	5	11.1049	ENSMUST00000144326.3,ENSMUST00000222651.1	Ranbp9,Ranbp9
chr13:43461817-43461850	16	24.294	5	19.1294	5	24.0847	8	23.2982	4	12.22	14	33.9203	ENSMUST00000144326.3,ENSMUST00000222651.1	Ranbp9,Ranbp9
chr13:44982867-44982914	16	17.0575	9	24.1763	14	47.3494	34	69.5227	14	30.0299	35	59.541	ENSMUST00000221413.1,ENSMUST00000110128.4,ENSMUST00000220555.1,ENSMUST00000072329.14,ENSMUST00000222805.1	Dtnbp1,Dtnbp1,Dtnbp1,Dtnbp1,Dtnbp1,Dtnbp1,Dtnbp1
chr13:46788180-46788224	44	50.1063	18	51.6493	38	137.283	30	65.5261	39	89.3584	50	90.858	ENSMUST00000056978.7	Kif13a
chr13:46824050-46824096	47	51.1956	46	126.254	29	100.213	35	73.1233	43	94.2398	70	121.671	ENSMUST00000056978.7	Kif13a
chr13:47098312-47098338	19	36.6162	1	4.85592	3	18.3414	9	33.2671	6	23.2649	11	33.8271	ENSMUST00000021807.12	Dek
chr13:49208141-49208169	8	14.3161	4	18.0363	14	79.4794	22	75.511	9	32.4047	13	37.122	ENSMUST00000048946.6	Card19
chr13:49369407-49369443	11	15.3103	5	17.5353	3	13.2466	9	24.0262	11	30.8045	7	15.5468	ENSMUST00000110085.10,ENSMUST00000048544.13,ENSMUST00000110084.3	Bicd2,Bicd2,Bicd2
chr13:54598832-54598864	63	98.6468	45	177.544	27	134.121	40	120.131	37	116.567	37	92.4481	ENSMUST00000091609.10,ENSMUST00000049575.7	Cltb,Cltb
chr13:55035058-55035069	10	45.5512	9	103.299	4	57.8032	5	43.6841	6	54.9898	8	58.1491	ENSMUST00000099496.3,ENSMUST00000127195.7,ENSMUST00000026997.11	Uimc1,Uimc1,Uimc1,Uimc1
chr13:55245739-55245758	19	50.1063	3	19.9348	4	33.465	8	40.4652	11	58.3664	7	29.4571	ENSMUST00000224973.1,ENSMUST00000099490.2	Nsd1,Nsd1
chr13:55247346-55247362	15	46.9747	11	86.7995	11	109.284	5	30.0328	9	56.7082	11	54.9691	ENSMUST00000224973.1,ENSMUST00000099490.2	Nsd1,Nsd1
chr13:55481681-55481706	18	36.0766	9	45.4514	4	25.4334	7	26.9094	21	84.6843	10	31.982	ENSMUST00000109921.8,ENSMUST00000021950.14,ENSMUST00000109923.8	Dbn1,Dbn1,Dbn1
chr13:55593138-55593188	15	15.0319	16	40.4012	19	60.4043	16	30.7536	28	56.4562	39	62.365	ENSMUST00000109905.4	Tmed9,Tmed9
chr13:55624735-55624769	10	14.7372	0	0	5	23.3763	3	8.47985	9	26.6862	5	11.7581	ENSMUST00000021963.4	Caml
chr13:58384353-58384395	14	16.7021	3	9.01813	8	30.2779	8	18.3057	6	14.4021	15	28.5554	ENSMUST00000022032.6	2210016F16Rik
chr13:58408371-58408416	13	14.4752	2	5.61128	2	7.06483	4	8.54266	4	8.9613	2	3.55356	ENSMUST00000224479.1,ENSMUST00000042450.9,ENSMUST00000225828.1,ENSMUST00000225815.1	Rmi1,Rmi1,Rmi1,Rmi1
chr13:59500598-59500632	284	418.535	99	367.622	64	299.216	161	455.085	166	492.213	165	388.017	ENSMUST00000171606.8,ENSMUST00000109830.8,ENSMUST00000022040.13,ENSMUST00000164215.7,ENSMUST00000170555.7	Agtpbp1,Agtpbp1,Agtpbp1,Agtpbp1,Agtpbp1,Agtpbp1,Agtpbp1
chr13:59500636-59500658	215	489.675	71	407.456	44	317.917	131	572.261	129	591.14	114	414.313	ENSMUST00000171606.8,ENSMUST00000109830.8,ENSMUST00000022040.13,ENSMUST00000164215.7,ENSMUST00000170555.7	Agtpbp1,Agtpbp1,Agtpbp1,Agtpbp1,Agtpbp1,Agtpbp1,Agtpbp1
chr13:59514281-59514353	94	65.4166	46	80.6622	30	66.2328	63	84.0918	55	77.0112	79	87.7285	ENSMUST00000171606.8,ENSMUST00000169745.7,ENSMUST00000109830.8,ENSMUST00000022040.13,ENSMUST00000164215.7,ENSMUST00000165477.8,ENSMUST00000170555.7	Agtpbp1,Agtpbp1,Agtpbp1,Agtpbp1,Agtpbp1,Agtpbp1,Agtpbp1,Agtpbp1
chr13:59649657-59649679	1	2.27756	3	17.2164	2	14.4508	0	0	0	0	5	18.1716	ENSMUST00000022039.6,ENSMUST00000095739.9	Golm1,Golm1
chr13:59782313-59782354	147	179.65	25	76.9841	12	46.5245	33	77.3527	21	51.6368	29	56.5536	ENSMUST00000071703.5	Tut7
chr13:59799952-59800000	47	49.0624	10	26.3029	7	23.1815	7	14.0153	12	25.2037	7	11.6601	ENSMUST00000071703.5	Tut7
chr13:59800400-59800446	51	55.5527	22	60.3823	24	82.935	24	50.1417	21	46.0241	36	62.5735	ENSMUST00000071703.5	Tut7
chr13:60936038-60936114	21	13.8452	17	28.241	13	27.1903	17	21.4972	29	38.4688	32	33.6653	ENSMUST00000225167.1,ENSMUST00000224054.1,ENSMUST00000021880.9	Gm49391,Ctla2a,Ctla2a,Ctla2a
chr13:66900810-66900860	3382	3389.19	1966	4964.3	1436	4565.29	2022	3886.48	1945	3921.69	2840	4541.45	ENSMUST00000021993.4	Uqcrb
chr13:66901544-66901588	142	161.707	69	197.989	67	242.051	102	222.789	104	238.289	156	283.477	ENSMUST00000021993.4	Uqcrb
chr13:70604475-70604512	90	121.88	36	122.842	19	81.6275	42	109.092	36	98.0899	37	79.9551	ENSMUST00000043493.6	Ice1
chr13:70606573-70606615	91	108.564	36	108.218	23	87.0488	43	98.3931	37	88.8129	59	112.318	ENSMUST00000043493.6	Ice1
chr13:74174119-74174153	11	16.2109	3	11.14	6	28.0515	11	31.0928	11	32.6165	10	23.5162	ENSMUST00000035934.6	Exoc3
chr13:74192991-74193029	33	43.5134	24	79.7393	11	46.0144	19	48.0525	27	71.6315	34	71.5388	ENSMUST00000035934.6	Exoc3
chr13:74332273-74332317	20	22.7756	7	20.0858	18	65.0286	33	72.0787	24	54.9898	35	63.6006	ENSMUST00000022062.7	Sdha
chr13:74333178-74333212	168	247.584	89	330.488	72	336.619	93	262.875	87	257.967	110	258.678	ENSMUST00000022062.7	Sdha
chr13:74339203-74339249	2235	2434.51	1032	2832.48	899	3106.61	1378	2878.97	1468	3217.3	1666	2895.76	ENSMUST00000022062.7	Sdha
chr13:74339711-74339740	142	245.348	66	287.336	63	345.324	120	397.676	134	465.833	159	438.374	ENSMUST00000022062.7	Sdha
chr13:74704195-74704224	1	1.7278	3	13.0607	2	10.9627	1	3.31396	0	0	3	8.27122	ENSMUST00000223126.1,ENSMUST00000220738.1,ENSMUST00000223033.1,ENSMUST00000065629.5,ENSMUST00000223309.1,ENSMUST00000222588.1,ENSMUST00000223206.1	Cast,Cast,Cast,Cast,Cast,Cast,Cast
chr13:74724855-74724909	32	29.6926	16	37.4086	9	26.4931	12	21.3566	16	29.871	21	31.0936	ENSMUST00000223126.1,ENSMUST00000220738.1,ENSMUST00000223033.1,ENSMUST00000065629.5,ENSMUST00000223309.1,ENSMUST00000222588.1,ENSMUST00000223206.1	Cast,Cast,Cast,Cast,Cast,Cast,Cast
chr13:74736923-74736967	32	36.441	15	43.0411	18	65.0286	11	24.0262	20	45.8248	21	38.1604	ENSMUST00000223126.1,ENSMUST00000223033.1,ENSMUST00000065629.5,ENSMUST00000222588.1,ENSMUST00000223206.1	Cast,Cast,Cast,Cast,Cast
chr13:81678256-81678298	72	85.8966	10	30.0604	7	26.4931	11	25.1703	3	7.20105	22	41.8812	ENSMUST00000048993.11	Polr3g
chr13:81791891-81791958	66	49.3585	20	37.6877	9	21.3527	38	54.5073	20	30.0939	33	39.3809	ENSMUST00000022009.9	Cetn3,Cetn3
chr13:91700639-91700669	12	20.0425	0	0	4	21.1945	4	12.814	1	3.36049	5	13.3258	ENSMUST00000004094.14,ENSMUST00000042122.14	Ssbp2,Ssbp2
chr13:91853621-91853673	322	310.274	353	857.069	304	929.297	414	765.143	492	953.862	627	964.074	ENSMUST00000022122.3	Ckmt2
chr13:92495068-92495089	10	23.8602	3	18.0363	1	7.56946	4	18.3057	2	9.6014	7	26.6517	ENSMUST00000022217.8	Zfyve16
chr13:92522195-92522240	47	52.3333	20	56.1128	9	31.7917	26	55.5273	14	31.3646	12	21.3214	ENSMUST00000022217.8	Zfyve16
chr13:93083329-93083378	613	626.84	136	350.419	106	343.87	308	604.088	198	407.374	254	414.461	ENSMUST00000062122.3	Cmya5
chr13:93090040-93090085	185	205.993	66	185.172	55	194.283	129	275.501	110	246.436	149	264.74	ENSMUST00000062122.3	Cmya5
chr13:93090361-93090380	63	166.142	26	172.768	22	184.057	56	283.257	40	212.241	68	286.155	ENSMUST00000062122.3	Cmya5
chr13:93090812-93090852	46	57.6223	21	66.2833	21	83.4533	27	64.8708	26	65.5295	37	73.9585	ENSMUST00000062122.3	Cmya5
chr13:93091648-93091698	134	134.285	62	156.555	38	120.809	103	197.976	86	173.401	130	207.883	ENSMUST00000062122.3	Cmya5
chr13:93092101-93092145	137	156.013	95	272.594	93	335.981	141	307.973	104	238.289	157	285.294	ENSMUST00000062122.3	Cmya5
chr13:93094366-93094387	129	307.796	68	408.822	58	439.029	93	425.607	52	249.636	102	388.353	ENSMUST00000062122.3	Cmya5
chr13:93096940-93096981	307	375.186	161	495.777	183	709.499	224	525.061	236	580.299	268	522.633	ENSMUST00000062122.3	Cmya5
chr13:93098382-93098455	230	157.869	83	143.549	125	272.19	190	250.136	170	234.774	167	182.911	ENSMUST00000062122.3	Cmya5
chr13:93441603-93441621	11	30.6205	8	56.1128	8	70.6483	14	74.7483	22	123.218	26	115.491	ENSMUST00000065537.8	Jmy
chr13:93459772-93459809	3	4.06267	0	0	0	0	3	7.79229	10	27.2472	10	21.6095	ENSMUST00000065537.8	Jmy
chr13:95021667-95021692	10	20.0425	6	30.3009	9	57.2251	3	11.5326	8	32.2607	10	31.982	ENSMUST00000056512.13,ENSMUST00000160801.7	Wdr41,Wdr41
chr13:98806395-98806440	45	50.1063	35	98.1974	13	45.9214	29	61.9343	16	35.8452	29	51.5266	ENSMUST00000224992.1,ENSMUST00000040340.15,ENSMUST00000099277.11,ENSMUST00000179563.7	Fcho2,Fcho2,Fcho2,Fcho2
chr13:99404982-99404993	0	0	0	0	1	14.4508	2	17.4736	0	0	2	14.5373	ENSMUST00000052249.6	Mrps27
chr13:99433476-99433510	33	48.6326	7	25.9934	3	14.0258	20	56.5323	10	29.6514	19	44.6808	ENSMUST00000064762.5	Map1b
chr13:100055221-100055238	16	47.1589	6	44.5602	3	28.0515	4	22.6129	12	71.1633	8	37.6259	ENSMUST00000038104.11,ENSMUST00000109379.8	Bdp1,Bdp1
chr13:100061178-100061217	59	75.8019	23	74.4574	28	114.124	26	64.0699	32	82.7197	38	77.905	ENSMUST00000038104.11,ENSMUST00000109379.8	Bdp1,Bdp1
chr13:100655026-100655064	61	80.4338	34	112.964	24	100.395	27	68.2851	32	84.8966	37	77.851	ENSMUST00000167256.7,ENSMUST00000190729.1,ENSMUST00000190594.1,ENSMUST00000084721.7	Taf9,Taf9,Ak6,Ak6,Taf9,Taf9,Ak6,Ak6
chr13:101686362-101686403	164	200.425	76	234.032	59	228.746	78	182.834	121	297.526	91	177.461	ENSMUST00000055518.12,ENSMUST00000035532.12	Pik3r1,Pik3r1
chr13:101687169-101687191	147	334.801	55	315.635	50	361.27	81	353.841	101	462.831	82	298.014	ENSMUST00000055518.12,ENSMUST00000035532.12	Pik3r1,Pik3r1
chr13:101687303-101687335	231	361.705	38	149.926	18	89.4143	92	276.302	74	233.134	61	152.414	ENSMUST00000055518.12,ENSMUST00000035532.12	Pik3r1,Pik3r1
chr13:101687623-101687653	65	108.564	36	151.505	22	116.57	57	182.599	59	198.269	33	87.9506	ENSMUST00000055518.12,ENSMUST00000035532.12	Pik3r1,Pik3r1
chr13:103752654-103752704	196	196.417	38	95.9529	13	41.3293	39	74.9618	44	88.7169	48	76.7569	ENSMUST00000210489.1,ENSMUST00000074616.6	Srek1,Srek1,Srek1
chr13:103834839-103834849	21	105.223	5	63.1269	8	127.167	12	115.326	11	110.896	8	63.9641	ENSMUST00000191275.6,ENSMUST00000188997.6,ENSMUST00000091269.10,ENSMUST00000022222.11,ENSMUST00000169083.7,ENSMUST00000053927.11	Erbin,Erbin,Erbin,Erbin,Erbin,Erbin
chr13:104228751-104228786	55	78.7385	10	36.0725	7	31.7917	6	16.4751	20	57.6084	10	22.8443	ENSMUST00000022226.5	Ppwd1,Cenpk
chr13:104792645-104792693	154	160.758	31	81.539	14	46.363	27	54.059	24	50.4073	22	36.6461	ENSMUST00000022228.12	Cwc27
chr13:106993936-106993982	32	34.8566	11	30.1911	4	13.8225	17	35.517	13	28.4911	17	29.5486	ENSMUST00000159772.7,ENSMUST00000022204.15	Kif2a,Kif2a,Kif2a,Kif2a
chr13:111438077-111438123	68	74.0702	10	27.4465	9	31.1006	22	45.9632	24	52.599	16	27.8105	ENSMUST00000091236.10,ENSMUST00000047627.13	Gpbp1,Gpbp1,Gpbp1
chr13:111453368-111453415	62	66.0977	28	75.2151	9	30.4389	29	59.2988	29	62.2048	28	47.6328	ENSMUST00000091236.10,ENSMUST00000047627.13,ENSMUST00000136471.8	Gpbp1,Gpbp1,Gpbp1
chr13:111453456-111453502	19	20.6961	4	10.9786	1	3.45562	7	14.6247	6	13.1497	6	10.4289	ENSMUST00000091236.10,ENSMUST00000047627.13,ENSMUST00000136471.8	Gpbp1,Gpbp1,Gpbp1
chr13:111714718-111714762	6	6.83268	2	5.73881	0	0	5	10.921	3	6.87373	4	7.26864	ENSMUST00000047412.10,ENSMUST00000109272.8	Mier3,Mier3,Mier3
chr13:111775968-111776007	10	12.8478	4	12.9491	4	16.3035	3	7.39269	2	5.16998	8	16.401	ENSMUST00000109267.8	Map3k1
chr13:112490503-112490551	10	10.4388	8	21.0423	3	9.93492	8	16.0175	2	4.20061	10	16.6573	ENSMUST00000184445.7,ENSMUST00000184276.7,ENSMUST00000184949.1,ENSMUST00000183663.7,ENSMUST00000070731.10,ENSMUST00000183829.7,ENSMUST00000184311.7	Il6st,Il6st,Il6st,Il6st,Il6st,Il6st,Il6st
chr13:112921765-112921808	108	125.848	25	73.4034	18	66.5409	42	93.8699	35	82.0584	49	91.1116	ENSMUST00000022281.4	Mtrex
chr13:114288856-114288914	51	44.059	14	30.4751	33	90.442	38	62.9653	42	73.0037	65	89.6048	ENSMUST00000022286.7	Ndufs4,Ndufs4
chr13:114316992-114317015	45	98.0341	24	131.743	40	276.45	43	179.674	31	135.881	37	128.623	ENSMUST00000225035.1,ENSMUST00000022286.7	Ndufs4,Ndufs4,Ndufs4
chr13:115016186-115016196	14	70.1489	4	50.5015	5	79.4794	5	48.0525	5	50.4073	6	47.973	ENSMUST00000061673.8	Itga1
chr13:115016250-115016263	2	7.70867	0	0	1	12.2276	1	7.39269	3	23.2649	1	6.15039	ENSMUST00000061673.8	Itga1
chr13:119336313-119336349	19	26.445	27	94.6904	10	44.1552	22	58.7308	31	86.8126	47	104.386	ENSMUST00000069902.12,ENSMUST00000223268.1,ENSMUST00000099149.9	Nnt,Nnt,Nnt
chr13:119766598-119766619	5	11.9301	1	6.01209	2	15.1389	5	22.8821	5	24.0035	2	7.61477	ENSMUST00000177916.7,ENSMUST00000223813.1,ENSMUST00000223722.1,ENSMUST00000178271.2	Zfp131,Zfp131,Zfp131,Zfp131
chr14:8171488-8171532	888	1011.24	487	1397.4	356	1286.12	631	1378.23	604	1383.91	752	1366.51	ENSMUST00000022268.9	Pdhb
chr14:8172925-8172963	49	64.6108	34	112.964	43	179.874	74	187.152	81	214.894	103	216.72	ENSMUST00000022268.9	Pdhb,Pdhb
chr14:12153951-12153963	20	83.5105	24	252.508	19	251.685	10	80.0874	16	134.42	26	173.236	ENSMUST00000022264.12	Ptprg,Ptprg
chr14:12153982-12154009	78	144.752	69	322.649	54	317.917	38	135.259	42	156.823	59	174.717	ENSMUST00000022264.12	Ptprg,Ptprg
chr14:20714679-20714693	14	50.1063	8	72.1451	2	22.7084	3	20.5939	6	43.2063	11	62.8218	ENSMUST00000022358.8,ENSMUST00000224751.1,ENSMUST00000223840.1	Zswim8,Zswim8,Zswim8
chr14:21029155-21029202	7	7.46264	10	26.8625	2	6.7642	6	12.2687	9	19.3049	14	23.8164	ENSMUST00000022369.8	Vcl
chr14:21517153-21517190	5	6.77112	4	13.6491	2	8.59236	9	23.3769	2	5.44944	7	15.1266	ENSMUST00000182405.8,ENSMUST00000238837.1,ENSMUST00000182964.2,ENSMUST00000069648.13,ENSMUST00000112458.2,ENSMUST00000182855.7	Kat6b,Kat6b,Kat6b,Kat6b,Kat6b,Kat6b
chr14:21662146-21662190	42	47.8288	7	20.0858	5	18.0635	10	21.842	7	16.0387	7	12.7201	ENSMUST00000182405.8,ENSMUST00000238837.1,ENSMUST00000182964.2,ENSMUST00000069648.13,ENSMUST00000182855.7	Kat6b,Kat6b,Kat6b,Kat6b,Kat6b
chr14:21664570-21664596	11	21.1988	3	14.5678	0	0	5	18.4817	8	31.0199	10	30.752	ENSMUST00000182405.8,ENSMUST00000238837.1,ENSMUST00000182964.2,ENSMUST00000069648.13,ENSMUST00000182855.7	Kat6b,Kat6b,Kat6b,Kat6b,Kat6b
chr14:21668470-21668503	66	100.213	22	84.1692	19	91.5217	30	87.3681	19	58.0448	22	53.3034	ENSMUST00000182405.8,ENSMUST00000238837.1,ENSMUST00000182964.2,ENSMUST00000069648.13,ENSMUST00000182855.7	Kat6b,Kat6b,Kat6b,Kat6b,Kat6b
chr14:21668552-21668581	59	101.94	16	69.6573	17	93.1827	28	92.791	20	69.5273	16	44.1131	ENSMUST00000182405.8,ENSMUST00000238837.1,ENSMUST00000182964.2,ENSMUST00000069648.13,ENSMUST00000182855.7	Kat6b,Kat6b,Kat6b,Kat6b,Kat6b
chr14:26422577-26422588	15	68.3268	14	160.687	23	332.368	16	139.789	13	119.145	26	188.985	ENSMUST00000139075.7,ENSMUST00000090359.10,ENSMUST00000102956.7,ENSMUST00000038522.9,ENSMUST00000112330.7	Slmap,Slmap,Slmap,Slmap,Slmap
chr14:26462386-26462433	74	78.8908	28	75.2151	11	37.2031	23	47.0301	22	47.1898	25	42.5293	ENSMUST00000139075.7,ENSMUST00000090359.10,ENSMUST00000102956.7,ENSMUST00000038522.9,ENSMUST00000112330.7	Slmap,Slmap,Slmap,Slmap,Slmap
chr14:26923851-26923891	59	73.9068	19	59.9706	14	55.6356	24	57.6629	23	57.9684	14	27.9843	ENSMUST00000036570.4	Appl1
chr14:27471701-27471741	33	41.3377	14	44.1889	6	23.8438	11	26.4289	14	35.2851	12	23.9865	ENSMUST00000022450.5	Tasor
chr14:27493029-27493048	112	295.364	26	172.768	22	184.057	42	212.442	26	137.957	41	172.535	ENSMUST00000223689.1,ENSMUST00000050480.7	Ccdc66,Ccdc66
chr14:29027670-29027701	67	108.294	51	207.708	89	456.365	80	248.013	82	266.671	123	317.241	ENSMUST00000055662.3,ENSMUST00000224708.1	Lrtm1,Lrtm1,Lrtm1
chr14:29974461-29974486	38	76.1616	38	191.906	32	203.467	44	169.145	45	181.466	62	198.289	ENSMUST00000112268.2	Selenok,Selenok,Selenok
chr14:31118863-31118876	6	23.126	3	29.1355	3	36.6828	1	7.39269	2	15.5099	0	0	ENSMUST00000112095.7,ENSMUST00000052239.11,ENSMUST00000112092.7,ENSMUST00000112094.7,ENSMUST00000090214.10,ENSMUST00000022471.11,ENSMUST00000112098.10,ENSMUST00000022474.13	Pbrm1,Pbrm1,Pbrm1,Pbrm1,Pbrm1,Pbrm1,Pbrm1,Pbrm1,Pbrm1,Pbrm1
chr14:31228003-31228042	15	19.2717	12	38.8473	10	40.7587	17	41.8919	16	41.3599	15	30.752	ENSMUST00000090180.3	Sema3g
chr14:32208803-32208822	18	47.4691	6	39.8696	2	16.7325	4	20.2326	7	37.1422	7	29.4571	ENSMUST00000164137.7,ENSMUST00000022470.14,ENSMUST00000163350.7	Parg,Parg,Parg
chr14:32661737-32661804	124	92.7341	50	94.2193	29	68.803	57	81.7609	37	55.6738	64	76.375	ENSMUST00000096038.3	3425401B19Rik
chr14:34567548-34567582	15	22.1057	14	51.9869	15	70.1289	32	90.4517	19	56.3376	23	54.0873	ENSMUST00000022327.12,ENSMUST00000022328.13,ENSMUST00000022330.8,ENSMUST00000227819.1,ENSMUST00000090040.11,ENSMUST00000228044.1,ENSMUST00000064098.13	Ldb3,Ldb3,Ldb3,Ldb3,Ldb3,Ldb3,Ldb3
chr14:34677233-34677272	40	51.3911	21	67.9828	18	73.3656	18	44.3561	13	33.6049	27	55.3535	ENSMUST00000169910.7,ENSMUST00000048263.13,ENSMUST00000090027.10	Wapl,Wapl,Wapl
chr14:36879259-36879285	5	9.63583	3	14.5678	6	36.6828	8	29.5707	7	27.1424	11	33.8271	ENSMUST00000067700.12,ENSMUST00000183007.1,ENSMUST00000183038.7	Ccser2,Ccser2,Ccser2,Ccser2,Ccser2
chr14:41004138-41004186	7	7.30717	4	10.5212	7	23.1815	6	12.0131	3	6.30092	4	6.66292	ENSMUST00000118466.7,ENSMUST00000022317.14	Prxl2a,Prxl2a,Prxl2a
chr14:45163026-45163048	17	38.7185	2	11.4776	5	36.127	8	34.9472	1	4.58248	6	21.8059	ENSMUST00000022377.10,ENSMUST00000139526.8,ENSMUST00000123879.7	Txndc16,Txndc16,Txndc16
chr14:45464893-45464917	2	4.17553	2	10.5212	1	6.62328	1	4.00437	2	8.40122	2	6.66292	ENSMUST00000045905.13	Fermt2
chr14:45472852-45472882	3	5.01063	3	12.6254	1	5.29862	2	6.40699	2	6.72098	8	21.3214	ENSMUST00000045905.13	Fermt2
chr14:46853695-46853719	5	10.4388	0	0	1	6.62328	0	0	4	16.8024	0	0	ENSMUST00000068532.9	Cgrrf1,Cgrrf1
chr14:47289603-47289642	27	34.689	8	25.8982	5	20.3793	8	19.7138	7	18.0949	7	14.3509	ENSMUST00000065562.5	Socs4,Socs4
chr14:47663856-47663867	20	91.1024	9	103.299	5	72.254	5	43.6841	9	82.4847	17	123.567	ENSMUST00000189101.6,ENSMUST00000190535.6,ENSMUST00000186761.1,ENSMUST00000188553.6,ENSMUST00000191511.6,ENSMUST00000190182.6,ENSMUST00000189533.6,ENSMUST00000191018.6,ENSMUST00000191446.6,ENSMUST00000187262.6,ENSMUST00000187839.7,ENSMUST00000022391.13,ENSMUST00000186627.6,ENSMUST00000187039.6,ENSMUST00000188330.6,ENSMUST00000185940.6,ENSMUST00000189986.6,ENSMUST00000190252.6,ENSMUST00000185343.6…	Ktn1,Ktn1,Ktn1,Ktn1,Ktn1,Ktn1,Ktn1,Ktn1,Ktn1,Ktn1,Ktn1,Ktn1,Ktn1,Ktn1,Ktn1,Ktn1,Ktn1,Ktn1,Ktn1,Ktn1
chr14:47663975-47664016	25	30.5526	26	80.0634	26	100.803	40	93.7609	36	88.5202	53	103.357	ENSMUST00000189101.6,ENSMUST00000190535.6,ENSMUST00000186761.1,ENSMUST00000188553.6,ENSMUST00000191511.6,ENSMUST00000190182.6,ENSMUST00000189533.6,ENSMUST00000191018.6,ENSMUST00000191446.6,ENSMUST00000187262.6,ENSMUST00000187839.7,ENSMUST00000022391.13,ENSMUST00000186627.6,ENSMUST00000187039.6,ENSMUST00000188330.6,ENSMUST00000185940.6,ENSMUST00000189986.6,ENSMUST00000190252.6,ENSMUST00000185343.6…	Ktn1,Ktn1,Ktn1,Ktn1,Ktn1,Ktn1,Ktn1,Ktn1,Ktn1,Ktn1,Ktn1,Ktn1,Ktn1,Ktn1,Ktn1,Ktn1,Ktn1,Ktn1,Ktn1,Ktn1
chr14:47694573-47694622	205	209.628	86	221.588	64	207.62	102	200.055	115	236.606	144	234.97	ENSMUST00000189101.6,ENSMUST00000190535.6,ENSMUST00000186761.1,ENSMUST00000188553.6,ENSMUST00000191511.6,ENSMUST00000190182.6,ENSMUST00000189533.6,ENSMUST00000191018.6,ENSMUST00000191446.6,ENSMUST00000187262.6,ENSMUST00000187839.7,ENSMUST00000022391.13,ENSMUST00000186627.6,ENSMUST00000187039.6,ENSMUST00000188330.6,ENSMUST00000185940.6,ENSMUST00000190252.6,ENSMUST00000185343.6,ENSMUST00000190999.6	Ktn1,Ktn1,Ktn1,Ktn1,Ktn1,Ktn1,Ktn1,Ktn1,Ktn1,Ktn1,Ktn1,Ktn1,Ktn1,Ktn1,Ktn1,Ktn1,Ktn1,Ktn1,Ktn1,Ktn1
chr14:49051465-49051495	77	128.606	12	50.5015	13	68.8821	29	92.9014	22	73.9307	29	77.2899	ENSMUST00000162175.8,ENSMUST00000161504.7	Exoc5,Exoc5
chr14:49052374-49052422	0	0	0	0	0	0	0	0	0	0	0	0	ENSMUST00000162175.8,ENSMUST00000161504.7	Exoc5,Exoc5
chr14:49682743-49682757	1	3.57902	1	9.01813	2	22.7084	8	54.9171	7	50.4073	7	39.9775	ENSMUST00000036972.13,ENSMUST00000118129.1	Armh4,Armh4
chr14:50916329-50916370	7	8.55474	2	6.15872	5	19.3852	5	11.7201	3	7.37668	6	11.7007	ENSMUST00000162177.7,ENSMUST00000159292.7,ENSMUST00000160393.7	Osgep,Osgep,Osgep,Osgep,Osgep
chr14:52075268-52075308	647	810.47	210	662.833	163	647.757	223	535.785	240	604.888	269	537.698	ENSMUST00000111610.11,ENSMUST00000164655.1,ENSMUST00000227242.1,ENSMUST00000228198.1,ENSMUST00000228232.1,ENSMUST00000228748.1,ENSMUST00000227536.1,ENSMUST00000227458.1	Hnrnpc,Hnrnpc,Hnrnpc,Hnrnpc,Hnrnpc,Hnrnpc,Hnrnpc,Hnrnpc
chr14:52075321-52075370	346	353.812	73	188.092	74	240.06	129	253.011	142	292.157	114	186.018	ENSMUST00000111610.11,ENSMUST00000164655.1,ENSMUST00000227242.1,ENSMUST00000228198.1,ENSMUST00000228232.1,ENSMUST00000228748.1,ENSMUST00000227536.1,ENSMUST00000227458.1	Hnrnpc,Hnrnpc,Hnrnpc,Hnrnpc,Hnrnpc,Hnrnpc,Hnrnpc,Hnrnpc
chr14:52075411-52075451	113	141.55	14	44.1889	21	83.4533	47	112.923	42	105.855	30	59.9663	ENSMUST00000111610.11,ENSMUST00000164655.1,ENSMUST00000227242.1,ENSMUST00000228198.1,ENSMUST00000228232.1,ENSMUST00000228748.1,ENSMUST00000227536.1,ENSMUST00000227458.1	Hnrnpc,Hnrnpc,Hnrnpc,Hnrnpc,Hnrnpc,Hnrnpc,Hnrnpc,Hnrnpc
chr14:52163304-52163329	56	112.238	23	116.154	17	108.092	19	73.0397	16	64.5214	42	134.325	ENSMUST00000046709.8	Supt16
chr14:52164521-52164547	2	3.85433	0	0	1	6.1138	0	0	1	3.87749	2	6.15039	ENSMUST00000046709.8	Supt16
chr14:52177166-52177216	194	194.413	25	63.1269	16	50.8668	45	86.4944	19	38.3096	16	25.5856	ENSMUST00000046709.8	Supt16
chr14:52212579-52212605	24	46.252	5	24.2796	2	12.2276	10	36.9634	9	34.8974	9	27.6768	ENSMUST00000089752.10,ENSMUST00000200169.5	Chd8,Chd8
chr14:54366696-54366715	8	21.0974	10	66.4494	9	75.2962	8	40.4652	6	31.8362	15	63.1224	ENSMUST00000000985.6	Oxa1l
chr14:54665549-54665583	482	710.331	106	393.615	64	299.216	102	288.315	110	326.165	117	275.14	ENSMUST00000022793.14,ENSMUST00000111484.8	Acin1,Acin1
chr14:54885483-54885506	6	13.0712	5	27.4465	2	13.8225	6	25.0708	9	39.4492	5	17.3815	ENSMUST00000172844.7,ENSMUST00000022806.9	Bcl2l2,Bcl2l2,Bcl2l2
chr14:54885509-54885524	8	26.7234	6	50.5015	2	21.1945	6	38.442	9	60.4888	6	31.982	ENSMUST00000172844.7,ENSMUST00000022806.9	Bcl2l2,Bcl2l2,Bcl2l2
chr14:54885526-54885559	76	115.396	27	103.299	11	52.9862	33	96.1049	29	88.5947	23	55.7263	ENSMUST00000172844.7,ENSMUST00000022806.9	Bcl2l2,Bcl2l2,Bcl2l2,Bcl2l2,Bcl2l2
chr14:54944455-54944501	9132	9947.19	3303	9065.58	2823	9755.23	4825	10080.6	4253	9320.97	4646	8075.46	ENSMUST00000226297.1,ENSMUST00000081857.13	Myh6,Myh6
chr14:54944694-54944774	22463	14069.2	7349	11598	5228	10388	9823	11800.5	9660	12173.4	9576	9570.62	ENSMUST00000226297.1,ENSMUST00000081857.13	Myh6,Myh6
chr14:54947189-54947237	9905	10339.6	4332	11394.4	3562	11796.1	5703	11418.5	5923	12440.1	5684	9468.01	ENSMUST00000226297.1,ENSMUST00000081857.13	Myh6,Myh6
chr14:54950628-54950702	29440	19934.2	12786	21814.6	9448	20295.2	15767	20476.8	18222	24824.9	16018	17307	ENSMUST00000226297.1,ENSMUST00000081857.13	Myh6,Myh6
chr14:54953404-54953449	26784	29823.3	7142	20037.9	6151	21727.9	10630	22702.1	11139	24955	10230	18176.5	ENSMUST00000226297.1,ENSMUST00000081857.13	Myh6,Myh6
chr14:54953484-54953534	20168	20210.9	6183	15612.6	5282	16792.4	8782	16879.9	10060	20283.9	9178	14676.6	ENSMUST00000226297.1,ENSMUST00000081857.13	Myh6,Myh6
chr14:54953871-54953920	4759	4866.45	3214	8281.22	1519	4927.72	3006	5895.74	2984	6139.41	3542	5779.61	ENSMUST00000226297.1,ENSMUST00000081857.13	Myh6,Myh6
chr14:54960489-54960534	357	397.51	235	659.326	180	635.835	303	647.106	314	703.462	412	732.033	ENSMUST00000226297.1,ENSMUST00000081857.13	Myh6,Myh6
chr14:54961069-54961104	1289	1845.34	421	1518.65	399	1812.13	841	2309.26	736	2119.99	772	1763.58	ENSMUST00000226297.1,ENSMUST00000081857.13	Myh6,Myh6
chr14:54983585-54983605	524	1312.79	192	1212.04	149	1184.24	226	1085.99	183	922.454	203	811.544	ENSMUST00000102803.10,ENSMUST00000168485.7	Myh7,Myh7
chr14:54983717-54983767	6174	6187.13	2420	6110.69	2040	6485.52	2926	5624.06	3271	6595.29	3546	5670.41	ENSMUST00000102803.10,ENSMUST00000168485.7	Myh7,Myh7
chr14:54986474-54986503	251	433.679	84	365.701	63	345.324	96	318.14	88	305.92	73	201.266	ENSMUST00000102803.10,ENSMUST00000168485.7	Myh7,Myh7
chr14:54986504-54986550	334	363.815	113	310.145	89	307.551	145	302.939	128	280.528	103	179.03	ENSMUST00000102803.10,ENSMUST00000168485.7	Myh7,Myh7
chr14:54991698-54991739	666	813.922	501	1542.76	376	1457.77	538	1261.08	609	1497.47	558	1088.17	ENSMUST00000102803.10,ENSMUST00000168485.7	Myh7,Myh7
chr14:55487058-55487099	62	75.7705	30	92.3809	10	38.7704	39	91.4169	36	88.5202	42	81.9052	ENSMUST00000226168.1,ENSMUST00000022821.7	Dhrs4,Dhrs4
chr14:55579942-55579982	158	197.92	55	173.599	30	119.219	45	108.118	55	138.62	68	135.924	ENSMUST00000089619.12,ENSMUST00000172738.1,ENSMUST00000174259.7	Psme1,Psme1,Psme1
chr14:55743799-55743822	5	10.8927	0	0	3	20.7337	2	8.35695	3	13.1497	0	0	ENSMUST00000002403.9	Dhrs1
chr14:55886904-55886961	64	56.2597	29	64.2344	16	44.62	26	43.8373	20	35.3736	20	28.0544	ENSMUST00000228462.1,ENSMUST00000022831.4	Khnyn,Khnyn
chr14:56673872-56673936	60	46.9747	15	29.5907	23	57.1258	19	28.5311	19	29.9294	20	24.986	ENSMUST00000116468.1	Mphosph8
chr14:56674308-56674334	38	73.2323	4	19.4237	6	36.6828	11	40.6598	9	34.8974	10	30.752	ENSMUST00000116468.1	Mphosph8
chr14:56761949-56761983	112	165.056	27	100.26	18	84.1546	30	84.7985	24	71.1633	43	101.12	ENSMUST00000022507.12,ENSMUST00000163924.1	Pspc1,Pspc1
chr14:59568009-59568025	12	37.5797	6	47.3452	5	49.6746	13	78.0852	6	37.8055	11	54.9691	ENSMUST00000171683.2	Cdadc1,Cdadc1
chr14:59575889-59575932	6	6.99158	1	2.93614	2	7.39343	8	17.88	6	14.0672	3	5.57826	ENSMUST00000225839.1,ENSMUST00000171683.2,ENSMUST00000056997.14,ENSMUST00000022555.10,ENSMUST00000167100.8	Cdadc1,Cdadc1,Cdadc1,Cdadc1,Cdadc1
chr14:60779767-60779811	4	4.55512	1	2.86941	3	10.8381	2	4.36841	5	11.4562	1	1.81716	ENSMUST00000025940.6	C1qtnf9
chr14:61191474-61191512	6	7.91152	1	3.32247	1	4.18312	6	15.1745	5	13.2651	9	18.9367	ENSMUST00000121091.1,ENSMUST00000089394.9,ENSMUST00000119509.8,ENSMUST00000119943.7	Sacs,Sacs,Sacs,Sacs,Sacs
chr14:61206326-61206349	6	13.0712	2	10.9786	6	41.4675	2	8.35695	2	8.76649	5	17.3815	ENSMUST00000119943.7	Sacs
chr14:61207669-61207692	17	37.0351	9	49.4037	8	55.29	22	91.9264	11	48.2157	15	52.1446	ENSMUST00000119943.7	Sacs
chr14:61212159-61212197	14	18.4602	3	9.96741	5	20.9156	6	15.1745	4	10.6121	13	27.3531	ENSMUST00000119943.7	Sacs
chr14:61212944-61212991	1	1.06609	0	0	0	0	2	4.08957	3	6.43498	1	1.70117	ENSMUST00000119943.7	Sacs
chr14:61370481-61370495	26	93.0546	10	90.1813	10	113.542	7	48.0525	12	86.4126	9	51.3997	ENSMUST00000022496.8	Kpna3
chr14:63142195-63142239	22	25.0532	16	45.9105	21	75.8667	41	89.5523	26	59.5723	66	119.933	ENSMUST00000006235.8	Ctsb
chr14:65565472-65565503	1	1.61633	1	4.07271	1	5.1277	3	9.30048	1	3.25209	3	7.73759	ENSMUST00000225355.1,ENSMUST00000224743.1,ENSMUST00000022609.6	Elp3,Elp3,Elp3
chr14:65856667-65856703	90	125.266	27	94.6904	14	61.8173	21	56.0612	14	39.2057	17	37.7566	ENSMUST00000022614.6	Ccdc25
chr14:66304013-66304049	27	37.5797	17	59.6199	14	61.8173	12	32.035	13	36.4053	30	66.6292	ENSMUST00000022623.12	Trim35
chr14:70440751-70440770	22	58.0178	22	146.189	22	184.057	18	91.0468	16	84.8966	32	134.661	ENSMUST00000000793.12,ENSMUST00000180358.2	Polr3d,Polr3d
chr14:73363120-73363169	48	49.0837	36	92.7579	26	84.3455	49	96.1049	40	82.2977	74	120.748	ENSMUST00000022704.8	Itm2b
chr14:73366506-73366591	49	28.8848	44	65.3549	46	86.0247	48	54.271	59	69.9772	93	87.4803	ENSMUST00000022704.8	Itm2b
chr14:73560424-73560463	5	6.42389	7	22.6609	1	4.07587	9	22.1781	2	5.16998	5	10.2507	ENSMUST00000160507.7,ENSMUST00000022706.6	Sucla2,Sucla2
chr14:73595339-73595379	6	7.51595	7	22.0944	9	35.7657	13	31.2341	11	27.724	28	55.9686	ENSMUST00000160507.7,ENSMUST00000022706.6	Sucla2,Sucla2
chr14:74749624-74749659	15	21.4741	13	46.8943	3	13.625	8	21.9668	10	28.8042	10	22.8443	ENSMUST00000175887.7,ENSMUST00000022573.16,ENSMUST00000177137.7,ENSMUST00000176957.7,ENSMUST00000177181.7	Esd,Esd,Esd,Esd,Esd,Esd
chr14:75315937-75315948	21	95.6575	4	45.9105	7	101.156	5	43.6841	2	18.3299	9	65.4178	ENSMUST00000227049.1,ENSMUST00000022577.5	Zc3h13,Zc3h13
chr14:75323195-75323248	110	103.994	35	83.3752	19	56.9852	23	41.7059	35	66.5757	33	49.7834	ENSMUST00000227049.1,ENSMUST00000022577.5	Zc3h13,Zc3h13
chr14:75323617-75323635	24	66.8084	10	70.141	5	44.1552	9	48.0525	18	100.815	19	84.397	ENSMUST00000227049.1,ENSMUST00000022577.5	Zc3h13,Zc3h13
chr14:75327527-75327600	255	175.029	57	98.5818	28	60.9705	83	109.27	66	91.1475	47	51.4779	ENSMUST00000227049.1,ENSMUST00000022577.5	Zc3h13,Zc3h13
chr14:75327691-75327736	513	571.212	102	286.175	78	275.528	105	224.245	114	255.397	120	213.214	ENSMUST00000227049.1,ENSMUST00000022577.5	Zc3h13,Zc3h13
chr14:75331752-75331824	76	52.89	45	78.9087	13	28.7009	35	46.7177	36	50.4073	42	46.6405	ENSMUST00000227049.1,ENSMUST00000022577.5	Zc3h13,Zc3h13
chr14:76098601-76098613	5	20.8776	0	0	0	0	1	8.00874	0	0	1	6.66292	ENSMUST00000022585.4	Gpalpp1
chr14:76506394-76506421	501	929.751	231	1080.17	192	1130.37	227	807.993	202	754.243	348	1030.53	ENSMUST00000022587.9,ENSMUST00000177207.1,ENSMUST00000133224.1,ENSMUST00000140251.8,ENSMUST00000101618.8,ENSMUST00000048371.14,ENSMUST00000142683.7,ENSMUST00000110888.7	Tsc22d1,Tsc22d1,Tsc22d1,Tsc22d1,Tsc22d1,Tsc22d1,Tsc22d1,Tsc22d1
chr14:77826423-77826456	33	50.1063	14	53.5622	18	86.7048	24	69.8945	20	61.0998	26	62.9949	ENSMUST00000226459.1	Dnajc15,Dnajc15
chr14:78510894-78510937	66	76.9074	39	114.509	27	99.8113	27	60.3449	27	63.3022	38	70.658	ENSMUST00000123853.8	Akap11
chr14:99091479-99091500	3	7.15805	2	12.0242	1	7.56946	2	9.15285	3	14.4021	3	11.4222	ENSMUST00000228643.1,ENSMUST00000042471.10	Dis3,Dis3,Dis3
chr14:101884124-101884164	25	31.3165	13	41.0325	20	79.4794	25	60.0656	19	47.887	25	49.9719	ENSMUST00000100337.9	Lmo7,Lmo7,Lmo7
chr14:101919269-101919283	96	343.586	21	189.381	14	158.959	31	212.804	25	180.026	30	171.332	ENSMUST00000159314.7,ENSMUST00000100337.9	Lmo7,Lmo7,Lmo7
chr14:103154899-103154918	34	89.6639	12	79.7393	8	66.93	12	60.6978	19	100.815	7	29.4571	ENSMUST00000159855.7	Mycbp2,Mycbp2
chr14:103276515-103276561	72	78.4273	27	74.1055	17	58.7456	21	43.874	16	35.066	15	26.0723	ENSMUST00000159855.7,ENSMUST00000239305.1	Mycbp2,Mycbp2
chr14:103282783-103282821	145	191.195	31	102.997	14	58.5637	29	73.3432	34	90.2026	45	94.6836	ENSMUST00000159855.7,ENSMUST00000239305.1	Mycbp2,Mycbp2
chr14:103285367-103285395	43	76.949	6	27.0544	4	22.7084	5	17.1616	2	7.20105	6	17.1332	ENSMUST00000159855.7,ENSMUST00000239305.1	Mycbp2,Mycbp2
chr14:105153559-105153594	198	283.459	48	173.148	36	163.5	49	134.547	61	175.706	48	109.653	ENSMUST00000163545.7,ENSMUST00000022715.13,ENSMUST00000100327.9,ENSMUST00000163499.1	Rbm26,Rbm26,Rbm26,Rbm26
chr14:118976671-118976715	22	25.0532	5	14.347	13	46.9651	9	19.6578	7	16.0387	10	18.1716	ENSMUST00000022734.8	Dnajc3
chr14:120941628-120941665	30	40.6267	9	30.7104	6	25.7771	13	33.7666	21	57.2191	20	43.219	ENSMUST00000032898.8	Ipo5
chr15:3320669-3320682	6	23.126	7	67.9828	11	134.504	16	118.283	11	85.3047	15	92.2559	ENSMUST00000161561.7,ENSMUST00000069451.10	Ghr,Ghr
chr15:3328115-3328173	66	57.0175	23	50.0662	24	65.776	45	74.5642	30	52.1455	49	67.5483	ENSMUST00000110698.8,ENSMUST00000161561.7,ENSMUST00000069451.10,ENSMUST00000110697.8	Ghr,Ghr,Ghr,Ghr
chr15:4153705-4153744	37	47.5368	26	84.1692	41	167.11	40	98.5691	46	118.91	64	131.208	ENSMUST00000138927.1,ENSMUST00000110690.8	Oxct1,Oxct1
chr15:7190693-7190741	18	18.7899	12	31.5635	8	26.4931	12	24.0262	15	31.5046	18	29.9832	ENSMUST00000226471.1,ENSMUST00000067190.11,ENSMUST00000171588.1	Lifr,Lifr,Lifr,Lifr
chr15:8292305-8292351	137	149.23	26	71.3609	26	89.8462	29	60.5879	40	87.6649	30	52.1446	ENSMUST00000052965.7	Nipbl
chr15:8295761-8295788	64	118.771	6	28.0564	10	58.8736	24	85.4266	16	59.742	14	41.4582	ENSMUST00000052965.7	Nipbl
chr15:8350837-8350856	96	253.169	29	192.703	7	58.5637	19	96.1049	18	95.5086	24	100.996	ENSMUST00000052965.7	Nipbl
chr15:8350869-8350902	92	139.69	27	103.299	7	33.7185	17	49.5086	18	54.9898	29	70.2636	ENSMUST00000052965.7	Nipbl
chr15:8351340-8351380	69	86.4334	20	63.1269	22	87.4273	31	74.4813	20	50.4073	29	57.9674	ENSMUST00000052965.7	Nipbl
chr15:8351406-8351441	50	71.5805	13	46.8943	15	68.1252	28	76.8839	18	51.8475	17	38.8353	ENSMUST00000052965.7	Nipbl
chr15:8351743-8351754	28	127.543	8	91.821	8	115.606	10	87.3681	6	54.9898	6	43.6119	ENSMUST00000052965.7	Nipbl
chr15:8369563-8369606	3	3.49579	0	0	2	7.39343	3	6.70499	3	7.03358	4	7.43768	ENSMUST00000052965.7	Nipbl
chr15:9108196-9108228	1	1.56582	3	11.8363	1	4.96746	6	18.0197	6	18.9027	6	14.9916	ENSMUST00000067760.10,ENSMUST00000100790.3,ENSMUST00000100789.10	Nadk2,Nadk2,Nadk2
chr15:9157246-9157276	0	0	0	0	0	0	1	3.2035	0	0	1	2.66517	ENSMUST00000090380.5,ENSMUST00000227556.1	Lmbrd2,Lmbrd2
chr15:10460105-10460150	133	148.092	28	78.558	33	116.57	42	89.6979	50	112.016	50	88.839	ENSMUST00000136591.7	Dnajc21
chr15:11384110-11384160	44	44.0936	21	53.0266	19	60.4043	28	53.8188	28	56.4562	30	47.973	ENSMUST00000022849.6	Tars,Tars
chr15:11385179-11385208	1	1.7278	0	0	0	0	1	3.31396	0	0	1	2.75707	ENSMUST00000022849.6	Tars,Tars
chr15:12160470-12160507	3	4.06267	1	3.41227	1	4.29618	5	12.9872	3	8.17416	6	12.9657	ENSMUST00000122941.7	Zfr
chr15:12183980-12184009	9	15.5502	4	17.4143	2	10.9627	5	16.5698	6	20.8582	5	13.7854	ENSMUST00000122941.7	Zfr
chr15:12592269-12592305	8	11.1347	15	52.6058	7	30.9086	12	32.035	13	36.4053	23	51.0824	ENSMUST00000075317.11	Pdzd2
chr15:25779585-25779605	15	37.5797	2	12.6254	3	23.8438	14	67.2734	5	25.2037	9	35.9798	ENSMUST00000022882.11,ENSMUST00000110457.7	Myo10,Myo10
chr15:25968379-25968408	0	0	1	4.35358	0	0	0	0	2	6.95273	1	2.75707	ENSMUST00000022881.14,ENSMUST00000226438.1,ENSMUST00000110438.2,ENSMUST00000228306.1,ENSMUST00000227275.1	Retreg1,Retreg1,Retreg1,Retreg1,Retreg1
chr15:27856174-27856196	1	2.27756	3	17.2164	6	43.3524	10	43.6841	7	32.0774	9	32.7089	ENSMUST00000090247.6,ENSMUST00000227337.1	Trio,Trio
chr15:31486088-31486127	11	14.1326	4	12.9491	12	48.9104	16	39.4277	21	54.2848	22	45.1029	ENSMUST00000090227.5	Marchf6
chr15:31594473-31594520	35	37.3132	19	51.0388	47	158.959	35	71.5675	32	68.6398	62	105.473	ENSMUST00000022842.15	Cct5
chr15:34117932-34117969	22	29.7929	7	23.8859	8	34.3695	5	12.9872	13	35.4214	3	6.48284	ENSMUST00000022865.16	Mtdh,Mtdh
chr15:34442766-34442804	128	168.779	22	73.0943	34	142.226	69	174.506	47	124.692	57	119.933	ENSMUST00000009039.5,ENSMUST00000079735.11	Rpl30,Rpl30,Rpl30
chr15:36247221-36247272	61	59.9311	31	76.7425	19	59.2199	38	71.6076	26	51.3957	35	54.8711	ENSMUST00000022890.9,ENSMUST00000228358.1	Rnf19a,Rnf19a
chr15:36247828-36247874	0	0	2	5.4893	2	6.91125	0	0	1	2.19162	1	1.73815	ENSMUST00000022890.9,ENSMUST00000228358.1	Rnf19a,Rnf19a
chr15:36265369-36265399	3	5.01063	0	0	0	0	1	3.2035	1	3.36049	0	0	ENSMUST00000022890.9,ENSMUST00000228358.1	Rnf19a,Rnf19a
chr15:36600975-36600986	203	924.689	15	172.164	16	231.213	24	209.683	19	174.134	27	196.253	ENSMUST00000001809.14	Pabpc1
chr15:37984116-37984133	12	35.3692	4	29.7068	5	46.7526	9	50.8791	14	83.0238	9	42.3292	ENSMUST00000110336.3,ENSMUST00000226414.1	Ubr5,Ubr5
chr15:38015093-38015114	6	14.3161	1	6.01209	3	22.7084	6	27.4585	7	33.6049	7	26.6517	ENSMUST00000110336.3,ENSMUST00000226414.1	Ubr5,Ubr5
chr15:38037967-38037981	24	85.8966	7	63.1269	10	113.542	8	54.9171	12	86.4126	11	62.8218	ENSMUST00000110336.3,ENSMUST00000226414.1	Ubr5,Ubr5
chr15:38037983-38038011	18	32.2112	5	22.5453	5	28.3855	6	20.5939	9	32.4047	7	19.9888	ENSMUST00000110336.3,ENSMUST00000226414.1	Ubr5,Ubr5
chr15:38495350-38495396	0	0	0	0	0	0	0	0	0	0	0	0	ENSMUST00000065308.12,ENSMUST00000110329.7	Azin1,Azin1,Azin1
chr15:41869358-41869414	71	63.5277	65	146.545	54	153.282	59	101.253	83	149.422	101	144.205	ENSMUST00000054742.6	Abra
chr15:43513706-43513749	1	1.16526	0	0	0	0	2	4.47	2	4.68905	2	3.71884	ENSMUST00000022962.7	Emc2
chr15:51842616-51842633	27	79.5806	6	44.5602	8	74.8041	9	50.8791	9	53.3725	14	65.8454	ENSMUST00000022925.9	Eif3h
chr15:51865438-51865480	18	21.4741	13	39.0786	10	37.8473	17	38.8996	21	50.4073	19	36.1702	ENSMUST00000022925.9	Eif3h,Eif3h
chr15:51973278-51973316	40	52.7435	13	43.1921	7	29.2819	16	40.4652	19	50.4073	7	14.7286	ENSMUST00000022927.10	Rad21
chr15:51976180-51976209	7	12.0946	3	13.0607	0	0	2	6.62793	4	13.9055	10	27.5707	ENSMUST00000022927.10	Rad21
chr15:54875732-54875773	5	6.11053	0	0	3	11.6311	4	9.37609	1	2.45889	4	7.8005	ENSMUST00000167541.2,ENSMUST00000171545.8,ENSMUST00000041591.15,ENSMUST00000173516.7	Enpp2,Enpp2,Enpp2,Enpp2
chr15:55016556-55016580	26	54.2819	9	47.3452	5	33.1164	21	84.0918	16	67.2098	10	33.3146	ENSMUST00000041733.8	Taf2
chr15:57871889-57871922	15	22.7756	15	57.3881	14	67.437	11	32.035	8	24.4399	16	38.7661	ENSMUST00000022993.6	Derl1
chr15:58048679-58048689	9	45.0957	2	25.2508	0	0	7	67.2734	3	30.2444	5	39.9775	ENSMUST00000177504.8	Gm29394,Zhx1,Zhx1,Zhx1
chr15:58208064-58208106	24	28.6322	11	33.0665	5	18.9237	11	25.1703	12	28.8042	16	30.4591	ENSMUST00000022986.7	Fbxo32
chr15:58899864-58899914	16	16.034	15	37.8762	8	25.4334	18	34.5978	16	32.2607	19	30.3829	ENSMUST00000036904.6	Rnf139
chr15:58939216-58939277	55	45.1778	50	103.487	67	174.594	67	105.558	96	158.659	134	175.639	ENSMUST00000022980.4	Ndufb9
chr15:66594798-66594826	17	30.4217	5	22.5453	10	56.771	6	20.5939	10	36.0052	4	11.4222	ENSMUST00000230882.1,ENSMUST00000230948.1,ENSMUST00000048188.9,ENSMUST00000229160.1,ENSMUST00000229576.1	Phf20l1,Phf20l1,Phf20l1,Phf20l1,Phf20l1
chr15:66604008-66604053	67	74.6027	9	25.2508	5	17.6621	23	49.1203	23	51.5275	7	12.4375	ENSMUST00000230882.1,ENSMUST00000230948.1,ENSMUST00000048188.9,ENSMUST00000229160.1,ENSMUST00000229576.1	Phf20l1,Phf20l1,Phf20l1,Phf20l1,Phf20l1
chr15:66636755-66636773	142	395.283	27	189.381	30	264.931	34	181.532	44	246.436	36	159.91	ENSMUST00000230948.1,ENSMUST00000048188.9,ENSMUST00000229160.1	Phf20l1,Phf20l1,Phf20l1,Phf20l1
chr15:69024662-69024707	7	7.79432	7	19.6395	2	7.06483	4	8.54266	3	6.72098	6	10.6607	ENSMUST00000229234.1,ENSMUST00000229683.1,ENSMUST00000022954.6,ENSMUST00000230847.1	Khdrbs3,Khdrbs3,Khdrbs3,Khdrbs3
chr15:73093511-73093527	101	316.296	30	236.726	20	198.698	30	180.197	23	144.921	31	154.913	ENSMUST00000089765.8	Chrac1
chr15:73123979-73124008	0	0	1	4.35358	0	0	1	3.31396	5	17.3818	0	0	ENSMUST00000044113.11	Ago2
chr15:73570740-73570760	10	25.0532	12	75.7523	5	39.7397	7	33.6367	2	10.0815	5	19.9888	ENSMUST00000043414.11	Dennd3,Dennd3
chr15:73756849-73756895	9	9.80341	7	19.2125	10	34.5562	8	16.7139	9	19.7246	11	19.1197	ENSMUST00000167582.7,ENSMUST00000053232.7,ENSMUST00000230177.1,ENSMUST00000165541.7,ENSMUST00000163582.8	Ptp4a3,Ptp4a3,Ptp4a3,Ptp4a3,Ptp4a3
chr15:75895871-75895912	26	31.7747	13	40.0317	9	34.8934	22	51.5685	16	39.3423	36	70.2045	ENSMUST00000109975.9,ENSMUST00000151066.7,ENSMUST00000089681.11,ENSMUST00000089680.9,ENSMUST00000109972.8,ENSMUST00000154584.8,ENSMUST00000116440.8	Eef1d,Eef1d,Eef1d,Eef1d,Eef1d,Eef1d,Eef1d
chr15:75896403-75896446	158	184.112	59	173.232	60	221.803	77	172.095	72	168.806	81	150.613	ENSMUST00000109975.9,ENSMUST00000151066.7,ENSMUST00000089681.11,ENSMUST00000089680.9,ENSMUST00000109972.8,ENSMUST00000154584.8,ENSMUST00000116440.8	Eef1d,Eef1d,Eef1d,Eef1d,Eef1d,Eef1d,Eef1d
chr15:75901253-75901302	24	24.5419	7	18.0363	12	38.9287	26	50.9944	23	47.3212	21	34.2665	ENSMUST00000109975.9,ENSMUST00000089681.11	Eef1d,Eef1d,Eef1d,Eef1d
chr15:76070605-76070624	49	129.222	12	79.7393	16	133.86	25	126.454	23	122.039	25	105.204	ENSMUST00000100527.12,ENSMUST00000002599.10	Puf60,Puf60
chr15:76180200-76180212	65	271.409	27	284.071	44	582.849	47	376.411	63	529.277	45	299.832	ENSMUST00000054449.13,ENSMUST00000169714.7,ENSMUST00000071869.11,ENSMUST00000073418.12,ENSMUST00000076442.11,ENSMUST00000089610.9,ENSMUST00000169108.7,ENSMUST00000072692.10,ENSMUST00000023226.12,ENSMUST00000169438.7,ENSMUST00000171562.7,ENSMUST00000074834.11,ENSMUST00000080857.11	Plec,Plec,Plec,Plec,Plec,Plec,Plec,Plec,Plec,Plec,Plec,Plec,Plec
chr15:76183531-76183572	19	23.22	25	76.9841	19	73.6638	18	42.1924	28	68.849	27	52.6533	ENSMUST00000054449.13,ENSMUST00000169714.7,ENSMUST00000071869.11,ENSMUST00000073418.12,ENSMUST00000076442.11,ENSMUST00000089610.9,ENSMUST00000169108.7,ENSMUST00000072692.10,ENSMUST00000023226.12,ENSMUST00000169438.7,ENSMUST00000171562.7,ENSMUST00000074834.11,ENSMUST00000080857.11	Plec,Plec,Plec,Plec,Plec,Plec,Plec,Plec,Plec,Plec,Plec,Plec,Plec
chr15:76189390-76189439	29	29.6548	23	59.262	35	113.542	37	72.569	53	109.044	33	53.8473	ENSMUST00000054449.13,ENSMUST00000169714.7,ENSMUST00000071869.11,ENSMUST00000073418.12,ENSMUST00000076442.11,ENSMUST00000089610.9,ENSMUST00000169108.7,ENSMUST00000072692.10,ENSMUST00000023226.12,ENSMUST00000169438.7,ENSMUST00000171562.7,ENSMUST00000074834.11,ENSMUST00000080857.11	Plec,Plec,Plec,Plec,Plec,Plec,Plec,Plec,Plec,Plec,Plec,Plec,Plec
chr15:76344573-76344623	238	238.506	214	540.367	182	578.61	295	567.019	270	544.399	355	567.681	ENSMUST00000023210.7	Cyc1,Cyc1
chr15:76353595-76353634	33	42.3977	19	61.5083	22	89.669	28	68.9984	35	90.4747	35	71.7546	ENSMUST00000161527.7,ENSMUST00000160853.7,ENSMUST00000023212.14	Maf1,Maf1,Maf1
chr15:77016053-77016090	449	608.047	247	842.83	338	1452.11	552	1433.78	526	1433.2	747	1614.23	ENSMUST00000019037.9,ENSMUST00000166179.8,ENSMUST00000229423.1,ENSMUST00000169226.8,ENSMUST00000230031.1	Mb,Mb,Mb,Mb,Mb
chr15:77017776-77017824	3121	3257.95	1301	3422.01	1417	4692.59	2578	5161.63	2511	5273.87	2954	4920.57	ENSMUST00000019037.9,ENSMUST00000166179.8,ENSMUST00000229423.1,ENSMUST00000169226.8	Mb,Mb,Mb,Mb,Mb
chr15:77022540-77022572	2691	4213.63	1724	6801.93	1758	8732.8	2649	7955.69	2339	7368.92	3254	8130.43	ENSMUST00000019037.9,ENSMUST00000166179.8,ENSMUST00000229423.1,ENSMUST00000169226.8	Mb,Mb,Mb,Mb
chr15:77132840-77132875	2	2.86322	4	14.429	3	13.625	8	21.9668	4	11.5217	14	31.982	ENSMUST00000227533.1,ENSMUST00000227314.1,ENSMUST00000048145.12,ENSMUST00000228087.1,ENSMUST00000111581.3,ENSMUST00000171751.9,ENSMUST00000166610.7,ENSMUST00000227930.1	Rbfox2,Rbfox2,Rbfox2,Rbfox2,Rbfox2,Rbfox2,Rbfox2,Rbfox2
chr15:77763302-77763319	65	191.583	31	230.228	15	140.258	18	101.758	10	59.3027	23	108.175	ENSMUST00000016771.12	Myh9
chr15:77764568-77764588	91	227.984	25	157.817	13	103.323	29	139.352	26	131.059	23	91.9483	ENSMUST00000016771.12	Myh9
chr15:77766868-77766916	367	383.105	116	305.113	85	281.489	129	258.282	102	214.231	123	204.885	ENSMUST00000016771.12	Myh9
chr15:77769012-77769062	170	170.362	73	184.331	57	181.213	55	105.715	66	133.075	88	140.721	ENSMUST00000016771.12	Myh9
chr15:77769949-77770004	291	265.108	64	146.914	29	83.8146	50	87.3681	53	97.1487	61	88.6775	ENSMUST00000016771.12	Myh9
chr15:77773421-77773471	128	128.272	52	131.304	33	104.913	41	78.806	46	92.7495	49	78.356	ENSMUST00000016771.12	Myh9
chr15:77775248-77775283	8	11.4529	6	21.6435	9	40.8751	4	10.9834	11	31.6846	7	15.991	ENSMUST00000016771.12	Myh9
chr15:77789014-77789056	2	2.38602	2	6.01209	3	11.3542	9	20.5939	5	12.0017	5	9.51846	ENSMUST00000016771.12	Myh9
chr15:77915843-77915883	18	22.5478	9	28.4071	15	59.6095	15	36.0393	13	32.7648	21	41.9764	ENSMUST00000005487.11,ENSMUST00000109748.8	Txn2,Txn2
chr15:78851333-78851354	2	4.77203	1	6.01209	2	15.1389	1	4.57642	5	24.0035	4	15.2295	ENSMUST00000044584.5	Lgals2
chr15:79672210-79672240	1	1.67021	0	0	0	0	1	3.2035	3	10.0815	0	0	ENSMUST00000127292.1,ENSMUST00000023062.4	Tomm22,Tomm22,Tomm22
chr15:80079793-80079832	14	17.9869	4	12.9491	3	12.2276	7	17.2496	20	51.6998	12	24.6016	ENSMUST00000081650.14	Rpl3
chr15:80110440-80110462	10	22.7756	4	22.9552	9	65.0286	8	34.9472	5	22.9124	12	43.6119	ENSMUST00000009728.12,ENSMUST00000009727.11	Syngr1,Syngr1
chr15:80879699-80879733	122	179.793	20	74.267	22	102.856	39	110.238	33	97.8495	46	108.175	ENSMUST00000067689.8	Tnrc6b
chr15:80880270-80880298	113	202.215	41	184.872	31	175.99	31	106.402	45	162.024	48	137.066	ENSMUST00000067689.8	Tnrc6b
chr15:80880546-80880594	119	124.222	37	97.3207	38	125.842	27	54.059	29	60.9089	63	104.941	ENSMUST00000067689.8	Tnrc6b
chr15:80880602-80880647	205	228.262	44	123.448	47	166.024	38	81.1553	38	85.1324	72	127.928	ENSMUST00000067689.8	Tnrc6b
chr15:80968664-80968710	10	10.8927	11	30.1911	3	10.3669	7	14.6247	6	13.1497	12	20.8578	ENSMUST00000023043.9,ENSMUST00000168756.7,ENSMUST00000164806.5	Adsl,Adsl,Adsl,Adsl
chr15:81374829-81374847	143	398.067	62	434.874	32	282.593	70	373.741	101	565.682	87	386.45	ENSMUST00000172107.7,ENSMUST00000023039.14	St13,St13
chr15:81627199-81627222	8	17.4283	1	5.4893	1	6.91125	2	8.35695	2	8.76649	3	10.4289	ENSMUST00000068387.10	Ep300
chr15:81711553-81711597	4	4.55512	0	0	0	0	0	0	3	6.87373	0	0	ENSMUST00000171115.2,ENSMUST00000052374.12,ENSMUST00000170134.8	Rangap1,Rangap1,Rangap1
chr15:81903448-81903498	40	40.0851	24	60.6019	21	66.7627	38	73.0397	57	114.929	48	76.7569	ENSMUST00000023116.6	Aco2
chr15:81914598-81914634	44	61.2411	21	73.6481	20	88.3104	36	96.1049	23	64.4094	43	95.5019	ENSMUST00000023116.6	Aco2
chr15:82350349-82350398	174	177.929	72	185.516	71	230.328	80	156.906	104	213.974	116	189.281	ENSMUST00000230494.1,ENSMUST00000023085.6,ENSMUST00000230676.1	Ndufa6,Ndufa6,Ndufa6,Ndufa6
chr15:82855096-82855119	6	13.0712	5	27.4465	1	6.91125	2	8.35695	3	13.1497	7	24.3342	ENSMUST00000048966.6,ENSMUST00000109510.9	Tcf20,Tcf20
chr15:82857135-82857159	27	56.3696	9	47.3452	8	52.9862	10	40.0437	10	42.0061	7	23.3202	ENSMUST00000048966.6,ENSMUST00000109510.9	Tcf20,Tcf20
chr15:83390626-83390640	66	236.216	17	153.308	22	249.792	30	205.939	29	208.83	41	234.154	ENSMUST00000171436.7,ENSMUST00000231184.1,ENSMUST00000165095.8,ENSMUST00000056177.6,ENSMUST00000230679.1	Pacsin2,Pacsin2,Pacsin2,Pacsin2,Pacsin2
chr15:83392647-83392683	35	48.7145	8	28.0564	13	57.4018	17	45.3829	12	33.6049	13	28.8727	ENSMUST00000171436.7,ENSMUST00000231184.1,ENSMUST00000165095.8,ENSMUST00000056177.6,ENSMUST00000230679.1	Pacsin2,Pacsin2,Pacsin2,Pacsin2,Pacsin2
chr15:89158040-89158064	21	43.843	6	31.5635	11	72.8561	11	44.0481	9	37.8055	10	33.3146	ENSMUST00000060808.9,ENSMUST00000109331.8	Plxnb2,Plxnb2
chr15:89160379-89160416	12	16.2507	21	71.6576	12	51.5542	18	46.7537	12	32.6966	35	75.6332	ENSMUST00000060808.9,ENSMUST00000109331.8	Plxnb2,Plxnb2
chr15:89423651-89423689	14	18.4602	10	33.2247	9	37.6481	21	53.1106	18	47.7543	25	52.602	ENSMUST00000109313.8	Gm44502,Cpt1b
chr15:89521307-89521358	55	54.0362	18	44.5602	17	52.9862	19	35.8038	20	39.5352	26	40.7614	ENSMUST00000109309.8	Shank3
chr15:90967371-90967415	47	53.5227	12	34.4329	6	21.6762	19	41.4998	27	61.8635	22	39.9775	ENSMUST00000100304.10,ENSMUST00000067205.15,ENSMUST00000109288.8,ENSMUST00000088614.12,ENSMUST00000109287.3	Kif21a,Kif21a,Kif21a,Kif21a,Kif21a
chr15:90993840-90993864	17	35.492	3	15.7817	4	26.4931	11	44.0481	10	42.0061	10	33.3146	ENSMUST00000100304.10,ENSMUST00000067205.15,ENSMUST00000109288.8,ENSMUST00000088614.12,ENSMUST00000109287.3	Kif21a,Kif21a,Kif21a,Kif21a,Kif21a
chr15:91772835-91772849	13	46.5273	9	81.1632	1	11.3542	4	27.4585	4	28.8042	7	39.9775	ENSMUST00000060642.6	Lrrk2
chr15:93387802-93387852	459	459.976	173	436.838	90	286.126	184	353.666	196	395.193	247	394.978	ENSMUST00000162160.7,ENSMUST00000076070.8	Zcrb1,Zcrb1,Zcrb1
chr15:96418812-96418858	72	78.4273	17	46.659	15	51.8344	18	37.6063	24	52.599	32	55.6209	ENSMUST00000227069.1,ENSMUST00000047835.7	Scaf11,Scaf11
chr15:97703343-97703360	30	88.4229	11	81.6937	6	56.1031	12	67.8388	10	59.3027	6	28.2194	ENSMUST00000023104.6	Rpap3,Rpap3
chr15:98131396-98131423	82	152.175	41	191.719	46	270.819	84	298.993	65	242.702	72	213.214	ENSMUST00000230445.1,ENSMUST00000051226.7,ENSMUST00000163507.7	Pfkm,Pfkm,Pfkm
chr15:98543891-98543937	11	11.9819	6	16.4679	1	3.45562	4	8.35695	8	17.533	8	13.9052	ENSMUST00000169707.7,ENSMUST00000012104.6	Ccnt1,Ccnt1,Ccnt1
chr15:98592441-98592487	210	228.746	166	455.612	150	518.344	211	440.829	272	596.121	213	370.227	ENSMUST00000096224.5,ENSMUST00000228566.1	Adcy6,Adcy6,Adcy6
chr15:98592712-98592745	18	27.3307	28	107.124	11	52.9862	26	75.719	20	61.0998	23	55.7263	ENSMUST00000096224.5,ENSMUST00000228566.1	Adcy6,Adcy6,Adcy6
chr15:98597775-98597817	8	9.54406	5	15.0302	1	3.78473	8	18.3057	13	31.2045	11	20.9406	ENSMUST00000096224.5,ENSMUST00000228566.1	Adcy6,Adcy6,Adcy6
chr15:98658427-98658484	54	47.4691	51	112.964	23	64.1412	44	74.1863	48	84.8966	72	100.996	ENSMUST00000003450.14	Ddx23
chr15:98813422-98813442	19	47.601	9	56.8142	4	31.7917	8	38.442	13	65.5295	12	47.973	ENSMUST00000168846.2	Prkag1
chr15:98950037-98950086	407	416.189	179	461.213	92	298.453	130	254.972	163	335.363	180	293.713	ENSMUST00000097014.6	Tuba1a
chr15:99037845-99037889	355	404.267	154	441.889	85	307.079	162	353.841	178	407.841	190	345.261	ENSMUST00000058914.9	Tuba1c
chr15:99325388-99325403	6	20.0425	5	42.0846	0	0	3	19.221	2	13.442	4	21.3214	ENSMUST00000081224.13,ENSMUST00000088233.12,ENSMUST00000120633.1	Fmnl3,Fmnl3,Fmnl3
chr15:99780691-99780713	119	271.03	74	424.672	25	180.635	41	179.105	39	178.717	51	185.35	ENSMUST00000073691.4,ENSMUST00000109024.8	Lima1,Lima1
chr15:100012047-100012097	33	33.0702	10	25.2508	6	19.075	15	28.8315	18	36.2933	16	25.5856	ENSMUST00000100206.3,ENSMUST00000231160.1,ENSMUST00000057632.15	Larp4,Larp4,Larp4
chr15:102331259-102331302	37	43.1147	12	35.2336	12	44.3606	11	24.585	15	35.1679	19	35.329	ENSMUST00000062492.10,ENSMUST00000170627.7,ENSMUST00000165671.7,ENSMUST00000166658.7	Pfdn5,Pfdn5,Pfdn5,Pfdn5,Pfdn5
chr15:102407776-102407796	5	12.5266	0	0	3	23.8438	2	9.61049	6	30.2444	0	0	ENSMUST00000163709.7,ENSMUST00000001326.6	Sp1,Sp1
chr15:102409095-102409109	13	46.5273	12	108.218	12	136.25	10	68.6464	19	136.82	11	62.8218	ENSMUST00000001326.6	Sp1
chr15:102425661-102425674	18	69.378	3	29.1355	6	73.3656	8	59.1415	12	93.0597	8	49.2031	ENSMUST00000163709.7,ENSMUST00000001326.6	Sp1,Sp1
chr15:103205668-103205678	49	245.521	8	101.003	8	127.167	12	115.326	19	191.548	12	95.9461	ENSMUST00000108813.9,ENSMUST00000118152.7,ENSMUST00000122182.1	Cbx5,Cbx5,Cbx5
chr16:3923869-3923879	34	170.362	14	176.755	8	127.167	7	67.2734	5	50.4073	11	87.9506	ENSMUST00000040881.13	Cluap1,Cluap1
chr16:3987041-3987054	76	292.929	10	97.1184	7	85.5932	11	81.3195	7	54.2848	11	67.6543	ENSMUST00000040790.13	Slx4
chr16:3987114-3987125	23	104.768	6	68.8657	1	14.4508	2	17.4736	4	36.6599	6	43.6119	ENSMUST00000040790.13	Slx4
chr16:4418087-4418135	17	17.746	18	47.3452	7	23.1815	7	14.0153	15	31.5046	17	28.3174	ENSMUST00000120080.7,ENSMUST00000005719.3,ENSMUST00000117801.7	Adcy9,Adcy9,Adcy9
chr16:4418620-4418665	20	22.2695	21	58.9185	30	105.972	20	42.7133	31	69.4501	37	65.7408	ENSMUST00000120080.7,ENSMUST00000005719.3,ENSMUST00000117801.7	Adcy9,Adcy9,Adcy9
chr16:4496581-4496630	142	145.206	101	260.238	65	210.864	124	243.204	99	203.687	131	213.757	ENSMUST00000023161.7	Srl
chr16:4497194-4497235	39	47.6621	19	58.5079	23	89.172	29	67.9766	28	68.849	43	83.8553	ENSMUST00000023161.7	Srl
chr16:4497354-4497401	31	33.0489	12	32.235	22	74.4062	35	71.5675	27	57.9148	27	45.9316	ENSMUST00000023161.7	Srl
chr16:5036420-5036459	660	847.953	216	699.252	206	839.628	365	899.443	371	959.032	455	932.809	ENSMUST00000115844.2,ENSMUST00000023189.14	Glyr1,Glyr1
chr16:5064302-5064349	275	293.175	140	376.075	155	524.226	285	582.764	302	647.788	364	619.227	ENSMUST00000052449.5,ENSMUST00000230703.1,ENSMUST00000229126.1	Ubn1,Ubn1,Ubn1
chr16:5089768-5089810	324	386.534	153	459.925	163	616.911	304	695.617	309	741.708	381	725.307	ENSMUST00000035672.4	Ppl
chr16:8698840-8698878	48	63.2922	16	53.1595	6	25.0987	8	20.2326	11	29.1832	17	35.7694	ENSMUST00000161046.8,ENSMUST00000160405.7	Usp7,Usp7,Usp7
chr16:8705092-8705139	45	47.9741	6	16.1175	6	20.2926	16	32.7166	13	27.8849	6	10.207	ENSMUST00000161046.8,ENSMUST00000160405.7	Usp7,Usp7,Usp7
chr16:8842952-8842976	16	33.4042	10	52.6058	4	26.4931	8	32.035	9	37.8055	14	46.6405	ENSMUST00000023150.6	1810013L24Rik
chr16:10595825-10595842	1	2.94743	1	7.4267	0	0	3	16.9597	3	17.7908	2	9.40648	ENSMUST00000115827.7,ENSMUST00000066345.14,ENSMUST00000155633.7,ENSMUST00000115824.9,ENSMUST00000115828.8,ENSMUST00000038145.12	Clec16a,Clec16a,Clec16a,Clec16a,Clec16a,Clec16a
chr16:11230975-11231016	41	50.1063	20	61.5872	16	62.0327	24	56.2565	28	68.849	42	81.9052	ENSMUST00000167571.7,ENSMUST00000080030.13	Gspt1,Gspt1
chr16:13839746-13839788	6	7.15805	7	21.0423	4	15.1389	4	9.15285	2	4.8007	3	5.71108	ENSMUST00000023361.11,ENSMUST00000115804.8	Pdxdc1,Pdxdc1
chr16:14201004-14201049	80	89.0779	10	28.0564	14	49.4538	32	68.3413	32	71.6904	25	44.4195	ENSMUST00000090287.4,ENSMUST00000231567.1,ENSMUST00000230397.1	Myh11,Myh11,Myh11
chr16:14207713-14207759	27	29.4102	18	49.4037	19	65.6569	17	35.517	18	39.4492	20	34.7631	ENSMUST00000090287.4,ENSMUST00000231567.1,ENSMUST00000230397.1	Myh11,Myh11,Myh11
chr16:14209705-14209729	57	119.003	12	63.1269	18	119.219	20	80.0874	21	88.2128	10	33.3146	ENSMUST00000090287.4,ENSMUST00000231567.1,ENSMUST00000230397.1	Myh11,Myh11,Myh11
chr16:14211369-14211414	30	33.4042	14	39.279	10	35.3242	13	27.7636	8	17.9226	9	15.991	ENSMUST00000090287.4,ENSMUST00000231567.1,ENSMUST00000230397.1	Myh11,Myh11,Myh11
chr16:14215892-14215938	19	20.6961	9	24.7018	3	10.3669	14	29.2493	7	15.3414	12	20.8578	ENSMUST00000090287.4,ENSMUST00000231567.1,ENSMUST00000230397.1	Myh11,Myh11,Myh11
chr16:16314389-16314412	1	2.17854	5	27.4465	3	20.7337	1	4.17847	9	39.4492	5	17.3815	ENSMUST00000115749.2,ENSMUST00000230980.1,ENSMUST00000023477.14,ENSMUST00000230022.1,ENSMUST00000096229.10	Dnm1l,Dnm1l,Dnm1l,Dnm1l,Dnm1l
chr16:17318528-17318564	15	20.8776	5	17.5353	2	8.83104	13	34.7046	6	16.8024	14	31.0936	ENSMUST00000036161.11,ENSMUST00000232232.1	Pi4ka,Pi4ka
chr16:18070055-18070084	1	1.7278	0	0	1	5.48134	0	0	1	3.47637	0	0	ENSMUST00000155387.7,ENSMUST00000066027.13	Dgcr6,Dgcr6
chr16:18076396-18076406	8	40.0851	6	75.7523	1	15.8959	2	19.221	6	60.4888	8	63.9641	ENSMUST00000003620.12,ENSMUST00000136776.7	Prodh,Prodh
chr16:18283868-18283929	156	128.141	27	55.8829	14	36.4823	27	42.5382	14	23.1378	36	47.1866	ENSMUST00000009321.10	Dgcr8
chr16:18777004-18777038	7	10.316	6	22.2801	5	23.3763	2	5.65323	5	14.8257	6	14.1097	ENSMUST00000043577.2	Cldn5
chr16:19982961-19983002	76	92.88	16	49.2698	8	31.0163	6	14.0641	9	22.13	18	35.1022	ENSMUST00000058839.9	Klhl6
chr16:20107334-20107359	14	28.0595	8	40.4012	9	57.2251	8	30.7536	17	68.554	17	54.3695	ENSMUST00000023509.4	Klhl24
chr16:20372213-20372256	29	33.7926	4	11.7445	4	14.7869	3	6.70499	5	11.7226	1	1.85942	ENSMUST00000079158.12,ENSMUST00000115547.8	Abcc5,Abcc5
chr16:20659932-20659985	88	83.1954	34	80.993	9	26.993	28	50.7724	29	55.1627	29	43.749	ENSMUST00000007212.8	Psmd2,Psmd2
chr16:20681772-20681809	171	231.572	54	184.262	39	167.551	76	197.405	63	171.657	95	205.29	ENSMUST00000115463.7,ENSMUST00000143939.7,ENSMUST00000115457.7,ENSMUST00000044783.13,ENSMUST00000115461.7,ENSMUST00000115460.7,ENSMUST00000073840.11	Eif4g1,Eif4g1,Eif4g1,Eif4g1,Eif4g1,Eif4g1,Eif4g1
chr16:20686121-20686162	207	252.976	164	505.015	102	395.458	108	253.154	147	361.457	210	409.526	ENSMUST00000115463.7,ENSMUST00000143939.7,ENSMUST00000115457.7,ENSMUST00000044783.13,ENSMUST00000115461.7,ENSMUST00000115460.7,ENSMUST00000073840.11	Eif4g1,Eif4g1,Eif4g1,Eif4g1,Eif4g1,Eif4g1,Eif4g1
chr16:20688511-20688572	171	140.462	61	126.254	64	166.776	88	138.643	107	176.839	129	169.085	ENSMUST00000115463.7,ENSMUST00000143939.7,ENSMUST00000115457.7,ENSMUST00000044783.13,ENSMUST00000115461.7,ENSMUST00000115460.7,ENSMUST00000073840.11	Eif4g1,Eif4g1,Eif4g1,Eif4g1,Eif4g1,Eif4g1,Eif4g1,Eif4g1
chr16:21762890-21762931	14	17.1095	5	15.3968	5	19.3852	6	14.0641	0	0	4	7.8005	ENSMUST00000023559.6	Ehhadh
chr16:23112353-23112413	353	294.792	110	231.465	87	230.49	104	166.582	120	201.629	187	249.193	ENSMUST00000187168.6,ENSMUST00000077605.11,ENSMUST00000123413.7	Eif4a2,Eif4a2,Eif4a2,Eif4a2,Eif4a2,Eif4a2
chr16:31133605-31133654	0	0	1	2.57661	0	0	1	1.96132	0	0	0	0	ENSMUST00000058033.8,ENSMUST00000229010.2,ENSMUST00000231125.1,ENSMUST00000230614.1	Acap2,Acap2,Acap2,Acap2,Acap2
chr16:31457053-31457095	27	32.2112	35	105.212	19	71.9099	31	70.9346	35	84.0122	36	68.5329	ENSMUST00000089759.8,ENSMUST00000115226.7,ENSMUST00000115227.9	Bdh1,Bdh1,Bdh1,Bdh1,Bdh1,Bdh1,Bdh1
chr16:31857869-31857903	17	25.0532	3	11.14	3	14.0258	14	39.5726	10	29.6514	12	28.2194	ENSMUST00000100001.9,ENSMUST00000023454.11,ENSMUST00000115201.7,ENSMUST00000064477.13,ENSMUST00000115196.7,ENSMUST00000115205.8	Dlg1,Dlg1,Dlg1,Dlg1,Dlg1,Dlg1,Dlg1
chr16:32039909-32039941	19	29.7506	8	31.5635	6	29.8048	7	21.023	4	12.6018	11	27.4846	ENSMUST00000023467.8	Pak2
chr16:32298862-32298886	15	31.3165	10	52.6058	7	46.363	9	36.0393	9	37.8055	14	46.6405	ENSMUST00000171474.1,ENSMUST00000014218.14	Rnf168,Rnf168
chr16:32470040-32470076	276	384.148	73	256.015	36	158.959	108	288.315	101	282.841	119	264.296	ENSMUST00000115140.1,ENSMUST00000104893.9,ENSMUST00000079791.10	Pcyt1a,Pcyt1a,Pcyt1a
chr16:33434719-33434753	86	126.74	46	170.814	42	196.361	47	132.851	29	85.989	50	117.581	ENSMUST00000232023.1,ENSMUST00000089677.6,ENSMUST00000165418.8	Zfp148,Zfp148,Zfp148
chr16:33495781-33495800	1	2.63717	3	19.9348	1	8.36625	1	5.05815	2	10.6121	3	12.6245	ENSMUST00000232023.1,ENSMUST00000089677.6,ENSMUST00000165418.8	Zfp148,Zfp148,Zfp148
chr16:33726660-33726674	2	7.15805	2	18.0363	3	34.0626	8	54.9171	2	14.4021	8	45.6886	ENSMUST00000126532.1,ENSMUST00000152782.7,ENSMUST00000232568.1	Heg1,Heg1,Heg1
chr16:34513876-34513926	19	19.0404	15	37.8762	2	6.35835	18	34.5978	11	22.1792	16	25.5856	ENSMUST00000114960.8,ENSMUST00000089655.11	Kalrn,Kalrn
chr16:34921551-34921601	5	5.01063	9	22.7257	4	12.7167	8	15.3768	6	12.0978	13	20.7883	ENSMUST00000023538.8	Mylk
chr16:35841133-35841152	21	55.3807	7	46.5146	4	33.465	11	55.6397	12	63.6724	7	29.4571	ENSMUST00000042665.8	Parp14
chr16:35841160-35841185	18	36.0766	7	35.3511	4	25.4334	11	42.2862	12	48.391	8	25.5856	ENSMUST00000042665.8	Parp14
chr16:35857330-35857355	156	312.663	75	378.762	25	158.959	37	142.235	30	120.978	39	124.73	ENSMUST00000042665.8	Parp14
chr16:35858363-35858395	350	548.038	138	544.47	73	362.625	91	273.298	99	311.895	108	269.848	ENSMUST00000042665.8	Parp14
chr16:36912722-36912768	99	107.838	41	112.531	21	72.5681	34	71.0341	26	56.9822	39	67.788	ENSMUST00000114812.8,ENSMUST00000039855.8	Golgb1,Golgb1
chr16:36913312-36913358	231	251.621	56	153.7	40	138.225	55	114.908	68	149.03	63	109.504	ENSMUST00000114812.8,ENSMUST00000039855.8	Golgb1,Golgb1
chr16:36915076-36915118	290	345.972	61	183.369	52	196.806	66	151.022	67	160.823	78	148.488	ENSMUST00000114812.8,ENSMUST00000039855.8	Golgb1,Golgb1
chr16:36916525-36916545	7	17.5372	5	31.5635	4	31.7917	5	24.0262	6	30.2444	10	39.9775	ENSMUST00000114812.8,ENSMUST00000039855.8	Golgb1,Golgb1
chr16:36916561-36916575	55	196.846	24	216.435	21	238.438	23	157.887	33	237.635	43	245.576	ENSMUST00000114812.8,ENSMUST00000039855.8	Golgb1,Golgb1
chr16:36969182-36969196	21	75.1595	9	81.1632	5	56.771	11	75.511	3	21.6031	17	97.0883	ENSMUST00000114806.1,ENSMUST00000075869.12	Fbxo40,Fbxo40
chr16:36970140-36970186	406	442.243	211	579.121	144	497.61	209	436.651	236	517.223	278	483.207	ENSMUST00000114806.1,ENSMUST00000075869.12	Fbxo40,Fbxo40
chr16:36970256-36970321	202	155.715	185	359.338	119	291.017	145	214.388	114	176.813	234	287.838	ENSMUST00000114806.1,ENSMUST00000075869.12	Fbxo40,Fbxo40
chr16:38450398-38450414	55	172.24	31	244.617	16	158.959	23	138.151	22	138.62	24	119.933	ENSMUST00000002923.9	Adprh
chr16:38618243-38618284	16	19.5537	13	40.0317	4	15.5082	14	32.8163	11	27.0478	10	19.5012	ENSMUST00000023487.4	Arhgap31
chr16:45095648-45095681	86	130.58	33	126.254	43	207.128	60	174.736	73	223.014	57	138.104	ENSMUST00000099498.9,ENSMUST00000061050.5	Ccdc80,Ccdc80
chr16:45394584-45394594	7	35.0744	4	50.5015	5	79.4794	4	38.442	1	10.0815	3	23.9865	ENSMUST00000163230.7,ENSMUST00000023341.14	Cd200,Cd200,Cd200,Cd200
chr16:50225270-50225299	139	240.165	53	230.74	22	120.589	34	112.675	35	121.673	39	107.526	ENSMUST00000138166.7,ENSMUST00000114488.7,ENSMUST00000089404.9,ENSMUST00000066037.12	Bbx,Bbx,Bbx,Bbx
chr16:50280505-50280516	6	27.3307	1	11.4776	3	43.3524	1	8.73681	4	36.6599	2	14.5373	ENSMUST00000138166.7,ENSMUST00000114488.7,ENSMUST00000089404.9,ENSMUST00000066037.12	Bbx,Bbx,Bbx,Bbx
chr16:57513254-57513286	18	28.1848	4	15.7817	4	19.8698	9	27.0295	11	34.655	11	27.4846	ENSMUST00000099667.2,ENSMUST00000159816.7	Filip1l,Filip1l
chr16:57570076-57570114	113	149	28	93.0292	27	112.944	54	136.57	26	68.9784	43	90.4755	ENSMUST00000159414.1,ENSMUST00000159816.7	Filip1l,Filip1l
chr16:59530443-59530481	2	2.63717	9	29.9022	3	12.5494	6	15.1745	3	7.95905	7	14.7286	ENSMUST00000044604.15,ENSMUST00000172910.2	Crybg3,Crybg3
chr16:59539932-59539942	0	0	2	25.2508	0	0	0	0	2	20.1629	1	7.99551	ENSMUST00000044604.15,ENSMUST00000172910.2	Crybg3,Crybg3
chr16:59555917-59555946	63	108.852	33	143.668	19	104.145	28	92.791	34	118.196	40	110.283	ENSMUST00000172910.2	Crybg3
chr16:59555971-59556001	74	123.596	33	138.879	17	90.0766	29	92.9014	38	127.699	48	127.928	ENSMUST00000172910.2	Crybg3
chr16:59557107-59557119	49	204.601	30	315.635	23	304.671	34	272.297	33	277.24	58	386.45	ENSMUST00000172910.2	Crybg3
chr16:59557175-59557230	104	94.7465	35	80.3434	21	60.6933	52	90.8628	40	73.3198	47	68.3253	ENSMUST00000172910.2	Crybg3
chr16:77114841-77114885	81	92.2412	32	91.821	21	75.8667	30	65.5261	33	75.611	24	43.6119	ENSMUST00000023580.7,ENSMUST00000239066.1	Usp25,Usp25
chr16:84734559-84734583	9	18.7899	3	15.7817	10	66.2328	9	36.0393	8	33.6049	14	46.6405	ENSMUST00000116584.1	Mrpl39
chr16:84809325-84809362	10	13.5422	11	37.5349	4	17.1847	6	15.5846	5	13.6236	6	12.9657	ENSMUST00000231910.1,ENSMUST00000114195.7,ENSMUST00000098407.2	Jam2,Jam2,Jam2
chr16:84831491-84831549	53	45.7868	41	89.2484	21	57.554	71	117.646	55	95.6001	74	102.012	ENSMUST00000114191.7,ENSMUST00000114193.7,ENSMUST00000023608.13	Atp5j,Atp5j,Atp5j,Atp5j,Atp5j,Atp5j
chr16:85013714-85013756	22	26.2462	29	87.1753	31	117.327	24	54.9171	28	67.2098	28	53.3034	ENSMUST00000227737.1,ENSMUST00000005406.11,ENSMUST00000227723.1,ENSMUST00000226232.1,ENSMUST00000226801.1,ENSMUST00000227021.1	App,App,App,App,App,App
chr16:85015350-85015398	0	0	2	5.26058	7	23.1815	4	8.00874	5	10.5015	4	6.66292	ENSMUST00000227737.1,ENSMUST00000005406.11,ENSMUST00000227723.1,ENSMUST00000226232.1,ENSMUST00000226801.1,ENSMUST00000227021.1	App,App,App,App,App,App
chr16:85043728-85043776	7	7.30717	9	23.6726	2	6.62328	3	6.00656	8	16.8024	11	18.323	ENSMUST00000227737.1,ENSMUST00000227723.1,ENSMUST00000226232.1,ENSMUST00000226801.1,ENSMUST00000227021.1	App,App,App,App,App
chr16:85079944-85079957	136	524.189	59	572.998	50	611.38	69	510.095	66	511.828	66	405.926	ENSMUST00000227737.1,ENSMUST00000005406.11,ENSMUST00000227723.1,ENSMUST00000226232.1,ENSMUST00000226801.1,ENSMUST00000227021.1	App,App,App,App,App,App
chr16:85795392-85795479	103	59.3213	60	87.0716	48	87.7014	42	46.3955	41	47.5104	66	60.6556	ENSMUST00000023610.14	Adamts1,Adamts1
chr16:85795716-85795754	37	48.7877	17	56.482	15	62.7469	19	48.0525	24	63.6724	29	61.0184	ENSMUST00000023610.14	Adamts1
chr16:85798165-85798211	14	15.2498	12	32.9358	14	48.3787	13	27.1601	11	24.1079	18	31.2868	ENSMUST00000023610.14	Adamts1
chr16:85866772-85866797	16	32.068	6	30.3009	1	6.35835	6	23.0652	4	16.1303	6	19.1892	ENSMUST00000023611.6	Adamts5
chr16:85870061-85870080	7	18.4602	3	19.9348	9	75.2962	3	15.1745	10	53.0603	12	50.4979	ENSMUST00000023611.6	Adamts5
chr16:87484038-87484070	33	51.6721	12	47.3452	7	34.7722	18	54.059	17	53.5578	30	74.9579	ENSMUST00000026704.13,ENSMUST00000175977.7	Cct8,Cct8,Cct8
chr16:87485732-87485753	4	9.54406	5	30.0604	6	45.4168	5	22.8821	9	43.2063	23	87.5699	ENSMUST00000026704.13,ENSMUST00000175977.7	Cct8,Cct8,Cct8
chr16:87486502-87486548	23	25.0532	12	32.9358	14	48.3787	19	39.6955	16	35.066	32	55.6209	ENSMUST00000026704.13,ENSMUST00000175977.7	Cct8,Cct8,Cct8
chr16:87488933-87488952	9	23.7346	6	39.8696	5	41.8312	9	45.5234	14	74.2845	18	75.7469	ENSMUST00000026704.13,ENSMUST00000175977.7	Cct8,Cct8,Cct8
chr16:90229662-90229709	210	223.879	33	88.6463	19	64.2599	43	87.9258	43	92.2347	31	52.7363	ENSMUST00000163419.8,ENSMUST00000039280.8,ENSMUST00000232371.1	Scaf4,Scaf4,Scaf4
chr16:91617047-91617069	70	159.429	16	91.821	11	79.4794	12	52.4209	21	96.2322	20	72.6864	ENSMUST00000169982.1,ENSMUST00000049244.9	Dnajc28,Dnajc28
chr16:91654624-91654653	121	209.064	10	43.5358	15	82.22	19	62.9653	11	38.24	17	46.8702	ENSMUST00000114036.8,ENSMUST00000119368.7,ENSMUST00000117633.7,ENSMUST00000114037.8,ENSMUST00000140312.7	Son,Son,Son,Son,Son
chr16:91656018-91656052	3	4.42115	3	11.14	5	23.3763	3	8.47985	2	5.93027	8	18.813	ENSMUST00000114036.8,ENSMUST00000119368.7,ENSMUST00000117633.7,ENSMUST00000114037.8,ENSMUST00000140312.7	Son,Son,Son,Son,Son
chr16:91658213-91658226	2	7.70867	0	0	1	12.2276	1	7.39269	0	0	3	18.4512	ENSMUST00000114036.8,ENSMUST00000119368.7,ENSMUST00000117633.7,ENSMUST00000114037.8,ENSMUST00000140312.7	Son,Son,Son,Son,Son
chr16:91658916-91658954	27	35.6019	6	19.9348	11	46.0144	22	55.6397	12	31.8362	23	48.3939	ENSMUST00000114036.8,ENSMUST00000119368.7,ENSMUST00000117633.7,ENSMUST00000114037.8,ENSMUST00000140312.7	Son,Son,Son,Son,Son
chr16:92393606-92393642	248	345.177	139	487.48	96	423.89	136	363.063	172	481.67	147	326.483	ENSMUST00000060005.14,ENSMUST00000231410.1,ENSMUST00000023672.9,ENSMUST00000232197.1,ENSMUST00000232239.1	Rcan1,Rcan1,Rcan1,Rcan1,Rcan1
chr16:93874809-93874836	71	131.761	22	102.874	6	35.3242	16	56.9511	23	85.8792	33	97.7229	ENSMUST00000202261.4,ENSMUST00000044068.9	Morc3,Morc3
chr16:94442471-94442490	26	68.5665	3	19.9348	4	33.465	6	30.3489	7	37.1422	17	71.5388	ENSMUST00000232660.1,ENSMUST00000117648.8,ENSMUST00000232395.1,ENSMUST00000231569.1	Ttc3,Ttc3,Ttc3,Ttc3,Ttc3,Ttc3
chr16:94442511-94442526	25	83.5105	6	50.5015	8	84.778	11	70.4769	10	67.2098	18	95.9461	ENSMUST00000232660.1,ENSMUST00000117648.8,ENSMUST00000232395.1,ENSMUST00000231569.1	Ttc3,Ttc3,Ttc3,Ttc3,Ttc3,Ttc3
chr16:94691938-94691955	0	0	0	0	0	0	4	22.6129	2	11.8605	1	4.70324	ENSMUST00000122284.8,ENSMUST00000119878.7,ENSMUST00000023614.4	Dyrk1a,Dyrk1a,Dyrk1a
chr16:96002462-96002511	132	134.98	50	128.83	43	139.494	59	115.718	45	92.5849	72	117.485	ENSMUST00000099502.8,ENSMUST00000023631.16,ENSMUST00000232755.1	Brwd1,Brwd1,Brwd1
chr17:3187592-3187612	15	37.5797	3	18.9381	2	15.8959	4	19.221	6	30.2444	6	23.9865	ENSMUST00000076734.7	Scaf8
chr17:3197223-3197250	3	5.56737	2	9.35214	5	29.4368	6	21.3566	4	14.9355	6	17.7678	ENSMUST00000076734.7	Scaf8
chr17:5341449-5341488	125	160.597	29	93.8811	14	57.0621	17	41.8919	27	69.7948	35	71.7546	ENSMUST00000232180.1,ENSMUST00000115799.1,ENSMUST00000092723.10,ENSMUST00000115797.8	Arid1b,Arid1b,Arid1b,Arid1b
chr17:5342228-5342244	13	40.7114	5	39.4543	4	39.7397	8	48.0525	19	119.717	5	24.986	ENSMUST00000232180.1,ENSMUST00000115799.1,ENSMUST00000092723.10,ENSMUST00000115797.8	Arid1b,Arid1b,Arid1b,Arid1b
chr17:6138920-6138962	72	85.8966	23	69.139	20	75.6946	46	105.258	20	48.007	30	57.1108	ENSMUST00000039655.2	Tulp4
chr17:6741553-6741595	69	82.3175	12	36.0725	6	22.7084	11	25.1703	13	31.2045	14	26.6517	ENSMUST00000064234.6	Ezr
chr17:7282724-7282769	2	2.22695	1	2.80564	0	0	1	2.13566	0	0	1	1.77678	ENSMUST00000024575.7	Rps6ka2
chr17:10216355-10216368	14	53.9607	13	126.254	18	220.097	23	170.032	15	116.325	29	178.361	ENSMUST00000042296.8,ENSMUST00000233828.1,ENSMUST00000233645.1,ENSMUST00000097414.10	Qk,Qk,Qk,Qk
chr17:12684112-12684183	173	122.09	44	78.2418	35	78.3599	66	89.337	55	78.0959	94	105.856	ENSMUST00000024599.13	Igf2r
chr17:12692092-12692121	115	198.697	34	148.022	16	87.7014	31	102.733	35	121.673	50	137.854	ENSMUST00000024599.13	Igf2r
chr17:12692757-12692790	124	188.278	41	156.861	28	134.874	44	128.14	38	116.09	60	145.373	ENSMUST00000024599.13	Igf2r
chr17:12693156-12693166	6	30.0638	1	12.6254	0	0	4	38.442	2	20.1629	5	39.9775	ENSMUST00000024599.13	Igf2r
chr17:12709573-12709595	6	13.6654	5	28.6941	6	43.3524	4	17.4736	6	27.4949	16	58.1491	ENSMUST00000024599.13	Igf2r
chr17:12725393-12725437	2	2.27756	2	5.73881	2	7.2254	4	8.73681	1	2.29124	0	0	ENSMUST00000024599.13	Igf2r
chr17:12726803-12726843	17	21.2952	11	34.7198	11	43.7137	11	26.4289	16	40.3259	33	65.9629	ENSMUST00000024599.13	Igf2r
chr17:12731496-12731520	7	14.6143	6	31.5635	8	52.9862	8	32.035	15	63.0092	12	39.9775	ENSMUST00000024599.13	Igf2r
chr17:13015004-13015045	195	238.311	130	400.317	171	662.974	227	532.093	228	560.628	320	624.04	ENSMUST00000007012.5	Sod2
chr17:13810393-13810415	2	4.55512	1	5.73881	0	0	4	17.4736	2	9.16497	0	0	ENSMUST00000139666.7,ENSMUST00000137784.7,ENSMUST00000150848.7,ENSMUST00000137708.7,ENSMUST00000170827.8	Afdn,Afdn,Afdn,Afdn,Afdn
chr17:13888792-13888827	362	518.243	94	339.082	51	231.626	97	266.348	53	152.662	89	203.314	ENSMUST00000139666.7,ENSMUST00000137784.7,ENSMUST00000150848.7,ENSMUST00000137708.7,ENSMUST00000170827.8	Afdn,Afdn,Afdn,Afdn,Afdn
chr17:14954908-14954951	41	47.7758	12	35.2336	8	29.5737	10	22.35	13	30.4788	16	29.7507	ENSMUST00000168938.2,ENSMUST00000024657.11	Phf10,Phf10
chr17:15731825-15731889	123	96.2981	12	23.6726	7	17.3861	20	30.0328	16	25.2037	12	14.9916	ENSMUST00000024627.13,ENSMUST00000173311.7	Chd1,Chd1
chr17:17574058-17574091	18	27.3307	11	42.0846	3	14.4508	11	32.035	13	39.7149	13	31.4975	ENSMUST00000041047.3	Lnpep
chr17:17579286-17579319	42	63.7717	15	57.3881	13	62.6201	24	69.8945	31	94.7047	45	109.03	ENSMUST00000041047.3	Lnpep
chr17:17579331-17579385	41	38.0437	15	35.0705	15	44.1552	18	32.035	20	37.3388	36	53.3034	ENSMUST00000041047.3	Lnpep
chr17:17837731-17837743	18	75.1595	13	136.775	6	79.4794	7	56.0612	9	75.611	14	93.2809	ENSMUST00000226899.1,ENSMUST00000172097.8	Spaca6,Spaca6
chr17:21992483-21992512	0	0	1	4.35358	2	10.9627	1	3.31396	1	3.47637	2	5.51414	ENSMUST00000055349.14	Zfp943
chr17:23810384-23810427	152	177.12	46	135.062	63	232.893	82	183.27	63	147.705	72	133.878	ENSMUST00000088621.10,ENSMUST00000190686.6	Srrm2,Srrm2
chr17:23818372-23818405	34	51.6247	5	19.1294	7	33.7185	14	40.7718	16	48.8798	11	26.6517	ENSMUST00000088621.10,ENSMUST00000190686.6	Srrm2,Srrm2
chr17:23822450-23822493	4	4.66105	3	8.80841	1	3.69671	6	13.41	5	11.7226	8	14.8754	ENSMUST00000088621.10,ENSMUST00000190686.6	Srrm2,Srrm2
chr17:24438951-24438976	8	16.034	11	55.5517	6	38.1501	6	23.0652	12	48.391	11	35.1802	ENSMUST00000234304.1,ENSMUST00000234023.1,ENSMUST00000024946.6	Eci1,Eci1,Eci1
chr17:24444040-24444081	3	3.66632	4	12.3174	2	7.75408	4	9.37609	6	14.7534	5	9.75062	ENSMUST00000056032.8	E4f1,E4f1,E4f1,E4f1
chr17:24722503-24722549	885	964.002	460	1262.54	357	1233.66	474	990.298	508	1113.34	674	1171.52	ENSMUST00000045602.8	Ndufb10
chr17:24722634-24722679	947	1054.46	531	1489.8	407	1437.69	534	1140.44	558	1250.1	757	1345.02	ENSMUST00000045602.8	Ndufb10
chr17:24849479-24849504	330	661.403	191	964.579	101	642.193	131	503.59	130	524.236	209	668.424	ENSMUST00000049642.5	Fahd1
chr17:25149033-25149082	44	44.9934	17	43.8024	17	55.149	19	37.2652	27	55.5509	51	83.2186	ENSMUST00000162862.2,ENSMUST00000160961.7,ENSMUST00000040729.8,ENSMUST00000233633.1	Clcn7,Clcn7,Clcn7,Clcn7
chr17:25829090-25829124	42	61.896	43	159.674	13	60.7783	31	87.6251	27	80.0587	43	101.12	ENSMUST00000133595.8,ENSMUST00000152434.8,ENSMUST00000026832.13	Jmjd8,Jmjd8,Jmjd8
chr17:25831523-25831569	70	76.2488	44	120.765	48	165.87	60	125.354	69	151.222	69	119.933	ENSMUST00000236361.1,ENSMUST00000044911.9,ENSMUST00000236515.1,ENSMUST00000237186.1	Jmjd8,Stub1,Stub1,Jmjd8,Stub1,Jmjd8,Stub1
chr17:25991780-25991829	50	51.1289	22	56.6854	12	38.9287	26	50.9944	22	45.2637	16	26.1078	ENSMUST00000118828.7,ENSMUST00000122103.8,ENSMUST00000148021.2,ENSMUST00000120691.8	Rab11fip3,Rab11fip3,Rab11fip3,Rab11fip3
chr17:26742943-26742957	17	60.8434	8	72.1451	8	90.8336	0	0	6	43.2063	5	28.5554	ENSMUST00000142539.7,ENSMUST00000062519.13	Crebrf,Crebrf
chr17:26757776-26757811	14	20.0425	7	25.2508	3	13.625	7	19.221	15	43.2063	10	22.8443	ENSMUST00000142539.7,ENSMUST00000062519.13	Crebrf,Crebrf
chr17:27753802-27753820	89	247.748	58	406.818	39	344.411	57	304.332	49	274.44	72	319.82	ENSMUST00000233508.1	Ilrun,Ilrun,Ilrun,Ilrun
chr17:27786243-27786277	32	47.1589	14	51.9869	19	88.8299	21	59.3589	25	74.1284	38	89.3616	ENSMUST00000075076.5,ENSMUST00000114863.9,ENSMUST00000233508.1,ENSMUST00000114859.8,ENSMUST00000233533.1	Ilrun,Ilrun,Ilrun,Ilrun,Ilrun
chr17:29000114-29000157	2	2.33053	0	0	3	11.0901	3	6.70499	4	9.37811	1	1.85942	ENSMUST00000233329.1,ENSMUST00000232836.1,ENSMUST00000232723.1,ENSMUST00000142366.2,ENSMUST00000119274.2,ENSMUST00000233510.1,ENSMUST00000009138.12,ENSMUST00000233606.1	Stk38,Stk38,Stk38,Stk38,Stk38,Stk38,Stk38,Stk38,Stk38,Stk38,Stk38,Stk38,Stk38,Stk38,Stk38,Stk38
chr17:29635838-29635855	0	0	0	0	1	9.35051	1	5.65323	2	11.8605	0	0	ENSMUST00000024817.14,ENSMUST00000130871.1	Rnf8,Rnf8,Rnf8,Gm28043
chr17:32158233-32158278	34	37.8581	22	61.7241	11	38.8566	22	46.9846	15	33.6049	48	85.2854	ENSMUST00000087723.4	Notch3
chr17:32335621-32335666	197	219.354	38	106.614	44	155.426	57	121.733	50	112.016	52	92.3925	ENSMUST00000050214.8,ENSMUST00000236503.1	Akap8l,Akap8l
chr17:32336135-32336165	33	55.117	17	71.5439	5	26.4931	18	57.6629	18	60.4888	14	37.3124	ENSMUST00000050214.8,ENSMUST00000236503.1	Akap8l,Akap8l
chr17:32336278-32336321	48	55.9326	20	58.7227	8	29.5737	24	53.64	26	60.9577	32	59.5015	ENSMUST00000050214.8,ENSMUST00000236503.1	Akap8l,Akap8l
chr17:33665642-33665691	300	306.773	40	103.064	36	116.786	67	131.409	67	137.849	56	91.3772	ENSMUST00000114385.8,ENSMUST00000139302.7,ENSMUST00000087582.12,ENSMUST00000148178.7	Hnrnpm,Hnrnpm,Hnrnpm,Hnrnpm
chr17:33669154-33669231	434	282.417	83	136.092	82	169.281	136	169.744	123	161.042	131	136.027	ENSMUST00000114385.8,ENSMUST00000139302.7,ENSMUST00000087582.12,ENSMUST00000148178.7	Hnrnpm,Hnrnpm,Hnrnpm,Hnrnpm
chr17:33677432-33677464	56	87.6861	12	47.3452	10	49.6746	9	27.0295	13	40.956	16	39.9775	ENSMUST00000114385.8,ENSMUST00000139302.7,ENSMUST00000087582.12,ENSMUST00000148178.7	Hnrnpm,Hnrnpm,Hnrnpm,Hnrnpm
chr17:33912609-33912650	132	161.318	32	98.5396	17	65.9097	28	65.6326	40	98.3558	38	74.1047	ENSMUST00000170075.8,ENSMUST00000079421.14	Daxx,Daxx
chr17:34027190-34027234	31	35.3022	6	17.2164	18	65.0286	19	41.4998	26	59.5723	30	54.5148	ENSMUST00000236627.1,ENSMUST00000045467.13,ENSMUST00000237759.1	H2-Ke6,H2-Ke6,H2-Ke6
chr17:34030126-34030149	317	690.596	97	532.462	75	518.344	125	522.309	88	385.726	132	458.873	ENSMUST00000169397.8,ENSMUST00000025186.15	Slc39a7,Slc39a7
chr17:34030214-34030241	26	48.2505	18	84.1692	12	70.6483	26	92.5455	21	78.4114	20	59.226	ENSMUST00000169397.8,ENSMUST00000025186.15	Slc39a7,Slc39a7
chr17:34113924-34113956	81	126.832	27	106.527	21	104.317	32	96.1049	32	100.815	62	154.913	ENSMUST00000114242.8,ENSMUST00000095347.12,ENSMUST00000025193.13	Brd2,Brd2,Brd2,Brd2
chr17:34646112-34646148	16	22.2695	5	17.5353	4	17.6621	7	18.6871	10	28.0041	14	31.0936	ENSMUST00000036720.8	Fkbpl
chr17:34672666-34672705	9	11.563	18	58.271	14	57.0621	16	39.4277	9	23.2649	21	43.0527	ENSMUST00000238305.1,ENSMUST00000238967.1,ENSMUST00000168533.7,ENSMUST00000087399.4	Tnxb,Tnxb,Tnxb,Tnxb
chr17:34839818-34839861	78	90.8905	28	82.2118	9	33.2704	11	24.585	31	72.6803	25	46.4855	ENSMUST00000046022.15	Skiv2l
chr17:35127875-35127915	27	33.8218	13	41.0325	3	11.9219	15	36.0393	14	35.2851	14	27.9843	ENSMUST00000061859.6	D17H6S53E
chr17:35156550-35156591	23	28.1084	13	40.0317	9	34.8934	7	16.4082	17	41.8012	17	33.1521	ENSMUST00000025253.11,ENSMUST00000174805.1	Prrc2a,Prrc2a
chr17:35159368-35159400	52	81.4228	18	71.0178	10	49.6746	12	36.0393	13	40.956	16	39.9775	ENSMUST00000025253.11,ENSMUST00000174805.1	Prrc2a,Prrc2a
chr17:35160460-35160516	109	97.5284	27	60.8724	22	62.4481	32	54.9171	25	45.0065	51	72.8162	ENSMUST00000025253.11,ENSMUST00000174805.1	Prrc2a,Prrc2a
chr17:35220352-35220392	59	73.9068	14	44.1889	13	51.6616	29	69.6761	17	42.8462	41	81.954	ENSMUST00000048994.6	Nfkbil1,Nfkbil1
chr17:35221269-35221316	9	9.59483	3	8.05876	5	16.9105	6	12.2687	5	10.725	3	5.10352	ENSMUST00000048994.6	Nfkbil1
chr17:35836038-35836066	42	75.1595	10	45.0907	7	39.7397	4	13.7293	19	68.4099	10	28.5554	ENSMUST00000001566.9	Tubb5
chr17:35895978-35896013	31	44.3799	10	36.0725	20	90.8336	22	60.4088	14	40.3259	32	73.1018	ENSMUST00000148721.7	2310061I04Rik,2310061I04Rik,2310061I04Rik
chr17:35959240-35959272	40	62.6329	23	90.745	16	79.4794	12	36.0393	22	69.3101	33	82.4537	ENSMUST00000043757.14	Abcf1
chr17:35963325-35963410	693	408.514	215	319.348	120	224.412	205	231.782	156	185.025	241	226.696	ENSMUST00000043757.14	Abcf1
chr17:35963746-35963792	264	287.567	85	233.295	63	217.704	93	194.299	79	173.138	89	154.696	ENSMUST00000043757.14	Abcf1
chr17:35988492-35988531	5	6.42389	6	19.4237	2	8.15173	5	12.3211	11	28.4349	2	4.10026	ENSMUST00000087200.3	Gnl1
chr17:36857501-36857559	339	292.863	106	230.74	82	224.735	76	125.931	90	156.437	106	146.125	ENSMUST00000130367.7,ENSMUST00000179968.7,ENSMUST00000053434.14	Trim26,Trim26,Trim26
chr17:42852502-42852517	38	126.936	6	50.5015	5	52.9862	10	64.0699	7	47.0468	1	5.33034	ENSMUST00000024709.8	Cd2ap
chr17:43430501-43430518	7	20.632	6	44.5602	4	37.4021	11	62.1855	13	77.0936	12	56.4389	ENSMUST00000226087.1,ENSMUST00000113599.1	Adgrf5,Adgrf5
chr17:43450143-43450190	1	1.06609	2	5.3725	6	20.2926	5	10.2239	9	19.3049	12	20.4141	ENSMUST00000226087.1,ENSMUST00000113599.1	Adgrf5,Adgrf5
chr17:43611893-43611932	0	0	0	0	0	0	1	2.46423	0	0	0	0	ENSMUST00000024706.11	Pla2g7
chr17:44036954-44036980	79	152.246	35	169.957	37	226.211	32	118.283	58	224.894	64	196.813	ENSMUST00000044895.12,ENSMUST00000177857.8,ENSMUST00000229744.1,ENSMUST00000044792.5	Rcan2,Rcan2,Rcan2,Rcan2,Rcan2
chr17:45410915-45410942	13	24.1253	8	37.4086	3	17.6621	5	17.7972	12	44.8065	5	14.8065	ENSMUST00000024727.9	Cdc5l
chr17:45425939-45425955	14	43.843	7	55.2361	1	9.93492	3	18.0197	13	81.9119	1	4.99719	ENSMUST00000024727.9	Cdc5l
chr17:45570510-45570551	11866	14501.5	3728	11479.9	2290	8878.43	4412	10341.8	4419	10865.9	4589	8949.12	ENSMUST00000024739.13	Hsp90ab1
chr17:45570726-45570770	2201	2506.45	1000	2869.41	493	1781.06	922	2013.83	943	2160.64	1094	1987.97	ENSMUST00000024739.13	Hsp90ab1,Hsp90ab1
chr17:46031681-46031733	112	107.921	260	631.269	204	623.607	238	439.865	275	533.154	305	468.967	ENSMUST00000071648.11,ENSMUST00000142351.8	Vegfa,Vegfa,Vegfa
chr17:46164169-46164196	5	9.27895	8	37.4086	3	17.6621	14	49.8322	8	29.871	14	41.4582	ENSMUST00000024748.13,ENSMUST00000172170.7	Gtpbp2,Gtpbp2,Gtpbp2
chr17:46412383-46412428	20	22.2695	1	2.80564	6	21.1945	5	10.6783	7	15.6823	3	5.33034	ENSMUST00000113481.8	Zfp318
chr17:46632881-46632925	53	60.3553	22	63.1269	12	43.3524	12	26.2104	25	57.2811	21	38.1604	ENSMUST00000233974.1,ENSMUST00000003642.6	Klc4,Klc4
chr17:46778508-46778543	7	10.0213	10	36.0725	4	18.1667	6	16.4751	11	31.6846	9	20.5599	ENSMUST00000233192.1,ENSMUST00000078286.5	Rpl7l1,Rpl7l1
chr17:46932537-46932582	6	6.68084	0	0	4	14.1297	6	12.814	3	6.72098	12	21.3214	ENSMUST00000113335.3,ENSMUST00000113337.9	Ubr2,Ubr2
chr17:46957286-46957339	149	140.865	45	107.197	36	107.972	53	96.1049	78	148.369	56	84.4808	ENSMUST00000113335.3,ENSMUST00000113337.9	Ubr2,Ubr2,Ubr2
chr17:46966220-46966265	16	17.8156	1	2.80564	4	14.1297	9	19.221	10	22.4033	2	3.55356	ENSMUST00000113335.3,ENSMUST00000113337.9	Ubr2,Ubr2,Ubr2
chr17:46975816-46975864	2	2.08776	2	5.26058	2	6.62328	4	8.00874	3	6.30092	0	0	ENSMUST00000113335.3,ENSMUST00000113337.9	Ubr2,Ubr2,Ubr2
chr17:49480738-49480753	23	76.8297	6	50.5015	5	52.9862	16	102.512	15	100.815	7	37.3124	ENSMUST00000057610.7,ENSMUST00000224595.1	Daam2,Daam2
chr17:49994441-49994462	36	85.8966	24	144.29	10	75.6946	10	45.7642	8	38.4056	9	34.2665	ENSMUST00000044503.13,ENSMUST00000113195.7	Rftn1,Rftn1
chr17:56093528-56093548	5	12.5266	0	0	0	0	2	9.61049	2	10.0815	0	0	ENSMUST00000002911.9,ENSMUST00000225843.1,ENSMUST00000226053.1	Hdgfl2,Hdgfl2,Hdgfl2
chr17:56566974-56567017	428	498.733	93	273.061	61	225.5	74	165.39	100	234.453	79	146.894	ENSMUST00000075510.11	Safb2,Safb2
chr17:56571381-56571424	39	45.4453	8	23.4891	9	33.2704	15	33.525	19	44.546	3	5.57826	ENSMUST00000075510.11	Safb2,Safb2,Safb2,Safb2
chr17:56584443-56584487	8	9.11024	9	25.8247	14	50.5778	11	24.0262	12	27.4949	9	16.3544	ENSMUST00000075510.11,ENSMUST00000144255.7,ENSMUST00000133604.7,ENSMUST00000155983.1	Safb2,Safb2,Safb2,Safb2,Safb2,Safb2,Safb2,Safb2
chr17:56609017-56609059	152	181.337	111	333.671	54	204.376	88	201.363	105	252.037	202	384.546	ENSMUST00000052832.5	Micos13
chr17:56615090-56615113	25	54.4634	18	98.8074	7	48.3787	19	79.391	16	70.1319	27	93.8603	ENSMUST00000047226.9	Lonp1,Lonp1
chr17:56619375-56619409	109	160.635	46	170.814	34	158.959	74	209.17	74	219.42	84	197.536	ENSMUST00000047226.9	Lonp1,Lonp1
chr17:56622132-56622154	94	214.091	45	258.247	33	238.438	32	139.789	47	215.377	51	185.35	ENSMUST00000047226.9	Lonp1,Lonp1
chr17:56721976-56721995	13	34.2833	27	179.413	36	301.185	44	222.559	38	201.629	61	256.698	ENSMUST00000002452.7	Ndufa11,Ndufa11,Ndufa11
chr17:57004818-57004845	68	126.194	15	70.141	11	64.761	11	39.1539	17	63.4759	22	65.1486	ENSMUST00000002733.6	Gtf2f1
chr17:57024964-57025014	95	95.202	15	37.8762	15	47.6876	33	63.4292	21	42.3422	25	39.9775	ENSMUST00000233480.1,ENSMUST00000007814.9	Khsrp,Khsrp
chr17:57215920-57215969	48	49.0837	35	90.1813	27	87.5895	37	72.569	38	78.1828	44	71.7964	ENSMUST00000024988.14	C3
chr17:57217250-57217297	17	18.1236	7	18.8038	11	37.2031	16	32.7166	13	27.8849	8	13.6094	ENSMUST00000024988.14	C3
chr17:57218930-57218948	8	22.2695	1	7.0141	2	17.6621	7	37.3741	8	44.8065	4	17.7678	ENSMUST00000024988.14	C3
chr17:57226323-57226370	82	87.4195	37	99.3913	18	60.8778	31	63.3883	25	53.6248	44	74.8516	ENSMUST00000024988.14	C3
chr17:57250667-57250713	47	51.1956	25	68.6162	26	89.8462	30	62.6771	38	83.2817	36	62.5735	ENSMUST00000225664.1	Trip10
chr17:57253277-57253327	86	86.1829	52	131.304	46	146.242	57	109.56	56	112.912	55	87.9506	ENSMUST00000224885.1,ENSMUST00000019631.10,ENSMUST00000224947.1,ENSMUST00000224152.1	Trip10,Trip10,Trip10,Trip10,Trip10
chr17:57262965-57263013	42	43.843	11	28.9332	15	49.6746	25	50.0546	25	52.5076	30	49.9719	ENSMUST00000224885.1,ENSMUST00000019631.10,ENSMUST00000224947.1,ENSMUST00000224152.1	Trip10,Trip10,Trip10,Trip10
chr17:64292998-64293040	87	103.792	46	138.278	17	64.3404	47	107.546	46	110.416	65	123.74	ENSMUST00000024888.14,ENSMUST00000024889.13,ENSMUST00000172733.1,ENSMUST00000172818.7	Pja2,Pja2,Pja2,Pja2
chr17:64308872-64308920	211	220.259	85	223.575	26	86.1027	87	174.19	103	216.331	98	163.242	ENSMUST00000024888.14,ENSMUST00000024889.13,ENSMUST00000172733.1,ENSMUST00000172818.7	Pja2,Pja2,Pja2,Pja2
chr17:65857792-65857835	43	50.1063	29	85.148	8	29.5737	18	40.23	16	37.5124	27	50.2044	ENSMUST00000024905.10,ENSMUST00000166543.9,ENSMUST00000233054.1	Ralbp1,Ralbp1,Ralbp1
chr17:65864598-65864643	118	131.39	17	47.6959	15	52.9862	38	81.1553	31	69.4501	29	51.5266	ENSMUST00000024905.10,ENSMUST00000166543.9,ENSMUST00000233054.1	Ralbp1,Ralbp1,Ralbp1
chr17:65986157-65986205	75	78.2911	15	39.4543	6	19.8698	22	44.0481	11	23.1034	18	29.9832	ENSMUST00000038116.12	Ankrd12
chr17:66087554-66087599	18	20.0425	6	16.8338	14	49.4538	21	44.849	18	40.3259	22	39.0892	ENSMUST00000143987.8,ENSMUST00000024909.14	Ndufv2,Ndufv2
chr17:66448425-66448462	4	5.4169	2	6.82453	2	8.59236	4	10.3897	3	8.17416	4	8.64379	ENSMUST00000097291.9,ENSMUST00000086693.11	Mtcl1,Mtcl1
chr17:66693590-66693634	39	44.4124	16	45.9105	9	32.5143	12	26.2104	9	20.6212	14	25.4403	ENSMUST00000223982.1,ENSMUST00000037974.9	Ptprm,Ptprm
chr17:66957060-66957070	7	35.0744	1	12.6254	4	63.5835	11	105.715	7	70.5703	15	119.933	ENSMUST00000224091.1,ENSMUST00000223982.1,ENSMUST00000037974.9	Ptprm,Ptprm,Ptprm
chr17:69387542-69387555	0	0	1	9.71184	0	0	1	7.39269	1	7.75497	0	0	ENSMUST00000112674.7,ENSMUST00000112676.3,ENSMUST00000062369.13	Zbtb14,Zbtb14,Zbtb14
chr17:70996876-70996904	61	109.16	82	369.743	111	630.158	123	422.175	100	360.052	235	671.052	ENSMUST00000123686.7,ENSMUST00000232766.1,ENSMUST00000148960.7,ENSMUST00000233798.1,ENSMUST00000024846.12,ENSMUST00000233089.1,ENSMUST00000233417.1	Myl12a,Myl12a,Myl12a,Myl12a,Myl12a,Myl12a,Myl12a,Myl12a,Myl12a,Myl12a,Myl12a,Myl12a,Gm49909,Gm49909
chr17:71036239-71036286	139	148.187	145	389.507	168	568.193	190	388.509	178	381.809	320	544.375	ENSMUST00000073211.12,ENSMUST00000024847.13,ENSMUST00000179759.2	Myom1,Myom1,Myom1
chr17:71045515-71045562	125	133.261	75	201.469	54	182.633	121	247.419	118	253.109	139	236.463	ENSMUST00000073211.12,ENSMUST00000024847.13,ENSMUST00000179759.2	Myom1,Myom1,Myom1
chr17:71084248-71084264	40	125.266	46	362.98	48	476.876	47	282.308	49	308.745	83	414.767	ENSMUST00000073211.12,ENSMUST00000024847.13,ENSMUST00000179759.2	Myom1,Myom1,Myom1
chr17:71117255-71117320	144	111.005	55	106.83	53	129.613	103	152.289	86	133.386	114	140.229	ENSMUST00000073211.12,ENSMUST00000024847.13,ENSMUST00000179759.2	Myom1,Myom1,Myom1
chr17:71273671-71273702	22	35.5593	12	48.8725	5	25.6385	2	6.20032	6	19.5125	6	15.4752	ENSMUST00000024849.10,ENSMUST00000232777.1,ENSMUST00000233057.1,ENSMUST00000233245.1	Emilin2,Emilin2,Emilin2,Emilin2
chr17:71274931-71274944	26	100.213	9	87.4065	8	97.8208	15	110.89	7	54.2848	31	190.662	ENSMUST00000024849.10,ENSMUST00000232777.1,ENSMUST00000233057.1,ENSMUST00000233245.1	Emilin2,Emilin2,Emilin2,Emilin2
chr17:73900563-73900574	59	268.752	24	275.463	28	404.622	40	349.472	34	311.609	47	341.626	ENSMUST00000024866.5	Xdh,Xdh
chr17:73900699-73900742	8	9.32211	17	49.9143	7	25.877	18	40.23	23	53.9241	16	29.7507	ENSMUST00000024866.5	Xdh,Xdh
chr17:73906183-73906233	46	46.0978	44	111.103	36	114.45	48	92.2607	66	133.075	60	95.9461	ENSMUST00000024866.5	Xdh,Xdh
chr17:73906239-73906279	14	17.5372	7	22.0944	11	43.7137	16	38.442	12	30.2444	13	25.9854	ENSMUST00000024866.5	Xdh,Xdh
chr17:73922508-73922534	9	17.3445	9	43.7033	2	12.2276	9	33.2671	11	42.6524	10	30.752	ENSMUST00000024866.5	Xdh,Xdh
chr17:74579978-74580025	18	19.1897	6	16.1175	13	43.9673	11	22.4926	4	8.57997	24	40.8281	ENSMUST00000180037.7,ENSMUST00000182944.7,ENSMUST00000182597.7,ENSMUST00000183224.7,ENSMUST00000182133.7	Birc6,Birc6,Birc6,Birc6,Birc6
chr17:74639965-74639995	14	23.383	10	42.0846	6	31.7917	7	22.4245	15	50.4073	10	26.6517	ENSMUST00000180037.7,ENSMUST00000182944.7,ENSMUST00000182597.7,ENSMUST00000183224.7,ENSMUST00000182133.7	Birc6,Birc6,Birc6,Birc6,Birc6
chr17:75291265-75291302	1	1.35422	1	3.41227	0	0	1	2.59743	3	8.17416	0	0	ENSMUST00000112514.1,ENSMUST00000112516.7,ENSMUST00000001927.11,ENSMUST00000234490.1	Ltbp1,Ltbp1,Ltbp1,Ltbp1
chr17:75538697-75538751	126	116.915	29	67.803	26	76.5357	55	97.8846	40	74.6775	36	53.3034	ENSMUST00000112507.3	Fam98a,Fam98a
chr17:78677375-78677415	10	12.5266	7	22.0944	5	19.8698	2	4.80525	6	15.1222	9	17.9899	ENSMUST00000145910.8,ENSMUST00000024881.13	Strn,Strn
chr17:78826381-78826404	2	4.35707	1	5.4893	0	0	2	8.35695	4	17.533	1	3.47631	ENSMUST00000097281.3	Heatr5b
chr17:78838984-78839024	81	101.465	31	97.8467	24	95.3752	42	100.91	34	85.6925	43	85.9517	ENSMUST00000170759.2	Gpatch11
chr17:78922296-78922337	36	43.9958	4	12.3174	6	23.2623	15	35.1603	27	66.3901	20	39.0025	ENSMUST00000024885.9	Cebpz,Cebpz
chr17:80275473-80275493	9	22.5478	3	18.9381	6	47.6876	6	28.8315	2	10.0815	5	19.9888	ENSMUST00000038166.8,ENSMUST00000086555.10	Dhx57,Dhx57
chr17:80455159-80455189	1	1.67021	0	0	5	26.4931	0	0	0	0	1	2.66517	ENSMUST00000068714.6	Sos1
chr17:81647950-81647968	36	100.213	63	441.889	31	273.762	32	170.853	43	240.835	93	413.101	ENSMUST00000234131.1,ENSMUST00000163123.2,ENSMUST00000086538.9,ENSMUST00000235015.1,ENSMUST00000163680.8	Slc8a1,Slc8a1,Slc8a1,Slc8a1,Slc8a1
chr17:81648803-81648850	360	383.793	213	572.172	131	443.055	214	437.584	241	516.943	447	760.424	ENSMUST00000234131.1,ENSMUST00000163123.2,ENSMUST00000086538.9,ENSMUST00000235015.1,ENSMUST00000163680.8	Slc8a1,Slc8a1,Slc8a1,Slc8a1,Slc8a1
chr17:81648914-81648961	47	50.1063	56	150.43	55	186.016	105	214.702	81	173.744	92	156.508	ENSMUST00000234131.1,ENSMUST00000163123.2,ENSMUST00000086538.9,ENSMUST00000235015.1,ENSMUST00000163680.8	Slc8a1,Slc8a1,Slc8a1,Slc8a1,Slc8a1
chr17:81649090-81649138	37	38.6236	17	44.7149	30	99.3492	44	88.0962	36	75.611	62	103.275	ENSMUST00000234131.1,ENSMUST00000163123.2,ENSMUST00000086538.9,ENSMUST00000235015.1,ENSMUST00000163680.8	Slc8a1,Slc8a1,Slc8a1,Slc8a1,Slc8a1
chr17:84705401-84705443	81	96.6336	29	87.1753	23	87.0488	46	105.258	27	64.8094	29	55.2071	ENSMUST00000112308.8	Lrpprc,Lrpprc
chr17:84751320-84751365	13	14.4752	3	8.41692	1	3.53242	6	12.814	10	22.4033	8	14.2142	ENSMUST00000112308.8	Lrpprc
chr17:84993992-84994064	24	16.7021	17	29.8099	11	24.2854	17	22.6914	27	37.8055	20	22.2097	ENSMUST00000234851.1,ENSMUST00000080217.13,ENSMUST00000112304.9,ENSMUST00000112307.3,ENSMUST00000234332.1,ENSMUST00000112305.9,ENSMUST00000234540.1	Ppm1b,Ppm1b,Ppm1b,Ppm1b,Ppm1b,Ppm1b,Ppm1b
chr17:85083313-85083325	49	204.601	16	168.338	10	132.466	41	328.358	42	352.851	48	319.82	ENSMUST00000171795.8	Prepl,Prepl
chr17:87435781-87435827	339	369.262	86	236.04	50	172.781	114	238.173	96	210.396	106	184.244	ENSMUST00000234406.1,ENSMUST00000040440.6	Calm2,Calm2,Calm2
chr17:87435913-87435927	83	297.059	8	72.1451	10	113.542	16	109.834	13	93.6136	17	97.0883	ENSMUST00000040440.6	Calm2,Calm2,Calm2
chr17:87984423-87984469	214	233.103	19	52.1483	15	51.8344	17	35.517	16	35.066	19	33.0249	ENSMUST00000005503.4	Msh6
chr17:88002908-88002935	25	46.3947	9	42.0846	6	35.3242	18	64.0699	11	41.0726	15	44.4195	ENSMUST00000130379.8,ENSMUST00000235112.1,ENSMUST00000005504.14	Fbxo11,Fbxo11,Fbxo11
chr18:3421195-3421231	6	8.35105	3	10.5212	7	30.9086	9	24.0262	6	16.8024	9	19.9888	ENSMUST00000025073.11,ENSMUST00000162301.7	Cul2,Cul2,Cul2,Cul2
chr18:4672633-4672657	42	87.6861	34	178.86	21	139.089	27	108.118	30	126.018	24	79.9551	ENSMUST00000037029.6,ENSMUST00000234153.1	Jcad,Jcad
chr18:4674254-4674302	9	9.39494	3	7.89087	7	23.1815	2	4.00437	4	8.40122	11	18.323	ENSMUST00000037029.6,ENSMUST00000234153.1	Jcad,Jcad
chr18:5704986-5705050	41	32.0994	4	7.89087	8	19.8698	16	24.0262	14	22.0532	17	21.2381	ENSMUST00000025081.12,ENSMUST00000175925.7	Zeb1,Zeb1
chr18:6213433-6213481	63	65.7646	29	76.2784	29	96.0376	30	60.0656	34	71.4104	48	79.9551	ENSMUST00000025083.13	Kif5b
chr18:6214681-6214729	35	36.5359	13	34.1938	8	26.4931	26	52.0568	13	27.304	21	34.9803	ENSMUST00000025083.13	Kif5b
chr18:6220973-6221012	52	66.8084	13	42.0846	20	81.5173	19	46.8203	16	41.3599	33	67.6543	ENSMUST00000025083.13	Kif5b
chr18:6222863-6222876	110	423.977	47	456.456	27	330.145	48	354.849	26	201.629	58	356.723	ENSMUST00000025083.13	Kif5b
chr18:10080517-10080560	51	59.4284	11	32.2975	5	18.4836	13	29.055	11	25.7898	18	33.4696	ENSMUST00000067947.6,ENSMUST00000234610.1	Rock1,Rock1
chr18:10090937-10090962	0	0	1	5.05015	3	19.075	2	7.68839	1	4.03259	1	3.1982	ENSMUST00000067947.6,ENSMUST00000234610.1	Rock1,Rock1
chr18:10097638-10097682	54	61.4941	9	25.8247	9	32.5143	19	41.4998	18	41.2424	26	47.2462	ENSMUST00000067947.6,ENSMUST00000234610.1	Rock1,Rock1
chr18:10101021-10101069	12	12.5266	11	28.9332	3	9.93492	7	14.0153	7	14.7021	7	11.6601	ENSMUST00000067947.6,ENSMUST00000234610.1	Rock1,Rock1
chr18:10104265-10104304	52	66.8084	7	22.6609	15	61.138	21	51.7488	13	33.6049	16	32.8021	ENSMUST00000067947.6,ENSMUST00000234610.1	Rock1,Rock1
chr18:10132255-10132291	17	23.6613	3	10.5212	6	26.4931	6	16.0175	11	30.8045	16	35.5356	ENSMUST00000067947.6,ENSMUST00000234610.1	Rock1,Rock1
chr18:12758838-12758881	69	80.4032	44	129.19	15	55.4507	51	113.985	37	86.7475	59	109.706	ENSMUST00000234194.1,ENSMUST00000121888.7,ENSMUST00000074352.10,ENSMUST00000121774.7,ENSMUST00000119043.7,ENSMUST00000119512.7,ENSMUST00000234871.1,ENSMUST00000118313.7,ENSMUST00000235027.1,ENSMUST00000234118.1,ENSMUST00000121808.7,ENSMUST00000117361.7	Osbpl1a,Osbpl1a,Osbpl1a,Osbpl1a,Osbpl1a,Osbpl1a,Osbpl1a,Osbpl1a,Osbpl1a,Osbpl1a,Osbpl1a,Osbpl1a,Osbpl1a
chr18:12819658-12819679	2	4.77203	7	42.0846	5	37.8473	10	45.7642	11	52.8077	22	83.7625	ENSMUST00000074352.10,ENSMUST00000119512.7,ENSMUST00000235027.1,ENSMUST00000234118.1	Osbpl1a,Osbpl1a,Osbpl1a,Osbpl1a,Osbpl1a,Osbpl1a,Osbpl1a,Osbpl1a,Osbpl1a,Osbpl1a,Osbpl1a
chr18:13844704-13844721	1	2.94743	0	0	1	9.35051	0	0	0	0	1	4.70324	ENSMUST00000025288.8,ENSMUST00000234410.1	Zfp521,Zfp521
chr18:16650486-16650513	18	33.4042	9	42.0846	6	35.3242	11	39.1539	9	33.6049	17	50.3421	ENSMUST00000025166.13,ENSMUST00000115850.1	Cdh2,Cdh2
chr18:20582861-20582905	66	75.1595	35	100.429	18	65.0286	30	65.5261	29	66.446	42	76.3208	ENSMUST00000121837.1	Dsg2,Dsg2
chr18:20833023-20833045	36	81.9922	8	45.9105	3	21.6762	9	39.3156	14	64.1548	15	54.5148	ENSMUST00000225661.2	Trappc8
chr18:23956659-23956671	9	37.5797	1	10.5212	3	39.7397	4	32.035	1	8.40122	4	26.6517	ENSMUST00000060762.5	Zfp397
chr18:24506982-24507008	5	9.63583	1	4.85592	0	0	6	22.1781	2	7.75497	5	15.376	ENSMUST00000046206.4	Rprd1a
chr18:24508228-24508259	46	74.3513	14	57.0179	6	30.7662	27	83.7043	10	32.5209	20	51.5839	ENSMUST00000046206.4	Rprd1a
chr18:25056259-25056290	147	237.601	82	333.962	58	297.407	77	238.712	119	386.998	90	232.128	ENSMUST00000234834.1,ENSMUST00000037097.8,ENSMUST00000234526.1	Fhod3,Fhod3,Fhod3
chr18:25085335-25085385	58	58.1233	24	60.6019	19	60.4043	32	61.5071	41	82.668	36	57.5677	ENSMUST00000234834.1,ENSMUST00000037097.8,ENSMUST00000234526.1	Fhod3,Fhod3,Fhod3
chr18:25115654-25115703	16	16.3612	8	20.6129	9	29.1965	8	15.6906	15	30.8616	17	27.7395	ENSMUST00000234834.1,ENSMUST00000037097.8,ENSMUST00000234526.1	Fhod3,Fhod3,Fhod3
chr18:31722232-31722245	42	161.882	16	155.389	9	110.048	9	66.5342	9	69.7948	14	86.1055	ENSMUST00000235017.1,ENSMUST00000025109.7,ENSMUST00000178164.7	Sap130,Sap130,Sap130
chr18:32080281-32080334	96	90.7586	16	38.1144	10	29.9922	14	25.3862	7	13.3151	21	31.6803	ENSMUST00000212675.1,ENSMUST00000025243.4	Iws1,Iws1
chr18:32245728-32245757	6	10.3668	3	13.0607	1	5.48134	0	0	1	3.47637	0	0	ENSMUST00000025241.6	Ercc3
chr18:34269040-34269059	1	2.63717	1	6.64494	1	8.36625	1	5.05815	3	15.9181	1	4.20816	ENSMUST00000079362.12,ENSMUST00000066133.6,ENSMUST00000115781.9	Apc,Apc,Apc
chr18:34313423-34313443	45	112.739	27	170.443	19	151.011	30	144.157	19	95.7739	34	135.924	ENSMUST00000079362.12,ENSMUST00000115781.9	Apc,Apc
chr18:34318263-34318284	1	2.38602	2	12.0242	1	7.56946	6	27.4585	3	14.4021	4	15.2295	ENSMUST00000079362.12,ENSMUST00000115781.9	Apc,Apc
chr18:34336105-34336129	40	83.5105	12	63.1269	3	19.8698	15	60.0656	14	58.8085	29	96.6124	ENSMUST00000119329.7,ENSMUST00000072576.9	Srp19,Srp19,Srp19
chr18:34803434-34803487	35	33.0891	13	30.9679	10	29.9922	7	12.6931	5	9.51082	8	12.0687	ENSMUST00000224715.1,ENSMUST00000043775.8	Kdm3b,Kdm3b
chr18:34946648-34946698	35	35.0744	16	40.4012	10	31.7917	26	49.9746	44	88.7169	54	86.3515	ENSMUST00000025217.10	Hspa9
chr18:34949118-34949154	10	13.9184	3	10.5212	2	8.83104	6	16.0175	8	22.4033	4	8.8839	ENSMUST00000025217.10	Hspa9
chr18:35154335-35154353	1	2.78368	5	35.0705	2	17.6621	6	32.035	4	22.4033	4	17.7678	ENSMUST00000042345.7	Ctnna1
chr18:35243919-35243981	16	12.9307	15	30.5453	13	33.3301	26	40.3021	26	42.2771	25	32.24	ENSMUST00000042345.7	Ctnna1,Ctnna1
chr18:35253591-35253622	27	43.641	23	93.6722	24	123.065	17	52.7027	45	146.344	32	82.5343	ENSMUST00000042345.7	Ctnna1,Ctnna1
chr18:35572508-35572524	22	68.8962	8	63.1269	5	49.6746	13	78.0852	14	88.2128	17	84.9523	ENSMUST00000166793.9,ENSMUST00000237744.1,ENSMUST00000235199.1	Matr3,Matr3,Matr3
chr18:35616176-35616225	20	20.4516	12	30.9193	16	51.9049	28	54.9171	19	39.0914	42	68.5329	ENSMUST00000041314.16,ENSMUST00000235476.1,ENSMUST00000236666.1,ENSMUST00000236020.1,ENSMUST00000236868.1,ENSMUST00000235400.1,ENSMUST00000236414.1,ENSMUST00000235210.1	Paip2,Paip2,Paip2,Paip2,Paip2,Paip2,Paip2,Paip2
chr18:36451225-36451256	47	75.9677	6	24.4362	8	41.0216	18	55.8029	16	52.0334	14	36.1087	ENSMUST00000025204.6,ENSMUST00000237792.1	Pfdn1,Pfdn1
chr18:36624628-36624671	74	86.2295	15	44.042	14	51.754	28	62.5799	20	46.8905	21	39.0478	ENSMUST00000006205.13,ENSMUST00000155329.8	Ankhd1,Ankhd1
chr18:36634200-36634243	17	19.8095	4	11.7445	5	18.4836	3	6.70499	7	16.4117	5	9.2971	ENSMUST00000006205.13,ENSMUST00000155329.8	Ankhd1,Ankhd1
chr18:36644339-36644382	26	30.2968	5	14.6807	2	7.39343	8	17.88	8	18.7562	17	31.6101	ENSMUST00000006205.13,ENSMUST00000155329.8	Ankhd1,Ankhd1
chr18:36742652-36742706	37	34.3321	24	56.1128	68	200.17	62	110.343	48	89.613	57	84.397	ENSMUST00000014438.4	Ndufa2
chr18:36744439-36744484	56	62.3545	29	81.3636	42	148.361	62	132.411	52	116.497	79	140.366	ENSMUST00000014438.4	Ndufa2
chr18:36753394-36753442	200	208.776	41	107.842	36	119.219	65	130.142	48	100.815	53	88.2837	ENSMUST00000007042.5	Ik
chr18:36797836-36797886	311	311.661	50	126.254	43	136.705	92	176.833	77	155.255	43	68.7614	ENSMUST00000001419.9	Zmat2
chr18:36797917-36797963	226	246.175	34	93.3181	40	138.225	66	137.89	59	129.306	46	79.9551	ENSMUST00000001419.9	Zmat2
chr18:37680538-37680579	8	9.77684	3	9.23809	2	7.75408	8	18.7522	4	9.83558	6	11.7007	ENSMUST00000192931.1	Pcdhgb1
chr18:37680609-37680643	31	45.6852	12	44.5602	12	56.1031	17	48.0525	14	41.5119	15	35.2743	ENSMUST00000192931.1	Pcdhgb1
chr18:37737998-37738026	8	14.3161	4	18.0363	3	17.0313	6	20.5939	5	18.0026	14	39.9775	ENSMUST00000091935.6	Pcdhga9
chr18:37973288-37973312	2	4.17553	2	10.5212	1	6.62328	1	4.00437	2	8.40122	5	16.6573	ENSMUST00000237272.1,ENSMUST00000042944.8	Arap3,Arap3
chr18:38199238-38199311	38	26.0827	38	65.7212	42	91.4557	30	39.4952	36	49.7168	59	64.6212	ENSMUST00000057185.12,ENSMUST00000159405.2	Pcdh1,Pcdh1
chr18:38316514-38316552	15	19.7788	15	49.837	7	29.2819	16	40.4652	7	18.5711	23	48.3939	ENSMUST00000171461.2,ENSMUST00000236116.1,ENSMUST00000170811.7,ENSMUST00000072376.12,ENSMUST00000237416.1	Rnf14,Rnf14,Rnf14,Rnf14,Rnf14,Rnf14,Rnf14
chr18:42229844-42229872	118	211.162	58	261.526	38	215.73	47	161.319	43	154.823	73	208.454	ENSMUST00000097590.4	Lars
chr18:44341289-44341308	5	13.1859	12	79.7393	6	50.1975	9	45.5234	13	68.9784	9	37.8735	ENSMUST00000025349.11,ENSMUST00000115498.1	Myot,Myot
chr18:46607709-46607747	78	102.85	12	39.8696	11	46.0144	27	68.2851	23	61.0194	11	23.1449	ENSMUST00000235849.1,ENSMUST00000238168.1,ENSMUST00000078079.10,ENSMUST00000237478.1,ENSMUST00000235455.1,ENSMUST00000168382.1,ENSMUST00000235973.1,ENSMUST00000236497.1	Eif1a,Eif1a,Eif1a,Eif1a,Eif1a,Eif1a,Eif1a,Eif1a
chr18:47112248-47112283	542	775.932	253	912.635	174	790.252	270	741.381	282	812.278	347	792.698	ENSMUST00000234633.1	Hspe1-rs1
chr18:49859122-49859146	0	0	0	0	3	19.8698	0	0	2	8.40122	1	3.33146	ENSMUST00000041772.5,ENSMUST00000180611.7	Dmxl1,Dmxl1
chr18:54895567-54895600	45	68.3268	10	38.2587	18	86.7048	39	113.579	27	82.4847	24	58.1491	ENSMUST00000064763.6	Zfp608,Zfp608
chr18:54946728-54946753	35	70.1489	5	25.2508	7	44.5084	30	115.326	19	76.6191	16	51.1713	ENSMUST00000064763.6	Zfp608
chr18:60389950-60390008	72	62.201	46	100.132	40	109.627	27	44.7385	23	39.9782	23	31.7063	ENSMUST00000066912.12,ENSMUST00000237185.1,ENSMUST00000032473.6	Iigp1,Iigp1,Iigp1
chr18:61736911-61736951	31	38.8324	34	107.316	12	47.6876	28	67.2734	24	60.4888	20	39.9775	ENSMUST00000120472.1	Afap1l1,Afap1l1
chr18:63739163-63739187	3	6.26329	8	42.0846	8	52.9862	7	28.0306	6	25.2037	10	33.3146	ENSMUST00000235648.1,ENSMUST00000072726.6,ENSMUST00000236956.1,ENSMUST00000236879.1	Wdr7,Wdr7,Wdr7,Wdr7
chr18:63777709-63777740	7	11.3143	8	32.5816	3	15.3831	1	3.10016	2	6.50417	6	15.4752	ENSMUST00000072726.6,ENSMUST00000236879.1	Wdr7,Wdr7,Wdr7
chr18:64475226-64475237	9	40.9961	12	137.731	9	130.057	14	122.315	16	146.64	23	167.179	ENSMUST00000237680.1	Fech,Fech
chr18:64511802-64511814	7	29.2287	4	42.0846	4	52.9862	4	32.035	3	25.2037	8	53.3034	ENSMUST00000236873.1,ENSMUST00000237400.1,ENSMUST00000236186.1,ENSMUST00000236392.1,ENSMUST00000025483.10	Nars,Nars,Nars,Nars,Nars,Nars,Nars,Nars,Nars
chr18:65304670-65304706	19	26.445	13	45.5917	21	92.7259	34	90.7658	19	53.2077	29	64.4083	ENSMUST00000035548.15	Alpk2
chr18:65305420-65305438	39	108.564	32	224.451	31	273.762	35	186.871	36	201.629	40	177.678	ENSMUST00000035548.15	Alpk2
chr18:65349909-65349955	263	286.477	186	510.505	157	542.533	216	451.275	239	523.798	233	404.99	ENSMUST00000035548.15	Alpk2
chr18:65349981-65350023	94	112.143	59	177.357	44	166.528	73	167.039	78	187.227	81	154.199	ENSMUST00000035548.15	Alpk2
chr18:65991663-65991723	140	116.915	61	128.358	31	82.1287	72	115.326	88	147.861	87	115.935	ENSMUST00000120461.8,ENSMUST00000236866.1,ENSMUST00000048260.14	Lman1,Lman1,Lman1
chr18:67205725-67205741	42	131.529	11	86.7995	6	59.6095	13	78.0852	11	69.3101	8	39.9775	ENSMUST00000210564.2	Chmp1b
chr18:67440324-67440357	18	27.3307	11	42.0846	12	57.8032	18	52.4209	27	82.4847	33	79.9551	ENSMUST00000025408.9	Afg3l2
chr18:67440491-67440538	9	9.59483	6	16.1175	3	10.1463	12	24.5374	5	10.725	9	15.3105	ENSMUST00000025408.9	Afg3l2
chr18:73573271-73573316	0	0	0	0	0	0	0	0	1	2.24033	0	0	ENSMUST00000091852.4	Mex3c
chr18:76262471-76262522	58	56.9837	28	69.3158	16	49.8694	23	43.3414	23	45.4654	29	45.4647	ENSMUST00000025453.14,ENSMUST00000168423.8,ENSMUST00000113930.2,ENSMUST00000091831.12	Smad2,Smad2,Smad2,Smad2,Smad2,Smad2,Smad2
chr18:76940506-76940537	3	4.849	2	8.14541	2	10.2554	2	6.20032	2	6.50417	5	12.896	ENSMUST00000026487.5	Ier3ip1,Ier3ip1
chr18:77777499-77777524	559	1120.38	275	1388.79	155	985.544	317	1218.61	291	1173.48	358	1144.96	ENSMUST00000135678.1,ENSMUST00000026495.14	Atp5a1,Atp5a1,Atp5a1
chr18:78856657-78856672	87	290.617	57	479.765	27	286.126	47	301.129	35	235.234	54	287.838	ENSMUST00000025430.10	Setbp1
chr18:84948021-84948067	71	77.338	32	87.8288	30	103.669	37	77.3018	27	59.1738	44	76.4788	ENSMUST00000025547.3	Timm21
chr18:88870649-88870660	79	359.855	22	252.508	25	361.27	25	218.42	37	339.104	46	334.358	ENSMUST00000070116.11,ENSMUST00000123826.1,ENSMUST00000125362.7	Socs6,Socs6,Socs6
chr18:88870668-88870693	68	136.289	17	85.8526	22	139.884	27	103.793	27	108.88	38	121.532	ENSMUST00000070116.11,ENSMUST00000123826.1,ENSMUST00000125362.7	Socs6,Socs6,Socs6
chr18:90540002-90540044	43	51.2993	8	24.0484	12	45.4168	11	25.1703	12	28.8042	14	26.6517	ENSMUST00000025515.6	Tmx3
chr19:3370679-3370719	19	23.8005	6	18.9381	7	27.8178	1	2.40262	7	17.6426	2	3.99775	ENSMUST00000025835.5	Cpt1a
chr19:3512036-3512074	2	2.63717	1	3.32247	2	8.36625	4	10.1163	3	7.95905	20	42.0816	ENSMUST00000172362.2,ENSMUST00000113997.8,ENSMUST00000025846.15	Ppp6r3,Ppp6r3,Ppp6r3
chr19:3586458-3586506	0	0	0	0	0	0	0	0	0	0	0	0	ENSMUST00000025856.16	Lrp5,Lrp5
chr19:3615829-3615852	3	6.53561	4	21.9572	8	55.29	7	29.2493	6	26.2995	9	31.2868	ENSMUST00000025856.16	Lrp5,Lrp5
chr19:3814232-3814254	41	93.38	14	80.3434	21	151.733	12	52.4209	15	68.7373	16	58.1491	ENSMUST00000113973.7,ENSMUST00000176262.7,ENSMUST00000113972.8,ENSMUST00000113974.10,ENSMUST00000113977.8	Kmt5b,Kmt5b,Kmt5b,Kmt5b,Kmt5b
chr19:4010007-4010056	76	77.7159	47	121.101	37	120.03	92	180.442	79	162.538	67	109.326	ENSMUST00000129706.1,ENSMUST00000042497.13,ENSMUST00000134479.7,ENSMUST00000237862.1,ENSMUST00000237129.1,ENSMUST00000128787.7	Ndufv1,Ndufv1,Ndufv1,Ndufv1,Ndufv1,Ndufv1
chr19:4011404-4011451	23	24.5201	30	80.5876	29	98.0809	68	139.045	47	100.815	56	95.2656	ENSMUST00000129706.1,ENSMUST00000042497.13,ENSMUST00000128787.7	Ndufv1,Ndufv1,Ndufv1,Ndufv1,Ndufv1
chr19:4356916-4356931	119	397.51	19	159.922	17	180.153	26	166.582	25	168.024	39	207.883	ENSMUST00000116571.8,ENSMUST00000047898.13,ENSMUST00000075856.10	Kdm2a,Kdm2a,Kdm2a
chr19:4963347-4963388	21	25.6642	22	67.746	9	34.8934	12	28.1283	17	41.8012	13	25.3516	ENSMUST00000025836.5,ENSMUST00000236917.1	Mrpl11,Mrpl11
chr19:5068760-5068791	15	24.245	25	101.818	4	20.5108	13	40.3021	9	29.2688	17	43.8463	ENSMUST00000070630.7	Cd248
chr19:5284718-5284753	55	78.7385	17	61.3233	11	49.9585	22	60.4088	15	43.2063	24	54.8263	ENSMUST00000025774.10	Sf3b2
chr19:5384141-5384189	233	243.224	58	152.557	40	132.466	81	162.177	77	161.724	93	154.913	ENSMUST00000044207.4	Sart1
chr19:5384207-5384249	148	176.565	29	87.1753	33	124.896	39	89.2403	48	115.217	56	106.607	ENSMUST00000044207.4	Sart1
chr19:5423775-5423819	178	202.703	113	324.243	94	339.594	113	246.815	147	336.813	120	218.059	ENSMUST00000113674.7,ENSMUST00000136579.2,ENSMUST00000113673.8,ENSMUST00000148219.8,ENSMUST00000025853.15	Drap1,Drap1,Drap1,Drap1,Drap1
chr19:5492570-5492602	85	133.095	14	55.2361	11	54.6421	15	45.0492	16	50.4073	23	57.4677	ENSMUST00000237122.1,ENSMUST00000209469.1,ENSMUST00000116560.2	Cfl1,Cfl1,Cfl1
chr19:5602181-5602227	35	38.1244	11	30.1911	13	44.9231	8	16.7139	12	26.2995	15	26.0723	ENSMUST00000025864.10	Rnaseh2c
chr19:5708825-5708848	14	30.4995	5	27.4465	9	62.2012	17	71.0341	27	118.348	10	34.7631	ENSMUST00000235730.1,ENSMUST00000236215.1,ENSMUST00000075606.5,ENSMUST00000049295.14	Ehbp1l1,Ehbp1l1,Ehbp1l1,Ehbp1l1
chr19:5710775-5710825	75	75.1595	35	88.3777	28	89.0169	47	90.3386	44	88.7169	51	81.5542	ENSMUST00000235730.1,ENSMUST00000236215.1,ENSMUST00000075606.5,ENSMUST00000049295.14	Ehbp1l1,Ehbp1l1,Ehbp1l1,Ehbp1l1
chr19:5719100-5719136	298	414.769	127	445.396	96	423.89	143	381.75	154	431.263	136	302.053	ENSMUST00000049295.14	Ehbp1l1
chr19:5719191-5719232	181	221.201	64	197.079	56	217.114	60	140.641	82	201.629	72	140.409	ENSMUST00000049295.14	Ehbp1l1
chr19:5719236-5719284	231	241.137	68	178.86	58	192.075	94	188.205	86	180.626	68	113.27	ENSMUST00000049295.14	Ehbp1l1
chr19:5719295-5719326	171	276.393	61	248.435	34	174.342	95	294.515	58	188.621	43	110.905	ENSMUST00000049295.14	Ehbp1l1
chr19:5719633-5719677	136	154.874	101	289.81	73	263.727	107	233.71	91	208.503	136	247.134	ENSMUST00000049295.14	Ehbp1l1
chr19:6255787-6255810	21	45.7493	2	10.9786	0	0	5	20.8924	5	21.9162	11	38.2394	ENSMUST00000045351.12	Atg2a
chr19:6371984-6372026	76	90.6686	22	66.133	16	60.5557	28	64.0699	25	60.0087	33	62.8218	ENSMUST00000113488.7,ENSMUST00000113489.7,ENSMUST00000131252.7,ENSMUST00000113487.7	Sf1,Sf1,Sf1,Sf1,Sf1,Sf1
chr19:6907668-6907712	49	55.8002	48	137.731	38	137.283	57	124.5	54	123.727	79	143.556	ENSMUST00000149261.7,ENSMUST00000025904.11	Prdx5,Prdx5
chr19:6908122-6908170	694	724.454	420	1104.72	301	996.804	414	828.905	402	844.323	498	829.534	ENSMUST00000149261.7	Prdx5
chr19:6979540-6979570	36	60.1276	17	71.5439	8	42.389	10	32.035	14	47.0468	15	39.9775	ENSMUST00000237119.1,ENSMUST00000238181.1	Fkbp2,Fkbp2
chr19:7032611-7032657	12	13.0712	16	43.9144	17	58.7456	19	39.6955	17	37.2576	31	53.8828	ENSMUST00000025918.8	Stip1
chr19:7284714-7284725	31	141.209	9	103.299	14	202.311	9	78.6313	14	128.31	22	159.91	ENSMUST00000165965.7,ENSMUST00000025921.14,ENSMUST00000164205.7,ENSMUST00000051711.15,ENSMUST00000032557.14,ENSMUST00000165286.7,ENSMUST00000168872.7	Mark2,Mark2,Mark2,Mark2,Mark2,Mark2,Mark2
chr19:8824826-8824861	8	11.4529	4	14.429	0	0	9	24.7127	8	23.0434	4	9.13772	ENSMUST00000096753.4	Hnrnpul2
chr19:8826627-8826659	529	828.32	111	437.943	51	253.34	125	375.41	97	305.594	120	299.832	ENSMUST00000096753.4	Hnrnpul2
chr19:8873478-8873519	411	502.285	69	212.476	35	135.696	98	229.714	73	179.499	88	171.611	ENSMUST00000166407.8,ENSMUST00000238036.1,ENSMUST00000096255.6	Ubxn1,Ubxn1,Ubxn1
chr19:8972882-8972921	107	137.471	40	129.491	17	69.2897	50	123.211	42	108.57	64	131.208	ENSMUST00000052248.7	Eef1g
chr19:9006156-9006204	33	34.4481	19	49.9755	30	99.3492	47	94.1027	38	79.8116	41	68.295	ENSMUST00000092956.3	Ahnak
chr19:9006660-9006697	68	92.0873	55	187.675	61	262.067	59	153.248	72	196.18	93	200.968	ENSMUST00000092956.3	Ahnak
chr19:9007677-9007719	182	217.127	119	357.719	87	329.272	148	338.655	113	271.239	154	293.169	ENSMUST00000092956.3	Ahnak
chr19:9010323-9010341	57	158.67	67	469.945	79	697.652	79	421.794	100	560.081	159	706.27	ENSMUST00000092956.3	Ahnak
chr19:9016903-9016935	98	153.451	65	256.453	49	243.406	45	135.148	63	198.479	94	234.868	ENSMUST00000092956.3	Ahnak
chr19:9017330-9017363	141	214.091	94	359.632	134	645.469	244	710.594	133	406.314	127	307.706	ENSMUST00000092956.3	Ahnak
chr19:9017987-9018024	51	69.0655	28	95.5435	16	68.7389	22	57.1435	30	81.7416	32	69.1503	ENSMUST00000092956.3	Ahnak
chr19:11920131-11920181	47	47.0999	24	60.6019	12	38.1501	16	30.7536	34	68.554	26	41.5766	ENSMUST00000238190.1,ENSMUST00000061618.8	Patl1,Patl1
chr19:11990566-11990612	26	28.321	18	49.4037	14	48.3787	22	45.9632	15	32.8743	34	59.0972	ENSMUST00000025590.10	Osbp
chr19:12770182-12770237	134	122.077	93	213.484	45	130.057	89	155.515	82	150.305	108	157.003	ENSMUST00000038627.8,ENSMUST00000142247.7	Zfp91,Zfp91
chr19:17003610-17003641	4	6.46533	3	12.2181	3	15.3831	9	27.9014	9	29.2688	17	43.8463	ENSMUST00000087689.4	Prune2
chr19:17120193-17120206	10	38.5433	33	320.491	13	158.959	15	110.89	21	162.854	26	159.91	ENSMUST00000087689.4	Prune2
chr19:17120474-17120500	16	30.8347	24	116.542	6	36.6828	11	40.6598	5	19.3874	10	30.752	ENSMUST00000087689.4	Prune2
chr19:17120976-17120996	16	40.0851	8	50.5015	10	79.4794	11	52.8577	7	35.2851	15	59.9663	ENSMUST00000087689.4	Prune2
chr19:17122372-17122422	63	63.134	47	118.679	27	85.8377	46	88.4165	31	62.5051	56	89.5497	ENSMUST00000087689.4	Prune2
chr19:17193253-17193284	19	30.7103	26	105.89	15	76.9155	13	40.3021	30	97.5626	28	72.2175	ENSMUST00000223920.1,ENSMUST00000225351.1,ENSMUST00000087689.4	Prune2,Prune2,Prune2
chr19:21798046-21798080	10	14.7372	8	29.7068	3	14.0258	5	14.1331	1	2.96514	8	18.813	ENSMUST00000025663.7,ENSMUST00000096194.8	Cemip2,Cemip2
chr19:23257626-23257662	85	118.307	22	77.1551	15	66.2328	32	85.4266	16	44.8065	24	53.3034	ENSMUST00000226111.1,ENSMUST00000087556.6,ENSMUST00000223934.1	Smc5,Smc5,Smc5
chr19:23259717-23259729	12	50.1063	3	31.5635	1	13.2466	7	56.0612	3	25.2037	5	33.3146	ENSMUST00000226111.1,ENSMUST00000087556.6,ENSMUST00000223934.1	Smc5,Smc5,Smc5
chr19:23259757-23259801	6	6.83268	2	5.73881	0	0	4	8.73681	2	4.58248	2	3.63432	ENSMUST00000226111.1,ENSMUST00000087556.6,ENSMUST00000223934.1	Smc5,Smc5,Smc5
chr19:24921118-24921165	22	23.454	6	16.1175	8	27.0568	8	16.3583	11	23.5949	16	27.2188	ENSMUST00000025815.9	Cbwd1
chr19:25411291-25411332	23	28.1084	4	12.3174	10	38.7704	14	32.8163	13	31.9656	17	33.1521	ENSMUST00000049400.14	Kank1
chr19:27239619-27239631	9	37.5797	6	63.1269	15	198.698	24	192.21	19	159.623	14	93.2809	ENSMUST00000172302.7,ENSMUST00000025866.13,ENSMUST00000167487.7,ENSMUST00000047645.12	Vldlr,Vldlr,Vldlr,Vldlr
chr19:29016052-29016077	20	40.0851	22	111.103	14	89.0169	24	92.2607	27	108.88	26	83.1533	ENSMUST00000050148.4	Cdc37l1
chr19:31084249-31084298	104	106.348	20	51.5322	26	84.3455	29	56.8784	40	82.2977	39	63.6377	ENSMUST00000066039.7	Cstf2t
chr19:32799871-32799913	3	3.57902	5	15.0302	2	7.56946	4	9.15285	4	9.6014	4	7.61477	ENSMUST00000013807.7	Pten
chr19:34246205-34246225	1	2.50532	1	6.31269	7	55.6356	9	43.2472	13	65.5295	14	55.9686	ENSMUST00000039631.9	Acta2
chr19:34821854-34821882	15	26.8427	7	31.5635	10	56.771	12	41.1878	12	43.2063	18	51.3997	ENSMUST00000112460.2,ENSMUST00000238065.1,ENSMUST00000036584.12	Pank1,Pank1,Pank1
chr19:34841095-34841140	43	47.8794	14	39.279	14	49.4538	19	40.5776	21	47.0468	19	33.7588	ENSMUST00000112460.2,ENSMUST00000036584.12	Pank1,Pank1
chr19:36117940-36117959	33	87.0268	23	152.834	23	192.424	31	156.803	22	116.733	52	218.824	ENSMUST00000025718.9,ENSMUST00000237338.1,ENSMUST00000237142.1,ENSMUST00000235941.1,ENSMUST00000236579.1	Ankrd1,Ankrd1,Ankrd1,Ankrd1,Ankrd1
chr19:36119380-36119435	1802	1641.67	625	1434.7	414	1196.53	779	1361.2	485	889.002	770	1119.37	ENSMUST00000025718.9,ENSMUST00000237338.1,ENSMUST00000237142.1,ENSMUST00000235941.1,ENSMUST00000236579.1	Ankrd1,Ankrd1,Ankrd1,Ankrd1,Ankrd1
chr19:36119759-36119796	1311	1775.39	606	2067.83	376	1615.36	679	1763.66	420	1144.38	698	1508.34	ENSMUST00000025718.9,ENSMUST00000237338.1,ENSMUST00000237142.1,ENSMUST00000235941.1,ENSMUST00000236579.1	Ankrd1,Ankrd1,Ankrd1,Ankrd1,Ankrd1,Ankrd1,Ankrd1,Ankrd1,Ankrd1,Ankrd1
chr19:37608905-37608936	14	22.6287	10	40.7271	7	35.8939	10	31.0016	4	13.0083	11	28.3712	ENSMUST00000066439.7,ENSMUST00000238954.1,ENSMUST00000238817.1	Exoc6,Exoc6,Exoc6
chr19:38705221-38705251	1	1.67021	0	0	0	0	1	3.2035	1	3.36049	2	5.33034	ENSMUST00000182481.7,ENSMUST00000182267.1,ENSMUST00000169713.8	Plce1,Plce1,Plce1
chr19:38814799-38814815	1	3.13165	2	15.7817	1	9.93492	1	6.00656	1	6.30092	0	0	ENSMUST00000025963.7	Noc3l
chr19:40295091-40295136	120	133.617	160	448.903	185	653.497	176	375.877	273	611.609	359	637.864	ENSMUST00000225786.1,ENSMUST00000165212.7,ENSMUST00000224247.1,ENSMUST00000225153.1,ENSMUST00000226047.1,ENSMUST00000099466.9,ENSMUST00000224667.1,ENSMUST00000225148.1,ENSMUST00000099467.9,ENSMUST00000238831.1,ENSMUST00000165469.1	Sorbs1,Sorbs1,Sorbs1,Sorbs1,Sorbs1,Sorbs1,Sorbs1,Sorbs1,Sorbs1,Sorbs1,Sorbs1
chr19:40324811-40324836	25	50.1063	20	101.003	30	190.75	45	172.989	46	185.499	64	204.685	ENSMUST00000225786.1,ENSMUST00000165212.7,ENSMUST00000224247.1,ENSMUST00000225153.1,ENSMUST00000226047.1,ENSMUST00000099466.9,ENSMUST00000224667.1,ENSMUST00000225148.1,ENSMUST00000099467.9,ENSMUST00000238831.1,ENSMUST00000165469.1	Sorbs1,Sorbs1,Sorbs1,Sorbs1,Sorbs1,Sorbs1,Sorbs1,Sorbs1,Sorbs1,Sorbs1,Sorbs1
chr19:40327612-40327646	16	23.5794	28	103.974	26	121.557	21	59.3589	39	115.64	20	47.0324	ENSMUST00000225786.1,ENSMUST00000165212.7,ENSMUST00000224247.1,ENSMUST00000225153.1,ENSMUST00000226047.1,ENSMUST00000099466.9,ENSMUST00000224667.1,ENSMUST00000225148.1,ENSMUST00000099467.9,ENSMUST00000238831.1,ENSMUST00000165469.1	Sorbs1,Sorbs1,Sorbs1,Sorbs1,Sorbs1,Sorbs1,Sorbs1,Sorbs1,Sorbs1,Sorbs1,Sorbs1
chr19:40349991-40350009	10	27.8368	4	28.0564	3	26.4931	13	69.4091	20	112.016	6	26.6517	ENSMUST00000225786.1,ENSMUST00000165212.7,ENSMUST00000224247.1,ENSMUST00000225153.1,ENSMUST00000226047.1,ENSMUST00000099466.9,ENSMUST00000224667.1,ENSMUST00000225148.1,ENSMUST00000099467.9,ENSMUST00000238831.1,ENSMUST00000165469.1	Sorbs1,Sorbs1,Sorbs1,Sorbs1,Sorbs1,Sorbs1,Sorbs1,Sorbs1,Sorbs1,Sorbs1,Sorbs1
chr19:40352405-40352418	0	0	1	9.71184	0	0	1	7.39269	2	15.5099	3	18.4512	ENSMUST00000225786.1,ENSMUST00000165212.7,ENSMUST00000224247.1,ENSMUST00000225153.1,ENSMUST00000226047.1,ENSMUST00000099466.9,ENSMUST00000224667.1,ENSMUST00000225148.1,ENSMUST00000099467.9,ENSMUST00000238831.1,ENSMUST00000165469.1	Sorbs1,Sorbs1,Sorbs1,Sorbs1,Sorbs1,Sorbs1,Sorbs1,Sorbs1,Sorbs1,Sorbs1,Sorbs1
chr19:40365152-40365201	8	8.18062	17	43.8024	15	48.6608	26	50.9944	18	37.034	35	57.1108	ENSMUST00000225786.1,ENSMUST00000165212.7,ENSMUST00000224247.1,ENSMUST00000225153.1,ENSMUST00000226047.1,ENSMUST00000099466.9,ENSMUST00000224667.1,ENSMUST00000225148.1,ENSMUST00000099467.9,ENSMUST00000238831.1,ENSMUST00000165469.1	Sorbs1,Sorbs1,Sorbs1,Sorbs1,Sorbs1,Sorbs1,Sorbs1,Sorbs1,Sorbs1,Sorbs1,Sorbs1
chr19:40382507-40382551	5	5.6939	1	2.86941	2	7.2254	6	13.1052	6	13.7475	9	16.3544	ENSMUST00000225786.1,ENSMUST00000165212.7,ENSMUST00000224247.1,ENSMUST00000225153.1,ENSMUST00000226047.1,ENSMUST00000099466.9,ENSMUST00000224667.1,ENSMUST00000225148.1,ENSMUST00000099467.9,ENSMUST00000238831.1,ENSMUST00000165469.1	Sorbs1,Sorbs1,Sorbs1,Sorbs1,Sorbs1,Sorbs1,Sorbs1,Sorbs1,Sorbs1,Sorbs1,Sorbs1
chr19:40736734-40736780	0	0	0	0	1	3.45562	0	0	0	0	0	0	ENSMUST00000112231.8,ENSMUST00000134063.7	Entpd1,Entpd1,Entpd1
chr19:41238837-41238898	113	92.8199	45	93.1381	25	65.147	52	81.9255	40	66.108	57	74.7121	ENSMUST00000025989.9,ENSMUST00000237871.1	Tm9sf3,Tm9sf3
chr19:41240668-41240715	74	78.8908	39	104.764	20	67.642	47	96.1049	38	81.5097	57	96.9668	ENSMUST00000025989.9,ENSMUST00000237871.1	Tm9sf3,Tm9sf3
chr19:41558939-41558966	9	16.7021	4	18.7043	9	52.9862	7	24.9161	3	11.2016	10	29.613	ENSMUST00000163929.1,ENSMUST00000067795.12	Lcor,Lcor
chr19:41585166-41585194	5	8.94756	1	4.50907	5	28.3855	5	17.1616	3	10.8016	2	5.71108	ENSMUST00000238431.1,ENSMUST00000238398.1	Lcor,Lcor
chr19:42562644-42562689	21	23.383	4	11.2226	6	21.1945	4	8.54266	11	24.6436	6	10.6607	ENSMUST00000026188.9	R3hcc1l
chr19:42564057-42564084	38	70.52	14	65.465	15	88.3104	23	81.8671	13	48.5404	21	62.1873	ENSMUST00000026188.9	R3hcc1l
chr19:43503044-43503061	21	61.896	20	148.534	11	102.856	12	67.8388	26	154.187	20	94.0648	ENSMUST00000026196.13	Got1
chr19:43504770-43504807	70	94.7957	79	269.569	63	270.659	81	210.392	108	294.27	136	293.889	ENSMUST00000026196.13	Got1
chr19:43504832-43504873	54	65.9937	69	212.476	55	213.237	62	145.329	87	213.924	127	247.666	ENSMUST00000026196.13	Got1
chr19:44550396-44550451	47	42.8181	56	128.549	72	208.091	105	183.473	102	186.965	149	216.606	ENSMUST00000026222.10	Ndufb8,Ndufb8
chr19:44935226-44935255	164	283.36	54	235.093	32	175.403	44	145.814	41	142.531	58	159.91	ENSMUST00000236895.1,ENSMUST00000096053.4	Slf2,Slf2
chr19:45770206-45770231	160	320.68	35	176.755	21	133.525	46	176.833	30	120.978	56	179.099	ENSMUST00000026243.4	Oga
chr19:46308340-46308354	1	3.57902	1	9.01813	2	22.7084	2	13.7293	0	0	0	0	ENSMUST00000237330.1,ENSMUST00000111881.3,ENSMUST00000236591.1,ENSMUST00000237791.1,ENSMUST00000073116.12	Nfkb2,Nfkb2,Nfkb2,Nfkb2,Nfkb2
chr19:46308429-46308461	34	53.238	11	43.3998	7	34.7722	17	51.0557	18	56.7082	13	32.4818	ENSMUST00000237330.1,ENSMUST00000111881.3,ENSMUST00000236591.1,ENSMUST00000237791.1,ENSMUST00000073116.12	Nfkb2,Nfkb2,Nfkb2,Nfkb2,Nfkb2
chr19:46708942-46708977	7	10.0213	16	57.716	6	27.2501	7	19.221	6	17.2825	9	20.5599	ENSMUST00000003655.8	As3mt,As3mt,As3mt,As3mt
chr19:46888878-46888890	31	129.441	7	73.6481	15	198.698	19	152.166	26	218.432	28	186.562	ENSMUST00000235234.1,ENSMUST00000168536.8,ENSMUST00000236501.1,ENSMUST00000236727.1,ENSMUST00000172239.2	Nt5c2,Nt5c2,Nt5c2,Nt5c2,Nt5c2,Nt5c2,Nt5c2
chr19:46891673-46891688	10	33.4042	7	58.9185	4	42.389	7	44.849	3	20.1629	3	15.991	ENSMUST00000235234.1,ENSMUST00000168536.8,ENSMUST00000236501.1,ENSMUST00000236727.1,ENSMUST00000172239.2	Nt5c2,Nt5c2,Nt5c2,Nt5c2,Nt5c2,Nt5c2,Nt5c2
chr19:47267739-47267784	25	27.8368	24	67.3354	10	35.3242	18	38.442	16	35.8452	19	33.7588	ENSMUST00000237796.1,ENSMUST00000081619.9,ENSMUST00000111800.3	Sh3pxd2a,Sh3pxd2a,Sh3pxd2a
chr19:47619794-47619834	109	136.54	57	179.912	44	174.855	75	180.197	85	214.231	89	177.9	ENSMUST00000051691.7,ENSMUST00000026043.11	Slk,Slk
chr19:47637193-47637220	17	31.5484	12	56.1128	15	88.3104	12	42.7133	4	14.9355	16	47.3808	ENSMUST00000051691.7,ENSMUST00000026043.11	Slk,Slk
chr19:47733634-47733651	15	44.2115	8	59.4136	4	37.4021	9	50.8791	6	35.5816	10	47.0324	ENSMUST00000099353.5	Sfr1
chr19:47733680-47733723	35	40.7842	11	32.2975	5	18.4836	21	46.935	15	35.1679	17	31.6101	ENSMUST00000099353.5	Sfr1
chr19:53245196-53245206	1	5.01063	1	12.6254	2	31.7917	0	0	1	10.0815	1	7.99551	ENSMUST00000235846.1,ENSMUST00000111741.9,ENSMUST00000050096.14,ENSMUST00000238130.1,ENSMUST00000236296.1,ENSMUST00000237224.1,ENSMUST00000237430.1,ENSMUST00000235754.1,ENSMUST00000025999.6,ENSMUST00000237832.1,ENSMUST00000237301.1	Add3,Add3,Add3,Add3,Add3,Add3,Add3,Add3,Add3,Add3,Add3
chr19:53381374-53381406	54	84.5544	25	98.6358	15	74.5119	24	72.0787	18	56.7082	20	49.9719	ENSMUST00000025997.6,ENSMUST00000237529.1	Smndc1,Smndc1,Smndc1,Smndc1
chr19:53384436-53384481	32	35.6312	9	25.2508	9	31.7917	17	36.3063	17	38.0855	14	24.8749	ENSMUST00000025997.6,ENSMUST00000236962.1,ENSMUST00000235830.1,ENSMUST00000237529.1	Smndc1,Smndc1,Smndc1,Smndc1,Smndc1
chr19:53627843-53627894	171	168.004	47	116.352	29	90.3883	42	79.1452	32	63.2563	55	86.2261	ENSMUST00000025930.9	Smc3
chr19:53633934-53633965	84	135.772	10	40.7271	7	35.8939	15	46.5024	14	45.5292	6	15.4752	ENSMUST00000025930.9	Smc3
chr19:53641511-53641556	30	33.4042	5	14.0282	5	17.6621	3	6.40699	5	11.2016	5	8.8839	ENSMUST00000025930.9	Smc3
chr19:53843290-53843323	76	115.396	28	107.124	43	207.128	46	133.964	52	158.859	68	164.756	ENSMUST00000164202.8	Rbm20
chr19:55076367-55076415	0	0	1	2.63029	2	6.62328	0	0	0	0	0	0	ENSMUST00000235957.1,ENSMUST00000061856.5,ENSMUST00000236859.1,ENSMUST00000237146.1	Gpam,Gpam,Gpam,Gpam
chr19:56338119-56338154	123	176.088	159	573.553	187	849.294	163	447.574	137	394.617	294	671.623	ENSMUST00000040711.14,ENSMUST00000073536.12,ENSMUST00000095947.10,ENSMUST00000167239.7,ENSMUST00000166203.1	Nrap,Nrap,Nrap,Nrap,Nrap
chr19:56351717-56351746	44	76.0234	14	60.9501	22	120.589	26	86.163	29	100.815	26	71.6839	ENSMUST00000040711.14,ENSMUST00000073536.12,ENSMUST00000095947.10,ENSMUST00000167239.7,ENSMUST00000166203.1	Nrap,Nrap,Nrap,Nrap,Nrap
chr19:56801263-56801297	2	2.94743	1	3.71335	0	0	3	8.47985	2	5.93027	2	4.70324	ENSMUST00000076085.3,ENSMUST00000118592.7	Ccdc186,Ccdc186
chr19:56808180-56808223	81	94.3863	11	32.2975	18	66.5409	32	71.5199	33	77.3694	19	35.329	ENSMUST00000076085.3,ENSMUST00000118592.7	Ccdc186,Ccdc186
chr19:56809306-56809317	2	9.11024	0	0	3	43.3524	1	8.73681	0	0	0	0	ENSMUST00000076085.3,ENSMUST00000118592.7	Ccdc186,Ccdc186
chr19:57155324-57155358	11	16.2109	8	29.7068	7	32.7268	11	31.0928	11	32.6165	6	14.1097	ENSMUST00000111550.7,ENSMUST00000079360.11,ENSMUST00000099294.8,ENSMUST00000111524.7,ENSMUST00000111558.7,ENSMUST00000111559.7,ENSMUST00000111546.7,ENSMUST00000111544.7,ENSMUST00000111555.7	Ablim1,Ablim1,Ablim1,Ablim1,Ablim1,Ablim1,Ablim1,Ablim1,Ablim1
chr19:59299977-59300050	78	53.5383	21	36.3196	23	50.0829	33	43.4447	23	31.7635	36	39.4299	ENSMUST00000099274.3	Pdzd8
chr19:59315348-59315394	12	13.0712	4	10.9786	0	0	5	10.4462	0	0	3	5.21446	ENSMUST00000099274.3	Pdzd8
chr19:59935852-59935865	84	323.764	9	87.4065	8	97.8208	23	170.032	20	155.099	17	104.557	ENSMUST00000170819.1,ENSMUST00000171986.7,ENSMUST00000051996.12	Rab11fip2,Rab11fip2,Rab11fip2
chr19:60763241-60763288	934	995.73	321	862.287	187	632.453	328	670.69	344	737.877	361	614.123	ENSMUST00000025955.7	Eif3a
chr19:60766665-60766710	1797	2000.91	483	1355.12	302	1066.79	503	1074.24	479	1073.12	558	991.443	ENSMUST00000025955.7	Eif3a
chr19:60768875-60768924	976	998.036	180	463.79	118	382.799	272	533.48	285	586.371	202	329.611	ENSMUST00000025955.7	Eif3a
chr19:60772955-60773005	164	164.349	47	118.679	23	73.121	49	94.1828	67	135.092	43	68.7614	ENSMUST00000025955.7	Eif3a
chr19:60781508-60781555	33	35.181	11	29.5488	11	37.2031	14	28.627	10	21.4499	6	10.207	ENSMUST00000025955.7	Eif3a
chr2:3499299-3499341	5	5.96504	6	18.0363	10	37.8473	6	13.7293	9	21.6031	8	15.2295	ENSMUST00000027961.11	Hspa14
chr2:4938284-4938327	238	277.333	89	261.316	66	243.983	156	348.66	151	354.024	175	325.399	ENSMUST00000027975.7	Phyh
chr2:5027243-5027284	16	19.5537	15	46.1904	12	46.5245	11	25.7842	17	41.8012	21	40.9526	ENSMUST00000027986.4,ENSMUST00000114996.7	Optn,Optn
chr2:5031412-5031459	19	20.2557	11	29.5488	9	30.4389	10	20.4479	13	27.8849	19	32.3223	ENSMUST00000027986.4,ENSMUST00000114996.7	Optn,Optn
chr2:5046181-5046219	42	55.3807	22	73.0943	20	83.6625	21	53.1106	32	84.8966	31	65.2265	ENSMUST00000027986.4,ENSMUST00000114996.7	Optn,Optn
chr2:5798484-5798525	18	21.9979	8	24.6349	0	0	4	9.37609	11	27.0478	14	27.3017	ENSMUST00000043864.8	Cdc123
chr2:5979745-5979780	4	5.72644	2	7.21451	0	0	2	5.49171	11	31.6846	2	4.56886	ENSMUST00000060092.12	Upf2
chr2:9951540-9951572	188	294.375	26	102.581	17	84.4468	25	75.082	24	75.611	27	67.4621	ENSMUST00000114909.1,ENSMUST00000026888.10	Taf3,Taf3
chr2:10064282-10064352	160	114.529	71	128.057	91	206.646	96	131.801	132	190.108	156	178.186	ENSMUST00000114897.8,ENSMUST00000026887.13,ENSMUST00000114896.7	Atp5c1,Atp5c1,Atp5c1
chr2:10091751-10091793	38	45.3343	8	24.0484	5	18.9237	7	16.0175	8	19.2028	11	20.9406	ENSMUST00000042512.7	Kin
chr2:11585877-11585927	213	213.453	40	101.003	29	92.1961	54	103.793	56	112.912	61	97.5452	ENSMUST00000040314.11	Rbm17
chr2:11589084-11589107	23	50.1063	7	38.4251	8	55.29	8	33.4278	13	56.9822	17	59.0972	ENSMUST00000040314.11	Rbm17
chr2:11596746-11596791	89	99.0992	32	89.7805	22	77.7132	20	42.7133	32	71.6904	30	53.3034	ENSMUST00000040314.11	Rbm17
chr2:11751721-11751763	33	39.3693	14	42.0846	12	45.4168	14	32.035	11	26.4038	25	47.5923	ENSMUST00000071564.13	Fbh1
chr2:13582448-13582477	18	31.1005	13	56.5966	9	49.332	13	43.0815	13	45.1928	16	44.1131	ENSMUST00000193675.1,ENSMUST00000028062.7	Vim,Vim
chr2:14238301-14238318	0	0	4	29.7068	4	37.4021	4	22.6129	3	17.7908	2	9.40648	ENSMUST00000028045.3	Mrc1
chr2:14315220-14315253	1	1.51837	0	0	1	4.81693	4	11.6491	0	0	1	2.42288	ENSMUST00000028045.3	Mrc1
chr2:14985824-14985855	14	22.6287	12	48.8725	6	30.7662	9	27.9014	5	16.2604	20	51.5839	ENSMUST00000193800.5,ENSMUST00000114723.8,ENSMUST00000114719.6	Cacnb2,Cacnb2,Cacnb2
chr2:17374342-17374405	129	102.599	49	98.1974	31	78.2178	65	99.1559	56	89.613	85	107.876	ENSMUST00000028080.11,ENSMUST00000124270.7	Nebl,Nebl
chr2:17393152-17393199	207	220.681	39	104.764	43	145.43	98	200.389	69	148.004	108	183.727	ENSMUST00000132418.7,ENSMUST00000124270.7,ENSMUST00000131957.7	Nebl,Nebl,Nebl
chr2:17443813-17443855	10	11.9301	0	0	4	15.1389	7	16.0175	8	19.2028	15	28.5554	ENSMUST00000132418.7,ENSMUST00000124270.7,ENSMUST00000131957.7	Nebl,Nebl,Nebl
chr2:18683103-18683196	56	30.1715	39	52.9452	25	42.7308	49	50.6359	30	32.5209	51	43.8463	ENSMUST00000028071.12,ENSMUST00000051929.12	Bmi1,Bmi1
chr2:20806409-20806439	18	30.0638	9	37.8762	14	74.1807	9	28.8315	6	20.1629	10	26.6517	ENSMUST00000114608.2,ENSMUST00000066509.9,ENSMUST00000114627.7	Etl4,Etl4,Etl4
chr2:20860035-20860052	1	2.94743	1	7.4267	0	0	3	16.9597	0	0	3	14.1097	ENSMUST00000173194.7,ENSMUST00000114594.7,ENSMUST00000141298.8,ENSMUST00000154230.8	Arhgap21,Arhgap21,Arhgap21,Arhgap21
chr2:23192385-23192419	1	1.47372	3	11.14	2	9.35051	4	11.3065	8	23.7211	2	4.70324	ENSMUST00000028117.3	Yme1l1
chr2:25584099-25584148	401	410.054	134	345.266	85	275.745	162	317.735	109	224.261	164	267.605	ENSMUST00000058137.8	Rabl6
chr2:25584807-25584835	180	322.112	46	207.417	39	221.407	52	178.481	46	165.624	58	165.621	ENSMUST00000058137.8	Rabl6
chr2:25936050-25936075	60	120.255	27	136.354	18	114.45	28	107.638	29	116.945	34	108.739	ENSMUST00000183461.7,ENSMUST00000114167.8,ENSMUST00000091268.10	Camsap1,Camsap1,Camsap1
chr2:26392382-26392422	21	26.3058	17	53.6579	8	31.7917	15	36.0393	7	17.6426	10	19.9888	ENSMUST00000076431.12,ENSMUST00000114093.1	Pmpca,Pmpca
chr2:26428325-26428341	28	87.6861	12	94.6904	14	139.089	9	54.059	14	88.2128	18	89.9495	ENSMUST00000114082.8,ENSMUST00000091252.4	Sec16a,Sec16a
chr2:26960367-26960402	36	51.5379	3	10.8218	4	18.1667	4	10.9834	6	17.2825	3	6.85329	ENSMUST00000064244.10,ENSMUST00000114020.9	Rexo4,Rexo4
chr2:26964257-26964304	16	17.0575	10	26.8625	10	33.821	7	14.3135	7	15.0149	18	30.6211	ENSMUST00000114020.9	Rexo4,Rexo4
chr2:28567758-28567786	73	130.634	23	103.709	16	90.8336	13	44.6201	20	72.0105	26	74.244	ENSMUST00000028157.8,ENSMUST00000113889.8	Gtf3c5,Gtf3c5
chr2:29146055-29146089	42	61.896	7	25.9934	4	18.701	17	48.0525	6	17.7908	9	21.1646	ENSMUST00000061578.8	Setx
chr2:29146450-29146497	137	146.055	14	37.6075	18	60.8778	32	65.4331	16	34.3199	20	34.0234	ENSMUST00000061578.8	Setx
chr2:29146521-29146556	146	209.015	17	61.3233	21	95.3752	35	96.1049	24	69.1301	29	66.2485	ENSMUST00000061578.8	Setx
chr2:29147698-29147733	32	45.8115	7	25.2508	9	40.8751	11	30.2044	9	25.9238	10	22.8443	ENSMUST00000061578.8	Setx
chr2:29902159-29902182	152	331.137	30	164.679	14	96.7575	31	129.533	39	170.947	50	173.815	ENSMUST00000113756.7,ENSMUST00000113764.3,ENSMUST00000113767.7,ENSMUST00000113762.7,ENSMUST00000113765.7,ENSMUST00000184845.7,ENSMUST00000113755.7,ENSMUST00000113759.8,ENSMUST00000113757.7,ENSMUST00000113763.7,ENSMUST00000028128.12,ENSMUST00000046571.13	Odf2,Odf2,Odf2,Odf2,Odf2,Odf2,Odf2,Odf2,Odf2,Odf2,Odf2,Odf2
chr2:30257099-30257128	1	1.7278	0	0	2	10.9627	3	9.94189	5	17.3818	2	5.51414	ENSMUST00000113654.7,ENSMUST00000095078.2,ENSMUST00000139454.2	Lrrc8a,Lrrc8a,Gm28035
chr2:32279045-32279093	45	46.9747	25	65.7572	30	99.3492	27	54.059	27	56.7082	33	54.9691	ENSMUST00000183946.7,ENSMUST00000050410.10,ENSMUST00000113400.2,ENSMUST00000113395.7	Swi5,Swi5,Swi5,Swi5,Swi5,Swi5,Swi5,Swi5,Swi5
chr2:32376233-32376269	11	15.3103	1	3.50705	1	4.41552	5	13.3479	1	2.80041	0	0	ENSMUST00000113332.7,ENSMUST00000113338.8,ENSMUST00000113331.7,ENSMUST00000113334.7,ENSMUST00000048964.13	Ciz1,Ciz1,Ciz1,Ciz1,Ciz1
chr2:32400418-32400430	2	8.35105	1	10.5212	1	13.2466	1	8.00874	1	8.40122	0	0	ENSMUST00000028162.4	Ptges2
chr2:32630178-32630239	30	24.6425	20	41.3947	27	70.3588	35	55.1422	35	57.8445	58	76.0229	ENSMUST00000113277.7,ENSMUST00000113278.8,ENSMUST00000068271.4	Ak1,Ak1,Ak1
chr2:34712310-34712338	10	17.8951	3	13.5272	2	11.3542	4	13.7293	2	7.20105	4	11.4222	ENSMUST00000113099.9,ENSMUST00000102800.7,ENSMUST00000028224.14	Gapvd1,Gapvd1,Gapvd1
chr2:34774111-34774130	44	116.036	58	385.407	74	619.102	76	384.42	89	472.237	150	631.224	ENSMUST00000028222.12,ENSMUST00000100171.2	Hspa5,Hspa5
chr2:35190041-35190058	72	212.215	17	126.254	24	224.412	32	180.903	26	154.187	34	159.91	ENSMUST00000028238.14,ENSMUST00000230751.1	Rab14,Rab14
chr2:35283878-35283916	28	36.9204	21	69.7719	13	54.3806	13	32.878	22	58.3664	15	31.5612	ENSMUST00000201185.3,ENSMUST00000028239.7	Gsn,Gsn,Gsn
chr2:36039873-36039921	9	9.39494	9	23.6726	18	59.6095	25	50.0546	19	39.9058	31	51.6377	ENSMUST00000070112.5	Ndufa8
chr2:37352379-37352407	196	350.744	58	261.526	37	210.053	49	168.184	64	230.434	60	171.332	ENSMUST00000009174.14,ENSMUST00000112940.7	Pdcl,Pdcl,Pdcl
chr2:37355780-37355813	62	94.1392	17	65.0399	37	178.226	6	17.4736	11	33.6049	20	48.4576	ENSMUST00000009174.14,ENSMUST00000112940.7	Pdcl,Pdcl,Pdcl
chr2:37357352-37357392	72	90.1914	18	56.8142	17	67.5575	30	72.0787	25	63.0092	19	37.9787	ENSMUST00000009174.14,ENSMUST00000112940.7,ENSMUST00000138314.3	Pdcl,Pdcl,Pdcl,Pdcl,Pdcl,Pdcl
chr2:44988768-44988852	184	109.757	55	82.6662	57	107.865	59	67.5023	65	78.0113	43	40.9294	ENSMUST00000068415.10,ENSMUST00000200844.3,ENSMUST00000176438.8,ENSMUST00000177302.7,ENSMUST00000028229.12,ENSMUST00000076836.12	Zeb2,Zeb2,Zeb2,Zeb2,Zeb2,Zeb2
chr2:45023085-45023134	118	120.664	36	92.7579	18	58.393	29	56.8784	30	61.7233	26	42.4251	ENSMUST00000068415.10,ENSMUST00000200844.3,ENSMUST00000176438.8,ENSMUST00000177302.7,ENSMUST00000028229.12,ENSMUST00000176732.7,ENSMUST00000076836.12	Zeb2,Zeb2,Zeb2,Zeb2,Zeb2,Zeb2,Zeb2
chr2:50287917-50287960	45	52.4369	24	70.4673	12	44.3606	23	51.405	21	49.2351	27	50.2044	ENSMUST00000102769.10	Mmadhc
chr2:52112204-52112237	104	157.911	7	26.7811	14	67.437	14	40.7718	11	33.6049	12	29.0746	ENSMUST00000112693.9	Rif1
chr2:53140588-53140631	46	53.6021	8	23.4891	3	11.0901	7	15.645	8	18.7562	13	24.1725	ENSMUST00000239398.1,ENSMUST00000210789.2,ENSMUST00000209364.2	Prpf40a,Prpf40a,Prpf40a
chr2:53153112-53153129	76	224.005	29	215.374	10	93.5051	26	146.984	29	171.978	25	117.581	ENSMUST00000239398.1,ENSMUST00000210789.2,ENSMUST00000209364.2	Prpf40a,Prpf40a,Prpf40a,Prpf40a
chr2:59920437-59920449	104	434.255	18	189.381	5	66.2328	16	128.14	13	109.216	14	93.2809	ENSMUST00000112550.7,ENSMUST00000090925.12	Baz2b,Baz2b
chr2:59962150-59962160	234	1172.49	44	555.517	20	317.917	57	547.798	24	241.955	41	327.816	ENSMUST00000112550.7,ENSMUST00000090925.12	Baz2b,Baz2b
chr2:59969379-59969411	224	350.744	30	118.363	25	124.187	48	144.157	50	157.523	59	147.417	ENSMUST00000112550.7,ENSMUST00000090925.12	Baz2b,Baz2b
chr2:60243554-60243597	8	9.32211	1	2.93614	4	14.7869	0	0	1	2.34453	0	0	ENSMUST00000102747.7,ENSMUST00000067542.14,ENSMUST00000102748.10	Marchf7,Marchf7,Marchf7
chr2:65098061-65098108	5	5.33046	15	40.2938	17	57.4957	15	30.6718	9	19.3049	19	32.3223	ENSMUST00000112429.8,ENSMUST00000090896.9,ENSMUST00000112430.7,ENSMUST00000102726.7,ENSMUST00000112431.7	Cobll1,Cobll1,Cobll1,Cobll1,Cobll1
chr2:65099349-65099398	45	46.016	23	59.262	18	58.393	19	37.2652	26	53.4935	40	65.2695	ENSMUST00000112429.8,ENSMUST00000090896.9,ENSMUST00000112430.7,ENSMUST00000102726.7,ENSMUST00000112431.7	Cobll1,Cobll1,Cobll1,Cobll1,Cobll1
chr2:67508893-67508936	235	273.837	65	190.849	63	232.893	138	308.43	111	260.242	112	208.255	ENSMUST00000112347.7,ENSMUST00000028410.3,ENSMUST00000238912.1	Xirp2,Xirp2,Xirp2
chr2:67510156-67510203	673	717.48	263	706.484	160	541.136	329	672.734	265	568.423	325	552.881	ENSMUST00000112347.7,ENSMUST00000028410.3,ENSMUST00000238912.1	Xirp2,Xirp2,Xirp2
chr2:67511552-67511598	220	239.639	97	266.231	64	221.16	139	290.404	97	212.587	132	229.436	ENSMUST00000112347.7,ENSMUST00000028410.3,ENSMUST00000238912.1	Xirp2,Xirp2,Xirp2
chr2:67511686-67511723	692	937.124	396	1351.26	350	1503.66	514	1335.08	424	1155.28	611	1320.34	ENSMUST00000112347.7,ENSMUST00000028410.3,ENSMUST00000238912.1	Xirp2,Xirp2,Xirp2
chr2:67515509-67515545	231	321.516	122	427.86	90	397.397	178	475.185	180	504.073	152	337.588	ENSMUST00000112347.7,ENSMUST00000028410.3,ENSMUST00000238912.1	Xirp2,Xirp2,Xirp2
chr2:67525292-67525306	908	3249.75	255	2299.62	153	1737.19	342	2347.71	277	1994.69	311	1776.15	ENSMUST00000239009.1,ENSMUST00000028410.3,ENSMUST00000239060.1	Xirp2,Xirp2,Xirp2,Xirp2,Xirp2
chr2:67525311-67525343	1127	1764.68	341	1345.39	193	958.72	458	1375.5	384	1209.78	392	979.45	ENSMUST00000239009.1,ENSMUST00000028410.3,ENSMUST00000239060.1	Xirp2,Xirp2,Xirp2,Xirp2,Xirp2
chr2:67525992-67526039	91	97.0144	43	115.509	47	158.959	70	143.135	52	111.54	71	120.783	ENSMUST00000239009.1,ENSMUST00000028410.3,ENSMUST00000239060.1	Xirp2,Xirp2,Xirp2,Xirp2,Xirp2
chr2:68314534-68314577	261	304.134	65	190.849	70	258.77	136	303.96	145	339.956	138	256.6	ENSMUST00000102715.3	Stk39
chr2:69687098-69687123	8	16.034	8	40.4012	5	31.7917	11	42.2862	11	44.3584	17	54.3695	ENSMUST00000073152.12,ENSMUST00000102706.3	Fastkd1,Fastkd1
chr2:69743553-69743620	24	17.9485	4	7.53754	2	4.74504	11	15.7784	12	18.0564	13	15.5137	ENSMUST00000040915.14,ENSMUST00000090858.9	Ppig,Ppig
chr2:69749991-69750028	491	664.924	111	378.762	74	317.917	120	311.692	111	302.444	153	330.625	ENSMUST00000040915.14,ENSMUST00000090858.9	Ppig,Ppig
chr2:69795556-69795593	20	27.0845	9	30.7104	10	42.9618	10	25.9743	10	27.2472	17	36.7361	ENSMUST00000112266.7,ENSMUST00000028494.8,ENSMUST00000180290.1	Phospho2,Phospho2,Phospho2
chr2:69824712-69824741	16	27.6449	7	30.4751	5	27.4067	11	36.4536	5	17.3818	9	24.8136	ENSMUST00000053087.3	Klhl23
chr2:69833719-69833753	55	81.0543	28	103.974	22	102.856	45	127.198	30	88.9541	39	91.7132	ENSMUST00000053087.3	Klhl23
chr2:69938123-69938136	8	30.8347	4	38.8473	0	0	1	7.39269	10	77.5497	15	92.2559	ENSMUST00000112251.8,ENSMUST00000055758.15	Ubr3,Ubr3
chr2:71855846-71855860	18	64.4224	8	72.1451	5	56.771	4	27.4585	2	14.4021	23	131.355	ENSMUST00000112101.7,ENSMUST00000238991.1	Itga6,Itga6,Itga6
chr2:72401925-72401998	14	9.60943	19	32.8606	15	32.6628	38	50.0272	31	42.8117	32	35.0488	ENSMUST00000135469.7	Map3k20
chr2:72940713-72940732	91	239.983	25	166.123	24	200.79	32	161.861	36	191.017	56	235.657	ENSMUST00000066003.6,ENSMUST00000102689.9	Sp3,Sp3
chr2:73908682-73908710	5	8.94756	7	31.5635	6	34.0626	19	65.214	11	39.6058	13	37.122	ENSMUST00000018914.2,ENSMUST00000111996.7	Atp5g3,Atp5g3
chr2:73909355-73909399	67	76.2983	72	206.597	63	227.6	67	146.342	89	203.921	134	243.5	ENSMUST00000018914.2,ENSMUST00000111996.7	Atp5g3,Atp5g3
chr2:73909928-73909940	13	54.2819	8	84.1692	16	211.945	14	112.122	15	126.018	31	206.551	ENSMUST00000018914.2,ENSMUST00000111996.7	Atp5g3,Atp5g3
chr2:75679410-75679434	19	39.6675	10	52.6058	21	139.089	17	68.0743	13	54.6079	19	63.2978	ENSMUST00000102672.4	Nfe2l2
chr2:75936910-75936950	8	10.0213	1	3.15635	4	15.8959	7	16.8184	5	12.6018	12	23.9865	ENSMUST00000099996.4	Ttc30b
chr2:76706971-76707000	39	67.3844	24	104.486	32	175.403	55	182.268	40	139.055	50	137.854	ENSMUST00000011934.12,ENSMUST00000111882.8,ENSMUST00000099981.9,ENSMUST00000111846.8	Ttn,Ttn,Ttn,Ttn
chr2:76710007-76710054	87	92.75	34	91.3326	63	213.072	74	151.314	69	148.004	93	158.209	ENSMUST00000011934.12,ENSMUST00000111882.8,ENSMUST00000099981.9,ENSMUST00000111846.8	Ttn,Ttn,Ttn,Ttn
chr2:76710680-76710724	461	524.978	179	513.624	186	671.962	302	659.629	304	696.538	355	645.092	ENSMUST00000011934.12,ENSMUST00000111882.8,ENSMUST00000099981.9,ENSMUST00000111846.8	Ttn,Ttn,Ttn,Ttn
chr2:76711087-76711133	75	81.6951	52	142.722	69	238.438	94	196.388	99	216.971	137	238.127	ENSMUST00000011934.12,ENSMUST00000111882.8,ENSMUST00000099981.9,ENSMUST00000111846.8	Ttn,Ttn,Ttn,Ttn
chr2:76711462-76711506	565	643.411	160	459.105	148	534.679	289	631.235	236	540.733	342	621.469	ENSMUST00000011934.12,ENSMUST00000111882.8,ENSMUST00000099981.9,ENSMUST00000111846.8	Ttn,Ttn,Ttn,Ttn
chr2:76712591-76712641	688	689.463	512	1292.84	482	1532.36	746	1433.89	716	1443.67	1214	1941.31	ENSMUST00000011934.12,ENSMUST00000111882.8,ENSMUST00000099981.9,ENSMUST00000111846.8	Ttn,Ttn,Ttn,Ttn
chr2:76714815-76714860	221	246.078	51	143.088	67	236.672	126	269.094	106	237.475	178	316.267	ENSMUST00000011934.12,ENSMUST00000111882.8,ENSMUST00000099981.9,ENSMUST00000111846.8	Ttn,Ttn,Ttn,Ttn
chr2:76716926-76716967	277	338.523	120	369.523	163	631.958	231	541.469	174	427.848	329	641.591	ENSMUST00000011934.12,ENSMUST00000111882.8,ENSMUST00000099981.9,ENSMUST00000111846.8	Ttn,Ttn,Ttn,Ttn
chr2:76718056-76718131	212	141.634	45	75.7523	89	188.631	150	192.21	133	178.778	188	200.421	ENSMUST00000011934.12,ENSMUST00000111882.8,ENSMUST00000099981.9,ENSMUST00000111846.8	Ttn,Ttn,Ttn,Ttn
chr2:76719065-76719127	970	783.922	332	676.069	374	958.88	665	1030.8	702	1141.48	878	1132.27	ENSMUST00000011934.12,ENSMUST00000111882.8,ENSMUST00000099981.9,ENSMUST00000111846.8	Ttn,Ttn,Ttn,Ttn
chr2:76721669-76721694	252	505.072	139	701.971	131	832.944	201	772.684	176	709.735	296	946.668	ENSMUST00000011934.12,ENSMUST00000111882.8,ENSMUST00000099981.9,ENSMUST00000111846.8	Ttn,Ttn,Ttn,Ttn
chr2:76723398-76723480	1014	619.607	498	766.761	459	889.781	730	855.568	750	922.085	1038	1012.11	ENSMUST00000011934.12,ENSMUST00000111882.8,ENSMUST00000099981.9,ENSMUST00000111846.8	Ttn,Ttn,Ttn,Ttn
chr2:76724584-76724648	592	463.483	246	485.288	283	702.896	618	928.013	454	715.154	575	718.346	ENSMUST00000011934.12,ENSMUST00000111882.8,ENSMUST00000099981.9,ENSMUST00000111846.8	Ttn,Ttn,Ttn,Ttn
chr2:76726427-76726475	896	935.318	374	983.728	424	1404.14	563	1127.23	509	1069.06	747	1244.3	ENSMUST00000011934.12,ENSMUST00000111882.8,ENSMUST00000099981.9,ENSMUST00000111846.8	Ttn,Ttn,Ttn,Ttn
chr2:76726773-76726809	712	990.992	309	1083.68	382	1686.73	598	1596.41	574	1607.43	795	1765.67	ENSMUST00000011934.12,ENSMUST00000111882.8,ENSMUST00000099981.9,ENSMUST00000111846.8	Ttn,Ttn,Ttn,Ttn
chr2:76727606-76727652	59	64.2668	20	54.893	26	89.8462	45	94.0157	52	113.964	70	121.671	ENSMUST00000011934.12,ENSMUST00000111882.8,ENSMUST00000099981.9,ENSMUST00000111846.8	Ttn,Ttn,Ttn,Ttn
chr2:76728483-76728528	436	485.475	164	460.125	196	692.354	324	691.955	327	732.587	430	764.015	ENSMUST00000011934.12,ENSMUST00000111882.8,ENSMUST00000099981.9,ENSMUST00000111846.8	Ttn,Ttn,Ttn,Ttn
chr2:76730123-76730164	1044	1275.88	335	1031.59	285	1104.96	606	1420.48	599	1472.88	575	1121.32	ENSMUST00000011934.12,ENSMUST00000111882.8,ENSMUST00000099981.9,ENSMUST00000111846.8	Ttn,Ttn,Ttn,Ttn
chr2:76730177-76730187	283	1418.01	108	1363.54	75	1192.19	204	1960.54	160	1613.03	247	1974.89	ENSMUST00000011934.12,ENSMUST00000111882.8,ENSMUST00000099981.9,ENSMUST00000111846.8	Ttn,Ttn,Ttn,Ttn
chr2:76731283-76731307	57	119.003	32	168.338	43	284.801	45	180.197	49	205.83	93	309.826	ENSMUST00000011934.12,ENSMUST00000111882.8,ENSMUST00000099981.9,ENSMUST00000111846.8	Ttn,Ttn,Ttn,Ttn
chr2:76732134-76732224	645	359.095	364	510.627	228	402.695	369	394.03	425	476.069	689	612.101	ENSMUST00000011934.12,ENSMUST00000111882.8,ENSMUST00000099981.9,ENSMUST00000111846.8	Ttn,Ttn,Ttn,Ttn
chr2:76739231-76739258	1290	2393.97	457	2136.96	518	3049.65	754	2683.82	645	2408.35	1045	3094.56	ENSMUST00000011934.12,ENSMUST00000111882.8,ENSMUST00000099981.9,ENSMUST00000111846.8	Ttn,Ttn,Ttn,Ttn
chr2:76743622-76743642	679	1701.11	289	1824.37	354	2813.57	593	2849.51	467	2354.02	711	2842.4	ENSMUST00000011934.12,ENSMUST00000111882.8,ENSMUST00000099981.9,ENSMUST00000111846.8	Ttn,Ttn,Ttn,Ttn
chr2:76743645-76743667	372	847.252	117	671.441	140	1011.56	249	1087.73	183	838.595	259	941.289	ENSMUST00000011934.12,ENSMUST00000111882.8,ENSMUST00000099981.9,ENSMUST00000111846.8	Ttn,Ttn,Ttn,Ttn
chr2:76747572-76747619	1378	1469.07	454	1219.56	494	1670.76	762	1558.13	639	1370.65	951	1617.81	ENSMUST00000011934.12,ENSMUST00000111882.8,ENSMUST00000099981.9,ENSMUST00000111846.8	Ttn,Ttn,Ttn,Ttn
chr2:76747667-76747701	499	735.384	89	330.488	135	631.16	262	740.573	171	507.038	233	547.927	ENSMUST00000011934.12,ENSMUST00000111882.8,ENSMUST00000099981.9,ENSMUST00000111846.8	Ttn,Ttn,Ttn,Ttn
chr2:76748985-76749032	271	288.911	82	220.273	152	514.079	191	390.554	204	437.579	269	457.615	ENSMUST00000011934.12,ENSMUST00000111882.8,ENSMUST00000099981.9,ENSMUST00000111846.8	Ttn,Ttn,Ttn,Ttn
chr2:76752181-76752228	456	486.138	208	558.74	176	595.25	342	699.317	385	825.822	349	593.709	ENSMUST00000011934.12,ENSMUST00000111882.8,ENSMUST00000099981.9,ENSMUST00000111846.8	Ttn,Ttn,Ttn,Ttn
chr2:76753551-76753592	181	221.201	87	267.905	142	550.54	151	353.947	184	452.437	273	532.384	ENSMUST00000011934.12,ENSMUST00000111882.8,ENSMUST00000099981.9,ENSMUST00000111846.8	Ttn,Ttn,Ttn,Ttn
chr2:76754933-76754982	1290	1319.13	760	1958.22	1042	3380.31	1446	2836.08	1273	2619.12	1820	2969.76	ENSMUST00000011934.12,ENSMUST00000111882.8,ENSMUST00000099981.9,ENSMUST00000111846.8	Ttn,Ttn,Ttn,Ttn
chr2:76756493-76756550	535	470.296	177	392.051	230	641.412	429	723.316	383	677.404	509	713.985	ENSMUST00000011934.12,ENSMUST00000111882.8,ENSMUST00000099981.9,ENSMUST00000111846.8	Ttn,Ttn,Ttn,Ttn
chr2:76756803-76756847	210	239.144	48	137.731	50	180.635	101	220.604	99	226.833	108	196.253	ENSMUST00000011934.12,ENSMUST00000111882.8,ENSMUST00000099981.9,ENSMUST00000111846.8	Ttn,Ttn,Ttn,Ttn
chr2:76761366-76761381	206	688.127	90	757.523	128	1356.45	161	1031.53	191	1283.71	272	1449.85	ENSMUST00000011934.12,ENSMUST00000111882.8,ENSMUST00000099981.9,ENSMUST00000111846.8	Ttn,Ttn,Ttn,Ttn
chr2:76763408-76763458	909	910.933	449	1133.76	474	1506.93	794	1526.15	720	1451.73	1124	1797.39	ENSMUST00000011934.12,ENSMUST00000111882.8,ENSMUST00000099981.9,ENSMUST00000111846.8	Ttn,Ttn,Ttn,Ttn
chr2:76766720-76766771	9931	9756.98	1829	4527.81	1192	3715.27	3594	6772.57	2907	5746.44	3014	4725.19	ENSMUST00000011934.12,ENSMUST00000111882.8,ENSMUST00000099981.9,ENSMUST00000111846.8	Ttn,Ttn,Ttn,Ttn
chr2:76766809-76766823	1002	3586.18	256	2308.64	203	2304.9	460	3157.73	348	2505.96	431	2461.47	ENSMUST00000011934.12,ENSMUST00000111882.8,ENSMUST00000099981.9,ENSMUST00000111846.8	Ttn,Ttn,Ttn,Ttn
chr2:76767697-76767744	252	268.655	70	188.038	74	250.275	184	376.241	152	326.039	191	324.924	ENSMUST00000011934.12,ENSMUST00000111882.8,ENSMUST00000099981.9,ENSMUST00000111846.8	Ttn,Ttn,Ttn,Ttn
chr2:76775692-76775741	2852	2916.39	861	2218.46	547	1774.5	1494	2930.22	1440	2962.72	1402	2287.69	ENSMUST00000011934.12,ENSMUST00000111882.8,ENSMUST00000099981.9,ENSMUST00000111846.8	Ttn,Ttn,Ttn,Ttn
chr2:76778031-76778080	3639	3721.16	1198	3086.78	967	3137	2218	4350.22	2075	4269.19	2136	3485.39	ENSMUST00000011934.12,ENSMUST00000111882.8,ENSMUST00000099981.9,ENSMUST00000111846.8	Ttn,Ttn,Ttn,Ttn
chr2:76779446-76779494	419	437.386	173	455.04	163	539.797	318	636.695	327	686.8	378	629.646	ENSMUST00000011934.12,ENSMUST00000111882.8,ENSMUST00000099981.9,ENSMUST00000111846.8	Ttn,Ttn,Ttn,Ttn
chr2:76780899-76780948	1204	1231.18	629	1620.69	568	1842.62	1003	1967.21	1051	2162.37	1233	2011.93	ENSMUST00000011934.12,ENSMUST00000111882.8,ENSMUST00000099981.9,ENSMUST00000111846.8	Ttn,Ttn,Ttn,Ttn
chr2:76780988-76781031	659	767.909	243	713.481	239	883.515	457	1021.39	435	1019.87	534	992.931	ENSMUST00000011934.12,ENSMUST00000111882.8,ENSMUST00000099981.9,ENSMUST00000111846.8	Ttn,Ttn,Ttn,Ttn
chr2:76784459-76784540	2845	1759.91	1739	2710.56	1676	3289.07	2820	3345.87	2834	3527.27	3696	3648.32	ENSMUST00000011934.12,ENSMUST00000111882.8,ENSMUST00000099981.9,ENSMUST00000111846.8	Ttn,Ttn,Ttn,Ttn
chr2:76784551-76784593	1495	1783.55	1048	3150.33	957	3621.99	1813	4148.53	1884	4522.26	2226	4237.62	ENSMUST00000011934.12,ENSMUST00000111882.8,ENSMUST00000099981.9,ENSMUST00000111846.8	Ttn,Ttn,Ttn,Ttn
chr2:76786484-76786507	127	276.674	34	186.636	41	283.361	86	359.349	81	355.043	109	378.918	ENSMUST00000011934.12,ENSMUST00000111882.8,ENSMUST00000099981.9,ENSMUST00000111846.8	Ttn,Ttn,Ttn,Ttn
chr2:76787259-76787306	320	341.149	138	370.703	127	429.527	254	519.375	213	456.883	249	423.592	ENSMUST00000011934.12,ENSMUST00000111882.8,ENSMUST00000099981.9,ENSMUST00000111846.8	Ttn,Ttn,Ttn,Ttn
chr2:76788683-76788725	354	422.325	229	688.384	237	896.981	412	942.743	431	1034.55	500	951.846	ENSMUST00000011934.12,ENSMUST00000111882.8,ENSMUST00000099981.9,ENSMUST00000111846.8	Ttn,Ttn,Ttn,Ttn
chr2:76789641-76789688	763	813.428	214	574.858	180	608.778	393	803.601	350	750.747	416	707.688	ENSMUST00000011934.12,ENSMUST00000111882.8,ENSMUST00000099981.9,ENSMUST00000111846.8	Ttn,Ttn,Ttn,Ttn
chr2:76790061-76790112	815	800.719	355	878.826	322	1003.62	603	1136.3	554	1095.12	680	1066.07	ENSMUST00000011934.12,ENSMUST00000111882.8,ENSMUST00000099981.9,ENSMUST00000111846.8	Ttn,Ttn,Ttn,Ttn
chr2:76791694-76791740	176	191.711	55	150.956	78	269.539	165	344.724	157	344.085	193	335.464	ENSMUST00000011934.12,ENSMUST00000111882.8,ENSMUST00000099981.9,ENSMUST00000111846.8	Ttn,Ttn,Ttn,Ttn
chr2:76796069-76796130	1371	1126.16	566	1171.47	396	1031.93	899	1416.37	708	1170.11	952	1247.82	ENSMUST00000011934.12,ENSMUST00000111882.8,ENSMUST00000099981.9,ENSMUST00000111846.8	Ttn,Ttn,Ttn,Ttn
chr2:76797436-76797482	251	273.406	77	211.338	90	311.006	213	445.008	178	390.109	284	493.636	ENSMUST00000011934.12,ENSMUST00000111882.8,ENSMUST00000099981.9,ENSMUST00000111846.8	Ttn,Ttn,Ttn,Ttn
chr2:76798022-76798072	491	492.044	198	499.965	169	537.281	313	601.617	299	602.872	419	670.024	ENSMUST00000011934.12,ENSMUST00000111882.8,ENSMUST00000099981.9,ENSMUST00000111846.8	Ttn,Ttn,Ttn,Ttn
chr2:76799252-76799297	2039	2270.37	914	2564.36	826	2917.78	1484	3169.33	1279	2865.38	1758	3123.58	ENSMUST00000011934.12,ENSMUST00000111882.8,ENSMUST00000099981.9,ENSMUST00000111846.8	Ttn,Ttn,Ttn,Ttn
chr2:76808735-76808784	1441	1473.53	1029	2651.33	891	2890.45	1211	2375.16	1290	2654.1	1972	3217.78	ENSMUST00000011934.12,ENSMUST00000111882.8,ENSMUST00000099981.9,ENSMUST00000111846.8	Ttn,Ttn,Ttn,Ttn
chr2:76808922-76808964	187	223.092	72	216.435	43	162.743	140	320.35	108	259.238	122	232.25	ENSMUST00000011934.12,ENSMUST00000111882.8,ENSMUST00000099981.9,ENSMUST00000111846.8	Ttn,Ttn,Ttn,Ttn
chr2:76809010-76809050	398	498.558	205	647.051	147	584.173	310	744.813	330	831.721	408	815.542	ENSMUST00000011934.12,ENSMUST00000111882.8,ENSMUST00000099981.9,ENSMUST00000111846.8	Ttn,Ttn,Ttn,Ttn
chr2:76811334-76811383	497	508.221	138	355.572	147	476.876	308	604.088	264	543.165	324	528.683	ENSMUST00000011934.12,ENSMUST00000111882.8,ENSMUST00000099981.9,ENSMUST00000111846.8	Ttn,Ttn,Ttn,Ttn
chr2:76811739-76811786	227	242.003	67	179.979	77	260.422	175	357.837	131	280.994	187	318.119	ENSMUST00000011934.12,ENSMUST00000111882.8,ENSMUST00000099981.9,ENSMUST00000111846.8	Ttn,Ttn,Ttn,Ttn
chr2:76813510-76813550	134	167.856	28	88.3777	26	103.323	72	172.989	68	171.385	77	153.914	ENSMUST00000011934.12,ENSMUST00000111882.8,ENSMUST00000099981.9,ENSMUST00000111846.8	Ttn,Ttn,Ttn,Ttn
chr2:76814362-76814409	2783	2966.93	853	2291.37	692	2340.41	1533	3134.66	1315	2820.67	1667	2835.85	ENSMUST00000011934.12,ENSMUST00000111882.8,ENSMUST00000099981.9,ENSMUST00000111846.8	Ttn,Ttn,Ttn,Ttn
chr2:76814690-76814718	157	280.953	29	130.763	31	175.99	90	308.909	68	244.836	90	256.998	ENSMUST00000011934.12,ENSMUST00000111882.8,ENSMUST00000099981.9,ENSMUST00000111846.8	Ttn,Ttn,Ttn,Ttn
chr2:76841268-76841330	371	299.83	137	278.98	120	307.662	259	401.471	224	364.234	263	339.164	ENSMUST00000111882.8,ENSMUST00000099981.9,ENSMUST00000111846.8	Ttn,Ttn,Ttn
chr2:76849030-76849080	350	350.744	124	313.11	112	356.068	198	380.575	160	322.607	186	297.433	ENSMUST00000111882.8,ENSMUST00000099981.9,ENSMUST00000111846.8	Ttn,Ttn,Ttn
chr2:76851733-76851813	790	494.8	367	579.19	251	498.733	508	610.266	463	583.465	623	622.65	ENSMUST00000111882.8,ENSMUST00000099981.9,ENSMUST00000111846.8	Ttn,Ttn,Ttn
chr2:76863436-76863484	6729	7024.28	2383	6267.98	1564	5179.41	2979	5964.51	2913	6118.19	3416	5690.14	ENSMUST00000111882.8,ENSMUST00000099981.9,ENSMUST00000111846.8	Ttn,Ttn,Ttn
chr2:76863618-76863651	943	1431.83	522	1997.11	399	1921.96	674	1962.87	538	1643.58	762	1846.24	ENSMUST00000111882.8,ENSMUST00000099981.9,ENSMUST00000111846.8	Ttn,Ttn,Ttn
chr2:76868456-76868503	59	62.8994	20	53.725	28	94.6988	46	94.0601	57	122.265	59	100.369	ENSMUST00000111882.8,ENSMUST00000099981.9,ENSMUST00000111846.8	Ttn,Ttn,Ttn
chr2:76871150-76871189	397	510.057	144	466.168	160	652.138	267	657.949	223	576.453	286	586.337	ENSMUST00000111882.8,ENSMUST00000099981.9,ENSMUST00000111846.8	Ttn,Ttn,Ttn
chr2:76871866-76871912	170	185.176	75	205.849	98	338.651	147	307.118	137	300.252	222	385.87	ENSMUST00000111882.8,ENSMUST00000099981.9,ENSMUST00000111846.8	Ttn,Ttn,Ttn
chr2:76872859-76872902	103	120.022	48	140.935	70	258.77	80	178.8	95	222.73	135	251.022	ENSMUST00000111882.8,ENSMUST00000099981.9,ENSMUST00000111846.8	Ttn,Ttn,Ttn
chr2:76876628-76876676	137	143.012	35	92.0601	37	122.531	81	162.177	75	157.523	98	163.242	ENSMUST00000111882.8,ENSMUST00000099981.9,ENSMUST00000111846.8	Ttn,Ttn,Ttn
chr2:76879248-76879286	138	181.965	57	189.381	64	267.72	115	290.844	129	342.239	134	281.947	ENSMUST00000111882.8,ENSMUST00000099981.9,ENSMUST00000111846.8	Ttn,Ttn,Ttn
chr2:76880149-76880198	202	206.561	83	213.859	91	295.209	174	341.271	137	281.87	184	300.239	ENSMUST00000111882.8,ENSMUST00000099981.9,ENSMUST00000111846.8	Ttn,Ttn,Ttn
chr2:76880215-76880249	204	300.638	83	308.208	96	448.825	175	494.658	151	447.736	181	425.643	ENSMUST00000111882.8,ENSMUST00000099981.9,ENSMUST00000111846.8	Ttn,Ttn,Ttn
chr2:76880635-76880646	63	286.973	25	286.941	28	404.622	57	497.998	59	540.733	61	443.387	ENSMUST00000111882.8,ENSMUST00000099981.9,ENSMUST00000111846.8	Ttn,Ttn,Ttn
chr2:76881768-76881811	351	409.007	160	469.782	145	536.024	269	601.214	203	475.939	264	490.887	ENSMUST00000111882.8,ENSMUST00000099981.9,ENSMUST00000111846.8	Ttn,Ttn,Ttn
chr2:76886921-76886952	128	206.891	50	203.635	44	225.619	72	223.211	87	282.931	105	270.816	ENSMUST00000111882.8,ENSMUST00000099981.9,ENSMUST00000111846.8	Ttn,Ttn,Ttn
chr2:76892672-76892731	98	83.2275	33	70.6166	36	96.9918	63	102.621	55	93.9798	56	75.8896	ENSMUST00000111882.8,ENSMUST00000099981.9,ENSMUST00000111846.8	Ttn,Ttn,Ttn
chr2:76895319-76895339	80	200.425	30	189.381	28	222.542	68	326.757	59	297.403	63	251.859	ENSMUST00000111882.8,ENSMUST00000099981.9,ENSMUST00000111846.8	Ttn,Ttn,Ttn
chr2:76901740-76901752	60	250.532	16	168.338	28	370.904	41	328.358	48	403.259	49	326.483	ENSMUST00000111882.8,ENSMUST00000099981.9,ENSMUST00000111846.8	Ttn,Ttn,Ttn
chr2:76907479-76907503	811	1693.18	283	1488.74	232	1536.6	459	1838.01	475	1995.29	506	1685.72	ENSMUST00000011934.12,ENSMUST00000099981.9	Ttn,Ttn
chr2:76907848-76907896	794	828.842	443	1165.22	465	1539.91	641	1283.4	618	1297.99	839	1397.55	ENSMUST00000011934.12,ENSMUST00000099981.9	Ttn,Ttn
chr2:76907912-76907925	486	1873.21	202	1961.79	168	2054.24	322	2380.44	284	2202.41	336	2066.53	ENSMUST00000011934.12,ENSMUST00000099981.9	Ttn,Ttn
chr2:76908382-76908439	283	248.774	152	336.677	165	460.144	235	396.222	238	420.945	381	534.437	ENSMUST00000011934.12,ENSMUST00000099981.9	Ttn,Ttn
chr2:76908440-76908475	157	224.763	107	385.976	132	599.502	156	428.353	168	483.91	282	644.21	ENSMUST00000011934.12,ENSMUST00000099981.9	Ttn,Ttn
chr2:76909598-76909642	380	432.736	276	791.956	220	794.794	400	873.681	469	1074.59	542	984.901	ENSMUST00000011934.12,ENSMUST00000099981.9	Ttn,Ttn
chr2:76909929-76909967	48	63.2922	40	132.899	59	246.804	68	171.977	74	196.323	124	260.906	ENSMUST00000011934.12,ENSMUST00000099981.9	Ttn,Ttn
chr2:76915298-76915345	355	378.463	166	445.918	146	493.787	240	490.749	217	465.463	310	527.363	ENSMUST00000099980.9	Ttn
chr2:76917487-76917524	81	109.692	48	163.789	67	287.844	79	205.197	88	239.775	139	300.372	ENSMUST00000099980.9	Ttn
chr2:76918405-76918445	107	134.034	74	233.57	98	389.449	138	331.562	125	315.046	159	317.821	ENSMUST00000099980.9	Ttn
chr2:76919884-76919924	638	799.196	273	861.683	265	1053.1	335	804.879	323	814.078	463	925.48	ENSMUST00000099980.9	Ttn
chr2:76919971-76919999	439	785.596	169	762.032	101	573.387	214	734.516	215	774.113	292	833.817	ENSMUST00000099980.9	Ttn
chr2:76920057-76920105	167	174.328	104	273.55	77	254.996	145	290.317	141	296.143	211	351.469	ENSMUST00000099980.9	Ttn
chr2:76927252-76927302	11	11.0234	9	22.7257	11	34.9709	21	40.3641	30	60.4888	38	60.7659	ENSMUST00000011934.12,ENSMUST00000111882.8,ENSMUST00000099980.9,ENSMUST00000099981.9,ENSMUST00000111846.8	Ttn,Ttn,Ttn,Ttn,Ttn
chr2:76932698-76932741	20	23.3053	22	64.595	71	262.467	72	160.92	96	225.075	126	234.287	ENSMUST00000011934.12,ENSMUST00000111882.8,ENSMUST00000099980.9,ENSMUST00000099981.9,ENSMUST00000111846.8	Ttn,Ttn,Ttn,Ttn,Ttn
chr2:76934342-76934417	189	126.268	77	129.621	74	156.839	186	238.34	157	211.039	206	219.61	ENSMUST00000011934.12,ENSMUST00000111882.8,ENSMUST00000099980.9,ENSMUST00000099981.9,ENSMUST00000111846.8	Ttn,Ttn,Ttn,Ttn,Ttn
chr2:76936540-76936587	73	77.8247	54	145.058	50	169.105	97	198.344	130	278.849	125	212.646	ENSMUST00000011934.12,ENSMUST00000111882.8,ENSMUST00000099980.9,ENSMUST00000099981.9,ENSMUST00000111846.8	Ttn,Ttn,Ttn,Ttn,Ttn
chr2:76936721-76936758	230	311.472	30	102.368	37	158.959	136	353.25	128	348.764	117	252.831	ENSMUST00000011934.12,ENSMUST00000111882.8,ENSMUST00000099980.9,ENSMUST00000099981.9,ENSMUST00000111846.8	Ttn,Ttn,Ttn,Ttn,Ttn
chr2:76937770-76937814	191	217.507	90	258.247	105	379.333	188	410.63	214	490.326	261	474.279	ENSMUST00000011934.12,ENSMUST00000111882.8,ENSMUST00000099980.9,ENSMUST00000099981.9,ENSMUST00000111846.8	Ttn,Ttn,Ttn,Ttn,Ttn
chr2:76942000-76942034	28	41.264	14	51.9869	16	74.8041	35	98.9315	42	124.536	47	110.526	ENSMUST00000011934.12,ENSMUST00000111882.8,ENSMUST00000099980.9,ENSMUST00000099981.9,ENSMUST00000111846.8	Ttn,Ttn,Ttn,Ttn,Ttn
chr2:76942351-76942396	20	22.2695	9	25.2508	17	60.0511	30	64.0699	34	76.1711	49	87.0622	ENSMUST00000011934.12,ENSMUST00000111882.8,ENSMUST00000099980.9,ENSMUST00000099981.9,ENSMUST00000111846.8	Ttn,Ttn,Ttn,Ttn,Ttn
chr2:76943384-76943432	159	165.977	55	144.666	50	165.582	131	262.286	96	201.629	127	211.548	ENSMUST00000011934.12,ENSMUST00000111882.8,ENSMUST00000099980.9,ENSMUST00000099981.9,ENSMUST00000111846.8	Ttn,Ttn,Ttn,Ttn,Ttn
chr2:76944068-76944103	242	346.449	66	238.079	85	386.043	197	540.933	153	440.704	196	447.748	ENSMUST00000011934.12,ENSMUST00000111882.8,ENSMUST00000099980.9,ENSMUST00000099981.9,ENSMUST00000111846.8	Ttn,Ttn,Ttn,Ttn,Ttn
chr2:76944848-76944896	447	466.615	190	499.755	162	536.486	233	466.509	221	464.167	338	563.017	ENSMUST00000011934.12,ENSMUST00000111882.8,ENSMUST00000099980.9,ENSMUST00000099981.9,ENSMUST00000111846.8	Ttn,Ttn,Ttn,Ttn,Ttn
chr2:76945339-76945362	654	1424.76	268	1471.13	229	1582.68	443	1851.06	333	1459.62	428	1487.86	ENSMUST00000011934.12,ENSMUST00000111882.8,ENSMUST00000099980.9,ENSMUST00000099981.9,ENSMUST00000111846.8	Ttn,Ttn,Ttn,Ttn,Ttn
chr2:76945373-76945386	655	2524.59	267	2593.06	232	2836.8	449	3319.32	335	2597.92	441	2712.32	ENSMUST00000011934.12,ENSMUST00000111882.8,ENSMUST00000099980.9,ENSMUST00000099981.9,ENSMUST00000111846.8	Ttn,Ttn,Ttn,Ttn,Ttn
chr2:76945387-76945423	599	833.714	245	859.228	229	1011.15	416	1110.55	332	929.735	427	948.356	ENSMUST00000011934.12,ENSMUST00000111882.8,ENSMUST00000099980.9,ENSMUST00000099981.9,ENSMUST00000111846.8	Ttn,Ttn,Ttn,Ttn,Ttn
chr2:76945498-76945546	242	252.619	77	202.532	86	284.801	154	308.337	137	287.742	185	308.16	ENSMUST00000011934.12,ENSMUST00000111882.8,ENSMUST00000099980.9,ENSMUST00000099981.9,ENSMUST00000111846.8	Ttn,Ttn,Ttn,Ttn,Ttn
chr2:76948362-76948375	138	531.898	74	718.676	70	855.932	114	842.766	98	759.987	184	1131.67	ENSMUST00000011934.12,ENSMUST00000111882.8,ENSMUST00000099980.9,ENSMUST00000099981.9,ENSMUST00000111846.8	Ttn,Ttn,Ttn,Ttn,Ttn
chr2:76949119-76949161	257	306.603	198	595.197	311	1177.05	362	828.333	482	1156.97	559	1064.16	ENSMUST00000011934.12,ENSMUST00000111882.8,ENSMUST00000099980.9,ENSMUST00000099981.9,ENSMUST00000111846.8	Ttn,Ttn,Ttn,Ttn,Ttn
chr2:76950153-76950182	75	129.585	29	126.254	53	290.511	83	275.059	89	309.397	133	366.691	ENSMUST00000011934.12,ENSMUST00000111882.8,ENSMUST00000099980.9,ENSMUST00000099981.9,ENSMUST00000111846.8	Ttn,Ttn,Ttn,Ttn,Ttn
chr2:76952152-76952187	27	38.6534	21	75.7523	37	168.042	62	170.243	75	216.031	99	226.159	ENSMUST00000011934.12,ENSMUST00000111882.8,ENSMUST00000099980.9,ENSMUST00000099981.9,ENSMUST00000111846.8	Ttn,Ttn,Ttn,Ttn,Ttn
chr2:76952994-76953041	140	149.253	44	118.195	53	179.251	137	280.136	145	311.024	193	328.326	ENSMUST00000011934.12,ENSMUST00000111882.8,ENSMUST00000099980.9,ENSMUST00000099981.9,ENSMUST00000111846.8	Ttn,Ttn,Ttn,Ttn,Ttn
chr2:76955081-76955117	164	228.262	64	224.451	102	450.383	134	357.724	152	425.662	195	433.09	ENSMUST00000011934.12,ENSMUST00000111882.8,ENSMUST00000099980.9,ENSMUST00000099981.9,ENSMUST00000111846.8	Ttn,Ttn,Ttn,Ttn,Ttn
chr2:76969774-76969820	903	983.609	638	1751.09	472	1631.05	698	1458.29	771	1689.74	1019	1771.18	ENSMUST00000011934.12,ENSMUST00000111882.8,ENSMUST00000099980.9,ENSMUST00000099981.9,ENSMUST00000111846.8	Ttn,Ttn,Ttn,Ttn,Ttn
chr2:76974351-76974393	138	164.635	144	432.87	217	821.287	268	613.241	292	700.902	549	1045.13	ENSMUST00000011934.12,ENSMUST00000111882.8,ENSMUST00000099980.9,ENSMUST00000099981.9,ENSMUST00000111846.8	Ttn,Ttn,Ttn,Ttn,Ttn
chr2:76974395-76974447	117	112.739	120	291.355	196	599.152	220	406.598	243	471.115	464	713.445	ENSMUST00000011934.12,ENSMUST00000111882.8,ENSMUST00000099980.9,ENSMUST00000099981.9,ENSMUST00000111846.8	Ttn,Ttn,Ttn,Ttn,Ttn
chr2:76975071-76975114	54	62.9242	42	123.318	40	147.869	84	187.74	128	300.099	153	284.491	ENSMUST00000011934.12,ENSMUST00000111882.8,ENSMUST00000099980.9,ENSMUST00000099981.9,ENSMUST00000111846.8	Ttn,Ttn,Ttn,Ttn,Ttn
chr2:77027769-77027806	35	47.3979	6	20.4736	5	21.4809	18	46.7537	25	68.118	35	75.6332	ENSMUST00000049544.13,ENSMUST00000164114.8	Ccdc141,Ccdc141
chr2:77029409-77029453	4	4.55512	5	14.347	1	3.6127	7	15.2894	11	25.2037	14	25.4403	ENSMUST00000049544.13,ENSMUST00000164114.8	Ccdc141,Ccdc141
chr2:77045764-77045814	139	139.296	38	95.9529	28	89.0169	69	132.625	69	139.124	72	115.135	ENSMUST00000049544.13,ENSMUST00000164114.8	Ccdc141,Ccdc141
chr2:77196922-77196956	16	23.5794	5	18.5667	5	23.3763	10	28.2662	15	44.4771	17	39.9775	ENSMUST00000102660.7,ENSMUST00000102659.1	Sestd1,Sestd1
chr2:80524673-80524697	81	169.109	30	157.817	26	172.205	28	112.122	29	121.818	35	116.601	ENSMUST00000111760.2,ENSMUST00000028386.11	Nckap1,Nckap1
chr2:85062019-85062063	21	23.9144	25	71.7351	17	61.4159	14	30.5788	18	41.2424	13	23.6231	ENSMUST00000048400.3,ENSMUST00000111605.8	Tnks1bp1,Tnks1bp1
chr2:85062552-85062573	18	42.9483	17	102.206	8	60.5557	9	41.1878	10	48.007	12	45.6886	ENSMUST00000048400.3,ENSMUST00000111605.8	Tnks1bp1,Tnks1bp1
chr2:85063590-85063625	34	48.6747	17	61.3233	16	72.6669	20	54.9171	11	31.6846	31	70.8174	ENSMUST00000048400.3,ENSMUST00000111605.8	Tnks1bp1,Tnks1bp1
chr2:90757333-90757358	28	56.1191	6	30.3009	2	12.7167	6	23.0652	5	20.1629	6	19.1892	ENSMUST00000013759.5,ENSMUST00000238890.1	Fnbp4,Fnbp4
chr2:90757402-90757440	47	61.9736	2	6.64494	5	20.9156	9	22.7617	7	18.5711	7	14.7286	ENSMUST00000013759.5,ENSMUST00000238890.1	Fnbp4,Fnbp4
chr2:91003177-91003218	7	8.55474	2	6.15872	2	7.75408	4	9.37609	4	9.83558	2	3.90025	ENSMUST00000068747.13,ENSMUST00000068726.12,ENSMUST00000111455.8,ENSMUST00000005643.13,ENSMUST00000111449.7,ENSMUST00000111452.7,ENSMUST00000177642.7,ENSMUST00000111448.1,ENSMUST00000111451.9	Celf1,Celf1,Celf1,Celf1,Celf1,Celf1,Celf1,Celf1,Celf1
chr2:91059021-91059061	157	196.667	91	287.228	73	290.1	89	213.833	79	199.109	135	269.848	ENSMUST00000067663.13,ENSMUST00000111441.9,ENSMUST00000002171.13	Psmc3,Psmc3,Psmc3
chr2:91124587-91124623	1537	2139.26	520	1823.67	486	2145.94	767	2047.57	733	2052.7	809	1796.77	ENSMUST00000137942.7,ENSMUST00000111430.9,ENSMUST00000169776.1	Mybpc3,Mybpc3,Mybpc3
chr2:91124651-91124692	3045	3721.31	1120	3448.89	1102	4272.5	1803	4226.27	1610	3958.82	2000	3900.25	ENSMUST00000137942.7,ENSMUST00000111430.9,ENSMUST00000169776.1	Mybpc3,Mybpc3,Mybpc3
chr2:91650179-91650212	0	0	0	0	0	0	1	2.91227	0	0	1	2.42288	ENSMUST00000111331.8	Arhgap1,Arhgap1
chr2:94332969-94332985	14	43.843	3	23.6726	13	129.154	10	60.0656	4	25.2037	5	24.986	ENSMUST00000111237.8,ENSMUST00000055081.13,ENSMUST00000111238.7,ENSMUST00000094801.4	Ttc17,Ttc17,Ttc17,Ttc17
chr2:94418339-94418384	6	6.68084	3	8.41692	4	14.1297	4	8.54266	2	4.48065	3	5.33034	ENSMUST00000028617.6	Api5
chr2:102400332-102400382	1205	1207.56	224	565.617	164	521.385	266	511.278	243	489.959	287	458.942	ENSMUST00000102573.7	Trim44
chr2:103776156-103776195	90	115.63	57	184.525	47	191.566	70	172.496	58	149.929	85	174.261	ENSMUST00000111147.7,ENSMUST00000028607.12	Caprin1,Caprin1
chr2:103779570-103779611	91	111.212	26	80.0634	21	81.4179	38	89.0728	17	41.8012	25	48.7531	ENSMUST00000111147.7,ENSMUST00000028607.12	Caprin1,Caprin1
chr2:103783128-103783176	89	92.9055	19	49.9755	27	89.4143	36	72.0787	25	52.5076	49	81.6208	ENSMUST00000111147.7,ENSMUST00000028607.12	Caprin1,Caprin1
chr2:104059856-104059896	83	103.971	25	78.9087	25	99.3492	49	117.729	44	110.896	52	103.942	ENSMUST00000028603.9,ENSMUST00000111136.7	Fbxo3,Fbxo3,Fbxo3
chr2:104113996-104114025	15	25.9171	13	56.5966	14	76.7387	14	46.3955	29	100.815	27	74.4409	ENSMUST00000168176.7,ENSMUST00000040423.11	Cd59a,Cd59a
chr2:104114173-104114213	2	2.50532	4	12.6254	5	19.8698	5	12.0131	3	7.5611	7	13.9921	ENSMUST00000168176.7,ENSMUST00000040423.11	Cd59a,Cd59a,Cd59a,Cd59a
chr2:104446631-104446666	2	2.86322	0	0	1	4.54168	2	5.49171	5	14.4021	4	9.13772	ENSMUST00000028600.13,ENSMUST00000111125.2,ENSMUST00000111124.7	Hipk3,Hipk3,Hipk3
chr2:105394834-105394874	26	32.5691	16	50.5015	11	43.7137	19	45.6498	15	37.8055	22	43.9753	ENSMUST00000006128.6	Rcn1
chr2:112455159-112455190	2	3.23267	3	12.2181	3	15.3831	3	9.30048	3	9.75626	2	5.15839	ENSMUST00000069747.5	Emc7
chr2:114047475-114047510	92	131.708	73	263.329	78	354.251	164	450.32	157	452.226	313	715.027	ENSMUST00000090269.6	Actc1
chr2:114049345-114049391	76	82.7844	64	175.658	97	335.196	144	300.85	138	302.444	212	368.489	ENSMUST00000090269.6	Actc1
chr2:114050603-114050653	332	332.706	611	1542.82	666	2117.33	871	1674.15	939	1893.3	1354	2165.18	ENSMUST00000090269.6	Actc1
chr2:117152957-117152997	14	17.5372	13	41.0325	10	39.7397	12	28.8315	7	17.6426	15	29.9832	ENSMUST00000110901.1,ENSMUST00000028829.12	Spred1,Spred1
chr2:118408350-118408390	11	13.7792	6	18.9381	4	15.8959	2	4.80525	3	7.5611	4	7.99551	ENSMUST00000005233.11,ENSMUST00000110877.7,ENSMUST00000110872.7,ENSMUST00000102527.9,ENSMUST00000110874.7	Eif2ak4,Eif2ak4,Eif2ak4,Eif2ak4,Eif2ak4,Eif2ak4
chr2:118871329-118871379	38	38.0808	28	70.7022	31	98.5544	46	88.4165	46	92.7495	41	65.5632	ENSMUST00000028807.5	Ivd
chr2:119146438-119146479	10	12.2211	9	27.7143	15	58.1556	14	32.8163	23	56.5546	22	42.9027	ENSMUST00000094695.11	Rmdn3
chr2:119902883-119902924	11	13.4432	5	15.3968	4	15.5082	5	11.7201	5	12.2945	2	3.90025	ENSMUST00000110773.8,ENSMUST00000079934.11,ENSMUST00000046717.12,ENSMUST00000110774.7	Mga,Mga,Mga,Mga
chr2:119926497-119926542	18	20.0425	3	8.41692	4	14.1297	9	19.221	3	6.72098	11	19.5446	ENSMUST00000110773.8,ENSMUST00000079934.11,ENSMUST00000046717.12,ENSMUST00000110774.7	Mga,Mga,Mga,Mga
chr2:119947609-119947634	10	20.0425	2	10.1003	0	0	6	23.0652	6	24.1955	8	25.5856	ENSMUST00000110773.8,ENSMUST00000079934.11,ENSMUST00000046717.12,ENSMUST00000110774.7	Mga,Mga,Mga,Mga
chr2:119963947-119963964	25	73.6858	10	74.267	5	46.7526	7	39.5726	5	29.6514	7	32.9227	ENSMUST00000110773.8,ENSMUST00000079934.11,ENSMUST00000046717.12,ENSMUST00000110774.7	Mga,Mga,Mga,Mga
chr2:120403987-120404026	22	28.2651	15	48.5592	19	77.4414	14	34.4992	9	23.2649	34	69.7044	ENSMUST00000090046.11,ENSMUST00000090042.11,ENSMUST00000110729.1	Tmem87a,Tmem87a,Tmem87a
chr2:120524611-120524631	21	52.6116	9	56.8142	11	87.4273	12	57.6629	8	40.3259	35	139.921	ENSMUST00000055241.12,ENSMUST00000171215.7	Zfp106,Zfp106
chr2:120526916-120526946	20	33.4042	17	71.5439	27	143.063	33	105.715	21	70.5703	74	197.223	ENSMUST00000055241.12,ENSMUST00000171215.7	Zfp106,Zfp106
chr2:120531764-120531809	4	4.4539	8	22.4451	20	70.6483	21	44.849	10	22.4033	28	49.7498	ENSMUST00000055241.12,ENSMUST00000171215.7	Zfp106,Zfp106
chr2:120535633-120535682	340	347.677	181	466.366	150	486.608	257	504.06	265	545.222	321	523.787	ENSMUST00000055241.12,ENSMUST00000171215.7	Zfp106,Zfp106
chr2:120539467-120539512	243	270.574	57	159.922	34	120.102	102	217.838	102	228.513	102	181.232	ENSMUST00000055241.12,ENSMUST00000171215.7	Zfp106,Zfp106
chr2:120822555-120822575	21	52.6116	8	50.5015	7	55.6356	7	33.6367	5	25.2037	8	31.982	ENSMUST00000028740.10	Ttbk2,Ttbk2,Ttbk2
chr2:121236502-121236521	46	121.31	23	152.834	9	75.2962	15	75.8723	19	100.815	14	58.9143	ENSMUST00000110648.7,ENSMUST00000110647.7	Trp53bp1,Trp53bp1
chr2:121342812-121342855	43	50.1063	40	117.445	24	88.7212	47	105.045	42	98.4701	41	76.2362	ENSMUST00000052029.9,ENSMUST00000110628.7,ENSMUST00000110626.7,ENSMUST00000110625.7,ENSMUST00000110627.7	Ppip5k1,Ppip5k1,Ppip5k1,Ppip5k1,Ppip5k1
chr2:121342972-121342985	42	161.882	32	310.779	21	256.78	45	332.671	33	255.914	41	252.166	ENSMUST00000052029.9,ENSMUST00000110628.7,ENSMUST00000110626.7,ENSMUST00000110625.7,ENSMUST00000110627.7	Ppip5k1,Ppip5k1,Ppip5k1,Ppip5k1,Ppip5k1
chr2:121343127-121343174	16	17.0575	8	21.49	15	50.7315	16	32.7166	23	49.3348	22	37.4258	ENSMUST00000052029.9,ENSMUST00000110628.7,ENSMUST00000110626.7,ENSMUST00000110625.7,ENSMUST00000110627.7	Ppip5k1,Ppip5k1,Ppip5k1,Ppip5k1,Ppip5k1
chr2:121437574-121437623	13	13.2935	6	15.4597	6	19.4643	10	19.6132	5	10.2872	11	17.9491	ENSMUST00000028683.13	Pdia3
chr2:121437684-121437720	32	44.539	9	31.5635	9	39.7397	16	42.7133	18	50.4073	28	62.1873	ENSMUST00000028683.13	Pdia3,Pdia3
chr2:121457121-121457149	206	368.639	81	365.234	121	686.929	138	473.66	135	486.071	187	533.986	ENSMUST00000110612.7,ENSMUST00000126764.1	Hypk,Serf2,Hypk,Serf2
chr2:121925568-121925602	1	1.47372	1	3.71335	1	4.67526	1	2.82662	0	0	2	4.70324	ENSMUST00000089912.11,ENSMUST00000078752.9	Casc4,Casc4
chr2:122799754-122799796	10	11.9301	11	33.0665	5	18.9237	13	29.7468	15	36.0052	14	26.6517	ENSMUST00000126403.8,ENSMUST00000005953.10,ENSMUST00000110506.8	Sqor,Sqor,Sqor
chr2:125358923-125358943	3	7.51595	0	0	0	0	1	4.80525	4	20.1629	4	15.991	ENSMUST00000103234.1,ENSMUST00000028633.12	Fbn1,Fbn1
chr2:125365674-125365705	6	9.698	10	40.7271	17	87.1709	16	49.6025	18	58.5375	16	41.2671	ENSMUST00000103234.1,ENSMUST00000028633.12	Fbn1,Fbn1
chr2:125745927-125745962	1	1.43161	1	3.60725	3	13.625	3	8.23756	1	2.88042	1	2.28443	ENSMUST00000053699.12	Secisbp2l
chr2:125752890-125752938	9	9.39494	2	5.26058	3	9.93492	5	10.0109	0	0	2	3.33146	ENSMUST00000053699.12	Secisbp2l
chr2:126719959-126719997	18	23.7346	4	13.2899	3	12.5494	10	25.2908	8	21.2241	9	18.9367	ENSMUST00000110416.2	Usp8
chr2:126729150-126729169	38	100.213	11	73.0943	9	75.2962	13	65.756	11	58.3664	15	63.1224	ENSMUST00000028841.13,ENSMUST00000110416.2	Usp8,Usp8
chr2:126748201-126748224	8	17.4283	2	10.9786	4	27.645	7	29.2493	6	26.2995	10	34.7631	ENSMUST00000028841.13,ENSMUST00000110416.2	Usp8,Usp8
chr2:126812837-126812869	1	1.56582	0	0	0	0	2	6.00656	0	0	0	0	ENSMUST00000103224.9,ENSMUST00000028843.11	Trpm7,Trpm7
chr2:126846229-126846244	2	6.68084	3	25.2508	1	10.5972	4	25.628	9	60.4888	9	47.973	ENSMUST00000103224.9,ENSMUST00000028843.11	Trpm7,Trpm7
chr2:127211583-127211628	67	74.6027	16	44.8903	6	21.1945	21	44.849	19	42.5662	30	53.3034	ENSMUST00000103220.3	Snrnp200
chr2:127297084-127297114	19	31.734	18	75.7523	23	121.868	19	60.8664	14	47.0468	29	77.2899	ENSMUST00000110375.8	Stard7
chr2:127595650-127595685	28	40.0851	15	54.1088	5	22.7084	11	30.2044	11	31.6846	18	41.1198	ENSMUST00000028852.12	Mrps5
chr2:127772199-127772225	4	7.70867	1	4.85592	0	0	4	14.7854	0	0	3	9.22559	ENSMUST00000110357.1,ENSMUST00000028857.13	Nphp1,Nphp1
chr2:127792426-127792452	12	23.126	29	140.822	27	165.073	19	70.2305	20	77.5497	23	70.7295	ENSMUST00000135091.1	Mtln
chr2:128648483-128648515	111	173.806	30	118.363	37	183.796	46	138.151	50	157.523	47	117.434	ENSMUST00000110333.1,ENSMUST00000014499.9	Anapc1,Anapc1
chr2:130281672-130281714	265	316.147	80	240.484	74	280.07	142	324.926	150	360.052	144	274.132	ENSMUST00000028892.10,ENSMUST00000239288.1	Idh3b,Idh3b
chr2:131178641-131178699	597	515.75	207	450.596	147	402.878	203	336.367	197	342.422	224	308.792	ENSMUST00000089510.4	Cenpb
chr2:131936728-131936759	32	51.7227	15	61.0906	10	51.277	17	52.7027	7	22.7646	10	25.792	ENSMUST00000091288.12	Prnp
chr2:132550463-132550488	12	24.051	9	45.4514	7	44.5084	14	53.8188	10	40.3259	15	47.973	ENSMUST00000110136.7,ENSMUST00000060955.11,ENSMUST00000028822.13,ENSMUST00000110142.7	Gpcpd1,Gpcpd1,Gpcpd1,Gpcpd1,Gpcpd1,Gpcpd1,Gpcpd1,Gpcpd1,Gpcpd1
chr2:132568696-132568713	17	50.1063	24	178.241	8	74.8041	7	39.5726	10	59.3027	13	61.1421	ENSMUST00000060955.11,ENSMUST00000149854.7,ENSMUST00000148833.7,ENSMUST00000145694.7,ENSMUST00000110142.7	Gpcpd1,Gpcpd1,Gpcpd1,Gpcpd1,Gpcpd1
chr2:140148896-140148918	86	195.87	22	126.254	19	137.283	24	104.842	30	137.475	24	87.2237	ENSMUST00000046030.7	Esf1
chr2:140164511-140164521	77	385.819	18	227.257	11	174.855	23	221.041	18	181.466	15	119.933	ENSMUST00000046030.7	Esf1
chr2:140164530-140164571	44	53.7726	14	43.1111	6	23.2623	17	39.8484	12	29.5067	13	25.3516	ENSMUST00000046030.7	Esf1
chr2:142712032-142712086	73	67.7363	11	25.7184	12	35.3242	12	21.3566	10	18.6694	9	13.3258	ENSMUST00000230763.1,ENSMUST00000043589.7,ENSMUST00000211861.1	Kif16b,Kif16b,Kif16b
chr2:142854514-142854558	6	6.83268	1	2.86941	0	0	0	0	0	0	0	0	ENSMUST00000230763.1,ENSMUST00000043589.7,ENSMUST00000211861.1	Kif16b,Kif16b,Kif16b
chr2:143071502-143071544	44	52.4923	6	18.0363	2	7.56946	6	13.7293	10	24.0035	15	28.5554	ENSMUST00000008477.12	Snrpb2
chr2:143938363-143938414	93	91.3704	32	79.2181	42	130.907	53	99.8737	57	112.675	67	105.039	ENSMUST00000103172.3	Dstn
chr2:143954119-143954160	153	186.982	31	95.4602	40	155.082	60	140.641	66	162.287	59	115.057	ENSMUST00000016072.11	Rrbp1
chr2:143954172-143954200	91	162.846	24	108.218	31	175.99	25	85.808	34	122.418	39	111.366	ENSMUST00000016072.11	Rrbp1
chr2:143969556-143969591	35	50.1063	22	79.3596	24	109	18	49.4254	26	74.8909	34	77.6707	ENSMUST00000016072.11	Rrbp1
chr2:143988976-143989080	263	126.711	41	49.7732	46	70.3087	69	63.7619	63	61.0704	69	53.0471	ENSMUST00000037875.5,ENSMUST00000016072.11	Rrbp1,Rrbp1
chr2:143989282-143989322	97	121.508	38	119.941	37	147.037	39	93.7023	38	95.7739	27	53.9697	ENSMUST00000037875.5,ENSMUST00000016072.11	Rrbp1,Rrbp1
chr2:146890942-146890985	20	23.3053	13	38.1698	9	33.2704	19	42.465	12	28.1343	7	13.0159	ENSMUST00000099278.8	Kiz
chr2:148441662-148441705	40	46.6105	47	137.998	43	158.959	37	82.6949	40	93.7811	78	145.035	ENSMUST00000099269.3	Cd93
chr2:150619774-150619822	22	22.9654	15	39.4543	20	66.2328	37	74.0809	18	37.8055	26	43.309	ENSMUST00000028944.3	Acss1
chr2:150642901-150642940	93	119.484	50	161.864	52	211.945	104	256.28	75	193.874	110	225.514	ENSMUST00000028944.3	Acss1
chr2:150827103-150827141	6	7.91152	1	3.32247	4	16.7325	19	48.0525	8	21.2241	26	54.7061	ENSMUST00000045441.7	Pygb
chr2:153317400-153317440	24	30.0638	3	9.46904	3	11.9219	6	14.4157	8	20.1629	7	13.9921	ENSMUST00000028977.6	Kif3b
chr2:154888349-154888390	154	188.204	50	153.968	52	201.606	97	227.37	63	154.91	79	154.06	ENSMUST00000166171.7,ENSMUST00000099173.10	Eif2s2,Eif2s2
chr2:155629094-155629136	29	34.5972	22	66.133	16	60.5557	28	64.0699	18	43.2063	32	60.9182	ENSMUST00000092995.5	Myh7b
chr2:155848523-155848554	39	63.037	17	69.236	22	112.809	20	62.0032	18	58.5375	17	43.8463	ENSMUST00000109636.10,ENSMUST00000109631.7,ENSMUST00000109632.7,ENSMUST00000006036.12	Uqcc1,Uqcc1,Uqcc1,Uqcc1,Uqcc1,Uqcc1
chr2:156098295-156098308	10	38.5433	8	77.6947	5	61.138	6	44.3561	6	46.5298	6	36.9023	ENSMUST00000132494.7,ENSMUST00000184899.7,ENSMUST00000059647.11,ENSMUST00000109604.8	Gm28036,Gm28036,Rbm12,Rbm12
chr2:156128590-156128613	11	23.9639	13	71.3609	16	110.58	18	75.2125	13	56.9822	24	83.4314	ENSMUST00000029147.15	Nfs1
chr2:156164905-156164925	9	22.5478	6	37.8762	3	23.8438	8	38.442	9	45.3666	12	47.973	ENSMUST00000109587.8,ENSMUST00000142071.7,ENSMUST00000029149.12,ENSMUST00000146297.7	Rbm39,Rbm39,Rbm39,Rbm39,Rbm39,Rbm39
chr2:156167734-156167769	106	151.751	35	126.254	31	140.792	49	134.547	35	100.815	79	180.47	ENSMUST00000109587.8,ENSMUST00000142071.7,ENSMUST00000029149.12,ENSMUST00000146297.7	Rbm39,Rbm39,Rbm39,Rbm39,Rbm39,Rbm39
chr2:156172999-156173045	545	593.651	65	178.402	48	165.87	89	185.942	75	164.372	73	126.885	ENSMUST00000109587.8,ENSMUST00000142071.7,ENSMUST00000029149.12,ENSMUST00000146297.7	Rbm39,Rbm39,Rbm39,Rbm39,Rbm39,Rbm39,Rbm39,Rbm39
chr2:157078319-157078347	0	0	0	0	0	0	0	0	0	0	2	5.71108	ENSMUST00000069098.6	Soga1
chr2:160960158-160960183	16	32.068	7	35.3511	8	50.8668	15	57.6629	13	52.4236	16	51.1713	ENSMUST00000039782.13	Chd6
chr2:160965347-160965375	65	116.318	25	112.727	25	141.927	34	116.699	27	97.2141	36	102.799	ENSMUST00000039782.13	Chd6
chr2:161052654-161052676	236	537.504	19	109.037	8	57.8032	37	161.631	23	105.397	18	65.4178	ENSMUST00000039782.13	Chd6
chr2:162934398-162934424	26	50.1063	21	101.974	19	116.162	12	44.3561	20	77.5497	38	116.857	ENSMUST00000130411.6	Srsf6,Srsf6
chr2:163397502-163397516	334	1195.39	286	2579.19	223	2531.99	257	1764.21	284	2045.1	411	2347.25	ENSMUST00000109425.2,ENSMUST00000017961.10	Jph2,Jph2
chr2:163636978-163637009	71	114.76	27	109.963	26	133.32	36	111.606	60	195.125	70	180.544	ENSMUST00000017851.3	Serinc3
chr2:164011648-164011687	15	19.2717	5	16.1864	6	24.4552	8	19.7138	6	15.5099	13	26.6517	ENSMUST00000018470.9	Ywhab
chr2:164100364-164100423	129	109.555	20	42.7979	10	26.9422	16	26.0623	18	30.757	32	43.3655	ENSMUST00000018353.13	Stk4
chr2:166054926-166054965	22	28.2651	6	19.4237	8	32.6069	9	22.1781	7	18.0949	11	22.5514	ENSMUST00000088095.5,ENSMUST00000109252.7	Ncoa3,Ncoa3
chr2:166856358-166856417	20	16.9852	15	32.0984	6	16.1653	11	17.9179	19	32.4657	11	14.9069	ENSMUST00000099078.9	Arfgef2
chr2:166955095-166955118	62	135.069	20	109.786	10	69.1125	21	87.748	27	118.348	24	83.4314	ENSMUST00000109238.8,ENSMUST00000109236.8,ENSMUST00000049412.11,ENSMUST00000109235.7,ENSMUST00000184390.1	Stau1,Stau1,Stau1,Stau1,Stau1
chr2:167033550-167033564	119	425.904	24	216.435	12	136.25	25	171.616	25	180.026	18	102.799	ENSMUST00000018143.15	Ddx27
chr2:167044168-167044215	115	122.601	34	91.3326	35	118.374	36	73.6123	49	105.105	37	62.9434	ENSMUST00000048988.13	Znfx1
chr2:167056770-167056794	276	576.223	79	415.586	81	536.486	88	352.385	97	407.459	93	309.826	ENSMUST00000048988.13	Znfx1
chr2:167056801-167056818	241	710.331	70	519.869	79	738.691	78	440.952	93	551.515	87	409.182	ENSMUST00000048988.13	Znfx1
chr2:167610401-167610449	70	73.0717	27	71.0178	20	66.2328	47	94.1027	32	67.2098	38	63.2978	ENSMUST00000151365.7,ENSMUST00000109207.9,ENSMUST00000125544.2	Ube2v1,Ube2v1,Gm20431
chr2:168182616-168182626	108	541.148	21	265.133	11	174.855	20	192.21	9	90.7332	9	71.9596	ENSMUST00000057793.10,ENSMUST00000088001.5	Adnp,Gm20716,Adnp
chr2:168182971-168182987	38	119.003	9	71.0178	11	109.284	8	48.0525	11	69.3101	13	64.9635	ENSMUST00000057793.10,ENSMUST00000088001.5	Adnp,Gm20716,Adnp
chr2:168211466-168211502	5	6.95921	3	10.5212	4	17.6621	4	10.6783	6	16.8024	9	19.9888	ENSMUST00000109193.7,ENSMUST00000138667.1,ENSMUST00000154111.7	Dpm1,Gm20716,Dpm1
chr2:168217768-168217803	7	10.0213	2	7.21451	5	22.7084	12	32.9503	3	8.64126	5	11.4222	ENSMUST00000109193.7,ENSMUST00000138667.1,ENSMUST00000154111.7	Dpm1,Gm20716,Dpm1
chr2:168231908-168231925	0	0	0	0	1	9.35051	2	11.3065	0	0	1	4.70324	ENSMUST00000099071.4	Mocs3
chr2:174345365-174345384	3	7.91152	0	0	0	0	0	0	1	5.30603	4	16.8326	ENSMUST00000109087.7,ENSMUST00000087871.10,ENSMUST00000156623.7,ENSMUST00000185956.6,ENSMUST00000087876.10,ENSMUST00000238267.1,ENSMUST00000109084.7,ENSMUST00000109085.7,ENSMUST00000080493.11,ENSMUST00000168292.1	Gnas,Gnas,Gnas,Gnas,Gnas,Gnas,Gnas,Gnas,Gnas,Gnas,Gnas,Gnas,Gnas,Gm20721,Gnas
chr2:174462625-174462661	2	2.78368	3	10.5212	5	22.0776	4	10.6783	8	22.4033	3	6.66292	ENSMUST00000016396.7	Atp5e
chr2:180033644-180033687	5	5.82632	4	11.7445	5	18.4836	4	8.93999	5	11.7226	9	16.7348	ENSMUST00000058764.5,ENSMUST00000055485.11	Lsm14b,Lsm14b
chr2:180659696-180659746	222	222.472	55	138.879	36	114.45	77	148.002	52	104.847	33	52.7704	ENSMUST00000087517.9	Dido1
chr2:180687698-180687767	105	76.2488	42	76.8502	41	94.4537	38	52.9273	22	32.1438	57	66.0498	ENSMUST00000130986.7,ENSMUST00000103057.7,ENSMUST00000103056.9,ENSMUST00000087517.9,ENSMUST00000103055.7	Dido1,Dido1,Dido1,Dido1,Dido1
chr2:180911011-180911031	11	27.5585	10	63.1269	11	87.4273	12	57.6629	16	80.6517	16	63.9641	ENSMUST00000108876.8,ENSMUST00000037299.14	Ythdf1,Ythdf1
chr2:181153067-181153120	55	51.9971	35	83.3752	33	98.9743	49	88.8517	52	98.9125	91	137.281	ENSMUST00000055990.7	Eef1a2
chr2:181153813-181153862	123	125.777	66	170.056	131	424.971	129	253.011	123	253.065	174	283.922	ENSMUST00000055990.7	Eef1a2
chr2:181234486-181234527	106	129.543	25	76.9841	18	69.7868	25	58.6006	38	93.438	21	40.9526	ENSMUST00000094203.10,ENSMUST00000108831.7,ENSMUST00000121484.1	Helz2,Helz2,Helz2
chr3:19135012-19135085	115	78.9346	65	112.418	38	82.7456	56	73.7243	75	103.577	82	89.8126	ENSMUST00000029125.9	Armc1
chr3:28630416-28630463	24	25.5862	2	5.3725	2	6.7642	10	20.4479	4	8.57997	7	11.9082	ENSMUST00000159308.7,ENSMUST00000162777.7,ENSMUST00000159236.8,ENSMUST00000161964.1,ENSMUST00000160307.8,ENSMUST00000160518.7,ENSMUST00000159680.8,ENSMUST00000162485.7	Tnik,Tnik,Tnik,Tnik,Tnik,Tnik,Tnik,Tnik,Tnik
chr3:30818625-30818660	270	386.534	42	151.505	38	172.584	76	208.685	68	195.868	68	155.341	ENSMUST00000029256.8	Sec62
chr3:30818701-30818747	558	607.811	138	378.762	96	331.74	171	357.26	164	359.426	178	309.391	ENSMUST00000029256.8	Sec62
chr3:31117313-31117400	13	7.48715	16	23.2191	8	14.6169	14	15.4652	20	23.1758	19	17.4615	ENSMUST00000117728.7,ENSMUST00000029194.11,ENSMUST00000118470.7,ENSMUST00000118204.1	Skil,Skil,Skil,Skil
chr3:32569461-32569502	69	84.3253	55	169.365	44	170.59	74	173.458	85	209.006	88	171.611	ENSMUST00000118286.7,ENSMUST00000091257.10	Mfn1,Mfn1
chr3:32577038-32577083	129	143.638	73	204.812	52	183.686	102	217.838	98	219.552	128	227.428	ENSMUST00000118286.7,ENSMUST00000091257.10	Mfn1,Mfn1
chr3:32865744-32865789	11	12.2482	11	30.8621	12	42.389	15	32.035	10	22.4033	19	33.7588	ENSMUST00000108228.7,ENSMUST00000072312.11,ENSMUST00000172481.1	Usp13,Usp13,Usp13
chr3:33809296-33809319	114	248.353	29	159.19	17	117.491	35	146.247	14	61.3654	19	66.0498	ENSMUST00000108210.8,ENSMUST00000117915.7	Ttc14,Ttc14,Ttc14,Ttc14
chr3:35919093-35919123	6	10.0213	7	29.4592	2	10.5972	6	19.221	10	33.6049	16	42.6427	ENSMUST00000108182.9,ENSMUST00000197489.4,ENSMUST00000178098.7,ENSMUST00000198389.4	Dcun1d1,Dcun1d1,Dcun1d1,Dcun1d1
chr3:35960080-35960112	15	23.4873	8	31.5635	6	29.8048	12	36.0393	15	47.2569	12	29.9832	ENSMUST00000029259.9	Mccc1,Mccc1
chr3:35990048-35990093	443	493.269	204	572.351	142	501.603	240	512.56	247	553.36	289	513.489	ENSMUST00000199113.4,ENSMUST00000029259.9	Mccc1,Mccc1,Mccc1
chr3:35990099-35990145	205	223.3	91	249.763	61	210.793	106	221.459	118	258.612	116	201.626	ENSMUST00000199113.4,ENSMUST00000029259.9	Mccc1,Mccc1,Mccc1
chr3:38982088-38982115	14	25.9811	12	56.1128	7	41.2115	5	17.7972	5	18.6694	5	14.8065	ENSMUST00000061260.7	Fat4
chr3:38982119-38982180	37	30.3924	23	47.6039	18	46.9059	16	25.2078	11	18.1797	23	30.147	ENSMUST00000061260.7	Fat4
chr3:40963947-40963979	83	129.963	23	90.745	8	39.7397	38	114.125	24	75.611	21	52.4705	ENSMUST00000191872.5,ENSMUST00000191805.6,ENSMUST00000048490.12	Larp1b,Larp1b,Larp1b
chr3:41758619-41758662	6	6.99158	4	11.7445	2	7.39343	9	20.115	5	11.7226	5	9.2971	ENSMUST00000119572.7	D3Ertd751e,D3Ertd751e,D3Ertd751e,D3Ertd751e,D3Ertd751e,D3Ertd751e
chr3:51461046-51461090	24	27.3307	9	25.8247	4	14.4508	10	21.842	20	45.8248	13	23.6231	ENSMUST00000029303.12,ENSMUST00000193266.5	Naa15,Naa15
chr3:51536617-51536643	157	302.565	39	189.381	25	152.845	48	177.424	43	166.732	54	166.061	ENSMUST00000037141.8	Setd7
chr3:56005192-56005239	32	34.1149	15	40.2938	6	20.2926	17	34.7614	24	51.4798	15	25.5176	ENSMUST00000029374.7	Nbea
chr3:57293064-57293106	62	73.9665	50	150.302	38	143.82	55	125.852	40	96.014	69	131.355	ENSMUST00000196979.4,ENSMUST00000171384.7,ENSMUST00000029376.12	Tm4sf1,Tm4sf1,Tm4sf1
chr3:57477534-57477573	3	3.85433	3	9.71184	2	8.15173	4	9.85691	2	5.16998	5	10.2507	ENSMUST00000029380.13,ENSMUST00000120977.1	Wwtr1,Wwtr1
chr3:60613210-60613273	40	31.8135	16	32.0645	16	40.3705	23	35.0859	17	27.204	15	19.0369	ENSMUST00000099087.7,ENSMUST00000191747.5,ENSMUST00000194069.5,ENSMUST00000192607.5,ENSMUST00000193517.5,ENSMUST00000192807.5,ENSMUST00000194201.5	Mbnl1,Mbnl1,Mbnl1,Mbnl1,Mbnl1,Mbnl1,Mbnl1
chr3:63993166-63993193	0	0	1	4.67607	0	0	1	3.55944	1	3.73388	1	2.9613	ENSMUST00000029405.7	Gmps
chr3:65531335-65531363	3	5.36853	0	0	0	0	1	3.43232	2	7.20105	1	2.85554	ENSMUST00000047906.9	Tiparp
chr3:67082495-67082540	25	27.8368	5	14.0282	3	10.5972	7	14.9497	3	6.72098	7	12.4375	ENSMUST00000162036.7,ENSMUST00000046542.12,ENSMUST00000162693.7,ENSMUST00000161726.1,ENSMUST00000065074.13	Rsrc1,Rsrc1,Rsrc1,Rsrc1,Rsrc1
chr3:67473447-67473479	8	12.5266	5	19.7272	4	19.8698	5	15.0164	3	9.45137	3	7.49579	ENSMUST00000077271.8	Gfm1
chr3:69074133-69074159	45	86.7225	20	97.1184	9	55.0242	22	81.3195	29	112.447	35	107.632	ENSMUST00000194558.5,ENSMUST00000029353.8	Kpna4,Kpna4
chr3:69126810-69126858	38	39.6675	8	21.0423	0	0	8	16.0175	6	12.6018	13	21.6545	ENSMUST00000029353.8	Kpna4,Kpna4
chr3:75895085-75895100	48	160.34	20	168.338	14	148.361	19	121.733	23	154.582	16	85.2854	ENSMUST00000038563.13,ENSMUST00000167078.7,ENSMUST00000117242.7	Golim4,Golim4,Golim4
chr3:79098355-79098402	24	25.5862	21	56.4113	13	43.9673	15	30.6718	16	34.3199	32	54.4375	ENSMUST00000118340.6,ENSMUST00000195708.1,ENSMUST00000118100.7	Rapgef2,Rapgef2,Rapgef2
chr3:79481681-79481719	29	38.239	14	46.5146	5	20.9156	17	42.9943	8	21.2241	11	23.1449	ENSMUST00000133154.6,ENSMUST00000076136.6	Fnip2,Fnip2
chr3:82034890-82034917	2	3.71158	1	4.67607	0	0	2	7.11888	3	11.2016	3	8.8839	ENSMUST00000193597.1,ENSMUST00000029635.13	Gucy1b1,Gucy1b1
chr3:84967411-84967443	11	17.224	2	7.89087	2	9.93492	3	9.00984	5	15.7523	5	12.493	ENSMUST00000029727.7,ENSMUST00000107678.7,ENSMUST00000107679.7,ENSMUST00000107675.7	Fbxw7,Fbxw7,Fbxw7,Fbxw7
[truncated: 1,182 more rows]
