# Supplementary material for: RPL3L-containing ribosomes determine translation elongation dynamics required for cardiac function
Source: Nat Commun. 2023 Apr 20;14:2131. doi: 10.1038/s41467-023-37838-6 (PMC10119107; doi:10.1038/s41467-023-37838-6)
Supplement: Supplementary file 11 — Supplementary Data 8 [file 41467_2023_37838_MOESM11_ESM.xlsx]

## Sheet: Sheet1
Transcript	Symbol	Peak start	Peak end	WT #1 RPM	WT #2 RPM	WT #3 RPM	WT #4 RPM	RPL3L KO #1 RPM	RPL3L KO #2 RPM	RPL3L KO #3 RPM	RPL3L KO #4 RPM
ENSMUST00000000090.7	Cox5a	33	138	3563	1341	4256	1729	5214	4154	1413	1108
ENSMUST00000000175.5	Sdhd	104	158	480	269	690	180	800	377	140	359
ENSMUST00000001051.8	S100a6	17	81	1006	115	428	167	524	97	216	187
ENSMUST00000001204.7	Calm1	41	81	247	108	281	29	722	493	55	36
ENSMUST00000002452.7	Ndufa11	56	109	710	240	402	54	1112	399	142	83
ENSMUST00000002805.13	Naa20	146	188	235	105	457	238	505	477	96	194
ENSMUST00000003066.15	Apoe	13	66	697	260	991	98	1300	1595	503	185
ENSMUST00000003156.14	Atp5d	99	139	423	231	518	102	674	405	386	200
ENSMUST00000003461.14	Ogdh	4	93	898	317	1008	186	1461	857	609	227
ENSMUST00000003461.14	Ogdh	470	603	4627	1982	3965	1300	4511	2752	1427	1506
ENSMUST00000003643.2	Ckm	36	99	2473	587	1609	625	2822	1841	1204	420
ENSMUST00000003643.2	Ckm	103	150	1174	581	742	223	1267	587	546	227
ENSMUST00000003643.2	Ckm	152	196	1078	272	771	288	1201	720	289	503
ENSMUST00000003643.2	Ckm	198	279	2560	541	2254	720	2384	1186	959	574
ENSMUST00000004673.14	Ndrg2	250	307	1236	380	802	294	1999	482	436	230
ENSMUST00000004673.14	Ndrg2	322	368	1071	536	1134	237	1555	702	738	679
ENSMUST00000004729.4	Etfb	74	147	632	331	1225	633	2528	1011	601	485
ENSMUST00000005051.5	Ldha	55	110	707	699	858	137	1662	1183	233	185
ENSMUST00000005051.5	Ldha	234	303	1181	445	1416	584	1457	832	281	425
ENSMUST00000005077.6	Hspb1	15	64	1184	363	295	252	1064	590	444	305
ENSMUST00000005077.6	Hspb1	79	127	651	91	666	238	1198	636	389	445
ENSMUST00000005826.8	Cs	74	240	2374	1031	2198	850	3508	1916	987	779
ENSMUST00000005826.8	Cs	242	401	4226	1850	4331	1131	7139	3968	2100	1329
ENSMUST00000005826.8	Cs	410	464	955	423	973	246	1104	472	239	224
ENSMUST00000006523.11	Crip1	17	57	697	94	406	74	567	431	77	117
ENSMUST00000006900.6	Acot13	43	126	1023	472	1252	468	2346	929	910	593
ENSMUST00000007012.5	Sod2	34	119	1616	742	1653	452	4760	3088	1037	737
ENSMUST00000007012.5	Sod2	142	210	712	412	867	333	1782	446	387	386
ENSMUST00000008021.2	Tcap	4	134	2160	1022	5472	709	5795	3302	3292	1439
ENSMUST00000008280.13	Fhl2	55	114	211	115	576	171	782	413	160	148
ENSMUST00000008280.13	Fhl2	121	211	1296	549	829	385	2533	1175	428	497
ENSMUST00000008684.10	Mgst1	20	60	174	96	315	20	1144	998	64	33
ENSMUST00000010007.8	Sdhb	78	241	1758	903	1921	857	3625	2374	905	1002
ENSMUST00000014080.12	Myl2	0	166	17931	6574	19177	6499	32915	20722	8900	6017
ENSMUST00000014457.14	Cox6c	0	76	1905	637	2775	777	3548	2346	789	414
ENSMUST00000015100.14	Ppp1cb	150	202	575	227	392	182	887	393	194	172
ENSMUST00000015236.3	Edf1	99	142	622	89	433	164	702	223	155	87
ENSMUST00000015712.14	Lpl	1	198	3685	1804	5720	1433	8999	6079	1624	2005
ENSMUST00000015712.14	Lpl	330	377	485	177	513	178	1098	675	35	141
ENSMUST00000015800.15	Hspa8	47	100	687	97	532	152	903	657	357	117
ENSMUST00000015800.15	Hspa8	114	183	798	210	426	207	1412	620	278	159
ENSMUST00000015800.15	Hspa8	193	261	1028	297	528	297	1593	484	330	222
ENSMUST00000015800.15	Hspa8	341	406	819	185	823	432	1529	534	390	142
ENSMUST00000015800.15	Hspa8	454	509	790	70	532	151	900	267	209	40
ENSMUST00000015800.15	Hspa8	535	591	2314	607	1241	669	2294	1024	449	602
ENSMUST00000015800.15	Hspa8	600	646	1255	439	717	812	1592	735	477	435
ENSMUST00000016396.7	Atp5e	3	52	1848	926	3207	1383	3644	2685	991	793
ENSMUST00000016463.3	Slc25a5	127	198	918	196	789	320	1388	834	188	342
ENSMUST00000018800.8	Myl4	30	78	676	340	389	213	1029	1245	133	139
ENSMUST00000018914.2	Atp5g3	9	138	8797	3634	8998	3456	15082	5891	4244	3022
ENSMUST00000019037.9	Mb	0	154	22890	11384	35377	9390	40862	23124	10315	9654
ENSMUST00000019323.10	Mdh2	16	147	3508	1798	2701	1412	6410	3214	1590	1072
ENSMUST00000019323.10	Mdh2	150	334	6008	2535	5861	2466	8453	3863	2868	2258
ENSMUST00000019649.3	Ubb	19	136	3039	891	2495	1284	4294	1997	599	1106
ENSMUST00000019649.3	Ubb	138	295	3447	1101	2805	1366	4565	2369	900	1376
ENSMUST00000019721.6	Pdk4	249	307	820	440	1701	183	1200	959	1152	167
ENSMUST00000020171.11	Ccn2	20	65	725	167	312	135	837	325	176	212
ENSMUST00000020361.6	Ndufs7	66	116	225	195	245	29	617	393	97	141
ENSMUST00000020372.5	Uqcr11	2	56	2276	602	2418	709	3521	1807	878	539
ENSMUST00000020504.5	Hint1	48	126	1699	603	1370	378	2208	1053	455	602
ENSMUST00000020673.2	Vdac1	34	160	2345	921	2311	601	3022	1675	901	731
ENSMUST00000020673.2	Vdac1	171	282	1884	1120	2052	847	2878	1330	855	523
ENSMUST00000020768.3	Pgam2	56	106	513	258	667	136	1376	259	382	183
ENSMUST00000020768.3	Pgam2	184	229	310	109	605	249	503	301	153	2
ENSMUST00000021217.10	Nme2	82	146	1023	386	907	257	1370	1091	333	168
ENSMUST00000021719.6	Atp5mpl	7	54	1922	709	2599	738	3317	2210	1425	546
ENSMUST00000021993.4	Uqcrb	9	56	709	319	1261	155	1823	315	734	233
ENSMUST00000021993.4	Uqcrb	58	101	1443	579	1181	368	2491	1119	515	498
ENSMUST00000022062.7	Sdha	190	238	841	267	679	144	585	383	351	166
ENSMUST00000022062.7	Sdha	244	287	318	16	519	172	836	566	151	121
ENSMUST00000022062.7	Sdha	335	376	385	172	651	111	774	379	510	249
ENSMUST00000022062.7	Sdha	457	511	385	260	848	211	920	149	139	172
ENSMUST00000022122.3	Ckmt2	3	271	8663	3905	10759	2863	14974	9491	3770	3632
ENSMUST00000022122.3	Ckmt2	283	419	4715	2030	6742	2255	9032	6277	2129	2420
ENSMUST00000022268.9	Pdhb	88	206	1164	497	1786	379	3387	1111	529	314
ENSMUST00000022327.12	Ldb3	110	158	394	121	650	177	943	306	213	238
ENSMUST00000022327.12	Ldb3	176	233	279	183	800	132	1018	486	178	77
ENSMUST00000022327.12	Ldb3	252	295	497	192	730	205	671	117	192	97
ENSMUST00000022328.13	Ldb3	110	158	394	121	650	177	943	306	213	238
ENSMUST00000022328.13	Ldb3	176	233	279	183	800	132	1018	486	178	77
ENSMUST00000022328.13	Ldb3	252	295	497	192	730	205	671	117	192	97
ENSMUST00000022330.8	Ldb3	109	157	389	116	629	177	918	299	210	228
ENSMUST00000022330.8	Ldb3	176	232	268	184	790	130	984	472	173	74
ENSMUST00000022330.8	Ldb3	252	327	684	218	888	339	1324	292	385	272
ENSMUST00000022419.6	Ppif	93	149	687	180	785	167	1119	605	203	253
ENSMUST00000022616.13	Clu	1	47	563	54	504	162	691	783	192	139
ENSMUST00000022704.8	Itm2b	68	108	524	172	518	125	1158	1026	250	180
ENSMUST00000023116.6	Aco2	15	89	1012	515	1229	142	2306	1542	270	352
ENSMUST00000023116.6	Aco2	104	398	5071	2440	6834	1780	7822	5593	2144	1743
ENSMUST00000023116.6	Aco2	487	648	1670	1185	2425	684	3198	2324	668	387
ENSMUST00000023116.6	Aco2	719	768	1563	582	1811	487	1805	1387	704	679
ENSMUST00000023608.13	Atp5j	0	103	4375	1443	5331	1263	7992	4519	1667	1492
ENSMUST00000023677.9	Atp5o	33	127	1481	541	1715	550	2385	2404	878	464
ENSMUST00000023677.9	Atp5o	131	195	1219	253	987	360	1471	607	404	407
ENSMUST00000023934.7	Hbb-bs	0	145	2003	1431	3908	1393	10882	3625	1421	1371
ENSMUST00000024739.13	Hsp90ab1	40	100	845	153	253	197	583	568	378	48
ENSMUST00000024739.13	Hsp90ab1	107	176	1006	261	1057	374	961	696	463	373
ENSMUST00000024739.13	Hsp90ab1	318	445	2966	800	2081	609	3744	2672	818	866
ENSMUST00000024739.13	Hsp90ab1	588	634	510	125	475	191	610	378	180	170
ENSMUST00000024932.11	Atp6v0c	47	126	642	264	1015	523	1500	1583	283	186
ENSMUST00000024954.10	Epas1	589	645	624	154	309	144	725	480	223	166
ENSMUST00000025554.2	Scgb1a1	4	94	0	1827	42	283	13125	12489	0	0
ENSMUST00000025563.7	Fth1	16	93	574	293	2305	165	811	984	618	254
ENSMUST00000025563.7	Fth1	98	174	719	373	3013	86	545	642	488	201
ENSMUST00000025718.9	Ankrd1	71	155	1232	503	961	304	2262	810	250	259
ENSMUST00000025718.9	Ankrd1	211	311	2309	530	1086	232	2140	1565	490	343
ENSMUST00000025961.6	Prdx3	138	208	821	421	720	317	1686	483	374	410
ENSMUST00000026196.13	Got1	307	390	744	426	1699	507	2011	1020	606	465
ENSMUST00000026459.5	Atp5b	23	67	238	116	268	58	409	626	122	90
ENSMUST00000026459.5	Atp5b	112	335	19481	9910	23255	7280	30802	17054	7131	7591
ENSMUST00000026459.5	Atp5b	374	529	7373	3160	7293	2913	11562	4410	4197	2657
ENSMUST00000026495.14	Atp5a1	0	81	1866	543	2175	686	2895	2646	529	308
ENSMUST00000026495.14	Atp5a1	132	553	17152	6859	18426	6307	27138	13885	8105	6155
ENSMUST00000026561.9	Cox8b	7	65	910	377	634	210	1149	781	210	138
ENSMUST00000026743.13	Uqcrc1	110	177	630	358	1556	289	2063	1426	308	93
ENSMUST00000026743.13	Uqcrc1	222	277	1508	436	1516	588	3261	2107	881	185
ENSMUST00000026743.13	Uqcrc1	286	360	627	172	956	492	1467	515	332	258
ENSMUST00000026743.13	Uqcrc1	387	430	554	162	753	18	558	283	206	394
ENSMUST00000026841.14	Hadhb	13	164	6278	2814	6320	1750	9973	5771	3092	1457
ENSMUST00000026841.14	Hadhb	167	471	13051	5162	14590	4315	20119	9954	6166	4171
ENSMUST00000026887.13	Atp5c1	36	99	749	202	1531	235	1415	1997	413	196
ENSMUST00000026887.13	Atp5c1	141	182	1590	547	1066	409	1948	712	687	693
ENSMUST00000027153.5	Acadl	66	116	478	228	492	146	1442	362	385	350
ENSMUST00000027153.5	Acadl	119	231	1787	655	1966	326	2691	1394	596	429
ENSMUST00000027153.5	Acadl	243	422	2688	1315	4305	1826	5970	2718	1657	1063
ENSMUST00000027193.8	Ndufb3	6	69	708	205	827	169	1501	339	259	297
ENSMUST00000027409.9	Des	121	238	3682	1316	2435	1306	4309	2756	1666	810
ENSMUST00000027409.9	Des	247	320	1764	784	1742	479	2018	2490	739	757
ENSMUST00000027409.9	Des	326	439	1362	812	2204	661	2963	1739	821	616
ENSMUST00000027478.6	Ndufa10	266	307	1229	446	1327	692	2073	1056	635	381
ENSMUST00000027634.12	Dbi	12	77	934	302	510	271	1374	764	269	247
ENSMUST00000027671.11	Tnnt2	36	155	5183	1883	5661	1514	11769	4078	1602	1987
ENSMUST00000027671.11	Tnnt2	208	291	3921	1561	3947	1240	6706	2847	1380	1274
ENSMUST00000027810.13	Fh1	424	467	376	160	549	99	614	512	102	108
ENSMUST00000027997.8	Rgs5	9	49	878	416	655	269	2473	1038	449	282
ENSMUST00000028005.2	Mgst3	1	59	1437	757	1034	403	1683	1033	579	480
ENSMUST00000028005.2	Mgst3	62	121	1357	516	1205	512	1735	781	605	438
ENSMUST00000028892.10	Idh3b	231	289	492	112	457	344	1032	953	128	96
ENSMUST00000028938.6	Cst3	5	76	1396	781	1574	468	2222	1281	504	666
ENSMUST00000028985.7	Bpifa1	5	75	0	282	0	89	4266	3572	0	0
ENSMUST00000029041.5	Fabp4	6	81	831	237	963	283	2272	1532	173	158
ENSMUST00000029454.11	Casq2	0	64	1257	686	1941	440	3441	2973	704	724
ENSMUST00000029610.8	Hadh	119	167	452	101	649	224	950	239	140	186
ENSMUST00000029610.8	Hadh	175	310	1667	1252	2118	604	3402	1462	847	842
ENSMUST00000029877.8	Decr1	213	258	992	567	1309	580	3415	1931	750	693
ENSMUST00000029941.15	Pdlim5	6	96	1385	301	741	300	1769	967	443	416
ENSMUST00000029941.15	Pdlim5	206	304	1890	747	2294	1121	3621	1497	980	928
ENSMUST00000030078.11	Hsdl2	394	435	356	31	522	261	643	1027	223	30
ENSMUST00000030185.4	Tpm1	0	284	20387	10061	28860	8412	41163	17534	11078	9164
ENSMUST00000030401.13	Ndufs5	5	51	1040	304	1244	472	1986	1415	787	513
ENSMUST00000031423.9	Atp2a2	24	126	1279	532	1398	446	1900	1223	690	631
ENSMUST00000031423.9	Atp2a2	248	390	1106	595	2306	645	2296	1176	921	441
ENSMUST00000031423.9	Atp2a2	501	547	313	154	443	311	1118	323	290	113
ENSMUST00000031423.9	Atp2a2	585	643	648	311	987	140	1642	873	162	255
ENSMUST00000031423.9	Atp2a2	739	818	1108	883	1908	448	2144	930	689	443
ENSMUST00000031423.9	Atp2a2	864	938	813	526	1471	561	2203	704	608	577
ENSMUST00000031637.7	Ndufa4	0	49	3685	964	4504	1679	8080	2658	1559	1757
ENSMUST00000031670.9	Gng11	21	65	631	221	398	208	925	713	56	109
ENSMUST00000032373.11	Ldhb	19	334	11794	4312	14009	3763	20459	7598	5319	4440
ENSMUST00000032658.13	Csrp3	15	88	635	421	945	192	1789	840	528	247
ENSMUST00000032658.13	Csrp3	141	192	1980	699	1774	804	2976	1204	391	536
ENSMUST00000032882.8	Ndufc2	72	114	545	322	546	213	844	851	202	165
ENSMUST00000032934.11	Aldoa	9	355	8832	2837	9360	3041	13914	7928	3859	2172
ENSMUST00000033049.8	Cox6a2	2	95	4489	1919	2472	1297	6969	3766	1159	1184
ENSMUST00000033157.9	Ndufab1	25	151	2711	1411	3172	992	5378	2955	1359	1137
ENSMUST00000033176.6	Uqcrc2	209	352	1320	691	1485	547	2638	1758	575	367
ENSMUST00000033176.6	Uqcrc2	403	451	720	250	583	205	936	512	71	350
ENSMUST00000033582.4	Cox7b	5	74	3415	888	2782	1006	5024	3104	930	695
ENSMUST00000033662.8	Pdha1	231	311	1331	441	922	394	2183	926	490	209
ENSMUST00000033842.3	Myom2	461	509	117	58	242	0	692	239	133	0
ENSMUST00000034049.4	Slc25a4	7	298	20614	7256	17844	7094	25706	13141	8114	5430
ENSMUST00000034097.7	Got2	8	51	839	262	846	104	1452	464	295	64
ENSMUST00000034097.7	Got2	130	197	1208	301	679	355	1561	831	379	291
ENSMUST00000034097.7	Got2	209	260	2554	1323	1809	668	3866	1212	1588	768
ENSMUST00000034097.7	Got2	301	417	1913	948	2094	683	3597	1271	817	454
ENSMUST00000034276.12	Cox4i1	0	46	1734	342	2865	542	2912	2054	691	346
ENSMUST00000034276.12	Cox4i1	48	166	3734	1620	4593	1796	6886	4903	1666	1295
ENSMUST00000034547.5	Acat1	344	389	260	119	227	104	749	196	203	81
ENSMUST00000034562.8	Cryab	0	169	8530	3493	10635	3198	14184	6128	3468	2701
ENSMUST00000034834.15	Pkm	64	167	1919	473	1220	599	2812	1441	646	328
ENSMUST00000034834.15	Pkm	306	379	1005	157	968	409	1599	458	284	355
ENSMUST00000034834.15	Pkm	436	492	680	384	420	431	1061	304	154	243
ENSMUST00000034866.8	Etfa	83	159	883	547	1397	204	2402	839	430	333
ENSMUST00000034866.8	Etfa	165	206	268	111	155	18	543	367	250	51
ENSMUST00000034866.8	Etfa	245	318	720	369	1099	383	1780	896	319	350
ENSMUST00000034881.7	Cox7a2	0	53	819	364	558	144	721	911	177	171
ENSMUST00000034928.11	Tpm1	80	298	10344	6196	17553	5051	23136	11332	6689	5231
ENSMUST00000035269.14	Pygm	270	333	645	404	601	210	1117	1015	336	253
ENSMUST00000035269.14	Pygm	446	498	1296	503	986	523	1125	1055	355	220
ENSMUST00000036951.12	Pebp1	26	82	1362	390	787	396	2158	1447	496	250
ENSMUST00000037056.8	Atp5j2	12	70	518	164	593	311	1261	714	286	211
ENSMUST00000037941.9	Cd81	11	89	706	404	1031	434	2234	1535	481	236
ENSMUST00000038027.5	Gpi1	220	263	407	105	200	78	794	585	111	192
ENSMUST00000038108.11	Ndufc1	27	68	704	60	629	292	834	706	292	123
ENSMUST00000041053.10	Acaa2	125	170	605	485	660	176	977	946	317	305
ENSMUST00000041053.10	Acaa2	259	377	1996	882	2316	869	3341	1124	1091	711
ENSMUST00000041466.13	Zbed5	66	139	1009	334	1031	277	1514	731	191	297
ENSMUST00000042564.16	Ghitm	116	191	727	245	952	415	1249	554	255	144
ENSMUST00000042564.16	Ghitm	279	333	772	318	1050	145	1320	512	101	278
ENSMUST00000042834.3	Uqcrfs1	71	231	4086	2164	4444	2097	7323	2187	2317	1722
ENSMUST00000043419.9	Eif5a	77	121	927	239	663	168	485	229	71	392
ENSMUST00000043675.8	Atp5l	4	98	2636	1094	3059	788	4760	1852	1101	822
ENSMUST00000043873.9	Scgb3a1	11	72	0	13	0	0	2062	1203	0	41
ENSMUST00000043931.8	Atp5h	7	95	2854	948	2598	1084	5068	2850	976	589
ENSMUST00000043931.8	Atp5h	114	157	1339	535	1400	456	1603	575	493	544
ENSMUST00000044043.2	Cox5b-ps	85	127	1591	503	943	503	2409	770	725	478
ENSMUST00000046221.7	Pln	0	52	5046	1218	4733	1836	10139	3879	1960	1717
ENSMUST00000046754.14	Mpc1	25	99	1272	467	1326	327	2446	1239	793	613
ENSMUST00000048209.15	Ldha	54	109	695	682	860	129	1618	1173	223	186
ENSMUST00000048209.15	Ldha	234	305	1157	439	1440	572	1435	820	277	425
ENSMUST00000049093.7	Txnip	48	110	356	172	937	163	954	337	213	84
ENSMUST00000049093.7	Txnip	168	218	278	319	1001	151	683	86	369	98
ENSMUST00000049093.7	Txnip	277	332	378	211	1161	218	1551	555	601	410
ENSMUST00000049385.13	Eif1	56	102	348	32	514	170	593	108	86	188
ENSMUST00000049527.6	Prkar1a	97	172	325	41	671	291	952	318	110	128
ENSMUST00000049527.6	Prkar1a	238	282	555	176	151	142	752	108	96	130
ENSMUST00000050905.15	Tpm1	0	187	10490	5024	15627	3944	20830	10141	6410	4127
ENSMUST00000050905.15	Tpm1	213	284	8849	4469	10890	3920	17826	6275	4061	4400
ENSMUST00000051698.13	Ly6e	6	47	379	130	302	66	832	587	98	31
ENSMUST00000053811.9	Dlst	48	91	875	338	375	114	557	239	133	24
ENSMUST00000055990.7	Eef1a2	245	330	611	338	1364	170	1033	884	318	120
ENSMUST00000058626.8	Pdlim5	6	127	1883	406	1391	635	2849	1593	720	748
ENSMUST00000058626.8	Pdlim5	139	206	1392	642	1644	786	2541	871	703	596
ENSMUST00000058906.6	Chchd10	25	75	227	89	672	72	750	488	162	177
ENSMUST00000060738.8	S100a1	6	55	539	266	829	239	1105	680	285	317
ENSMUST00000060895.5	Ugp2	176	217	648	115	904	135	1263	1496	578	232
ENSMUST00000061326.4	Uqcrq	9	82	2065	885	1582	415	3906	2743	889	393
ENSMUST00000062147.13	Actg1	59	103	648	196	376	243	875	280	285	121
ENSMUST00000062147.13	Actg1	106	147	721	43	118	320	576	221	116	165
ENSMUST00000064098.13	Ldb3	208	250	479	186	709	198	645	111	183	92
ENSMUST00000064204.13	Actn2	153	193	583	228	482	167	1077	364	278	227
ENSMUST00000064204.13	Actn2	689	739	581	127	486	151	930	184	254	142
ENSMUST00000064204.13	Actn2	754	795	317	92	414	248	600	355	139	191
ENSMUST00000064204.13	Actn2	807	863	521	509	563	307	1502	629	144	415
ENSMUST00000066264.12	Ech1	38	139	1289	512	1485	528	2965	2032	397	317
ENSMUST00000066264.12	Ech1	149	193	452	410	860	238	945	483	435	140
ENSMUST00000066264.12	Ech1	198	267	1153	465	1429	314	1514	1119	517	507
ENSMUST00000066264.12	Ech1	269	325	658	303	854	135	1205	495	253	366
ENSMUST00000069949.12	Hnrnpa2b1	115	212	991	288	830	230	1609	984	470	267
ENSMUST00000070532.7	Fabp3	0	133	8981	3556	15336	3889	15553	8235	4332	2874
ENSMUST00000070996.10	Eif5a	77	121	911	226	656	164	470	220	69	379
ENSMUST00000071026.9	Eif5a	77	121	911	226	656	164	470	220	69	379
ENSMUST00000071329.7	Bckdha	333	374	64	83	115	32	494	163	54	192
ENSMUST00000071555.12	Actg1	163	207	815	86	269	152	530	328	149	116
ENSMUST00000071555.12	Actg1	228	276	734	197	123	163	399	447	90	88
ENSMUST00000071555.12	Actg1	281	324	630	191	373	234	847	268	277	116
ENSMUST00000071555.12	Actg1	328	368	698	43	113	313	558	214	113	156
ENSMUST00000072566.4	Nme2	81	145	1013	376	906	251	1337	1068	330	168
ENSMUST00000072697.12	Acadm	10	60	107	120	578	13	707	575	60	70
ENSMUST00000072697.12	Acadm	283	327	442	297	691	262	864	417	207	196
ENSMUST00000072697.12	Acadm	332	385	337	169	805	149	897	365	196	156
ENSMUST00000072841.11	Eno3	2	47	654	201	573	181	843	610	192	256
ENSMUST00000072841.11	Eno3	61	124	1054	436	1072	349	1455	947	575	362
ENSMUST00000072841.11	Eno3	181	277	1692	606	1215	382	2324	1260	402	563
ENSMUST00000072841.11	Eno3	281	328	1502	521	1394	501	2126	1114	598	590
ENSMUST00000072841.11	Eno3	358	427	726	547	1005	284	1254	681	257	163
ENSMUST00000073080.6	Gm10053	7	97	4054	1040	4817	1133	6627	3870	1119	1091
ENSMUST00000073791.9	Atp5h	8	96	2897	955	2638	1103	5204	2910	999	596
ENSMUST00000073791.9	Atp5h	114	157	1380	551	1421	473	1652	599	498	555
ENSMUST00000074519.12	Txnip	48	111	358	173	941	165	968	339	219	85
ENSMUST00000074519.12	Txnip	169	219	278	319	1001	151	683	86	369	98
ENSMUST00000074519.12	Txnip	278	333	378	211	1161	218	1551	555	601	410
ENSMUST00000075738.5	Cox6b1	9	86	2462	744	2874	1246	5981	1614	731	1214
ENSMUST00000076006.4	Scgb3a1	9	62	0	13	0	0	1953	1171	0	41
ENSMUST00000076657.10	Ndufa3	14	82	1049	364	1198	540	1788	1691	358	346
ENSMUST00000076694.12	Slc25a3	89	264	5670	2050	5692	2109	7992	5448	2560	1956
ENSMUST00000076694.12	Slc25a3	266	357	1320	1006	1799	1010	2360	820	639	1005
ENSMUST00000077856.12	Rpl27	37	102	912	322	697	226	1079	653	437	201
ENSMUST00000079784.11	Myl3	0	204	17115	6642	24221	7288	33295	15282	10416	7240
ENSMUST00000080492.6	Rpl36	31	88	961	149	426	150	284	793	244	57
ENSMUST00000081042.5	Trim72	225	266	494	453	1100	326	1095	558	296	88
ENSMUST00000081560.4	Sdhc	63	110	1046	317	1260	300	2093	1011	373	434
ENSMUST00000081593.12	Pgk1	349	390	675	511	630	284	912	731	159	249
ENSMUST00000081857.13	Myh6	0	908	59066	25145	81461	29221	103293	72334	32180	25455
ENSMUST00000081857.13	Myh6	911	1120	5534	2039	11265	3812	8186	5164	3662	2603
ENSMUST00000081857.13	Myh6	1167	1384	7953	1832	16318	6648	6562	6015	5042	5090
ENSMUST00000081857.13	Myh6	1386	1520	4403	462	10733	4558	2296	2009	3388	3511
ENSMUST00000081857.13	Myh6	1523	1770	5452	583	14667	5376	1483	1608	3821	4035
ENSMUST00000081857.13	Myh6	1775	1829	1057	34	2817	872	655	422	1003	797
ENSMUST00000081857.13	Myh6	1844	1930	2047	400	7032	2225	978	1143	1895	1557
ENSMUST00000081894.4	Ogdh	4	92	875	315	997	178	1429	835	597	227
ENSMUST00000081894.4	Ogdh	466	599	4604	1952	3950	1281	4441	2730	1407	1497
ENSMUST00000081940.10	Uba52	69	116	646	172	579	77	509	606	178	124
ENSMUST00000082367.12	Cd36	9	111	4790	2040	4106	1312	7472	4139	1871	1169
ENSMUST00000082402.1	mt-Co1	185	290	1504	274	1591	312	327	482	383	172
ENSMUST00000082402.1	mt-Co1	357	409	813	119	1380	228	500	108	197	206
ENSMUST00000082402.1	mt-Co1	451	514	1730	299	1776	448	1009	663	316	290
ENSMUST00000082405.1	mt-Co2	173	217	188	161	1123	320	283	112	80	128
ENSMUST00000082430.9	Gpx3	17	73	451	45	222	54	593	348	68	58
ENSMUST00000084500.7	Oat	368	412	535	218	348	240	709	425	111	96
ENSMUST00000084882.8	Crip2	16	193	5106	2005	6850	2132	8882	5852	2046	2118
ENSMUST00000086199.11	Glul	226	296	613	153	564	129	1451	781	149	359
ENSMUST00000087566.10	Aldoa	63	408	8676	2786	9303	2992	13638	7790	3785	2124
ENSMUST00000089377.5	Lgals1	25	135	3633	428	787	1369	1775	1035	762	824
ENSMUST00000089430.5	Gm11808	69	115	632	169	565	73	500	592	172	124
ENSMUST00000090002.9	Hnrnpa2b1	116	212	971	292	827	233	1608	973	470	262
ENSMUST00000090040.11	Ldb3	213	255	479	186	709	198	645	111	183	92
ENSMUST00000090134.11	Pdlim5	6	96	1360	314	737	301	1765	962	443	411
ENSMUST00000090134.11	Pdlim5	103	181	1437	648	1759	799	2716	911	715	627
ENSMUST00000090269.6	Actc1	0	377	42074	18241	48070	17437	73565	40125	20916	16975
ENSMUST00000090541.11	Atp5g1	1	129	2770	1221	3701	994	4594	3312	1082	743
ENSMUST00000091288.12	Prnp	17	68	471	118	554	129	942	396	219	53
ENSMUST00000093207.3	Hba-a2	7	133	565	425	1059	414	4108	1386	416	498
ENSMUST00000093209.3	Hba-a1	7	135	681	434	1085	454	4192	1370	402	459
ENSMUST00000093350.9	Ogdh	4	92	875	315	997	178	1429	835	597	227
ENSMUST00000093350.9	Ogdh	481	614	4604	1952	3950	1281	4441	2730	1407	1497
ENSMUST00000094280.3	Chchd2	67	142	1016	293	1055	248	1525	776	192	321
ENSMUST00000095128.9	Ndufb6	72	118	815	599	1021	382	1683	372	329	245
ENSMUST00000095762.4	Trdn	29	125	2903	1647	1951	770	3477	2158	1506	1023
ENSMUST00000096014.4	Atp5md	8	57	2803	1133	3153	626	3352	1775	954	722
ENSMUST00000098192.3	Hbb-bt	3	134	2007	1436	3755	1365	10578	3540	1335	1377
ENSMUST00000098594.3	Cox7a1	8	79	4337	1506	6344	2192	8196	5932	2816	2204
ENSMUST00000098859.9	Tnni3	23	70	5849	2034	4162	1956	8095	2655	2549	1590
ENSMUST00000098859.9	Tnni3	72	211	5130	2513	8315	2917	10424	5317	2629	3132
ENSMUST00000098862.8	Atp6v0c	46	125	630	264	1010	515	1473	1545	275	184
ENSMUST00000100497.10	Actb	10	375	10831	1944	4297	3087	8771	5185	2747	2256
ENSMUST00000101554.8	Ogdh	4	92	875	315	997	178	1429	835	597	227
ENSMUST00000101554.8	Ogdh	470	603	4604	1952	3950	1281	4441	2730	1407	1497
ENSMUST00000102476.4	B2m	10	64	912	256	1157	311	1284	870	214	376
ENSMUST00000102486.4	Hspb7	57	146	550	342	855	324	1668	610	411	178
ENSMUST00000102758.7	Vdac1	21	146	2270	900	2267	585	2930	1635	870	717
ENSMUST00000102758.7	Vdac1	193	268	1437	846	1716	693	2367	1031	653	484
ENSMUST00000102803.10	Myh7	141	181	5519	2482	7076	3220	11315	7557	2682	2172
ENSMUST00000102803.10	Myh7	444	504	2502	1374	3255	1243	4464	3370	1057	839
ENSMUST00000102803.10	Myh7	681	754	3789	1118	4346	1455	5038	3485	1403	1800
ENSMUST00000102803.10	Myh7	1416	1493	1957	213	4699	1890	1166	1108	1489	1846
ENSMUST00000102803.10	Myh7	1775	1826	1017	34	2694	787	648	422	991	771
ENSMUST00000102844.3	Rps27a	24	83	947	448	533	266	726	681	282	196
ENSMUST00000102845.10	Rps27a	24	83	932	445	529	260	715	671	281	191
ENSMUST00000102874.10	Mdh1	4	214	6302	2193	8543	2729	13393	7179	2468	2461
ENSMUST00000102874.10	Mdh1	216	326	3154	1464	3608	1489	6284	2466	1188	1618
ENSMUST00000102875.10	Ugp2	187	227	637	111	887	135	1235	1456	564	222
ENSMUST00000102921.3	Myl7	54	151	824	484	415	144	1581	1018	418	231
ENSMUST00000103230.4	Nppa	3	135	11619	3469	6984	1649	14728	12986	3061	1848
ENSMUST00000105287.10	Dcn	20	77	697	216	515	158	1366	885	360	233
ENSMUST00000105367.7	Atp5d	98	139	424	231	505	104	678	407	383	200
ENSMUST00000106206.7	Ndufs5	5	52	1049	306	1267	474	1989	1421	794	514
ENSMUST00000106207.7	Ndufs5	5	52	1049	306	1267	474	1989	1421	794	514
ENSMUST00000106215.10	Actg1	164	208	839	86	272	150	541	333	151	116
ENSMUST00000106215.10	Actg1	227	277	754	208	137	172	413	467	97	96
ENSMUST00000106215.10	Actg1	281	325	648	196	376	243	875	280	285	121
ENSMUST00000106215.10	Actg1	328	369	721	43	118	320	576	221	116	165
ENSMUST00000106248.7	Trim72	225	265	488	449	1088	319	1095	557	294	88
ENSMUST00000106348.7	Aldoa	9	354	8676	2786	9303	2992	13638	7790	3785	2124
ENSMUST00000106470.7	Prdx1	47	189	2450	997	3824	938	4848	2535	1015	905
ENSMUST00000106537.7	Atp5h	7	95	2854	948	2598	1084	5068	2850	976	589
ENSMUST00000106537.7	Atp5h	114	157	1339	535	1400	456	1603	575	493	544
ENSMUST00000106676.7	Prkar1a	96	151	223	12	557	259	633	186	111	113
ENSMUST00000106677.7	Prkar1a	97	151	218	13	550	257	622	176	107	114
ENSMUST00000106677.7	Prkar1a	238	281	538	166	147	137	729	109	90	127
ENSMUST00000106956.9	Myl4	30	78	676	340	389	213	1029	1245	133	139
ENSMUST00000106957.7	Myl4	30	77	665	340	389	211	1015	1236	130	134
ENSMUST00000107249.7	Rpl27	38	103	935	329	705	230	1113	672	440	204
ENSMUST00000107340.1	S100a1	6	46	394	255	696	129	886	533	225	240
ENSMUST00000107384.9	Idh2	51	92	278	36	218	92	593	185	189	103
ENSMUST00000107384.9	Idh2	169	349	2881	1019	3786	770	4634	1925	1046	1032
ENSMUST00000107384.9	Idh2	352	395	334	48	419	129	781	206	142	116
ENSMUST00000107528.7	Hsdl2	273	314	347	34	520	259	636	1008	223	30
ENSMUST00000107684.1	Atp5g1	1	52	1531	634	2145	463	2187	2332	581	364
ENSMUST00000107684.1	Atp5g1	54	128	1211	578	1478	511	2347	943	498	372
ENSMUST00000107686.7	Atp5g1	1	129	2770	1221	3701	994	4594	3312	1082	743
ENSMUST00000108548.7	Eno3	2	48	660	205	583	183	867	619	200	258
ENSMUST00000108548.7	Eno3	61	125	1065	443	1098	350	1471	959	584	368
ENSMUST00000108548.7	Eno3	181	278	1711	619	1238	390	2365	1281	412	573
ENSMUST00000108548.7	Eno3	281	329	1521	524	1429	503	2153	1121	605	601
ENSMUST00000108548.7	Eno3	358	427	729	554	1013	282	1264	694	256	168
ENSMUST00000108607.7	Eif5a	77	121	911	226	656	164	470	220	69	379
ENSMUST00000108608.7	Eif5a	77	121	911	226	656	164	470	220	69	379
ENSMUST00000108609.7	Eif5a	77	121	911	226	656	164	470	220	69	379
ENSMUST00000108610.7	Eif5a	77	121	911	226	656	164	470	220	69	379
ENSMUST00000108611.7	Eif5a	77	121	927	239	663	168	485	229	71	392
ENSMUST00000108612.7	Eif5a	77	121	911	226	656	164	470	220	69	379
ENSMUST00000108613.9	Eif5a	77	121	911	226	656	164	470	220	69	379
ENSMUST00000108644.7	Ndufa3	14	54	241	54	378	145	479	493	80	71
ENSMUST00000109021.3	Uqcrq	9	82	2004	867	1551	399	3792	2663	870	386
ENSMUST00000110000.7	Naa20	136	178	235	105	457	238	505	477	96	194
ENSMUST00000110082.10	Calm1	77	117	247	108	281	29	722	493	55	36
ENSMUST00000110690.8	Oxct1	311	365	604	246	463	358	920	308	120	135
ENSMUST00000110690.8	Oxct1	376	419	1462	285	1608	712	2367	1496	1037	410
ENSMUST00000110894.8	Tpt1	91	154	1923	334	429	444	1474	1063	460	299
ENSMUST00000111155.1	Hspb1	15	64	1184	363	295	252	1064	590	444	305
ENSMUST00000111155.1	Hspb1	79	127	651	91	666	238	1198	636	389	445
ENSMUST00000111336.9	Sdhc	8	80	1288	432	916	276	1617	718	456	289
ENSMUST00000111336.9	Sdhc	97	144	1046	317	1260	300	2093	1011	373	434
ENSMUST00000111430.9	Mybpc3	253	300	514	102	215	148	616	589	167	66
ENSMUST00000111430.9	Mybpc3	342	405	527	440	992	285	750	549	558	146
ENSMUST00000111430.9	Mybpc3	493	559	835	463	745	246	1534	814	149	196
ENSMUST00000111430.9	Mybpc3	634	706	782	335	634	112	1002	733	743	209
ENSMUST00000111430.9	Mybpc3	780	831	823	386	501	257	1447	553	284	281
ENSMUST00000111430.9	Mybpc3	887	938	565	62	273	39	845	87	127	103
ENSMUST00000111430.9	Mybpc3	1030	1099	1156	545	882	380	1400	827	393	408
ENSMUST00000111430.9	Mybpc3	1141	1192	569	130	441	90	873	490	319	52
ENSMUST00000111430.9	Mybpc3	1194	1237	316	265	677	150	505	414	80	108
ENSMUST00000111632.4	Ndrg2	236	292	1219	377	799	286	1964	467	430	223
ENSMUST00000111632.4	Ndrg2	308	353	1049	523	1111	229	1520	689	713	660
ENSMUST00000111750.7	Myl2	0	133	10734	4071	13787	4372	21964	15276	5439	3942
ENSMUST00000111751.7	Myl2	0	166	17811	6536	18868	6464	32628	20530	8843	5986
ENSMUST00000111973.7	Pebp1	26	82	1362	390	787	396	2158	1447	496	250
ENSMUST00000111996.7	Atp5g3	9	138	8797	3634	8998	3456	15082	5891	4244	3022
ENSMUST00000112085.8	Tnnt2	40	159	5183	1883	5661	1514	11769	4078	1602	1987
ENSMUST00000112085.8	Tnnt2	212	295	3921	1561	3947	1240	6706	2847	1380	1274
ENSMUST00000112086.2	Tnnt2	46	165	5183	1883	5661	1514	11769	4078	1602	1987
ENSMUST00000112086.2	Tnnt2	218	301	3921	1561	3947	1240	6706	2847	1380	1274
ENSMUST00000112087.8	Tnnt2	46	165	5183	1883	5661	1514	11769	4078	1602	1987
ENSMUST00000112087.8	Tnnt2	218	301	3921	1561	3947	1240	6706	2847	1380	1274
ENSMUST00000112172.3	Tmsb4x	0	44	2023	646	1578	313	2988	1455	454	468
ENSMUST00000112175.1	Tmsb4x	6	50	2002	622	1556	309	2930	1419	444	467
ENSMUST00000112176.7	Tmsb4x	6	50	2002	622	1556	309	2930	1419	444	467
ENSMUST00000112268.2	Selenok	13	86	812	457	1154	511	1791	1037	553	320
ENSMUST00000112648.7	Dbi	0	54	855	307	448	265	1272	731	259	247
ENSMUST00000113083.8	Art3	5	67	990	256	365	163	967	934	388	242
ENSMUST00000113483.1	Pygm	182	246	656	401	620	212	1146	1035	340	255
ENSMUST00000113483.1	Pygm	358	411	1309	514	990	528	1145	1067	367	222
ENSMUST00000113684.7	Tpm1	44	151	4723	2670	7682	2185	11126	4773	3295	2295
ENSMUST00000113684.7	Tpm1	177	248	8849	4469	10890	3920	17826	6275	4061	4400
ENSMUST00000113685.9	Tpm1	0	284	20725	10215	28963	8537	41808	17844	11230	9303
ENSMUST00000113686.7	Tpm1	44	231	9840	5796	15650	4676	21893	10214	6173	4928
ENSMUST00000113687.7	Tpm1	0	266	15284	7985	23175	6307	30918	15183	9079	6604
ENSMUST00000113689.7	Tpm1	44	151	4723	2670	7682	2185	11126	4773	3295	2295
ENSMUST00000113689.7	Tpm1	177	221	3408	2322	5337	1743	7261	3894	2077	1790
ENSMUST00000113690.7	Tpm1	44	220	9344	5595	15297	4510	21080	9914	5998	4760
ENSMUST00000113693.7	Tpm1	0	256	15021	7913	23247	6252	30642	15193	9090	6573
ENSMUST00000113695.7	Tpm1	44	221	9517	5714	15465	4601	21539	10095	6131	4861
ENSMUST00000113696.7	Tpm1	44	151	4723	2670	7682	2185	11126	4773	3295	2295
ENSMUST00000113696.7	Tpm1	177	221	3408	2322	5337	1743	7261	3894	2077	1790
ENSMUST00000113697.7	Tpm1	0	186	10215	4896	15348	3855	20300	9843	6256	4032
ENSMUST00000113697.7	Tpm1	213	256	3265	2251	5126	1672	6931	3736	1989	1687
ENSMUST00000113701.7	Tpm1	80	187	4723	2670	7682	2185	11126	4773	3295	2295
ENSMUST00000113701.7	Tpm1	213	257	3408	2322	5337	1743	7261	3894	2077	1790
ENSMUST00000113705.7	Tpm1	80	257	9517	5714	15465	4601	21539	10095	6131	4861
ENSMUST00000113707.8	Tpm1	0	256	15021	7913	23247	6252	30642	15193	9090	6573
ENSMUST00000113895.1	Apoo	35	76	826	296	607	342	1557	996	203	321
ENSMUST00000113896.7	Apoo	35	76	826	296	607	342	1557	996	203	321
ENSMUST00000113897.8	Apoo	83	124	826	296	607	342	1557	996	203	321
ENSMUST00000113898.7	Apoo	69	109	808	297	603	336	1532	976	199	308
ENSMUST00000114191.7	Atp5j	0	104	4393	1455	5415	1273	8043	4545	1685	1502
ENSMUST00000114193.7	Atp5j	0	104	4476	1475	5437	1274	8164	4616	1695	1526
ENSMUST00000114459.7	Hnrnpa2b1	128	224	990	296	835	232	1622	988	475	265
ENSMUST00000114748.1	Atp5a1	82	503	17411	6992	18469	6388	27544	14070	8200	6256
ENSMUST00000114783.5	Hadhb	13	164	6391	2878	6346	1787	10207	5871	3134	1491
ENSMUST00000114783.5	Hadhb	167	471	13248	5217	14613	4388	20451	10145	6253	4218
ENSMUST00000114786.7	Hadhb	12	163	6264	2814	6280	1748	9959	5727	3082	1465
ENSMUST00000114786.7	Hadhb	167	471	12995	5130	14410	4308	20037	9895	6141	4159
ENSMUST00000114896.7	Atp5c1	12	75	737	194	1530	235	1404	1950	401	197
ENSMUST00000114896.7	Atp5c1	117	158	1560	535	1066	406	1889	693	670	678
ENSMUST00000114897.8	Atp5c1	36	98	730	196	1509	233	1386	1942	398	194
ENSMUST00000114897.8	Atp5c1	141	181	1578	539	1069	408	1923	706	677	684
ENSMUST00000116560.2	Cfl1	115	165	757	104	281	321	625	298	76	235
ENSMUST00000117108.7	Art3	5	67	990	256	365	163	967	934	388	242
ENSMUST00000117557.7	Hspa8	47	100	687	97	532	152	903	657	357	117
ENSMUST00000117557.7	Hspa8	114	164	640	159	387	197	1110	455	272	118
ENSMUST00000117557.7	Hspa8	174	242	1028	297	528	297	1593	484	330	222
ENSMUST00000117557.7	Hspa8	322	387	819	185	823	432	1529	534	390	142
ENSMUST00000117557.7	Hspa8	435	490	790	70	532	151	900	267	209	40
ENSMUST00000117557.7	Hspa8	516	572	2314	607	1241	669	2294	1024	449	602
ENSMUST00000117557.7	Hspa8	581	627	1255	439	717	812	1592	735	477	435
ENSMUST00000118091.7	Mgst1	94	134	174	96	315	20	1144	998	64	33
ENSMUST00000118106.7	Art3	5	67	990	256	365	163	967	934	388	242
ENSMUST00000118209.7	Atp5pb	0	45	302	69	386	42	815	624	67	99
ENSMUST00000118209.7	Atp5pb	53	125	1299	530	1468	425	2112	1008	538	431
ENSMUST00000118209.7	Atp5pb	151	209	874	201	787	234	1310	899	314	411
ENSMUST00000119379.1	Ndufb2	47	101	754	134	981	242	1570	905	250	551
ENSMUST00000119587.7	Art3	5	67	990	256	365	163	967	934	388	242
ENSMUST00000120193.7	Art3	5	67	990	256	365	163	967	934	388	242
ENSMUST00000120230.7	Mgst1	20	60	179	97	318	20	1164	1010	67	35
ENSMUST00000120302.7	Mgst1	20	60	174	96	315	20	1144	998	64	33
ENSMUST00000120416.7	Art3	5	67	990	256	365	163	967	934	388	242
ENSMUST00000121096.7	Art3	5	67	990	256	365	163	967	934	388	242
ENSMUST00000121623.7	Kxd1	173	219	635	169	565	73	500	592	172	124
ENSMUST00000123296.7	Ndufab1	25	151	2711	1400	3141	992	5356	2940	1350	1123
ENSMUST00000124023.7	Mpc1	1	75	1272	467	1326	327	2446	1239	793	613
ENSMUST00000124267.7	Myl3	0	127	12576	4939	17129	5118	24329	10762	7127	5661
ENSMUST00000125172.7	Phb	37	92	537	165	401	143	1316	241	310	247
ENSMUST00000125184.7	Uba52	65	116	688	190	606	76	547	654	197	135
ENSMUST00000125694.7	Vdac1	21	147	2345	921	2311	601	3022	1675	901	731
ENSMUST00000125694.7	Vdac1	158	233	1144	705	1058	512	1565	706	401	232
ENSMUST00000129733.7	Tpm1	0	148	8447	4113	13375	3162	16174	8508	5249	3228
ENSMUST00000129909.7	Uba52	65	116	688	190	606	76	547	654	197	135
ENSMUST00000130559.1	Mpc1	2	77	1283	475	1340	328	2464	1246	790	616
ENSMUST00000131011.1	Cox7c	3	53	1113	323	969	371	2115	921	616	328
ENSMUST00000134328.7	Idh2	51	92	278	36	218	92	593	185	189	103
ENSMUST00000134328.7	Idh2	169	225	997	263	1087	268	1135	414	251	286
ENSMUST00000135198.1	Aco2	15	56	535	381	695	74	1185	1181	195	254
ENSMUST00000135446.7	Uba52	65	116	688	190	606	76	547	654	197	135
ENSMUST00000135573.7	Prdx1	47	189	2399	986	3776	925	4780	2490	1007	887
ENSMUST00000135671.7	Ndufb2	47	101	754	134	981	242	1570	905	250	551
ENSMUST00000135678.1	Atp5a1	0	89	2541	693	2745	983	3684	3125	945	596
ENSMUST00000136312.1	Ubc	62	115	1433	941	2573	448	2273	1409	316	568
ENSMUST00000136312.1	Ubc	139	191	1192	807	1908	482	1951	1109	411	546
ENSMUST00000136312.1	Ubc	214	263	1064	546	1881	434	1340	1104	114	488
ENSMUST00000136312.1	Ubc	296	339	535	92	811	361	724	417	42	288
ENSMUST00000136312.1	Ubc	367	419	1191	808	1908	481	1952	1101	410	546
ENSMUST00000136312.1	Ubc	442	495	1338	920	2414	380	2198	1276	305	495
ENSMUST00000136312.1	Ubc	519	571	1191	806	1907	481	1953	1103	411	546
ENSMUST00000136312.1	Ubc	594	647	1336	921	2414	381	2195	1277	304	496
ENSMUST00000136695.2	Myl3	0	127	12576	4939	17129	5118	24329	10762	7127	5661
ENSMUST00000137942.7	Mybpc3	89	141	527	114	267	154	643	595	177	76
ENSMUST00000137942.7	Mybpc3	178	241	513	438	972	284	743	535	556	141
ENSMUST00000137942.7	Mybpc3	329	394	795	439	695	230	1479	782	138	181
ENSMUST00000137942.7	Mybpc3	470	542	772	331	634	110	997	717	734	202
ENSMUST00000137942.7	Mybpc3	616	666	812	378	489	253	1428	550	279	282
ENSMUST00000137942.7	Mybpc3	723	773	556	62	270	37	843	79	120	100
ENSMUST00000137942.7	Mybpc3	866	935	1145	546	869	372	1387	819	390	401
ENSMUST00000137942.7	Mybpc3	978	1027	553	122	417	89	847	477	314	48
ENSMUST00000137942.7	Mybpc3	1030	1072	304	265	662	146	486	405	71	105
ENSMUST00000138927.1	Oxct1	311	365	607	249	469	357	929	305	118	138
ENSMUST00000138927.1	Oxct1	377	420	1452	284	1629	719	2381	1487	1053	413
ENSMUST00000140679.7	Uba52	69	116	646	172	579	77	509	606	178	124
ENSMUST00000140685.3	Glul	226	296	597	153	561	128	1408	760	147	357
ENSMUST00000142061.2	Tpt1	57	119	1885	327	423	429	1443	1033	452	287
ENSMUST00000142428.1	Pebp1	26	82	1362	390	787	396	2158	1447	496	250
ENSMUST00000142594.7	Mpc1	82	157	1276	469	1330	329	2462	1241	795	616
ENSMUST00000149610.2	Tpi1	7	52	585	166	430	169	962	275	238	125
ENSMUST00000151708.2	Dbi	60	125	934	302	510	271	1374	764	269	247
ENSMUST00000151937.7	Slc25a12	76	152	853	358	1107	273	2006	1325	291	532
ENSMUST00000152809.2	Rgs5	9	49	878	416	655	269	2473	1038	449	282
ENSMUST00000153512.1	Cox6c	0	76	1878	631	2753	760	3472	2299	775	413
ENSMUST00000153652.7	Eif5a	0	43	898	225	656	161	472	215	69	384
ENSMUST00000155364.7	Mpc1	24	100	1310	484	1349	334	2529	1281	804	631
ENSMUST00000156249.1	Ubc	62	114	1406	916	2506	435	2213	1373	306	553
ENSMUST00000156249.1	Ubc	138	190	1173	785	1877	472	1902	1080	396	537
ENSMUST00000156249.1	Ubc	214	263	1040	538	1832	429	1317	1085	114	473
ENSMUST00000156249.1	Ubc	296	339	525	92	799	365	720	418	44	289
ENSMUST00000156249.1	Ubc	366	418	1171	785	1875	472	1902	1073	396	537
ENSMUST00000156249.1	Ubc	442	494	1317	896	2359	372	2145	1249	294	485
ENSMUST00000156249.1	Ubc	518	570	1172	784	1876	472	1901	1073	396	537
ENSMUST00000156249.1	Ubc	594	646	1317	896	2359	372	2143	1249	294	485
ENSMUST00000156310.1	Acadm	10	60	107	120	578	13	707	575	60	70
ENSMUST00000156859.2	Hadha	12	113	978	518	802	335	1838	878	632	238
ENSMUST00000156859.2	Hadha	673	720	427	296	558	31	1179	257	252	55
ENSMUST00000156915.2	Cox6c	0	76	1885	635	2780	772	3487	2307	785	420
ENSMUST00000161401.1	Cycs	5	96	4074	1049	4810	1123	6644	3911	1139	1042
ENSMUST00000161741.7	Atp5j2	24	83	532	173	609	321	1288	717	295	215
ENSMUST00000163319.8	Pln	0	52	4969	1196	4728	1828	9993	3821	1935	1684
ENSMUST00000163448.3	Dcn	20	77	697	216	515	158	1366	885	360	233
ENSMUST00000163694.3	Pkm	64	167	1949	472	1229	605	2867	1452	666	332
ENSMUST00000163694.3	Pkm	306	400	1119	245	1207	427	1919	523	350	448
ENSMUST00000163694.3	Pkm	404	492	1045	571	920	659	1552	453	232	379
ENSMUST00000163966.7	Hsp90ab1	39	87	517	107	187	141	446	420	241	34
ENSMUST00000164359.7	Eif5a	77	121	927	239	663	168	485	229	71	392
ENSMUST00000164505.1	Slc25a3	89	264	5670	2050	5692	2109	7992	5448	2560	1956
ENSMUST00000164505.1	Slc25a3	266	357	1320	1006	1799	1010	2360	820	639	1005
ENSMUST00000165126.8	Uba52	65	116	688	190	606	76	547	654	197	135
ENSMUST00000165232.7	Cd36	9	111	4790	2040	4106	1312	7472	4139	1871	1169
ENSMUST00000165540.8	Casq2	0	65	1296	695	1988	449	3557	3064	723	733
ENSMUST00000165649.3	Ghitm	116	191	727	245	952	415	1249	554	255	144
ENSMUST00000165649.3	Ghitm	279	333	772	318	1050	145	1320	512	101	278
ENSMUST00000166179.8	Mb	0	154	22890	11384	35377	9390	40862	23124	10315	9654
ENSMUST00000167721.7	Actb	10	295	9322	1778	3841	2668	7509	4446	2498	1911
ENSMUST00000167786.3	Csrp3	15	89	639	422	966	192	1820	855	538	256
ENSMUST00000167786.3	Csrp3	141	193	1991	705	1815	812	3002	1214	394	540
ENSMUST00000168193.7	Actn2	153	193	583	228	482	167	1077	364	278	227
ENSMUST00000168193.7	Actn2	689	739	581	127	486	151	930	184	254	142
ENSMUST00000168193.7	Actn2	754	795	317	92	414	248	600	355	139	191
ENSMUST00000168193.7	Actn2	807	863	521	509	563	307	1502	629	144	415
ENSMUST00000168401.1	Lpl	1	199	3740	1841	5749	1460	9123	6167	1649	2022
ENSMUST00000168401.1	Lpl	331	377	490	176	507	174	1094	676	32	137
ENSMUST00000168485.7	Myh7	141	182	5622	2533	7257	3291	11586	7758	2740	2230
ENSMUST00000168485.7	Myh7	445	504	2538	1396	3316	1276	4558	3454	1089	860
ENSMUST00000168485.7	Myh7	682	755	3887	1141	4432	1476	5157	3546	1438	1843
ENSMUST00000168485.7	Myh7	1416	1494	1994	217	4797	1940	1193	1136	1515	1888
ENSMUST00000168485.7	Myh7	1776	1827	1046	36	2757	800	666	431	1018	797
ENSMUST00000168967.8	Pdlim5	6	201	3345	1060	3107	1433	5538	2492	1435	1368
ENSMUST00000169095.5	Cd36	9	111	4790	2040	4106	1312	7472	4139	1871	1169
ENSMUST00000169169.7	Tnnc1	0	58	987	398	1895	243	1651	820	702	249
ENSMUST00000169169.7	Tnnc1	67	159	1497	1014	2250	697	4884	3394	905	783
ENSMUST00000169226.8	Mb	0	154	23160	11499	35518	9494	41347	23483	10434	9790
ENSMUST00000169343.7	Ly6e	6	46	362	124	293	66	803	572	93	29
ENSMUST00000169776.1	Mybpc3	253	300	514	102	215	148	616	589	167	66
ENSMUST00000169776.1	Mybpc3	343	406	527	440	992	285	750	549	558	146
ENSMUST00000169776.1	Mybpc3	494	560	835	463	745	246	1534	814	149	196
ENSMUST00000169776.1	Mybpc3	635	707	782	335	634	112	1002	733	743	209
ENSMUST00000169776.1	Mybpc3	781	832	823	386	501	257	1447	553	284	281
ENSMUST00000169776.1	Mybpc3	888	939	565	62	273	39	845	87	127	103
ENSMUST00000169776.1	Mybpc3	1031	1100	1156	545	882	380	1400	827	393	408
ENSMUST00000169776.1	Mybpc3	1142	1193	569	130	441	90	873	490	319	52
ENSMUST00000169776.1	Mybpc3	1195	1238	316	265	677	150	505	414	80	108
ENSMUST00000170051.7	Cd36	9	111	4790	2040	4106	1312	7472	4139	1871	1169
ENSMUST00000170268.1	Tnnc1	0	58	987	398	1895	243	1651	820	702	249
ENSMUST00000170303.1	Gm20390	196	260	1012	373	898	249	1334	1075	332	163
ENSMUST00000170361.8	Pdlim5	6	206	3360	1062	3144	1437	5597	2509	1441	1378
ENSMUST00000170716.7	Eno3	2	48	680	210	584	180	872	622	196	260
ENSMUST00000170716.7	Eno3	61	125	1087	444	1094	352	1504	979	594	376
ENSMUST00000170716.7	Eno3	181	278	1741	622	1248	387	2394	1296	415	571
ENSMUST00000170716.7	Eno3	281	329	1547	533	1432	513	2187	1144	611	608
ENSMUST00000170716.7	Eno3	359	427	735	555	1008	286	1264	690	258	161
ENSMUST00000170810.7	Slc25a3	50	264	6319	2197	6350	2176	8649	5945	2636	2155
ENSMUST00000170810.7	Slc25a3	277	358	1239	862	1745	996	2271	760	594	966
ENSMUST00000172132.9	Tpi1	89	134	585	166	430	169	962	275	238	125
ENSMUST00000173739.7	Apoe	13	66	697	260	991	98	1300	1595	503	185
ENSMUST00000174064.8	Apoe	13	66	697	260	991	98	1300	1595	503	185
ENSMUST00000174191.1	Apoe	20	66	685	258	944	82	1217	1548	441	183
ENSMUST00000174355.7	Apoe	13	66	697	260	991	98	1300	1595	503	185
ENSMUST00000174710.1	Apoe	13	66	697	260	991	98	1300	1595	503	185
ENSMUST00000176228.1	Ccn2	21	66	742	171	315	133	866	329	179	216
ENSMUST00000177974.7	Atp2a2	24	126	1279	532	1398	446	1900	1223	690	631
ENSMUST00000177974.7	Atp2a2	248	390	1106	595	2306	645	2296	1176	921	441
ENSMUST00000177974.7	Atp2a2	501	547	313	154	443	311	1118	323	290	113
ENSMUST00000177974.7	Atp2a2	585	643	648	311	987	140	1642	873	162	255
ENSMUST00000177974.7	Atp2a2	739	818	1108	883	1908	448	2144	930	689	443
ENSMUST00000177974.7	Atp2a2	864	938	813	526	1471	561	2203	704	608	577
ENSMUST00000178204.7	Tnnt2	50	169	5183	1883	5661	1514	11769	4078	1602	1987
ENSMUST00000178204.7	Tnnt2	219	302	3921	1561	3947	1240	6706	2847	1380	1274
ENSMUST00000178611.7	Atp5g1	1	53	1568	641	2180	480	2246	2401	598	373
ENSMUST00000178611.7	Atp5g1	55	129	1236	589	1505	523	2404	965	503	379
ENSMUST00000178854.7	Tnnt2	40	159	5183	1883	5661	1514	11769	4078	1602	1987
ENSMUST00000178854.7	Tnnt2	212	295	3921	1561	3947	1240	6706	2847	1380	1274
ENSMUST00000179863.7	Tnnt2	50	169	5183	1883	5661	1514	11769	4078	1602	1987
ENSMUST00000179863.7	Tnnt2	219	302	3921	1561	3947	1240	6706	2847	1380	1274
ENSMUST00000179939.7	Atp2a2	24	126	1279	532	1398	446	1900	1223	690	631
ENSMUST00000179939.7	Atp2a2	248	390	1106	595	2306	645	2296	1176	921	441
ENSMUST00000179939.7	Atp2a2	501	547	313	154	443	311	1118	323	290	113
ENSMUST00000179939.7	Atp2a2	585	643	648	311	987	140	1642	873	162	255
ENSMUST00000179939.7	Atp2a2	739	818	1108	883	1908	448	2144	930	689	443
ENSMUST00000179939.7	Atp2a2	864	938	813	526	1471	561	2203	704	608	577
ENSMUST00000180072.7	Atp5h	8	96	2897	955	2638	1103	5204	2910	999	596
ENSMUST00000180072.7	Atp5h	114	157	1380	551	1421	473	1652	599	498	555
ENSMUST00000181586.7	Cox4i1	0	45	1702	336	2812	536	2851	2023	676	341
ENSMUST00000181586.7	Cox4i1	47	165	3640	1590	4512	1755	6689	4777	1628	1253
ENSMUST00000185861.6	Ly6e	6	46	362	124	293	66	803	572	93	29
ENSMUST00000185893.1	Fhl2	67	109	162	74	496	145	605	300	122	102
ENSMUST00000185893.1	Fhl2	121	238	1631	705	1248	771	3247	1258	635	623
ENSMUST00000186213.6	Tuba4a	101	156	527	127	593	99	471	429	227	209
ENSMUST00000186213.6	Tuba4a	327	372	466	210	762	318	934	396	140	211
ENSMUST00000187284.6	Ly6e	6	46	362	124	293	66	803	572	93	29
ENSMUST00000187606.6	Ly6e	6	47	379	130	302	66	832	587	98	31
ENSMUST00000188028.6	Tnnt2	49	137	4810	1685	5386	1420	10769	3626	1400	1852
ENSMUST00000188028.6	Tnnt2	219	302	3902	1555	3953	1236	6627	2821	1378	1277
ENSMUST00000188042.1	Ly6e	6	46	369	124	291	66	807	572	95	29
ENSMUST00000188866.6	Ly6e	6	46	362	124	293	66	803	572	93	29
ENSMUST00000189355.6	Tnnt2	36	155	5183	1883	5661	1514	11769	4078	1602	1987
ENSMUST00000189355.6	Tnnt2	208	291	3921	1561	3947	1240	6706	2847	1380	1274
ENSMUST00000189732.6	Tnnt2	39	127	4785	1689	5304	1416	10752	3620	1396	1849
ENSMUST00000189732.6	Tnnt2	211	295	3863	1537	3897	1223	6590	2776	1369	1268
ENSMUST00000191436.6	Ly6e	6	47	379	130	302	66	832	587	98	31
ENSMUST00000193210.5	Cox5b	51	126	2124	695	1367	655	3122	1417	876	554
ENSMUST00000193279.1	Ndufc1	27	68	704	60	629	292	834	706	292	123
ENSMUST00000195975.4	Pdlim5	6	195	3275	1048	3035	1421	5390	2464	1423	1344
ENSMUST00000196015.4	Crip2	0	69	2196	386	2277	817	3149	2031	820	794
ENSMUST00000196220.4	Pdlim5	6	195	3275	1048	3035	1421	5390	2464	1423	1344
ENSMUST00000196908.4	Pdlim5	6	96	1385	301	741	300	1769	967	443	416
ENSMUST00000196908.4	Pdlim5	206	304	1890	747	2294	1121	3621	1497	980	928
ENSMUST00000197890.4	Cd36	9	111	4790	2040	4106	1312	7472	4139	1871	1169
ENSMUST00000198128.1	S100a6	17	81	1006	115	428	167	524	97	216	187
ENSMUST00000198381.4	Pdlim5	6	195	3203	1047	3036	1418	5316	2429	1412	1327
ENSMUST00000199089.4	Crip1	68	108	684	92	392	70	556	419	77	113
ENSMUST00000200043.4	Pdlim5	6	195	3275	1048	3035	1421	5390	2464	1423	1344
ENSMUST00000200380.4	Crip2	0	68	2119	367	2214	778	3030	1949	792	767
ENSMUST00000200553.1	Crip1	17	57	690	92	397	71	562	423	78	115
ENSMUST00000201360.3	Ppp1cb	150	202	575	227	392	182	887	393	194	172
ENSMUST00000203220.2	Hnrnpa2b1	116	212	990	296	835	232	1622	988	475	265
ENSMUST00000203633.2	Etfbl	74	147	632	331	1225	633	2528	1011	601	485
ENSMUST00000203954.2	Hnrnpa2b1	128	224	990	296	835	232	1622	988	475	265
ENSMUST00000204084.2	Ndufa4	0	49	3685	964	4504	1679	8080	2658	1559	1757
ENSMUST00000204158.2	Hnrnpa2b1	116	212	971	292	827	233	1608	973	470	262
ENSMUST00000204188.2	Hnrnpa2b1	116	212	990	296	835	232	1622	988	475	265
ENSMUST00000204680.1	Etfbl	74	145	608	319	1197	623	2485	997	585	485
ENSMUST00000204714.1	Ndufa4	1	82	5964	1607	6340	2226	11632	4851	2378	2203
ENSMUST00000204978.2	Ndufa4	1	82	6009	1610	6411	2242	11696	4856	2370	2213
ENSMUST00000208441.1	Cox7a1	17	87	4218	1451	6202	2130	7949	5747	2734	2154
ENSMUST00000208710.1	Ckm	51	103	1019	642	775	270	2408	1670	691	357
ENSMUST00000208710.1	Ckm	105	168	2547	593	1632	636	2916	1889	1227	428
ENSMUST00000208710.1	Ckm	173	266	2310	889	1549	525	2557	1353	858	752
ENSMUST00000208710.1	Ckm	268	349	2639	557	2285	750	2445	1224	990	588
ENSMUST00000208838.1	Cox6b1	0	43	1954	649	2280	1085	4797	1061	550	1094
ENSMUST00000209469.1	Cfl1	115	166	768	104	282	323	625	298	77	237
ENSMUST00000209548.1	Ldha	55	110	707	699	858	137	1662	1183	233	185
ENSMUST00000209984.1	Ldha	83	138	695	682	860	129	1618	1173	223	186
ENSMUST00000209984.1	Ldha	263	334	1157	439	1440	572	1435	820	277	425
ENSMUST00000210631.1	Ldha	55	101	469	518	614	107	1198	726	220	113
ENSMUST00000210815.1	Ldha	41	92	679	680	825	118	1566	1144	216	173
ENSMUST00000210815.1	Ldha	217	285	1138	432	1387	567	1409	808	274	422
ENSMUST00000214962.1	Cryab	1	170	8689	3552	10707	3259	14482	6230	3534	2725
ENSMUST00000216755.1	Cryab	0	169	8461	3457	10476	3162	14112	6083	3438	2665
ENSMUST00000217475.1	Cryab	0	169	8530	3493	10635	3198	14184	6128	3468	2701
ENSMUST00000217779.1	Trdn	29	125	2903	1647	1951	770	3477	2158	1506	1023
ENSMUST00000218468.1	Pln	0	52	4916	1180	4634	1813	9892	3764	1917	1671
ENSMUST00000219491.1	Pln	0	52	5046	1218	4733	1836	10139	3879	1960	1717
ENSMUST00000219839.1	Chchd10	25	77	242	94	689	74	773	509	168	180
ENSMUST00000219921.1	Pln	0	52	4969	1196	4728	1828	9993	3821	1935	1684
ENSMUST00000219931.1	Trdn	29	125	2903	1647	1951	770	3477	2158	1506	1023
ENSMUST00000219982.1	Trdn	28	125	2910	1632	1934	771	3475	2162	1501	1006
ENSMUST00000220197.1	Pln	0	52	4916	1180	4634	1813	9892	3764	1917	1671
ENSMUST00000221191.1	Ndufb1-ps	3	57	1654	623	1878	588	2628	2085	814	435
ENSMUST00000221227.1	Ndufb1-ps	3	57	1658	616	1874	577	2611	2072	806	428
ENSMUST00000221357.1	Dlst	49	92	883	346	382	120	564	242	140	24
ENSMUST00000221422.1	Ndufb1-ps	3	57	1654	623	1878	588	2628	2085	814	435
ENSMUST00000222874.1	Atp5mpl	6	54	1910	711	2594	733	3270	2190	1409	542
ENSMUST00000226297.1	Myh6	0	908	59650	25372	82794	29534	104347	73095	32537	25774
ENSMUST00000226297.1	Myh6	911	1120	5613	2068	11441	3879	8325	5232	3713	2642
ENSMUST00000226297.1	Myh6	1167	1384	8044	1853	16577	6736	6645	6056	5095	5139
ENSMUST00000226297.1	Myh6	1386	1520	4468	467	10893	4608	2334	2041	3430	3545
ENSMUST00000226297.1	Myh6	1523	1771	5508	588	14946	5445	1489	1625	3854	4098
ENSMUST00000226297.1	Myh6	1775	1830	1062	34	2896	886	665	428	1018	813
ENSMUST00000226297.1	Myh6	1844	1930	2066	406	7160	2273	996	1149	1941	1578
ENSMUST00000227819.1	Ldb3	213	288	701	223	910	349	1353	292	390	277
ENSMUST00000228044.1	Ldb3	213	256	497	192	730	205	671	117	192	97
ENSMUST00000229423.1	Mb	0	154	22597	11251	34750	9262	40357	22881	10161	9566
ENSMUST00000230031.1	Mb	0	99	15049	7417	20339	6254	27861	12782	6693	6222
ENSMUST00000232726.1	Sod2	34	119	1599	747	1644	456	4775	3092	1050	734
ENSMUST00000233233.1	Ndufa11	56	106	702	230	400	46	1085	399	128	85
ENSMUST00000235196.1	Fth1	16	93	593	301	2346	167	837	1011	630	262
ENSMUST00000235196.1	Fth1	98	175	742	379	3068	88	554	660	509	209
ENSMUST00000235771.1	Atp5md	8	57	2803	1133	3153	626	3352	1775	954	722
ENSMUST00000235941.1	Ankrd1	71	155	1232	503	961	304	2262	810	250	259
ENSMUST00000236170.1	Atp5md	8	58	2882	1148	3206	643	3430	1830	974	741
ENSMUST00000236579.1	Ankrd1	71	155	1232	503	961	304	2262	810	250	259
ENSMUST00000236579.1	Ankrd1	211	282	1956	470	811	166	1651	1330	467	318
ENSMUST00000237142.1	Ankrd1	71	155	1232	503	961	304	2262	810	250	259
ENSMUST00000237142.1	Ankrd1	211	315	2420	561	1141	242	2268	1643	532	367
ENSMUST00000237338.1	Ankrd1	71	155	1232	503	961	304	2262	810	250	259
ENSMUST00000237465.1	Fth1	16	93	593	301	2346	167	837	1011	630	262
ENSMUST00000237720.1	Atp5md	8	57	2803	1133	3153	626	3352	1775	954	722
ENSMUST00000238916.1	Mdh1	4	214	6302	2193	8543	2729	13393	7179	2468	2461
ENSMUST00000238916.1	Mdh1	216	326	3154	1464	3608	1489	6284	2466	1188	1618
ENSMUST00000239073.1	Mdh1	4	214	6336	2213	8666	2744	13484	7256	2504	2475
ENSMUST00000239073.1	Mdh1	216	327	3201	1486	3650	1501	6340	2498	1204	1645
ENSMUST00000239288.1	Idh3b	97	153	335	113	719	168	870	701	137	119
ENSMUST00000239288.1	Idh3b	231	288	482	112	447	331	1017	939	124	93
ENSMUST00000239395.1	Ldhb	19	334	11794	4312	14009	3763	20459	7598	5319	4440
ENSMUST00000239397.1	Ldhb	14	334	11624	4247	14034	3730	20266	7496	5246	4394
ENSMUST00000239432.1	Tpi1	139	184	585	166	430	169	962	275	238	125
