# Supplementary material for: RPL3L-containing ribosomes determine translation elongation dynamics required for cardiac function
Source: Nat Commun. 2023 Apr 20;14:2131. doi: 10.1038/s41467-023-37838-6 (PMC10119107; doi:10.1038/s41467-023-37838-6)
Supplement: Supplementary file 12 — Supplementary Data 9 [file 41467_2023_37838_MOESM12_ESM.xlsx]

## Sheet: Sheet1
crRNA
Target	crRNA sequences
Rpl3 KO	TTAAATGTGGAACCCTCCTT
	GGGCACTACCACACTAAGTC
Rpl3l KO	TTGCTCCAAGAGCATAGCCC
	ACTACCTACGGCCAGTGCCA
Primers for qPCR
Gene	Forward primer	Reverse primer
RPL3	AAATTTGGCCATGGTCGCTT	AGTGGTCCTGGAATCAAGCT
RPL3L(Δ)	GCCCCTTCCTAACCTGCAG	GAGGCCAGCTCTTCACCTT
RPL3L(3'UTR)	AGACAGCGCAGGAGAAGAG	gagtgctacatcccaggtgt
RPL3L (CDS)	GGAGCTTCAAGACCATCTTTGC	CTGCTTCTTGCCGTCAGCG
β-Actin	CTGTATTCCCCTCCATCGTG	TTCAATGGGGTACTTCAGGG
Oligonucleotides for Ribo-seq, Disome-seq, and tRNA-seq
ID	Oligonucleotides sequences
NI-810 (linker)	/5Phos/NNNNNATCGTAGATCGGAAGAGCACACGTCTGAA/3ddC/
NI-811 (linker)	/5Phos/NNNNNAGCTAAGATCGGAAGAGCACACGTCTGAA/3ddC/
NI-812 (linker)	/5Phos/NNNNNCGTAAAGATCGGAAGAGCACACGTCTGAA/3ddC/
NI-813 (linker)	/5Phos/NNNNNCTAGAAGATCGGAAGAGCACACGTCTGAA/3ddC/
NI-814 (linker)	/5Phos/NNNNNGATCAAGATCGGAAGAGCACACGTCTGAA/3ddC/
NI-815 (linker)	/5Phos/NNNNNGCATAAGATCGGAAGAGCACACGTCTGAA/3ddC/
NI-816 (linker)	/5Phos/NNNNNTAGACAGATCGGAAGAGCACACGTCTGAA/3ddC/
NI-817 (linker)	/5Phos/NNNNNTCTAGAGATCGGAAGAGCACACGTCTGAA/3ddC/
NI-802 (RT)	/5Phos/NNAGATCGGAAGAGCGTCGTGTAGGGAAAGAG/iSp18/ GTGACTGGAGTTCAGACGTGTGCTC
NI-798 (PCR)	AATGATACGGCGACCACCGAGATCTACACTCTTTCCCTACACGACG CTC
NI-799 (PCR)	CAAGCAGAAGACGGCATACGAGATCGTGATGTGACTGGAGTTCAGACGTGTG
NI-822 (PCR)	CAAGCAGAAGACGGCATACGAGATACATCGGTGACTGGAGTTCAGACGTGTG
NI-823 (PCR)	CAAGCAGAAGACGGCATACGAGATGCCTAAGTGACTGGAGTTCAGACGTGTG
NI-824 (PCR)	CAAGCAGAAGACGGCATACGAGATTGGTCAGTGACTGGAGTTCAGACGTGTG
NI-825 (PCR)	CAAGCAGAAGACGGCATACGAGATCACTGTGTGACTGGAGTTCAGACGTGTG
NI-826 (PCR)	CAAGCAGAAGACGGCATACGAGATATTGGCGTGACTGGAGTTCAGACGTGTG
SI-018 (2nd linker)	/5Phos/NNAGATCGGAAGAGCGTCGTGTAGGGAAAGAG/3ddC/
SI-019 (RT)	GTGACTGGAGTTCAGACGTGTGCTC
