# Supplementary material for: RPL3L-containing ribosomes determine translation elongation dynamics required for cardiac function
Source: Nat Commun. 2023 Apr 20;14:2131. doi: 10.1038/s41467-023-37838-6 (PMC10119107; doi:10.1038/s41467-023-37838-6)
Supplement: Supplementary file 13 — Supplementary Data 10 [file 41467_2023_37838_MOESM13_ESM.xlsx]

## Sheet: Sheet1
Sequence	Vector	ID
Ribosome_01	pENTR2B	GAATTCGCGCATTGGGCAGGGATACCTGATCAAACACGGCTCACTTGGGTTTCTTCCACGCGATGATCCGTCCCAGCCTGTCCATCTCACGGCCTTCCTCGGTTACAAAGAAGTTCATCGTCCTGGCTTGAAGAACAACGCTTCAACATCCTATGACGTGACCGCGAAGAACGTTACCCTGCCAGCGGTGTTTAAGAATATCCCGGGTATCACCTTGTTAAACGTTTCGAAAGTCGGCCTGACCAATTATGCCGCCGCGTATTGTACCGGGTTATTACTGGCCCGCTATCTGATGGAAGAGGATGAAGATGCCTATAAGAAAGGTGCAGTGGACGGCGGGCTCAGCATTCCGCACAGTACGAAATACTACCCGACAGAAGATGTGCCCCGCGCCATTCC…
Ribosome_02	pENTR2B	GAATTCGCGCATCACGGTTGTTTCTGAGAAAACCGGTAATTTAGGTAACGTCGTCCATATCGAGCGGGTCGTTGCGTCAGATAAAGAGACATATGAGCTCCGTATTTCCCTTGGCCTGCCGGTAGGCGCCGTTATCAACTGCGCGGACAACACTGGCGCCAAGAATTTGTATATCATTTCAGTGAAACTGGCCCCTGATTACGACGCGTTGGATGTCGCCAACAAACTGTACGATATCGATGTTGCGAAAGTTTTCCAGTTCCTGAATGCGAAAGTGGAATTGTGCTCCTTTAGTGGGTACAAAGACGATGAAGTCCAGGTGGTGCGCTTCAATCCGTTTGTCACCTCGGATCGCCACTTCAACGCACCGTCACACATTCGTCACTTCAATGCGCCCTC…
Ribosome_03	pENTR2B	GAATTCGCGCGGTACCGGCATCGTGTCCGCTCCGGTGCCTAAGACCTATAGCTACCTGACTCCCGATCTGTGGAAAACAGAAATCATCATTCTGGCAACGCGTGCCGAACTCAATGAATTTCTTACCCGCGTGTTTGAAGTTAGCCTGGCGGATCTCCAGAACGACGAAGTTGCGTTCCGCCTTTTCTGTGTGGGGTTTACCAAACTCACCATTGCCGAAGAGCGCCTGAGCAACATTTTCGTCATCGGGAAAGTTAATGATACCATTCAGATTGATTTGGAAACCGGCAAAGTCGATGTCACGTACCCGGCCGGTTTTATGGATGTTATCAGCATCGAGAAATTTGACACGGGCAACCTGTGCATGGTCATCGGTGGCGCGAATCTGGGCCGTTATCC…
Ribosome_04	pENTR2B	GAATTCGCGTCTGATTACACCGGCCGTTGTAAGTGAACGTGCAGCGCTTCAAGAACTTTTGAGCAAGAATATTGTGGAGGCTGCGGCGGTTCGCGACATTAGTGAAGCGTCGGTCTTTGATGCCTATGTGTTACCGAAAGACCTGTTGCACCCCAGTCCCGAAGAGGAGAAACTGACTGAGGGATGCAGTTTCCGCACGATCACCCTGGAAGTCGAACCCAGCGATACAATCGAAAACGTGAAAACCCTGTCCGACTATAACATTCAGAAAGATCTGTTACATCCGTCATTGGAAGAAGAGAAAACTGGTTCGCAGGGTCAGTGTACGCAAGTTCGGGTTGAGTTCATGGATGATACTTCCCGCGAAGGTGACGTGCTGACCCTGTTGGAATCAGAGCG…
Ribosome_05	pENTR2B	GAATTCGAAAGAGTGCCTGCCGCTGGCAATCTTCCTGCGCACGGATGTCGCCTATCCAGCTGGCTTTATGGACGTGATTTCGATTGATAAGGATCACGCCTCGATTCAGATGAATGTCGCAGAAGTGGACCGTCAGGTGCCGGTTCATAGCGTATTTAGTCAGTCTGAAGTGATTGACGTCATTGCGGTGACCAAGTTCGGCCATGGCTGTTTTCAGACCGCGCAGGAGAAATCATCGATTACGCCGGGCACGGTGCTTATTATTCTGACTGGTCGCTCCCAGTTTTCCCTGACGAATGGTATGTATCCGCACAAAATCGCGTTGACGGACAACTCATTGATTGCACGCTTTGGCATTATCTGCATGGAGGACCTGATTCACGAGATCTACACGGTTGG…
Ribosome_06	pENTR2B	GAATTCGAAACATGGACGCCCAGGTATTGGTGCAACCCACAGCTCTCGCATTGCAGGCTACGTGACCCATCTGATGAAATGCTGCCTGACGTACTGCTTTAACAAACCTGAGGATAAAGAATGTCCAAGCGATGAATGTGGAGCGGGAGTATTTATGGCCTCTCATTTCGATCGCGAATGCCCGTCAGATGAATGCGGTGCAGGAGTGTTCATGGGGTCCCATTTTGATCGTGATATTGGCTTTATCAAAGCGGTATTTTATAAGCCGCATGAGGAGCATCACGCGTTTGAAGGCGGTCGGCTGCAGGGCATCAACTGCGGTCCTGACTTTACCCCGTCGTTCGCCAATCTGGGGCGTACCCAGACCCCGCCGTTAGGGCAGACTCCGCAACTGGGATT…
