# Supplementary material for: RPL3L-containing ribosomes determine translation elongation dynamics required for cardiac function
Source: Nat Commun. 2023 Apr 20;14:2131. doi: 10.1038/s41467-023-37838-6 (PMC10119107; doi:10.1038/s41467-023-37838-6)
Supplement: Supplementary file 14 — Supplementary Data 11 [file 41467_2023_37838_MOESM14_ESM.xlsx]

## Sheet: Sheet1
Q1	Q3	Retention time	ID	DP	EP	CE	CXP	Charge state	ID(s)	Description
490.253	451.266	24.0553	INP35773.DYLHYIR.2y3_1.light	50	10	26.5711	15.4111	2	NP_001006.1	[RPS11;]40S ribosomal protein S11 [Homo sapiens].;
490.253	588.325	24.0553	INP35773.DYLHYIR.2y4_1.light	50	10	26.5711	20.7701	2	NP_001006.1	[RPS11;]40S ribosomal protein S11 [Homo sapiens].;
490.253	701.409	24.0553	INP35773.DYLHYIR.2y5_1.light	50	10	26.5711	25.1917	2	NP_001006.1	[RPS11;]40S ribosomal protein S11 [Homo sapiens].;
490.253	864.473	24.0553	INP35773.DYLHYIR.2y6_1.light	50	10	26.5711	31.5675	2	NP_001006.1	[RPS11;]40S ribosomal protein S11 [Homo sapiens].;
495.258	461.275	24.0553	INP35773.DYLHYIR[13C615N4].2y3_1.heavy	50	10	26.7914	15.8025	2	NP_001006.1	[RPS11;]40S ribosomal protein S11 [Homo sapiens].;
495.258	598.333	24.0553	INP35773.DYLHYIR[13C615N4].2y4_1.heavy	50	10	26.7914	21.1614	2	NP_001006.1	[RPS11;]40S ribosomal protein S11 [Homo sapiens].;
495.258	711.418	24.0553	INP35773.DYLHYIR[13C615N4].2y5_1.heavy	50	10	26.7914	25.583	2	NP_001006.1	[RPS11;]40S ribosomal protein S11 [Homo sapiens].;
495.258	874.481	24.0553	INP35773.DYLHYIR[13C615N4].2y6_1.heavy	50	10	26.7914	31.9588	2	NP_001006.1	[RPS11;]40S ribosomal protein S11 [Homo sapiens].;
448.771	381.224	19.9458	SA207.LAFIAHPK.2y3_1.light	50	10	24.7459	12.6725	2		[RPL29;]60S ribosomal protein L29 [mus musculus].;
448.771	452.262	19.9458	SA207.LAFIAHPK.2y4_1.light	50	10	24.7459	15.45	2		[RPL29;]60S ribosomal protein L29 [mus musculus].;
448.771	565.346	19.9458	SA207.LAFIAHPK.2y5_1.light	50	10	24.7459	19.8716	2		[RPL29;]60S ribosomal protein L29 [mus musculus].;
448.771	712.414	19.9458	SA207.LAFIAHPK.2y6_1.light	50	10	24.7459	25.622	2		[RPL29;]60S ribosomal protein L29 [mus musculus].;
452.778	389.239	19.9458	SA207.LAFIAHPK[13C615N2].2y3_1.heavy	50	10	24.9222	12.9858	2		[RPL29;]60S ribosomal protein L29 [mus musculus].;
452.778	460.276	19.9458	SA207.LAFIAHPK[13C615N2].2y4_1.heavy	50	10	24.9222	15.7634	2		[RPL29;]60S ribosomal protein L29 [mus musculus].;
452.778	573.36	19.9458	SA207.LAFIAHPK[13C615N2].2y5_1.heavy	50	10	24.9222	20.185	2		[RPL29;]60S ribosomal protein L29 [mus musculus].;
452.778	720.428	19.9458	SA207.LAFIAHPK[13C615N2].2y6_1.heavy	50	10	24.9222	25.9353	2		[RPL29;]60S ribosomal protein L29 [mus musculus].;
711.838	489.267	23.9616	SA205.NQSFC[CAM]PTVNLDK.2y4_1.light	50	10	36.3209	16.8969	2		[RPL27A;]60S ribosomal protein L27A [Homo sapiens].;
711.838	1180.57	23.9616	SA205.NQSFC[CAM]PTVNLDK.2y10_1.light	50	10	36.3209	43.9269	2		[RPL27A;]60S ribosomal protein L27A [Homo sapiens].;
711.838	786.436	23.9616	SA205.NQSFC[CAM]PTVNLDK.2y7_1.light	50	10	36.3209	28.5162	2		[RPL27A;]60S ribosomal protein L27A [Homo sapiens].;
711.838	946.466	23.9616	SA205.NQSFC[CAM]PTVNLDK.2y8_1.light	50	10	36.3209	34.7734	2		[RPL27A;]60S ribosomal protein L27A [Homo sapiens].;
715.845	497.281	23.9616	SA205.NQSFC[CAM]PTVNLDK[13C615N2].2y4_1.heavy	50	10	36.4972	17.2103	2		[RPL27A;]60S ribosomal protein L27A [Homo sapiens].;
715.845	1188.58	23.9616	SA205.NQSFC[CAM]PTVNLDK[13C615N2].2y10_1.heavy	50	10	36.4972	44.2401	2		[RPL27A;]60S ribosomal protein L27A [Homo sapiens].;
715.845	794.45	23.9616	SA205.NQSFC[CAM]PTVNLDK[13C615N2].2y7_1.heavy	50	10	36.4972	28.8296	2		[RPL27A;]60S ribosomal protein L27A [Homo sapiens].;
715.845	954.48	23.9616	SA205.NQSFC[CAM]PTVNLDK[13C615N2].2y8_1.heavy	50	10	36.4972	35.0868	2		[RPL27A;]60S ribosomal protein L27A [Homo sapiens].;
609.342	637.283	29.7802	INP1607.IIQLLDDYPK.2y5_1.light	50	10	31.811	22.6844	2	NP_000993.1:NP_444505.1	[RPLP0;]60S acidic ribosomal protein P0 [Homo sapiens].;
609.342	750.367	29.7802	INP1607.IIQLLDDYPK.2y6_1.light	50	10	31.811	27.1059	2	NP_000993.1:NP_444505.1	[RPLP0;]60S acidic ribosomal protein P0 [Homo sapiens].;
609.342	863.451	29.7802	INP1607.IIQLLDDYPK.2y7_1.light	50	10	31.811	31.5275	2	NP_000993.1:NP_444505.1	[RPLP0;]60S acidic ribosomal protein P0 [Homo sapiens].;
609.342	991.51	29.7802	INP1607.IIQLLDDYPK.2y8_1.light	50	10	31.811	36.5346	2	NP_000993.1:NP_444505.1	[RPLP0;]60S acidic ribosomal protein P0 [Homo sapiens].;
613.35	645.297	29.7802	INP1607.IIQLLDDYPK[13C615N2].2y5_1.heavy	50	10	31.9874	22.9977	2	NP_000993.1:NP_444505.1	[RPLP0;]60S acidic ribosomal protein P0 [Homo sapiens].;
613.35	758.381	29.7802	INP1607.IIQLLDDYPK[13C615N2].2y6_1.heavy	50	10	31.9874	27.4193	2	NP_000993.1:NP_444505.1	[RPLP0;]60S acidic ribosomal protein P0 [Homo sapiens].;
613.35	871.465	29.7802	INP1607.IIQLLDDYPK[13C615N2].2y7_1.heavy	50	10	31.9874	31.8409	2	NP_000993.1:NP_444505.1	[RPLP0;]60S acidic ribosomal protein P0 [Homo sapiens].;
613.35	999.524	29.7802	INP1607.IIQLLDDYPK[13C615N2].2y8_1.heavy	50	10	31.9874	36.848	2	NP_000993.1:NP_444505.1	[RPLP0;]60S acidic ribosomal protein P0 [Homo sapiens].;
651.33	978.464	36.7425	INP6740.VFEVSLADLQNDEVAFR.3y8_1.light	50	10	36.5665	36.0245	3	NP_000997.1	[RPS3A;]40S ribosomal protein S3a isoform 2 [Homo sapiens].;
651.33	850.405	36.7425	INP6740.VFEVSLADLQNDEVAFR.3y7_1.light	50	10	36.5665	31.0174	3	NP_000997.1	[RPS3A;]40S ribosomal protein S3a isoform 2 [Homo sapiens].;
651.33	492.293	36.7425	INP6740.VFEVSLADLQNDEVAFR.3y4_1.light	50	10	36.5665	17.0153	3	NP_000997.1	[RPS3A;]40S ribosomal protein S3a isoform 2 [Homo sapiens].;
651.33	621.336	36.7425	INP6740.VFEVSLADLQNDEVAFR.3y5_1.light	50	10	36.5665	22.0608	3	NP_000997.1	[RPS3A;]40S ribosomal protein S3a isoform 2 [Homo sapiens].;
654.666	988.472	36.7425	INP6740.VFEVSLADLQNDEVAFR[13C615N4].3y8_1.heavy	50	10	36.7333	36.4159	3	NP_000997.1	[RPS3A;]40S ribosomal protein S3a isoform 2 [Homo sapiens].;
654.666	860.414	36.7425	INP6740.VFEVSLADLQNDEVAFR[13C615N4].3y7_1.heavy	50	10	36.7333	31.4088	3	NP_000997.1	[RPS3A;]40S ribosomal protein S3a isoform 2 [Homo sapiens].;
654.666	502.301	36.7425	INP6740.VFEVSLADLQNDEVAFR[13C615N4].3y4_1.heavy	50	10	36.7333	17.4066	3	NP_000997.1	[RPS3A;]40S ribosomal protein S3a isoform 2 [Homo sapiens].;
654.666	631.344	36.7425	INP6740.VFEVSLADLQNDEVAFR[13C615N4].3y5_1.heavy	50	10	36.7333	22.4522	3	NP_000997.1	[RPS3A;]40S ribosomal protein S3a isoform 2 [Homo sapiens].;
552.314	371.745	24.7228	SA202.VYNVTQHAVGIIVNK.3y7_2.light	50	10	31.6157	12.3018	3		[RPL21]ribosomal protein L21
552.314	407.263	24.7228	SA202.VYNVTQHAVGIIVNK.3y8_2.light	50	10	31.6157	13.6906	3		[RPL21]ribosomal protein L21
552.314	293.7	24.7228	SA202.VYNVTQHAVGIIVNK.3y5_2.light	50	10	31.6157	9.25027	3		[RPL21]ribosomal protein L21
552.314	322.211	24.7228	SA202.VYNVTQHAVGIIVNK.3y6_2.light	50	10	31.6157	10.3651	3		[RPL21]ribosomal protein L21
552.314	473.308	24.7228	SA202.VYNVTQHAVGIIVNK.3y4_1.light	50	10	31.6157	16.2729	3		[RPL21]ribosomal protein L21
552.314	237.158	24.7228	SA202.VYNVTQHAVGIIVNK.3y4_2.light	50	10	31.6157	7.03948	3		[RPL21]ribosomal protein L21
552.314	360.224	24.7228	SA202.VYNVTQHAVGIIVNK.3y3_1.light	50	10	31.6157	11.8514	3		[RPL21]ribosomal protein L21
554.985	375.752	24.7228	SA202.VYNVTQHAVGIIVNK[13C615N2].3y7_2.heavy	50	10	31.7492	12.4585	3		[RPL21]ribosomal protein L21
554.985	411.27	24.7228	SA202.VYNVTQHAVGIIVNK[13C615N2].3y8_2.heavy	50	10	31.7492	13.8473	3		[RPL21]ribosomal protein L21
554.985	297.707	24.7228	SA202.VYNVTQHAVGIIVNK[13C615N2].3y5_2.heavy	50	10	31.7492	9.40694	3		[RPL21]ribosomal protein L21
554.985	326.218	24.7228	SA202.VYNVTQHAVGIIVNK[13C615N2].3y6_2.heavy	50	10	31.7492	10.5217	3		[RPL21]ribosomal protein L21
554.985	481.322	24.7228	SA202.VYNVTQHAVGIIVNK[13C615N2].3y4_1.heavy	50	10	31.7492	16.5863	3		[RPL21]ribosomal protein L21
554.985	241.165	24.7228	SA202.VYNVTQHAVGIIVNK[13C615N2].3y4_2.heavy	50	10	31.7492	7.19615	3		[RPL21]ribosomal protein L21
554.985	368.238	24.7228	SA202.VYNVTQHAVGIIVNK[13C615N2].3y3_1.heavy	50	10	31.7492	12.1647	3		[RPL21]ribosomal protein L21
657.359	519.314	36.1654	INP1967.TSFFQALGITTK.2y5_1.light	50	10	33.9238	18.0718	2	NP_000993.1:NP_444505.1	[RPLP0;]60S acidic ribosomal protein P0 [Homo sapiens].;
657.359	703.435	36.1654	INP1967.TSFFQALGITTK.2y7_1.light	50	10	33.9238	25.2709	2	NP_000993.1:NP_444505.1	[RPLP0;]60S acidic ribosomal protein P0 [Homo sapiens].;
657.359	831.493	36.1654	INP1967.TSFFQALGITTK.2y8_1.light	50	10	33.9238	30.278	2	NP_000993.1:NP_444505.1	[RPLP0;]60S acidic ribosomal protein P0 [Homo sapiens].;
657.359	978.562	36.1654	INP1967.TSFFQALGITTK.2y9_1.light	50	10	33.9238	36.0284	2	NP_000993.1:NP_444505.1	[RPLP0;]60S acidic ribosomal protein P0 [Homo sapiens].;
661.366	527.328	36.1654	INP1967.TSFFQALGITTK[13C615N2].2y5_1.heavy	50	10	34.1001	18.3851	2	NP_000993.1:NP_444505.1	[RPLP0;]60S acidic ribosomal protein P0 [Homo sapiens].;
661.366	711.449	36.1654	INP1967.TSFFQALGITTK[13C615N2].2y7_1.heavy	50	10	34.1001	25.5843	2	NP_000993.1:NP_444505.1	[RPLP0;]60S acidic ribosomal protein P0 [Homo sapiens].;
661.366	839.508	36.1654	INP1967.TSFFQALGITTK[13C615N2].2y8_1.heavy	50	10	34.1001	30.5914	2	NP_000993.1:NP_444505.1	[RPLP0;]60S acidic ribosomal protein P0 [Homo sapiens].;
661.366	986.576	36.1654	INP1967.TSFFQALGITTK[13C615N2].2y9_1.heavy	50	10	34.1001	36.3417	2	NP_000993.1:NP_444505.1	[RPLP0;]60S acidic ribosomal protein P0 [Homo sapiens].;
638.343	305.182	25.8596	SA321.VIGGDDLSTLTGK.2y3_1.light	50	10	33.0871	9.69922	2		[HPRT1]hypoxanthine phosphoribosyltransferase 1
638.343	418.266	25.8596	SA321.VIGGDDLSTLTGK.2y4_1.light	50	10	33.0871	14.1208	2		[HPRT1]hypoxanthine phosphoribosyltransferase 1
638.343	209.637	25.8596	SA321.VIGGDDLSTLTGK.2y4_2.light	50	10	33.0871	5.96341	2		[HPRT1]hypoxanthine phosphoribosyltransferase 1
638.343	1006.51	25.8596	SA321.VIGGDDLSTLTGK.2y10_1.light	50	10	33.0871	37.1211	2		[HPRT1]hypoxanthine phosphoribosyltransferase 1
638.343	1063.53	25.8596	SA321.VIGGDDLSTLTGK.2y11_1.light	50	10	33.0871	39.3506	2		[HPRT1]hypoxanthine phosphoribosyltransferase 1
642.35	313.196	25.8596	SA321.VIGGDDLSTLTGK[13C615N2].2y3_1.heavy	50	10	33.2634	10.0126	2		[HPRT1]hypoxanthine phosphoribosyltransferase 1
642.35	426.28	25.8596	SA321.VIGGDDLSTLTGK[13C615N2].2y4_1.heavy	50	10	33.2634	14.4341	2		[HPRT1]hypoxanthine phosphoribosyltransferase 1
642.35	213.644	25.8596	SA321.VIGGDDLSTLTGK[13C615N2].2y4_2.heavy	50	10	33.2634	6.12008	2		[HPRT1]hypoxanthine phosphoribosyltransferase 1
642.35	1014.52	25.8596	SA321.VIGGDDLSTLTGK[13C615N2].2y10_1.heavy	50	10	33.2634	37.4343	2		[HPRT1]hypoxanthine phosphoribosyltransferase 1
642.35	1071.54	25.8596	SA321.VIGGDDLSTLTGK[13C615N2].2y11_1.heavy	50	10	33.2634	39.6638	2		[HPRT1]hypoxanthine phosphoribosyltransferase 1
608.82	600.335	24.4785	INP1601.NFGIGQDIQPK.2y5_1.light	50	10	31.7881	21.2397	2	NP_000963.1	[RPL7A;]60S ribosomal protein L7a [Homo sapiens].;
608.82	785.415	24.4785	INP1601.NFGIGQDIQPK.2y7_1.light	50	10	31.7881	28.4763	2	NP_000963.1	[RPL7A;]60S ribosomal protein L7a [Homo sapiens].;
608.82	898.499	24.4785	INP1601.NFGIGQDIQPK.2y8_1.light	50	10	31.7881	32.8979	2	NP_000963.1	[RPL7A;]60S ribosomal protein L7a [Homo sapiens].;
608.82	955.521	24.4785	INP1601.NFGIGQDIQPK.2y9_1.light	50	10	31.7881	35.1275	2	NP_000963.1	[RPL7A;]60S ribosomal protein L7a [Homo sapiens].;
612.827	608.349	24.4785	INP1601.NFGIGQDIQPK[13C615N2].2y5_1.heavy	50	10	31.9644	21.553	2	NP_000963.1	[RPL7A;]60S ribosomal protein L7a [Homo sapiens].;
612.827	793.429	24.4785	INP1601.NFGIGQDIQPK[13C615N2].2y7_1.heavy	50	10	31.9644	28.7897	2	NP_000963.1	[RPL7A;]60S ribosomal protein L7a [Homo sapiens].;
612.827	906.514	24.4785	INP1601.NFGIGQDIQPK[13C615N2].2y8_1.heavy	50	10	31.9644	33.2113	2	NP_000963.1	[RPL7A;]60S ribosomal protein L7a [Homo sapiens].;
612.827	963.535	24.4785	INP1601.NFGIGQDIQPK[13C615N2].2y9_1.heavy	50	10	31.9644	35.4408	2	NP_000963.1	[RPL7A;]60S ribosomal protein L7a [Homo sapiens].;
483.774	332.193	28.1817	INP601.VFQFLNAK.2y3_1.light	50	10	26.2861	10.7553	2	NP_000977.1	[RPL24;]ribosomal protein L24;
483.774	445.277	28.1817	INP601.VFQFLNAK.2y4_1.light	50	10	26.2861	15.1769	2	NP_000977.1	[RPL24;]ribosomal protein L24;
483.774	592.345	28.1817	INP601.VFQFLNAK.2y5_1.light	50	10	26.2861	20.9273	2	NP_000977.1	[RPL24;]ribosomal protein L24;
483.774	720.404	28.1817	INP601.VFQFLNAK.2y6_1.light	50	10	26.2861	25.9344	2	NP_000977.1	[RPL24;]ribosomal protein L24;
487.781	340.207	28.1817	INP601.VFQFLNAK[13C615N2].2y3_1.heavy	50	10	26.4624	11.0687	2	NP_000977.1	[RPL24;]ribosomal protein L24;
487.781	453.291	28.1817	INP601.VFQFLNAK[13C615N2].2y4_1.heavy	50	10	26.4624	15.4903	2	NP_000977.1	[RPL24;]ribosomal protein L24;
487.781	600.36	28.1817	INP601.VFQFLNAK[13C615N2].2y5_1.heavy	50	10	26.4624	21.2407	2	NP_000977.1	[RPL24;]ribosomal protein L24;
487.781	728.418	28.1817	INP601.VFQFLNAK[13C615N2].2y6_1.heavy	50	10	26.4624	26.2477	2	NP_000977.1	[RPL24;]ribosomal protein L24;
518.277	453.209	25.7249	INP25606.DILIQYDR.2y3_1.light	50	10	27.8042	15.4871	2	NP_001011.1:NP_001308040.1	[RPS16;]40S ribosomal protein S16 isoform 2 [Homo sapiens].;
518.277	581.268	25.7249	INP25606.DILIQYDR.2y4_1.light	50	10	27.8042	20.4942	2	NP_001011.1:NP_001308040.1	[RPS16;]40S ribosomal protein S16 isoform 2 [Homo sapiens].;
518.277	694.352	25.7249	INP25606.DILIQYDR.2y5_1.light	50	10	27.8042	24.9158	2	NP_001011.1:NP_001308040.1	[RPS16;]40S ribosomal protein S16 isoform 2 [Homo sapiens].;
518.277	807.436	25.7249	INP25606.DILIQYDR.2y6_1.light	50	10	27.8042	29.3373	2	NP_001011.1:NP_001308040.1	[RPS16;]40S ribosomal protein S16 isoform 2 [Homo sapiens].;
523.281	463.217	25.7249	INP25606.DILIQYDR[13C615N4].2y3_1.heavy	50	10	28.0244	15.8784	2	NP_001011.1:NP_001308040.1	[RPS16;]40S ribosomal protein S16 isoform 2 [Homo sapiens].;
523.281	591.276	25.7249	INP25606.DILIQYDR[13C615N4].2y4_1.heavy	50	10	28.0244	20.8855	2	NP_001011.1:NP_001308040.1	[RPS16;]40S ribosomal protein S16 isoform 2 [Homo sapiens].;
523.281	704.36	25.7249	INP25606.DILIQYDR[13C615N4].2y5_1.heavy	50	10	28.0244	25.3071	2	NP_001011.1:NP_001308040.1	[RPS16;]40S ribosomal protein S16 isoform 2 [Homo sapiens].;
523.281	817.444	25.7249	INP25606.DILIQYDR[13C615N4].2y6_1.heavy	50	10	28.0244	29.7287	2	NP_001011.1:NP_001308040.1	[RPS16;]40S ribosomal protein S16 isoform 2 [Homo sapiens].;
702.854	659.372	25.4982	INP24197.LAPDYDALDVANK.2y6_1.light	50	10	35.9256	23.548	2	NP_000975.2	[RPL23A;]60S ribosomal protein L23a [Homo sapiens].;
702.854	1123.53	25.4982	INP24197.LAPDYDALDVANK.2y10_1.light	50	10	35.9256	41.6966	2	NP_000975.2	[RPL23A;]60S ribosomal protein L23a [Homo sapiens].;
702.854	845.436	25.4982	INP24197.LAPDYDALDVANK.2y8_1.light	50	10	35.9256	30.8231	2	NP_000975.2	[RPL23A;]60S ribosomal protein L23a [Homo sapiens].;
702.854	1008.5	25.4982	INP24197.LAPDYDALDVANK.2y9_1.light	50	10	35.9256	37.1989	2	NP_000975.2	[RPL23A;]60S ribosomal protein L23a [Homo sapiens].;
706.861	667.386	25.4982	INP24197.LAPDYDALDVANK[13C615N2].2y6_1.heavy	50	10	36.1019	23.8614	2	NP_000975.2	[RPL23A;]60S ribosomal protein L23a [Homo sapiens].;
706.861	1131.54	25.4982	INP24197.LAPDYDALDVANK[13C615N2].2y10_1.heavy	50	10	36.1019	42.0098	2	NP_000975.2	[RPL23A;]60S ribosomal protein L23a [Homo sapiens].;
706.861	853.451	25.4982	INP24197.LAPDYDALDVANK[13C615N2].2y8_1.heavy	50	10	36.1019	31.1365	2	NP_000975.2	[RPL23A;]60S ribosomal protein L23a [Homo sapiens].;
706.861	1016.51	25.4982	INP24197.LAPDYDALDVANK[13C615N2].2y9_1.heavy	50	10	36.1019	37.5121	2	NP_000975.2	[RPL23A;]60S ribosomal protein L23a [Homo sapiens].;
423.729	401.287	20.7321	INP25960.VC[CAM]ADLIR.2y3_1.light	50	10	23.6441	13.4569	2	NP_001014.1:NP_001139699.1	[RPS20;]40S ribosomal protein S20 isoform 1 [Homo sapiens].;
423.729	516.314	20.7321	INP25960.VC[CAM]ADLIR.2y4_1.light	50	10	23.6441	17.9545	2	NP_001014.1:NP_001139699.1	[RPS20;]40S ribosomal protein S20 isoform 1 [Homo sapiens].;
423.729	587.351	20.7321	INP25960.VC[CAM]ADLIR.2y5_1.light	50	10	23.6441	20.732	2	NP_001014.1:NP_001139699.1	[RPS20;]40S ribosomal protein S20 isoform 1 [Homo sapiens].;
423.729	747.382	20.7321	INP25960.VC[CAM]ADLIR.2y6_1.light	50	10	23.6441	26.9892	2	NP_001014.1:NP_001139699.1	[RPS20;]40S ribosomal protein S20 isoform 1 [Homo sapiens].;
428.733	411.295	20.7321	INP25960.VC[CAM]ADLIR[13C615N4].2y3_1.heavy	50	10	23.8643	13.8482	2	NP_001014.1:NP_001139699.1	[RPS20;]40S ribosomal protein S20 isoform 1 [Homo sapiens].;
428.733	526.322	20.7321	INP25960.VC[CAM]ADLIR[13C615N4].2y4_1.heavy	50	10	23.8643	18.3458	2	NP_001014.1:NP_001139699.1	[RPS20;]40S ribosomal protein S20 isoform 1 [Homo sapiens].;
428.733	597.359	20.7321	INP25960.VC[CAM]ADLIR[13C615N4].2y5_1.heavy	50	10	23.8643	21.1233	2	NP_001014.1:NP_001139699.1	[RPS20;]40S ribosomal protein S20 isoform 1 [Homo sapiens].;
428.733	757.39	20.7321	INP25960.VC[CAM]ADLIR[13C615N4].2y6_1.heavy	50	10	23.8643	27.3805	2	NP_001014.1:NP_001139699.1	[RPS20;]40S ribosomal protein S20 isoform 1 [Homo sapiens].;
567.334	446.297	33.9447	SA319.TMQTLLSLVK.2y4_1.light	50	10	29.9627	15.2168	2		[HPRT1]hypoxanthine phosphoribosyltransferase 1
567.334	559.381	33.9447	SA319.TMQTLLSLVK.2y5_1.light	50	10	29.9627	19.6384	2		[HPRT1]hypoxanthine phosphoribosyltransferase 1
567.334	773.513	33.9447	SA319.TMQTLLSLVK.2y7_1.light	50	10	29.9627	28.011	2		[HPRT1]hypoxanthine phosphoribosyltransferase 1
567.334	901.572	33.9447	SA319.TMQTLLSLVK.2y8_1.light	50	10	29.9627	33.0181	2		[HPRT1]hypoxanthine phosphoribosyltransferase 1
571.341	454.312	33.9447	SA319.TMQTLLSLVK[13C615N2].2y4_1.heavy	50	10	30.139	15.5302	2		[HPRT1]hypoxanthine phosphoribosyltransferase 1
571.341	567.396	33.9447	SA319.TMQTLLSLVK[13C615N2].2y5_1.heavy	50	10	30.139	19.9518	2		[HPRT1]hypoxanthine phosphoribosyltransferase 1
571.341	781.527	33.9447	SA319.TMQTLLSLVK[13C615N2].2y7_1.heavy	50	10	30.139	28.3243	2		[HPRT1]hypoxanthine phosphoribosyltransferase 1
571.341	909.586	33.9447	SA319.TMQTLLSLVK[13C615N2].2y8_1.heavy	50	10	30.139	33.3314	2		[HPRT1]hypoxanthine phosphoribosyltransferase 1
714.901	305.182	31.3112	SA317.NVLIVEDIIDTGK.2y3_1.light	50	10	36.4556	9.69922	2		[HPRT1]hypoxanthine phosphoribosyltransferase 1
714.901	420.209	31.3112	SA317.NVLIVEDIIDTGK.2y4_1.light	50	10	36.4556	14.1968	2		[HPRT1]hypoxanthine phosphoribosyltransferase 1
714.901	210.608	31.3112	SA317.NVLIVEDIIDTGK.2y4_2.light	50	10	36.4556	6.00137	2		[HPRT1]hypoxanthine phosphoribosyltransferase 1
714.901	533.293	31.3112	SA317.NVLIVEDIIDTGK.2y5_1.light	50	10	36.4556	18.6184	2		[HPRT1]hypoxanthine phosphoribosyltransferase 1
714.901	1102.6	31.3112	SA317.NVLIVEDIIDTGK.2y10_1.light	50	10	36.4556	40.8783	2		[HPRT1]hypoxanthine phosphoribosyltransferase 1
714.901	551.803	31.3112	SA317.NVLIVEDIIDTGK.2y10_2.light	50	10	36.4556	19.3421	2		[HPRT1]hypoxanthine phosphoribosyltransferase 1
718.908	313.196	31.3112	SA317.NVLIVEDIIDTGK[13C615N2].2y3_1.heavy	50	10	36.632	10.0126	2		[HPRT1]hypoxanthine phosphoribosyltransferase 1
718.908	428.223	31.3112	SA317.NVLIVEDIIDTGK[13C615N2].2y4_1.heavy	50	10	36.632	14.5101	2		[HPRT1]hypoxanthine phosphoribosyltransferase 1
718.908	214.615	31.3112	SA317.NVLIVEDIIDTGK[13C615N2].2y4_2.heavy	50	10	36.632	6.15805	2		[HPRT1]hypoxanthine phosphoribosyltransferase 1
718.908	541.307	31.3112	SA317.NVLIVEDIIDTGK[13C615N2].2y5_1.heavy	50	10	36.632	18.9317	2		[HPRT1]hypoxanthine phosphoribosyltransferase 1
718.908	1110.61	31.3112	SA317.NVLIVEDIIDTGK[13C615N2].2y10_1.heavy	50	10	36.632	41.1915	2		[HPRT1]hypoxanthine phosphoribosyltransferase 1
718.908	555.81	31.3112	SA317.NVLIVEDIIDTGK[13C615N2].2y10_2.heavy	50	10	36.632	19.4988	2		[HPRT1]hypoxanthine phosphoribosyltransferase 1
446.269	536.344	23.1234	INP296.IGQGYLIK.2y4_1.light	50	10	24.6358	18.7377	2	NP_000958.1:NP_001029025.1	[RPL3;]60S ribosomal protein L3 isoform b [Homo sapiens].;
446.269	593.366	23.1234	INP296.IGQGYLIK.2y5_1.light	50	10	24.6358	20.9672	2	NP_000958.1:NP_001029025.1	[RPL3;]60S ribosomal protein L3 isoform b [Homo sapiens].;
446.269	721.424	23.1234	INP296.IGQGYLIK.2y6_1.light	50	10	24.6358	25.9743	2	NP_000958.1:NP_001029025.1	[RPL3;]60S ribosomal protein L3 isoform b [Homo sapiens].;
446.269	778.446	23.1234	INP296.IGQGYLIK.2y7_1.light	50	10	24.6358	28.2038	2	NP_000958.1:NP_001029025.1	[RPL3;]60S ribosomal protein L3 isoform b [Homo sapiens].;
450.276	544.359	23.1234	INP296.IGQGYLIK[13C615N2].2y4_1.heavy	50	10	24.8121	19.051	2	NP_000958.1:NP_001029025.1	[RPL3;]60S ribosomal protein L3 isoform b [Homo sapiens].;
450.276	601.38	23.1234	INP296.IGQGYLIK[13C615N2].2y5_1.heavy	50	10	24.8121	21.2806	2	NP_000958.1:NP_001029025.1	[RPL3;]60S ribosomal protein L3 isoform b [Homo sapiens].;
450.276	729.438	23.1234	INP296.IGQGYLIK[13C615N2].2y6_1.heavy	50	10	24.8121	26.2876	2	NP_000958.1:NP_001029025.1	[RPL3;]60S ribosomal protein L3 isoform b [Homo sapiens].;
450.276	786.46	23.1234	INP296.IGQGYLIK[13C615N2].2y7_1.heavy	50	10	24.8121	28.5172	2	NP_000958.1:NP_001029025.1	[RPL3;]60S ribosomal protein L3 isoform b [Homo sapiens].;
831.948	691.377	34.3125	INP2920.IVEPYIAWGYPNLK.2y6_1.light	50	10	41.6057	24.7994	2	NP_000962.2:XP_006716526.1	[RPL7;]ribosomal protein L7;
831.948	877.457	34.3125	INP2920.IVEPYIAWGYPNLK.2y7_1.light	50	10	41.6057	32.0752	2	NP_000962.2:XP_006716526.1	[RPL7;]ribosomal protein L7;
831.948	948.494	34.3125	INP2920.IVEPYIAWGYPNLK.2y8_1.light	50	10	41.6057	34.8527	2	NP_000962.2:XP_006716526.1	[RPL7;]ribosomal protein L7;
831.948	1061.58	34.3125	INP2920.IVEPYIAWGYPNLK.2y9_1.light	50	10	41.6057	39.2744	2	NP_000962.2:XP_006716526.1	[RPL7;]ribosomal protein L7;
835.955	699.392	34.3125	INP2920.IVEPYIAWGYPNLK[13C615N2].2y6_1.heavy	50	10	41.782	25.1128	2	NP_000962.2:XP_006716526.1	[RPL7;]ribosomal protein L7;
835.955	885.471	34.3125	INP2920.IVEPYIAWGYPNLK[13C615N2].2y7_1.heavy	50	10	41.782	32.3885	2	NP_000962.2:XP_006716526.1	[RPL7;]ribosomal protein L7;
835.955	956.508	34.3125	INP2920.IVEPYIAWGYPNLK[13C615N2].2y8_1.heavy	50	10	41.782	35.1661	2	NP_000962.2:XP_006716526.1	[RPL7;]ribosomal protein L7;
835.955	1069.59	34.3125	INP2920.IVEPYIAWGYPNLK[13C615N2].2y9_1.heavy	50	10	41.782	39.5876	2	NP_000962.2:XP_006716526.1	[RPL7;]ribosomal protein L7;
822.966	692.398	34.936	INP25838.LYTLVTYVPVTTFK.2y6_1.light	50	10	41.2105	24.8394	2	NP_000984.1:NP_001092047.1:NP_001093163.1	[RPL31;]60S ribosomal protein L31 isoform 3 [Homo sapiens].;
822.966	1154.65	34.936	INP25838.LYTLVTYVPVTTFK.2y10_1.light	50	10	41.2105	42.9134	2	NP_000984.1:NP_001092047.1:NP_001093163.1	[RPL31;]60S ribosomal protein L31 isoform 3 [Homo sapiens].;
822.966	954.529	34.936	INP25838.LYTLVTYVPVTTFK.2y8_1.light	50	10	41.2105	35.0887	2	NP_000984.1:NP_001092047.1:NP_001093163.1	[RPL31;]60S ribosomal protein L31 isoform 3 [Homo sapiens].;
822.966	1055.58	34.936	INP25838.LYTLVTYVPVTTFK.2y9_1.light	50	10	41.2105	39.0398	2	NP_000984.1:NP_001092047.1:NP_001093163.1	[RPL31;]60S ribosomal protein L31 isoform 3 [Homo sapiens].;
826.973	700.412	34.936	INP25838.LYTLVTYVPVTTFK[13C615N2].2y6_1.heavy	50	10	41.3868	25.1527	2	NP_000984.1:NP_001092047.1:NP_001093163.1	[RPL31;]60S ribosomal protein L31 isoform 3 [Homo sapiens].;
826.973	1162.66	34.936	INP25838.LYTLVTYVPVTTFK[13C615N2].2y10_1.heavy	50	10	41.3868	43.2266	2	NP_000984.1:NP_001092047.1:NP_001093163.1	[RPL31;]60S ribosomal protein L31 isoform 3 [Homo sapiens].;
826.973	962.544	34.936	INP25838.LYTLVTYVPVTTFK[13C615N2].2y8_1.heavy	50	10	41.3868	35.4021	2	NP_000984.1:NP_001092047.1:NP_001093163.1	[RPL31;]60S ribosomal protein L31 isoform 3 [Homo sapiens].;
826.973	1063.59	34.936	INP25838.LYTLVTYVPVTTFK[13C615N2].2y9_1.heavy	50	10	41.3868	39.353	2	NP_000984.1:NP_001092047.1:NP_001093163.1	[RPL31;]60S ribosomal protein L31 isoform 3 [Homo sapiens].;
530.782	402.246	32.4618	INP24981.IPDWFLNR.2y3_1.light	50	10	28.3544	13.4944	2	NP_072045.1	[RPS18]40S ribosomal protein S18 [Homo sapiens].
530.782	549.314	32.4618	INP24981.IPDWFLNR.2y4_1.light	50	10	28.3544	19.2448	2	NP_072045.1	[RPS18]40S ribosomal protein S18 [Homo sapiens].
530.782	735.394	32.4618	INP24981.IPDWFLNR.2y5_1.light	50	10	28.3544	26.5205	2	NP_072045.1	[RPS18]40S ribosomal protein S18 [Homo sapiens].
530.782	850.421	32.4618	INP24981.IPDWFLNR.2y6_1.light	50	10	28.3544	31.0181	2	NP_072045.1	[RPS18]40S ribosomal protein S18 [Homo sapiens].
535.787	412.254	32.4618	INP24981.IPDWFLNR[13C615N4].2y3_1.heavy	50	10	28.5746	13.8857	2	NP_072045.1	[RPS18]40S ribosomal protein S18 [Homo sapiens].
535.787	559.323	32.4618	INP24981.IPDWFLNR[13C615N4].2y4_1.heavy	50	10	28.5746	19.6361	2	NP_072045.1	[RPS18]40S ribosomal protein S18 [Homo sapiens].
535.787	745.402	32.4618	INP24981.IPDWFLNR[13C615N4].2y5_1.heavy	50	10	28.5746	26.9118	2	NP_072045.1	[RPS18]40S ribosomal protein S18 [Homo sapiens].
535.787	860.429	32.4618	INP24981.IPDWFLNR[13C615N4].2y6_1.heavy	50	10	28.5746	31.4094	2	NP_072045.1	[RPS18]40S ribosomal protein S18 [Homo sapiens].
925.482	930.453	23.4056	INP25950.LASVPAGGAVAVSAAPGSAAPAAGSAPAAAEEK.3y10_1.light	50	10	50.2741	34.1473	3	NP_000995.1	[RPLP2;]60S acidic ribosomal protein P2 [Homo sapiens].;
925.482	715.362	23.4056	INP25950.LASVPAGGAVAVSAAPGSAAPAAGSAPAAAEEK.3y7_1.light	50	10	50.2741	25.7373	3	NP_000995.1	[RPLP2;]60S acidic ribosomal protein P2 [Homo sapiens].;
925.482	1169.58	23.4056	INP25950.LASVPAGGAVAVSAAPGSAAPAAGSAPAAAEEK.3y13_1.light	50	10	50.2741	43.4972	3	NP_000995.1	[RPLP2;]60S acidic ribosomal protein P2 [Homo sapiens].;
925.482	1001.49	23.4056	INP25950.LASVPAGGAVAVSAAPGSAAPAAGSAPAAAEEK.3y11_1.light	50	10	50.2741	36.9249	3	NP_000995.1	[RPLP2;]60S acidic ribosomal protein P2 [Homo sapiens].;
928.154	938.467	23.4056	INP25950.LASVPAGGAVAVSAAPGSAAPAAGSAPAAAEEK[13C615N2].3y10_1.heavy	50	10	50.4077	34.4607	3	NP_000995.1	[RPLP2;]60S acidic ribosomal protein P2 [Homo sapiens].;
928.154	723.376	23.4056	INP25950.LASVPAGGAVAVSAAPGSAAPAAGSAPAAAEEK[13C615N2].3y7_1.heavy	50	10	50.4077	26.0506	3	NP_000995.1	[RPLP2;]60S acidic ribosomal protein P2 [Homo sapiens].;
928.154	1177.59	23.4056	INP25950.LASVPAGGAVAVSAAPGSAAPAAGSAPAAAEEK[13C615N2].3y13_1.heavy	50	10	50.4077	43.8104	3	NP_000995.1	[RPLP2;]60S acidic ribosomal protein P2 [Homo sapiens].;
928.154	1009.5	23.4056	INP25950.LASVPAGGAVAVSAAPGSAAPAAGSAPAAAEEK[13C615N2].3y11_1.heavy	50	10	50.4077	37.2381	3	NP_000995.1	[RPLP2;]60S acidic ribosomal protein P2 [Homo sapiens].;
562.625	1177.62	31.3166	INP25191.HSGNITFDEIVNIAR.3y10_1.light	50	10	32.1313	43.8115	3	NP_000967.1	[RPL12;]ribosomal protein L12;
562.625	685.436	31.3166	INP25191.HSGNITFDEIVNIAR.3y6_1.light	50	10	32.1313	24.5671	3	NP_000967.1	[RPL12;]ribosomal protein L12;
562.625	814.478	31.3166	INP25191.HSGNITFDEIVNIAR.3y7_1.light	50	10	32.1313	29.6127	3	NP_000967.1	[RPL12;]ribosomal protein L12;
562.625	572.351	31.3166	INP25191.HSGNITFDEIVNIAR.3y5_1.light	50	10	32.1313	20.1455	3	NP_000967.1	[RPL12;]ribosomal protein L12;
565.961	1187.63	31.3166	INP25191.HSGNITFDEIVNIAR[13C615N4].3y10_1.heavy	50	10	32.2981	44.2029	3	NP_000967.1	[RPL12;]ribosomal protein L12;
565.961	695.444	31.3166	INP25191.HSGNITFDEIVNIAR[13C615N4].3y6_1.heavy	50	10	32.2981	24.9585	3	NP_000967.1	[RPL12;]ribosomal protein L12;
565.961	824.486	31.3166	INP25191.HSGNITFDEIVNIAR[13C615N4].3y7_1.heavy	50	10	32.2981	30.004	3	NP_000967.1	[RPL12;]ribosomal protein L12;
565.961	582.36	31.3166	INP25191.HSGNITFDEIVNIAR[13C615N4].3y5_1.heavy	50	10	32.2981	20.5369	3	NP_000967.1	[RPL12;]ribosomal protein L12;
621.838	360.224	28.1403	SA227.NIEDVIAQGVGK.2y4_1.light	50	10	32.3609	11.8514	2		[RPLP2;]60S acidic ribosomal protein P2 [mus musculus].;
621.838	1015.54	28.1403	SA227.NIEDVIAQGVGK.2y10_1.light	50	10	32.3609	37.4742	2		[RPLP2;]60S acidic ribosomal protein P2 [mus musculus].;
621.838	672.404	28.1403	SA227.NIEDVIAQGVGK.2y7_1.light	50	10	32.3609	24.0576	2		[RPLP2;]60S acidic ribosomal protein P2 [mus musculus].;
621.838	886.499	28.1403	SA227.NIEDVIAQGVGK.2y9_1.light	50	10	32.3609	32.4287	2		[RPLP2;]60S acidic ribosomal protein P2 [mus musculus].;
625.845	368.238	28.1403	SA227.NIEDVIAQGVGK[13C615N2].2y4_1.heavy	50	10	32.5372	12.1647	2		[RPLP2;]60S acidic ribosomal protein P2 [mus musculus].;
625.845	1023.56	28.1403	SA227.NIEDVIAQGVGK[13C615N2].2y10_1.heavy	50	10	32.5372	37.7878	2		[RPLP2;]60S acidic ribosomal protein P2 [mus musculus].;
625.845	680.418	28.1403	SA227.NIEDVIAQGVGK[13C615N2].2y7_1.heavy	50	10	32.5372	24.3709	2		[RPLP2;]60S acidic ribosomal protein P2 [mus musculus].;
625.845	894.514	28.1403	SA227.NIEDVIAQGVGK[13C615N2].2y9_1.heavy	50	10	32.5372	32.7421	2		[RPLP2;]60S acidic ribosomal protein P2 [mus musculus].;
511.707	364.165	17.8558	INP26283.YTC[CAM]SFC[CAM]GK.2y3_1.light	50	10	27.5151	12.0055	2	NP_000989.1	[RPL37A;]60S ribosomal protein L37a [Homo sapiens].;
511.707	598.265	17.8558	INP26283.YTC[CAM]SFC[CAM]GK.2y5_1.light	50	10	27.5151	21.1588	2	NP_000989.1	[RPL37A;]60S ribosomal protein L37a [Homo sapiens].;
511.707	758.296	17.8558	INP26283.YTC[CAM]SFC[CAM]GK.2y6_1.light	50	10	27.5151	27.416	2	NP_000989.1	[RPL37A;]60S ribosomal protein L37a [Homo sapiens].;
515.714	372.179	17.8558	INP26283.YTC[CAM]SFC[CAM]GK[13C615N2].2y3_1.heavy	50	10	27.6914	12.3188	2	NP_000989.1	[RPL37A;]60S ribosomal protein L37a [Homo sapiens].;
515.714	606.28	17.8558	INP26283.YTC[CAM]SFC[CAM]GK[13C615N2].2y5_1.heavy	50	10	27.6914	21.4721	2	NP_000989.1	[RPL37A;]60S ribosomal protein L37a [Homo sapiens].;
515.714	766.31	17.8558	INP26283.YTC[CAM]SFC[CAM]GK[13C615N2].2y6_1.heavy	50	10	27.6914	27.7293	2	NP_000989.1	[RPL37A;]60S ribosomal protein L37a [Homo sapiens].;
948.42	402.235	25.3395	SA347.SC[CAM]GSSTPDEFPTDIPGTK.2y4_1.light	50	10	46.7305	13.494	2		[RPL6;]60S ribosomal protein L6 isoform 2 [mus musculus].;
948.42	515.319	25.3395	SA347.SC[CAM]GSSTPDEFPTDIPGTK.2y5_1.light	50	10	46.7305	17.9156	2		[RPL6;]60S ribosomal protein L6 isoform 2 [mus musculus].;
948.42	828.446	25.3395	SA347.SC[CAM]GSSTPDEFPTDIPGTK.2y8_1.light	50	10	46.7305	30.1588	2		[RPL6;]60S ribosomal protein L6 isoform 2 [mus musculus].;
948.42	975.515	25.3395	SA347.SC[CAM]GSSTPDEFPTDIPGTK.2y9_1.light	50	10	46.7305	35.9092	2		[RPL6;]60S ribosomal protein L6 isoform 2 [mus musculus].;
952.427	410.249	25.3395	SA347.SC[CAM]GSSTPDEFPTDIPGTK[13C615N2].2y4_1.heavy	50	10	46.9068	13.8073	2		[RPL6;]60S ribosomal protein L6 isoform 2 [mus musculus].;
952.427	523.333	25.3395	SA347.SC[CAM]GSSTPDEFPTDIPGTK[13C615N2].2y5_1.heavy	50	10	46.9068	18.2289	2		[RPL6;]60S ribosomal protein L6 isoform 2 [mus musculus].;
952.427	836.46	25.3395	SA347.SC[CAM]GSSTPDEFPTDIPGTK[13C615N2].2y8_1.heavy	50	10	46.9068	30.4722	2		[RPL6;]60S ribosomal protein L6 isoform 2 [mus musculus].;
952.427	983.529	25.3395	SA347.SC[CAM]GSSTPDEFPTDIPGTK[13C615N2].2y9_1.heavy	50	10	46.9068	36.2226	2		[RPL6;]60S ribosomal protein L6 isoform 2 [mus musculus].;
513.303	511.324	20.4491	INP862.GTGIVSAPVPK.2y5_1.light	50	10	27.5853	17.7594	2	NP_002943.2	[RPS2;]40S ribosomal protein S2 [Homo sapiens].;
513.303	598.356	20.4491	INP862.GTGIVSAPVPK.2y6_1.light	50	10	27.5853	21.1623	2	NP_002943.2	[RPS2;]40S ribosomal protein S2 [Homo sapiens].;
513.303	697.424	20.4491	INP862.GTGIVSAPVPK.2y7_1.light	50	10	27.5853	25.0359	2	NP_002943.2	[RPS2;]40S ribosomal protein S2 [Homo sapiens].;
513.303	867.53	20.4491	INP862.GTGIVSAPVPK.2y9_1.light	50	10	27.5853	31.687	2	NP_002943.2	[RPS2;]40S ribosomal protein S2 [Homo sapiens].;
517.31	519.338	20.4491	INP862.GTGIVSAPVPK[13C615N2].2y5_1.heavy	50	10	27.7616	18.0727	2	NP_002943.2	[RPS2;]40S ribosomal protein S2 [Homo sapiens].;
517.31	606.37	20.4491	INP862.GTGIVSAPVPK[13C615N2].2y6_1.heavy	50	10	27.7616	21.4757	2	NP_002943.2	[RPS2;]40S ribosomal protein S2 [Homo sapiens].;
517.31	705.438	20.4491	INP862.GTGIVSAPVPK[13C615N2].2y7_1.heavy	50	10	27.7616	25.3492	2	NP_002943.2	[RPS2;]40S ribosomal protein S2 [Homo sapiens].;
517.31	875.544	20.4491	INP862.GTGIVSAPVPK[13C615N2].2y9_1.heavy	50	10	27.7616	32.0004	2	NP_002943.2	[RPS2;]40S ribosomal protein S2 [Homo sapiens].;
642.843	573.336	26.3499	INP1867.DIPGLTDTTVPR.2y5_1.light	50	10	33.2851	20.184	2	NP_001001.2	[RPS6;]40S ribosomal protein S6 [Homo sapiens].;
642.843	688.362	26.3499	INP1867.DIPGLTDTTVPR.2y6_1.light	50	10	33.2851	24.6816	2	NP_001001.2	[RPS6;]40S ribosomal protein S6 [Homo sapiens].;
642.843	789.41	26.3499	INP1867.DIPGLTDTTVPR.2y7_1.light	50	10	33.2851	28.6325	2	NP_001001.2	[RPS6;]40S ribosomal protein S6 [Homo sapiens].;
642.843	959.516	26.3499	INP1867.DIPGLTDTTVPR.2y9_1.light	50	10	33.2851	35.2837	2	NP_001001.2	[RPS6;]40S ribosomal protein S6 [Homo sapiens].;
647.847	583.344	26.3499	INP1867.DIPGLTDTTVPR[13C615N4].2y5_1.heavy	50	10	33.5053	20.5754	2	NP_001001.2	[RPS6;]40S ribosomal protein S6 [Homo sapiens].;
647.847	698.371	26.3499	INP1867.DIPGLTDTTVPR[13C615N4].2y6_1.heavy	50	10	33.5053	25.0729	2	NP_001001.2	[RPS6;]40S ribosomal protein S6 [Homo sapiens].;
647.847	799.418	26.3499	INP1867.DIPGLTDTTVPR[13C615N4].2y7_1.heavy	50	10	33.5053	29.0238	2	NP_001001.2	[RPS6;]40S ribosomal protein S6 [Homo sapiens].;
647.847	969.524	26.3499	INP1867.DIPGLTDTTVPR[13C615N4].2y9_1.heavy	50	10	33.5053	35.675	2	NP_001001.2	[RPS6;]40S ribosomal protein S6 [Homo sapiens].;
378.192	348.188	13.398	SA221.IMYNSK.2y3_1.light	50	10	21.6404	11.3808	2		[RPL39L]ribosomal protein L39 like
378.192	511.251	13.398	SA221.IMYNSK.2y4_1.light	50	10	21.6404	17.7565	2		[RPL39L]ribosomal protein L39 like
378.192	642.292	13.398	SA221.IMYNSK.2y5_1.light	50	10	21.6404	22.8802	2		[RPL39L]ribosomal protein L39 like
378.192	321.649	13.398	SA221.IMYNSK.2y5_2.light	50	10	21.6404	10.3431	2		[RPL39L]ribosomal protein L39 like
382.199	356.202	13.398	SA221.IMYNSK[13C615N2].2y3_1.heavy	50	10	21.8168	11.6941	2		[RPL39L]ribosomal protein L39 like
382.199	519.265	13.398	SA221.IMYNSK[13C615N2].2y4_1.heavy	50	10	21.8168	18.0699	2		[RPL39L]ribosomal protein L39 like
382.199	650.306	13.398	SA221.IMYNSK[13C615N2].2y5_1.heavy	50	10	21.8168	23.1936	2		[RPL39L]ribosomal protein L39 like
382.199	325.656	13.398	SA221.IMYNSK[13C615N2].2y5_2.heavy	50	10	21.8168	10.4997	2		[RPL39L]ribosomal protein L39 like
413.779	303.178	25.2946	INP25502.VVLVLAGR.2y3_1.light	50	10	23.2063	9.62086	2	NP_000979.1	[RPL27;]60S ribosomal protein L27 [Homo sapiens].;
413.779	416.262	25.2946	INP25502.VVLVLAGR.2y4_1.light	50	10	23.2063	14.0424	2	NP_000979.1	[RPL27;]60S ribosomal protein L27 [Homo sapiens].;
413.779	515.33	25.2946	INP25502.VVLVLAGR.2y5_1.light	50	10	23.2063	17.916	2	NP_000979.1	[RPL27;]60S ribosomal protein L27 [Homo sapiens].;
413.779	628.414	25.2946	INP25502.VVLVLAGR.2y6_1.light	50	10	23.2063	22.3376	2	NP_000979.1	[RPL27;]60S ribosomal protein L27 [Homo sapiens].;
418.783	313.186	25.2946	INP25502.VVLVLAGR[13C615N4].2y3_1.heavy	50	10	23.4265	10.0122	2	NP_000979.1	[RPL27;]60S ribosomal protein L27 [Homo sapiens].;
418.783	426.27	25.2946	INP25502.VVLVLAGR[13C615N4].2y4_1.heavy	50	10	23.4265	14.4338	2	NP_000979.1	[RPL27;]60S ribosomal protein L27 [Homo sapiens].;
418.783	525.338	25.2946	INP25502.VVLVLAGR[13C615N4].2y5_1.heavy	50	10	23.4265	18.3073	2	NP_000979.1	[RPL27;]60S ribosomal protein L27 [Homo sapiens].;
418.783	638.422	25.2946	INP25502.VVLVLAGR[13C615N4].2y6_1.heavy	50	10	23.4265	22.7289	2	NP_000979.1	[RPL27;]60S ribosomal protein L27 [Homo sapiens].;
533.804	416.262	19.6586	INP25625.TALIHDGLAR.2y4_1.light	50	10	28.4874	14.0424	2	NP_001007.2	[RPS12;]40S ribosomal protein S12 [Homo sapiens].;
533.804	531.289	19.6586	INP25625.TALIHDGLAR.2y5_1.light	50	10	28.4874	18.54	2	NP_001007.2	[RPS12;]40S ribosomal protein S12 [Homo sapiens].;
533.804	668.347	19.6586	INP25625.TALIHDGLAR.2y6_1.light	50	10	28.4874	23.899	2	NP_001007.2	[RPS12;]40S ribosomal protein S12 [Homo sapiens].;
533.804	781.432	19.6586	INP25625.TALIHDGLAR.2y7_1.light	50	10	28.4874	28.3206	2	NP_001007.2	[RPS12;]40S ribosomal protein S12 [Homo sapiens].;
538.808	426.27	19.6586	INP25625.TALIHDGLAR[13C615N4].2y4_1.heavy	50	10	28.7076	14.4338	2	NP_001007.2	[RPS12;]40S ribosomal protein S12 [Homo sapiens].;
538.808	541.297	19.6586	INP25625.TALIHDGLAR[13C615N4].2y5_1.heavy	50	10	28.7076	18.9313	2	NP_001007.2	[RPS12;]40S ribosomal protein S12 [Homo sapiens].;
538.808	678.356	19.6586	INP25625.TALIHDGLAR[13C615N4].2y6_1.heavy	50	10	28.7076	24.2903	2	NP_001007.2	[RPS12;]40S ribosomal protein S12 [Homo sapiens].;
538.808	791.44	19.6586	INP25625.TALIHDGLAR[13C615N4].2y7_1.heavy	50	10	28.7076	28.7119	2	NP_001007.2	[RPS12;]40S ribosomal protein S12 [Homo sapiens].;
422.748	416.262	21.6628	INP25506.VELSQLR.2y3_1.light	50	10	23.6009	14.0424	2	NP_009140.1	[RPL35;]60S ribosomal protein L35 [Homo sapiens].;
422.748	503.294	21.6628	INP25506.VELSQLR.2y4_1.light	50	10	23.6009	17.4454	2	NP_009140.1	[RPL35;]60S ribosomal protein L35 [Homo sapiens].;
422.748	616.378	21.6628	INP25506.VELSQLR.2y5_1.light	50	10	23.6009	21.867	2	NP_009140.1	[RPL35;]60S ribosomal protein L35 [Homo sapiens].;
427.752	426.27	21.6628	INP25506.VELSQLR[13C615N4].2y3_1.heavy	50	10	23.8211	14.4338	2	NP_009140.1	[RPL35;]60S ribosomal protein L35 [Homo sapiens].;
427.752	513.302	21.6628	INP25506.VELSQLR[13C615N4].2y4_1.heavy	50	10	23.8211	17.8367	2	NP_009140.1	[RPL35;]60S ribosomal protein L35 [Homo sapiens].;
427.752	626.386	21.6628	INP25506.VELSQLR[13C615N4].2y5_1.heavy	50	10	23.8211	22.2583	2	NP_009140.1	[RPL35;]60S ribosomal protein L35 [Homo sapiens].;
527.786	574.331	16.2883	INP25620.TPGPGAQSALR.2y5_1.light	50	10	28.2226	20.2229	2	NP_001020241.1:NP_001020242.1:NP_005608.1:XP_016865173.1	[RPS14;]40S ribosomal protein S14 [Homo sapiens].;
527.786	702.389	16.2883	INP25620.TPGPGAQSALR.2y7_1.light	50	10	28.2226	25.23	2	NP_001020241.1:NP_001020242.1:NP_005608.1:XP_016865173.1	[RPS14;]40S ribosomal protein S14 [Homo sapiens].;
527.786	799.442	16.2883	INP25620.TPGPGAQSALR.2y8_1.light	50	10	28.2226	29.0248	2	NP_001020241.1:NP_001020242.1:NP_005608.1:XP_016865173.1	[RPS14;]40S ribosomal protein S14 [Homo sapiens].;
527.786	856.463	16.2883	INP25620.TPGPGAQSALR.2y9_1.light	50	10	28.2226	31.2543	2	NP_001020241.1:NP_001020242.1:NP_005608.1:XP_016865173.1	[RPS14;]40S ribosomal protein S14 [Homo sapiens].;
532.79	584.339	16.2883	INP25620.TPGPGAQSALR[13C615N4].2y5_1.heavy	50	10	28.4428	20.6143	2	NP_001020241.1:NP_001020242.1:NP_005608.1:XP_016865173.1	[RPS14;]40S ribosomal protein S14 [Homo sapiens].;
532.79	712.398	16.2883	INP25620.TPGPGAQSALR[13C615N4].2y7_1.heavy	50	10	28.4428	25.6214	2	NP_001020241.1:NP_001020242.1:NP_005608.1:XP_016865173.1	[RPS14;]40S ribosomal protein S14 [Homo sapiens].;
532.79	809.45	16.2883	INP25620.TPGPGAQSALR[13C615N4].2y8_1.heavy	50	10	28.4428	29.4161	2	NP_001020241.1:NP_001020242.1:NP_005608.1:XP_016865173.1	[RPS14;]40S ribosomal protein S14 [Homo sapiens].;
532.79	866.472	16.2883	INP25620.TPGPGAQSALR[13C615N4].2y9_1.heavy	50	10	28.4428	31.6457	2	NP_001020241.1:NP_001020242.1:NP_005608.1:XP_016865173.1	[RPS14;]40S ribosomal protein S14 [Homo sapiens].;
769.917	406.212	26.3033	SA219.QNRPIPQWIQMK.2y3_1.light	50	10	38.8763	13.6495	2		[RPL39L]ribosomal protein L39 like
769.917	260.152	26.3033	SA219.QNRPIPQWIQMK.2y4_2.light	50	10	38.8763	7.93854	2		[RPL39L]ribosomal protein L39 like
769.917	833.434	26.3033	SA219.QNRPIPQWIQMK.2y6_1.light	50	10	38.8763	30.3539	2		[RPL39L]ribosomal protein L39 like
769.917	609.347	26.3033	SA219.QNRPIPQWIQMK.2b5_1.light	50	10	38.8763	21.5921	2		[RPL39L]ribosomal protein L39 like
769.917	930.487	26.3033	SA219.QNRPIPQWIQMK.2y7_1.light	50	10	38.8763	34.1486	2		[RPL39L]ribosomal protein L39 like
778.928	414.226	26.3033	SA219.QNR[13C615N4]PIPQWIQMK[13C615N2].2y3_1.heavy	50	10	39.2728	13.9628	2		[RPL39L]ribosomal protein L39 like
778.928	264.159	26.3033	SA219.QNR[13C615N4]PIPQWIQMK[13C615N2].2y4_2.heavy	50	10	39.2728	8.09522	2		[RPL39L]ribosomal protein L39 like
778.928	841.448	26.3033	SA219.QNR[13C615N4]PIPQWIQMK[13C615N2].2y6_1.heavy	50	10	39.2728	30.6672	2		[RPL39L]ribosomal protein L39 like
778.928	619.355	26.3033	SA219.QNR[13C615N4]PIPQWIQMK[13C615N2].2b5_1.heavy	50	10	39.2728	21.9834	2		[RPL39L]ribosomal protein L39 like
778.928	938.501	26.3033	SA219.QNR[13C615N4]PIPQWIQMK[13C615N2].2y7_1.heavy	50	10	39.2728	34.462	2		[RPL39L]ribosomal protein L39 like
546.788	536.319	27.2805	INP8476.AELNEFLTR.2y4_1.light	50	10	29.0587	18.7367	2	NP_000996.2:NP_001243731.1:NP_001247435.1	[RPS3;]40S ribosomal protein S3 isoform 3 [Homo sapiens].;
546.788	665.362	27.2805	INP8476.AELNEFLTR.2y5_1.light	50	10	29.0587	23.7823	2	NP_000996.2:NP_001243731.1:NP_001247435.1	[RPS3;]40S ribosomal protein S3 isoform 3 [Homo sapiens].;
546.788	779.405	27.2805	INP8476.AELNEFLTR.2y6_1.light	50	10	29.0587	28.2413	2	NP_000996.2:NP_001243731.1:NP_001247435.1	[RPS3;]40S ribosomal protein S3 isoform 3 [Homo sapiens].;
546.788	892.489	27.2805	INP8476.AELNEFLTR.2y7_1.light	50	10	29.0587	32.6629	2	NP_000996.2:NP_001243731.1:NP_001247435.1	[RPS3;]40S ribosomal protein S3 isoform 3 [Homo sapiens].;
551.792	546.327	27.2805	INP8476.AELNEFLTR[13C615N4].2y4_1.heavy	50	10	29.2788	19.128	2	NP_000996.2:NP_001243731.1:NP_001247435.1	[RPS3;]40S ribosomal protein S3 isoform 3 [Homo sapiens].;
551.792	675.37	27.2805	INP8476.AELNEFLTR[13C615N4].2y5_1.heavy	50	10	29.2788	24.1736	2	NP_000996.2:NP_001243731.1:NP_001247435.1	[RPS3;]40S ribosomal protein S3 isoform 3 [Homo sapiens].;
551.792	789.413	27.2805	INP8476.AELNEFLTR[13C615N4].2y6_1.heavy	50	10	29.2788	28.6326	2	NP_000996.2:NP_001243731.1:NP_001247435.1	[RPS3;]40S ribosomal protein S3 isoform 3 [Homo sapiens].;
551.792	902.497	27.2805	INP8476.AELNEFLTR[13C615N4].2y7_1.heavy	50	10	29.2788	33.0542	2	NP_000996.2:NP_001243731.1:NP_001247435.1	[RPS3;]40S ribosomal protein S3 isoform 3 [Homo sapiens].;
384.687	305.182	19.0668	SA215.YNWSAK.2y3_1.light	50	10	21.9262	9.69922	2		[RPL37]ribosomal protein L37
384.687	491.261	19.0668	SA215.YNWSAK.2y4_1.light	50	10	21.9262	16.9749	2		[RPL37]ribosomal protein L37
384.687	246.134	19.0668	SA215.YNWSAK.2y4_2.light	50	10	21.9262	7.39044	2		[RPL37]ribosomal protein L37
384.687	605.304	19.0668	SA215.YNWSAK.2y5_1.light	50	10	21.9262	21.434	2		[RPL37]ribosomal protein L37
388.695	313.196	19.0668	SA215.YNWSAK[13C615N2].2y3_1.heavy	50	10	22.1026	10.0126	2		[RPL37]ribosomal protein L37
388.695	499.276	19.0668	SA215.YNWSAK[13C615N2].2y4_1.heavy	50	10	22.1026	17.2883	2		[RPL37]ribosomal protein L37
388.695	250.141	19.0668	SA215.YNWSAK[13C615N2].2y4_2.heavy	50	10	22.1026	7.54711	2		[RPL37]ribosomal protein L37
388.695	613.318	19.0668	SA215.YNWSAK[13C615N2].2y5_1.heavy	50	10	22.1026	21.7473	2		[RPL37]ribosomal protein L37
486.79	460.313	27.4507	INP633.AALQELLSK.2y4_1.light	50	10	26.4188	15.7648	2	NP_001019.1	[RPS25;]40S ribosomal protein S25 [Homo sapiens].;
486.79	589.356	27.4507	INP633.AALQELLSK.2y5_1.light	50	10	26.4188	20.8104	2	NP_001019.1	[RPS25;]40S ribosomal protein S25 [Homo sapiens].;
486.79	717.414	27.4507	INP633.AALQELLSK.2y6_1.light	50	10	26.4188	25.8175	2	NP_001019.1	[RPS25;]40S ribosomal protein S25 [Homo sapiens].;
486.79	830.498	27.4507	INP633.AALQELLSK.2y7_1.light	50	10	26.4188	30.2391	2	NP_001019.1	[RPS25;]40S ribosomal protein S25 [Homo sapiens].;
490.797	468.327	27.4507	INP633.AALQELLSK[13C615N2].2y4_1.heavy	50	10	26.5951	16.0782	2	NP_001019.1	[RPS25;]40S ribosomal protein S25 [Homo sapiens].;
490.797	597.37	27.4507	INP633.AALQELLSK[13C615N2].2y5_1.heavy	50	10	26.5951	21.1238	2	NP_001019.1	[RPS25;]40S ribosomal protein S25 [Homo sapiens].;
490.797	725.428	27.4507	INP633.AALQELLSK[13C615N2].2y6_1.heavy	50	10	26.5951	26.1308	2	NP_001019.1	[RPS25;]40S ribosomal protein S25 [Homo sapiens].;
490.797	838.512	27.4507	INP633.AALQELLSK[13C615N2].2y7_1.heavy	50	10	26.5951	30.5524	2	NP_001019.1	[RPS25;]40S ribosomal protein S25 [Homo sapiens].;
342.172	351.203	13.1404	SA213.GTSSFGK.2y3_1.light	50	10	20.0556	11.4986	2		[RPL37]ribosomal protein L37
342.172	438.235	13.1404	SA213.GTSSFGK.2y4_1.light	50	10	20.0556	14.9016	2		[RPL37]ribosomal protein L37
342.172	525.267	13.1404	SA213.GTSSFGK.2y5_1.light	50	10	20.0556	18.3045	2		[RPL37]ribosomal protein L37
342.172	313.661	13.1404	SA213.GTSSFGK.2y6_2.light	50	10	20.0556	10.0307	2		[RPL37]ribosomal protein L37
346.179	359.217	13.1404	SA213.GTSSFGK[13C615N2].2y3_1.heavy	50	10	20.2319	11.812	2		[RPL37]ribosomal protein L37
346.179	446.249	13.1404	SA213.GTSSFGK[13C615N2].2y4_1.heavy	50	10	20.2319	15.2149	2		[RPL37]ribosomal protein L37
346.179	533.281	13.1404	SA213.GTSSFGK[13C615N2].2y5_1.heavy	50	10	20.2319	18.6179	2		[RPL37]ribosomal protein L37
346.179	317.668	13.1404	SA213.GTSSFGK[13C615N2].2y6_2.heavy	50	10	20.2319	10.1874	2		[RPL37]ribosomal protein L37
520.28	315.203	12.522	SA211.AQASAPAQAPK.2y3_1.light	50	10	27.8923	10.091	2		[RPL29;]60S ribosomal protein L29 [mus musculus].;
520.28	611.351	12.522	SA211.AQASAPAQAPK.2y6_1.light	50	10	27.8923	21.6704	2		[RPL29;]60S ribosomal protein L29 [mus musculus].;
520.28	769.42	12.522	SA211.AQASAPAQAPK.2y8_1.light	50	10	27.8923	27.8509	2		[RPL29;]60S ribosomal protein L29 [mus musculus].;
520.28	840.457	12.522	SA211.AQASAPAQAPK.2y9_1.light	50	10	27.8923	30.6285	2		[RPL29;]60S ribosomal protein L29 [mus musculus].;
524.287	323.217	12.522	SA211.AQASAPAQAPK[13C615N2].2y3_1.heavy	50	10	28.0686	10.4044	2		[RPL29;]60S ribosomal protein L29 [mus musculus].;
524.287	619.365	12.522	SA211.AQASAPAQAPK[13C615N2].2y6_1.heavy	50	10	28.0686	21.9838	2		[RPL29;]60S ribosomal protein L29 [mus musculus].;
524.287	777.434	12.522	SA211.AQASAPAQAPK[13C615N2].2y8_1.heavy	50	10	28.0686	28.1643	2		[RPL29;]60S ribosomal protein L29 [mus musculus].;
524.287	848.472	12.522	SA211.AQASAPAQAPK[13C615N2].2y9_1.heavy	50	10	28.0686	30.9419	2		[RPL29;]60S ribosomal protein L29 [mus musculus].;
626.825	619.33	21.6811	INP1735.YQAVTATLEEK.2y5_1.light	50	10	32.5803	21.9824	2	NP_001257420.1:NP_036555.1	[RPL13A;]60S ribosomal protein L13a isoform 1 [Homo sapiens].;
626.825	791.414	21.6811	INP1735.YQAVTATLEEK.2y7_1.light	50	10	32.5803	28.7109	2	NP_001257420.1:NP_036555.1	[RPL13A;]60S ribosomal protein L13a isoform 1 [Homo sapiens].;
626.825	890.483	21.6811	INP1735.YQAVTATLEEK.2y8_1.light	50	10	32.5803	32.5845	2	NP_001257420.1:NP_036555.1	[RPL13A;]60S ribosomal protein L13a isoform 1 [Homo sapiens].;
626.825	961.52	21.6811	INP1735.YQAVTATLEEK.2y9_1.light	50	10	32.5803	35.362	2	NP_001257420.1:NP_036555.1	[RPL13A;]60S ribosomal protein L13a isoform 1 [Homo sapiens].;
630.832	627.344	21.6811	INP1735.YQAVTATLEEK[13C615N2].2y5_1.heavy	50	10	32.7566	22.2958	2	NP_001257420.1:NP_036555.1	[RPL13A;]60S ribosomal protein L13a isoform 1 [Homo sapiens].;
630.832	799.429	21.6811	INP1735.YQAVTATLEEK[13C615N2].2y7_1.heavy	50	10	32.7566	29.0243	2	NP_001257420.1:NP_036555.1	[RPL13A;]60S ribosomal protein L13a isoform 1 [Homo sapiens].;
630.832	898.497	21.6811	INP1735.YQAVTATLEEK[13C615N2].2y8_1.heavy	50	10	32.7566	32.8978	2	NP_001257420.1:NP_036555.1	[RPL13A;]60S ribosomal protein L13a isoform 1 [Homo sapiens].;
630.832	969.534	21.6811	INP1735.YQAVTATLEEK[13C615N2].2y9_1.heavy	50	10	32.7566	35.6754	2	NP_001257420.1:NP_036555.1	[RPL13A;]60S ribosomal protein L13a isoform 1 [Homo sapiens].;
436.272	333.188	23.3397	INP24886.IVVNLTGR.2y3_1.light	50	10	24.196	10.7943	2	NP_001010.2:NP_001025180.1	[RPS15A;]40S ribosomal protein S15a [Homo sapiens].;
436.272	560.315	23.3397	INP24886.IVVNLTGR.2y5_1.light	50	10	24.196	19.6749	2	NP_001010.2:NP_001025180.1	[RPS15A;]40S ribosomal protein S15a [Homo sapiens].;
436.272	659.384	23.3397	INP24886.IVVNLTGR.2y6_1.light	50	10	24.196	23.5485	2	NP_001010.2:NP_001025180.1	[RPS15A;]40S ribosomal protein S15a [Homo sapiens].;
436.272	758.452	23.3397	INP24886.IVVNLTGR.2y7_1.light	50	10	24.196	27.4221	2	NP_001010.2:NP_001025180.1	[RPS15A;]40S ribosomal protein S15a [Homo sapiens].;
441.276	343.196	23.3397	INP24886.IVVNLTGR[13C615N4].2y3_1.heavy	50	10	24.4161	11.1856	2	NP_001010.2:NP_001025180.1	[RPS15A;]40S ribosomal protein S15a [Homo sapiens].;
441.276	570.323	23.3397	INP24886.IVVNLTGR[13C615N4].2y5_1.heavy	50	10	24.4161	20.0662	2	NP_001010.2:NP_001025180.1	[RPS15A;]40S ribosomal protein S15a [Homo sapiens].;
441.276	669.392	23.3397	INP24886.IVVNLTGR[13C615N4].2y6_1.heavy	50	10	24.4161	23.9398	2	NP_001010.2:NP_001025180.1	[RPS15A;]40S ribosomal protein S15a [Homo sapiens].;
441.276	768.46	23.3397	INP24886.IVVNLTGR[13C615N4].2y7_1.heavy	50	10	24.4161	27.8134	2	NP_001010.2:NP_001025180.1	[RPS15A;]40S ribosomal protein S15a [Homo sapiens].;
657.843	745.409	24.117	INP1971.LTPEEEEILNK.2y6_1.light	50	10	33.9451	26.9121	2	NP_001003.1	[RPS8;]40S ribosomal protein S8 [Homo sapiens].;
657.843	874.452	24.117	INP1971.LTPEEEEILNK.2y7_1.light	50	10	33.9451	31.9577	2	NP_001003.1	[RPS8;]40S ribosomal protein S8 [Homo sapiens].;
657.843	1003.49	24.117	INP1971.LTPEEEEILNK.2y8_1.light	50	10	33.9451	37.0031	2	NP_001003.1	[RPS8;]40S ribosomal protein S8 [Homo sapiens].;
657.843	1100.55	24.117	INP1971.LTPEEEEILNK.2y9_1.light	50	10	33.9451	40.7981	2	NP_001003.1	[RPS8;]40S ribosomal protein S8 [Homo sapiens].;
661.85	753.423	24.117	INP1971.LTPEEEEILNK[13C615N2].2y6_1.heavy	50	10	34.1214	27.2254	2	NP_001003.1	[RPS8;]40S ribosomal protein S8 [Homo sapiens].;
661.85	882.466	24.117	INP1971.LTPEEEEILNK[13C615N2].2y7_1.heavy	50	10	34.1214	32.271	2	NP_001003.1	[RPS8;]40S ribosomal protein S8 [Homo sapiens].;
661.85	1011.51	24.117	INP1971.LTPEEEEILNK[13C615N2].2y8_1.heavy	50	10	34.1214	37.3166	2	NP_001003.1	[RPS8;]40S ribosomal protein S8 [Homo sapiens].;
661.85	1108.56	24.117	INP1971.LTPEEEEILNK[13C615N2].2y9_1.heavy	50	10	34.1214	41.1113	2	NP_001003.1	[RPS8;]40S ribosomal protein S8 [Homo sapiens].;
521.758	715.33	30.3286	INP25613.DVIEEYFK.2y5_1.light	50	10	27.9574	25.736	2	NP_001007.2	[RPS12;]40S ribosomal protein S12 [Homo sapiens].;
521.758	828.414	30.3286	INP25613.DVIEEYFK.2y6_1.light	50	10	27.9574	30.1576	2	NP_001007.2	[RPS12;]40S ribosomal protein S12 [Homo sapiens].;
521.758	927.482	30.3286	INP25613.DVIEEYFK.2y7_1.light	50	10	27.9574	34.0311	2	NP_001007.2	[RPS12;]40S ribosomal protein S12 [Homo sapiens].;
525.765	723.344	30.3286	INP25613.DVIEEYFK[13C615N2].2y5_1.heavy	50	10	28.1337	26.0494	2	NP_001007.2	[RPS12;]40S ribosomal protein S12 [Homo sapiens].;
525.765	836.428	30.3286	INP25613.DVIEEYFK[13C615N2].2y6_1.heavy	50	10	28.1337	30.4709	2	NP_001007.2	[RPS12;]40S ribosomal protein S12 [Homo sapiens].;
525.765	935.496	30.3286	INP25613.DVIEEYFK[13C615N2].2y7_1.heavy	50	10	28.1337	34.3445	2	NP_001007.2	[RPS12;]40S ribosomal protein S12 [Homo sapiens].;
551.259	317.218	25.903	INP1172.DETEFYLGK.2y3_1.light	50	10	29.2554	10.1698	2	NP_000987.2:NP_001303240.1	[RPL35A;]60S ribosomal protein L35a [Homo sapiens].;
551.259	480.282	25.903	INP1172.DETEFYLGK.2y4_1.light	50	10	29.2554	16.5456	2	NP_000987.2:NP_001303240.1	[RPL35A;]60S ribosomal protein L35a [Homo sapiens].;
551.259	627.35	25.903	INP1172.DETEFYLGK.2y5_1.light	50	10	29.2554	22.296	2	NP_000987.2:NP_001303240.1	[RPL35A;]60S ribosomal protein L35a [Homo sapiens].;
551.259	857.44	25.903	INP1172.DETEFYLGK.2y7_1.light	50	10	29.2554	31.2925	2	NP_000987.2:NP_001303240.1	[RPL35A;]60S ribosomal protein L35a [Homo sapiens].;
555.266	325.233	25.903	INP1172.DETEFYLGK[13C615N2].2y3_1.heavy	50	10	29.4317	10.4832	2	NP_000987.2:NP_001303240.1	[RPL35A;]60S ribosomal protein L35a [Homo sapiens].;
555.266	488.296	25.903	INP1172.DETEFYLGK[13C615N2].2y4_1.heavy	50	10	29.4317	16.859	2	NP_000987.2:NP_001303240.1	[RPL35A;]60S ribosomal protein L35a [Homo sapiens].;
555.266	635.364	25.903	INP1172.DETEFYLGK[13C615N2].2y5_1.heavy	50	10	29.4317	22.6093	2	NP_000987.2:NP_001303240.1	[RPL35A;]60S ribosomal protein L35a [Homo sapiens].;
555.266	865.455	25.903	INP1172.DETEFYLGK[13C615N2].2y7_1.heavy	50	10	29.4317	31.6059	2	NP_000987.2:NP_001303240.1	[RPL35A;]60S ribosomal protein L35a [Homo sapiens].;
556.327	601.367	26.5546	INP130022.TGAAPIIDVVR.2y5_1.light	50	10	29.4784	21.28	2	NP_000981.1	[RPL27A;]60S ribosomal protein L27a [Homo sapiens].;
556.327	714.451	26.5546	INP130022.TGAAPIIDVVR.2y6_1.light	50	10	29.4784	25.7016	2	NP_000981.1	[RPL27A;]60S ribosomal protein L27a [Homo sapiens].;
556.327	811.504	26.5546	INP130022.TGAAPIIDVVR.2y7_1.light	50	10	29.4784	29.4964	2	NP_000981.1	[RPL27A;]60S ribosomal protein L27a [Homo sapiens].;
556.327	882.541	26.5546	INP130022.TGAAPIIDVVR.2y8_1.light	50	10	29.4784	32.274	2	NP_000981.1	[RPL27A;]60S ribosomal protein L27a [Homo sapiens].;
561.331	611.375	26.5546	INP130022.TGAAPIIDVVR[13C615N4].2y5_1.heavy	50	10	29.6986	21.6714	2	NP_000981.1	[RPL27A;]60S ribosomal protein L27a [Homo sapiens].;
561.331	724.459	26.5546	INP130022.TGAAPIIDVVR[13C615N4].2y6_1.heavy	50	10	29.6986	26.0929	2	NP_000981.1	[RPL27A;]60S ribosomal protein L27a [Homo sapiens].;
561.331	821.512	26.5546	INP130022.TGAAPIIDVVR[13C615N4].2y7_1.heavy	50	10	29.6986	29.8877	2	NP_000981.1	[RPL27A;]60S ribosomal protein L27a [Homo sapiens].;
561.331	892.549	26.5546	INP130022.TGAAPIIDVVR[13C615N4].2y8_1.heavy	50	10	29.6986	32.6653	2	NP_000981.1	[RPL27A;]60S ribosomal protein L27a [Homo sapiens].;
723.378	662.336	26.4218	INP2381.VNDTIQIDLETGK.2y6_1.light	50	10	36.8286	23.6639	2	NP_000998.1	[RPS4X;]40S ribosomal protein S4, X isoform X isoform [Homo sapiens].;
723.378	775.42	26.4218	INP2381.VNDTIQIDLETGK.2y7_1.light	50	10	36.8286	28.0855	2	NP_000998.1	[RPS4X;]40S ribosomal protein S4, X isoform X isoform [Homo sapiens].;
723.378	903.478	26.4218	INP2381.VNDTIQIDLETGK.2y8_1.light	50	10	36.8286	33.0926	2	NP_000998.1	[RPS4X;]40S ribosomal protein S4, X isoform X isoform [Homo sapiens].;
723.378	1016.56	26.4218	INP2381.VNDTIQIDLETGK.2y9_1.light	50	10	36.8286	37.5141	2	NP_000998.1	[RPS4X;]40S ribosomal protein S4, X isoform X isoform [Homo sapiens].;
727.385	670.35	26.4218	INP2381.VNDTIQIDLETGK[13C615N2].2y6_1.heavy	50	10	37.0049	23.9773	2	NP_000998.1	[RPS4X;]40S ribosomal protein S4, X isoform X isoform [Homo sapiens].;
727.385	783.434	26.4218	INP2381.VNDTIQIDLETGK[13C615N2].2y7_1.heavy	50	10	37.0049	28.3989	2	NP_000998.1	[RPS4X;]40S ribosomal protein S4, X isoform X isoform [Homo sapiens].;
727.385	911.492	26.4218	INP2381.VNDTIQIDLETGK[13C615N2].2y8_1.heavy	50	10	37.0049	33.4059	2	NP_000998.1	[RPS4X;]40S ribosomal protein S4, X isoform X isoform [Homo sapiens].;
727.385	1024.58	26.4218	INP2381.VNDTIQIDLETGK[13C615N2].2y9_1.heavy	50	10	37.0049	37.8277	2	NP_000998.1	[RPS4X;]40S ribosomal protein S4, X isoform X isoform [Homo sapiens].;
515.319	460.288	27.9758	INP880.TEIIILATR.2y4_1.light	50	10	27.674	15.7639	2	NP_000996.2:NP_001243731.1:NP_001247435.1	[RPS3;]40S ribosomal protein S3 isoform 3 [Homo sapiens].;
515.319	573.372	27.9758	INP880.TEIIILATR.2y5_1.light	50	10	27.674	20.1854	2	NP_000996.2:NP_001243731.1:NP_001247435.1	[RPS3;]40S ribosomal protein S3 isoform 3 [Homo sapiens].;
515.319	686.456	27.9758	INP880.TEIIILATR.2y6_1.light	50	10	27.674	24.607	2	NP_000996.2:NP_001243731.1:NP_001247435.1	[RPS3;]40S ribosomal protein S3 isoform 3 [Homo sapiens].;
515.319	799.54	27.9758	INP880.TEIIILATR.2y7_1.light	50	10	27.674	29.0286	2	NP_000996.2:NP_001243731.1:NP_001247435.1	[RPS3;]40S ribosomal protein S3 isoform 3 [Homo sapiens].;
520.323	470.296	27.9758	INP880.TEIIILATR[13C615N4].2y4_1.heavy	50	10	27.8942	16.1552	2	NP_000996.2:NP_001243731.1:NP_001247435.1	[RPS3;]40S ribosomal protein S3 isoform 3 [Homo sapiens].;
520.323	583.38	27.9758	INP880.TEIIILATR[13C615N4].2y5_1.heavy	50	10	27.8942	20.5768	2	NP_000996.2:NP_001243731.1:NP_001247435.1	[RPS3;]40S ribosomal protein S3 isoform 3 [Homo sapiens].;
520.323	696.464	27.9758	INP880.TEIIILATR[13C615N4].2y6_1.heavy	50	10	27.8942	24.9983	2	NP_000996.2:NP_001243731.1:NP_001247435.1	[RPS3;]40S ribosomal protein S3 isoform 3 [Homo sapiens].;
520.323	809.548	27.9758	INP880.TEIIILATR[13C615N4].2y7_1.heavy	50	10	27.8942	29.4199	2	NP_000996.2:NP_001243731.1:NP_001247435.1	[RPS3;]40S ribosomal protein S3 isoform 3 [Homo sapiens].;
460.764	345.224	24.3908	INP407.LIGEYGLR.2y3_1.light	50	10	25.2736	11.2649	2	NP_001004.2:NP_001308630.1:NP_001308631.1:NP_001308633.1:NP_001308635.1:XP_016882601.1	[RPS9;]40S ribosomal protein S9 isoform c [Homo sapiens].;
460.764	508.288	24.3908	INP407.LIGEYGLR.2y4_1.light	50	10	25.2736	17.6407	2	NP_001004.2:NP_001308630.1:NP_001308631.1:NP_001308633.1:NP_001308635.1:XP_016882601.1	[RPS9;]40S ribosomal protein S9 isoform c [Homo sapiens].;
460.764	694.352	24.3908	INP407.LIGEYGLR.2y6_1.light	50	10	25.2736	24.9158	2	NP_001004.2:NP_001308630.1:NP_001308631.1:NP_001308633.1:NP_001308635.1:XP_016882601.1	[RPS9;]40S ribosomal protein S9 isoform c [Homo sapiens].;
460.764	807.436	24.3908	INP407.LIGEYGLR.2y7_1.light	50	10	25.2736	29.3373	2	NP_001004.2:NP_001308630.1:NP_001308631.1:NP_001308633.1:NP_001308635.1:XP_016882601.1	[RPS9;]40S ribosomal protein S9 isoform c [Homo sapiens].;
465.768	355.233	24.3908	INP407.LIGEYGLR[13C615N4].2y3_1.heavy	50	10	25.4938	11.6562	2	NP_001004.2:NP_001308630.1:NP_001308631.1:NP_001308633.1:NP_001308635.1:XP_016882601.1	[RPS9;]40S ribosomal protein S9 isoform c [Homo sapiens].;
465.768	518.296	24.3908	INP407.LIGEYGLR[13C615N4].2y4_1.heavy	50	10	25.4938	18.032	2	NP_001004.2:NP_001308630.1:NP_001308631.1:NP_001308633.1:NP_001308635.1:XP_016882601.1	[RPS9;]40S ribosomal protein S9 isoform c [Homo sapiens].;
465.768	704.36	24.3908	INP407.LIGEYGLR[13C615N4].2y6_1.heavy	50	10	25.4938	25.3071	2	NP_001004.2:NP_001308630.1:NP_001308631.1:NP_001308633.1:NP_001308635.1:XP_016882601.1	[RPS9;]40S ribosomal protein S9 isoform c [Homo sapiens].;
465.768	817.444	24.3908	INP407.LIGEYGLR[13C615N4].2y7_1.heavy	50	10	25.4938	29.7287	2	NP_001004.2:NP_001308630.1:NP_001308631.1:NP_001308633.1:NP_001308635.1:XP_016882601.1	[RPS9;]40S ribosomal protein S9 isoform c [Homo sapiens].;
542.822	589.33	23.6654	INP25003.LITPAVVSER.2y5_1.light	50	10	28.8842	20.8094	2	NP_001019.1	[RPS25;]40S ribosomal protein S25 [Homo sapiens].;
542.822	660.367	23.6654	INP25003.LITPAVVSER.2y6_1.light	50	10	28.8842	23.5869	2	NP_001019.1	[RPS25;]40S ribosomal protein S25 [Homo sapiens].;
542.822	757.42	23.6654	INP25003.LITPAVVSER.2y7_1.light	50	10	28.8842	27.3817	2	NP_001019.1	[RPS25;]40S ribosomal protein S25 [Homo sapiens].;
542.822	858.468	23.6654	INP25003.LITPAVVSER.2y8_1.light	50	10	28.8842	31.3327	2	NP_001019.1	[RPS25;]40S ribosomal protein S25 [Homo sapiens].;
547.826	599.339	23.6654	INP25003.LITPAVVSER[13C615N4].2y5_1.heavy	50	10	29.1043	21.2008	2	NP_001019.1	[RPS25;]40S ribosomal protein S25 [Homo sapiens].;
547.826	670.376	23.6654	INP25003.LITPAVVSER[13C615N4].2y6_1.heavy	50	10	29.1043	23.9783	2	NP_001019.1	[RPS25;]40S ribosomal protein S25 [Homo sapiens].;
547.826	767.428	23.6654	INP25003.LITPAVVSER[13C615N4].2y7_1.heavy	50	10	29.1043	27.773	2	NP_001019.1	[RPS25;]40S ribosomal protein S25 [Homo sapiens].;
547.826	868.476	23.6654	INP25003.LITPAVVSER[13C615N4].2y8_1.heavy	50	10	29.1043	31.724	2	NP_001019.1	[RPS25;]40S ribosomal protein S25 [Homo sapiens].;
468.755	317.218	23.8141	INP23860.LYDIDVAK.2y3_1.light	50	10	25.6252	10.1698	2	NP_000975.2	[RPL23A;]60S ribosomal protein L23a [Homo sapiens].;
468.755	432.245	23.8141	INP23860.LYDIDVAK.2y4_1.light	50	10	25.6252	14.6674	2	NP_000975.2	[RPL23A;]60S ribosomal protein L23a [Homo sapiens].;
468.755	545.329	23.8141	INP23860.LYDIDVAK.2y5_1.light	50	10	25.6252	19.089	2	NP_000975.2	[RPL23A;]60S ribosomal protein L23a [Homo sapiens].;
468.755	660.356	23.8141	INP23860.LYDIDVAK.2y6_1.light	50	10	25.6252	23.5865	2	NP_000975.2	[RPL23A;]60S ribosomal protein L23a [Homo sapiens].;
472.763	325.233	23.8141	INP23860.LYDIDVAK[13C615N2].2y3_1.heavy	50	10	25.8016	10.4832	2	NP_000975.2	[RPL23A;]60S ribosomal protein L23a [Homo sapiens].;
472.763	440.26	23.8141	INP23860.LYDIDVAK[13C615N2].2y4_1.heavy	50	10	25.8016	14.9808	2	NP_000975.2	[RPL23A;]60S ribosomal protein L23a [Homo sapiens].;
472.763	553.343	23.8141	INP23860.LYDIDVAK[13C615N2].2y5_1.heavy	50	10	25.8016	19.4023	2	NP_000975.2	[RPL23A;]60S ribosomal protein L23a [Homo sapiens].;
472.763	668.37	23.8141	INP23860.LYDIDVAK[13C615N2].2y6_1.heavy	50	10	25.8016	23.8999	2	NP_000975.2	[RPL23A;]60S ribosomal protein L23a [Homo sapiens].;
614.845	363.187	30.7227	INP26335.YLYTLVITDK.2y3_1.light	50	10	32.0532	11.9672	2	NP_000990.1:NP_001030335.1	[RPL38;]60S ribosomal protein L38 [Homo sapiens].;
614.845	575.34	30.7227	INP26335.YLYTLVITDK.2y5_1.light	50	10	32.0532	20.2624	2	NP_000990.1:NP_001030335.1	[RPL38;]60S ribosomal protein L38 [Homo sapiens].;
614.845	789.472	30.7227	INP26335.YLYTLVITDK.2y7_1.light	50	10	32.0532	28.635	2	NP_000990.1:NP_001030335.1	[RPL38;]60S ribosomal protein L38 [Homo sapiens].;
614.845	952.535	30.7227	INP26335.YLYTLVITDK.2y8_1.light	50	10	32.0532	35.0107	2	NP_000990.1:NP_001030335.1	[RPL38;]60S ribosomal protein L38 [Homo sapiens].;
618.852	371.202	30.7227	INP26335.YLYTLVITDK[13C615N2].2y3_1.heavy	50	10	32.2295	12.2806	2	NP_000990.1:NP_001030335.1	[RPL38;]60S ribosomal protein L38 [Homo sapiens].;
618.852	583.354	30.7227	INP26335.YLYTLVITDK[13C615N2].2y5_1.heavy	50	10	32.2295	20.5757	2	NP_000990.1:NP_001030335.1	[RPL38;]60S ribosomal protein L38 [Homo sapiens].;
618.852	797.486	30.7227	INP26335.YLYTLVITDK[13C615N2].2y7_1.heavy	50	10	32.2295	28.9483	2	NP_000990.1:NP_001030335.1	[RPL38;]60S ribosomal protein L38 [Homo sapiens].;
618.852	960.549	30.7227	INP26335.YLYTLVITDK[13C615N2].2y8_1.heavy	50	10	32.2295	35.3241	2	NP_000990.1:NP_001030335.1	[RPL38;]60S ribosomal protein L38 [Homo sapiens].;
489.269	404.214	24.4343	INP651.AFLIEEQK.2y3_1.light	50	10	26.5278	13.5714	2	NP_000986.2:NP_001306161.1:NP_001306163.1:NP_001306164.1:NP_001306165.1:NP_296374.1	[RPL34;]60S ribosomal protein L34 [Homo sapiens].;
489.269	533.257	24.4343	INP651.AFLIEEQK.2y4_1.light	50	10	26.5278	18.6169	2	NP_000986.2:NP_001306161.1:NP_001306163.1:NP_001306164.1:NP_001306165.1:NP_296374.1	[RPL34;]60S ribosomal protein L34 [Homo sapiens].;
489.269	646.341	24.4343	INP651.AFLIEEQK.2y5_1.light	50	10	26.5278	23.0385	2	NP_000986.2:NP_001306161.1:NP_001306163.1:NP_001306164.1:NP_001306165.1:NP_296374.1	[RPL34;]60S ribosomal protein L34 [Homo sapiens].;
489.269	759.425	24.4343	INP651.AFLIEEQK.2y6_1.light	50	10	26.5278	27.4601	2	NP_000986.2:NP_001306161.1:NP_001306163.1:NP_001306164.1:NP_001306165.1:NP_296374.1	[RPL34;]60S ribosomal protein L34 [Homo sapiens].;
493.276	412.228	24.4343	INP651.AFLIEEQK[13C615N2].2y3_1.heavy	50	10	26.7041	13.8847	2	NP_000986.2:NP_001306161.1:NP_001306163.1:NP_001306164.1:NP_001306165.1:NP_296374.1	[RPL34;]60S ribosomal protein L34 [Homo sapiens].;
493.276	541.271	24.4343	INP651.AFLIEEQK[13C615N2].2y4_1.heavy	50	10	26.7041	18.9303	2	NP_000986.2:NP_001306161.1:NP_001306163.1:NP_001306164.1:NP_001306165.1:NP_296374.1	[RPL34;]60S ribosomal protein L34 [Homo sapiens].;
493.276	654.355	24.4343	INP651.AFLIEEQK[13C615N2].2y5_1.heavy	50	10	26.7041	23.3519	2	NP_000986.2:NP_001306161.1:NP_001306163.1:NP_001306164.1:NP_001306165.1:NP_296374.1	[RPL34;]60S ribosomal protein L34 [Homo sapiens].;
493.276	767.439	24.4343	INP651.AFLIEEQK[13C615N2].2y6_1.heavy	50	10	26.7041	27.7735	2	NP_000986.2:NP_001306161.1:NP_001306163.1:NP_001306164.1:NP_001306165.1:NP_296374.1	[RPL34;]60S ribosomal protein L34 [Homo sapiens].;
870.978	648.367	28.6744	INP5100.AIVAIENPADVSVISSR.2y6_1.light	50	10	43.323	23.1177	2	NP_001291217.1:NP_002286.2	[RPSA;]40S ribosomal protein SA isoform 1 [Homo sapiens].;
870.978	1030.55	28.6744	INP5100.AIVAIENPADVSVISSR.2y10_1.light	50	10	43.323	38.0611	2	NP_001291217.1:NP_002286.2	[RPSA;]40S ribosomal protein SA isoform 1 [Homo sapiens].;
870.978	747.436	28.6744	INP5100.AIVAIENPADVSVISSR.2y7_1.light	50	10	43.323	26.9913	2	NP_001291217.1:NP_002286.2	[RPSA;]40S ribosomal protein SA isoform 1 [Homo sapiens].;
870.978	1144.6	28.6744	INP5100.AIVAIENPADVSVISSR.2y11_1.light	50	10	43.323	42.5205	2	NP_001291217.1:NP_002286.2	[RPSA;]40S ribosomal protein SA isoform 1 [Homo sapiens].;
875.982	658.376	28.6744	INP5100.AIVAIENPADVSVISSR[13C615N4].2y6_1.heavy	50	10	43.5432	23.5091	2	NP_001291217.1:NP_002286.2	[RPSA;]40S ribosomal protein SA isoform 1 [Homo sapiens].;
875.982	1040.56	28.6744	INP5100.AIVAIENPADVSVISSR[13C615N4].2y10_1.heavy	50	10	43.5432	38.4525	2	NP_001291217.1:NP_002286.2	[RPSA;]40S ribosomal protein SA isoform 1 [Homo sapiens].;
875.982	757.444	28.6744	INP5100.AIVAIENPADVSVISSR[13C615N4].2y7_1.heavy	50	10	43.5432	27.3827	2	NP_001291217.1:NP_002286.2	[RPSA;]40S ribosomal protein SA isoform 1 [Homo sapiens].;
875.982	1154.6	28.6744	INP5100.AIVAIENPADVSVISSR[13C615N4].2y11_1.heavy	50	10	43.5432	42.9115	2	NP_001291217.1:NP_002286.2	[RPSA;]40S ribosomal protein SA isoform 1 [Homo sapiens].;
461.238	417.246	25.7701	INP411.IEDFLER.2y3_1.light	50	10	25.2945	14.0809	2	NP_001004.2:NP_001308630.1:NP_001308631.1:NP_001308633.1:NP_001308634.1	[RPS9;]40S ribosomal protein S9 isoform c [Homo sapiens].;
461.238	564.314	25.7701	INP411.IEDFLER.2y4_1.light	50	10	25.2945	19.8313	2	NP_001004.2:NP_001308630.1:NP_001308631.1:NP_001308633.1:NP_001308634.1	[RPS9;]40S ribosomal protein S9 isoform c [Homo sapiens].;
461.238	679.341	25.7701	INP411.IEDFLER.2y5_1.light	50	10	25.2945	24.3288	2	NP_001004.2:NP_001308630.1:NP_001308631.1:NP_001308633.1:NP_001308634.1	[RPS9;]40S ribosomal protein S9 isoform c [Homo sapiens].;
461.238	808.384	25.7701	INP411.IEDFLER.2y6_1.light	50	10	25.2945	29.3744	2	NP_001004.2:NP_001308630.1:NP_001308631.1:NP_001308633.1:NP_001308634.1	[RPS9;]40S ribosomal protein S9 isoform c [Homo sapiens].;
466.242	427.254	25.7701	INP411.IEDFLER[13C615N4].2y3_1.heavy	50	10	25.5146	14.4722	2	NP_001004.2:NP_001308630.1:NP_001308631.1:NP_001308633.1:NP_001308634.1	[RPS9;]40S ribosomal protein S9 isoform c [Homo sapiens].;
466.242	574.322	25.7701	INP411.IEDFLER[13C615N4].2y4_1.heavy	50	10	25.5146	20.2226	2	NP_001004.2:NP_001308630.1:NP_001308631.1:NP_001308633.1:NP_001308634.1	[RPS9;]40S ribosomal protein S9 isoform c [Homo sapiens].;
466.242	689.349	25.7701	INP411.IEDFLER[13C615N4].2y5_1.heavy	50	10	25.5146	24.7201	2	NP_001004.2:NP_001308630.1:NP_001308631.1:NP_001308633.1:NP_001308634.1	[RPS9;]40S ribosomal protein S9 isoform c [Homo sapiens].;
466.242	818.392	25.7701	INP411.IEDFLER[13C615N4].2y6_1.heavy	50	10	25.5146	29.7657	2	NP_001004.2:NP_001308630.1:NP_001308631.1:NP_001308633.1:NP_001308634.1	[RPS9;]40S ribosomal protein S9 isoform c [Homo sapiens].;
416.24	388.255	24.3473	SA199.GTWVQLK.2y3_1.light	50	10	23.3146	12.9474	2		[RPL21]ribosomal protein L21
416.24	487.324	24.3473	SA199.GTWVQLK.2y4_1.light	50	10	23.3146	16.821	2		[RPL21]ribosomal protein L21
416.24	673.403	24.3473	SA199.GTWVQLK.2y5_1.light	50	10	23.3146	24.0967	2		[RPL21]ribosomal protein L21
416.24	337.205	24.3473	SA199.GTWVQLK.2y5_2.light	50	10	23.3146	10.9513	2		[RPL21]ribosomal protein L21
420.247	396.27	24.3473	SA199.GTWVQLK[13C615N2].2y3_1.heavy	50	10	23.4909	13.2608	2		[RPL21]ribosomal protein L21
420.247	495.338	24.3473	SA199.GTWVQLK[13C615N2].2y4_1.heavy	50	10	23.4909	17.1343	2		[RPL21]ribosomal protein L21
420.247	681.417	24.3473	SA199.GTWVQLK[13C615N2].2y5_1.heavy	50	10	23.4909	24.41	2		[RPL21]ribosomal protein L21
420.247	341.212	24.3473	SA199.GTWVQLK[13C615N2].2y5_2.heavy	50	10	23.4909	11.108	2		[RPL21]ribosomal protein L21
471.28	417.221	18.5957	INP4017.AVVGVVAGGGR.2y5_1.light	50	10	25.7363	14.0799	2	NP_000964.1:NP_001304700.1:NP_001304711.1:NP_150644.1:XP_016869212.1	[RPL8;]60S ribosomal protein L8 [Homo sapiens].;
471.28	516.289	18.5957	INP4017.AVVGVVAGGGR.2y6_1.light	50	10	25.7363	17.9535	2	NP_000964.1:NP_001304700.1:NP_001304711.1:NP_150644.1:XP_016869212.1	[RPL8;]60S ribosomal protein L8 [Homo sapiens].;
471.28	672.379	18.5957	INP4017.AVVGVVAGGGR.2y8_1.light	50	10	25.7363	24.0566	2	NP_000964.1:NP_001304700.1:NP_001304711.1:NP_150644.1:XP_016869212.1	[RPL8;]60S ribosomal protein L8 [Homo sapiens].;
471.28	771.447	18.5957	INP4017.AVVGVVAGGGR.2y9_1.light	50	10	25.7363	27.9302	2	NP_000964.1:NP_001304700.1:NP_001304711.1:NP_150644.1:XP_016869212.1	[RPL8;]60S ribosomal protein L8 [Homo sapiens].;
476.284	427.229	18.5957	INP4017.AVVGVVAGGGR[13C615N4].2y5_1.heavy	50	10	25.9565	14.4713	2	NP_000964.1:NP_001304700.1:NP_001304711.1:NP_150644.1:XP_016869212.1	[RPL8;]60S ribosomal protein L8 [Homo sapiens].;
476.284	526.297	18.5957	INP4017.AVVGVVAGGGR[13C615N4].2y6_1.heavy	50	10	25.9565	18.3448	2	NP_000964.1:NP_001304700.1:NP_001304711.1:NP_150644.1:XP_016869212.1	[RPL8;]60S ribosomal protein L8 [Homo sapiens].;
476.284	682.387	18.5957	INP4017.AVVGVVAGGGR[13C615N4].2y8_1.heavy	50	10	25.9565	24.4479	2	NP_000964.1:NP_001304700.1:NP_001304711.1:NP_150644.1:XP_016869212.1	[RPL8;]60S ribosomal protein L8 [Homo sapiens].;
476.284	781.455	18.5957	INP4017.AVVGVVAGGGR[13C615N4].2y9_1.heavy	50	10	25.9565	28.3215	2	NP_000964.1:NP_001304700.1:NP_001304711.1:NP_150644.1:XP_016869212.1	[RPL8;]60S ribosomal protein L8 [Homo sapiens].;
471.772	416.262	20.1193	INP4018.NIVEAAAVR.2y4_1.light	50	10	25.758	14.0424	2	NP_001020.2:XP_003846586.2:XP_005276741.1	[LOC100996747;LOC101929876;RPS26;]PREDICTED: 40S ribosomal protein S26 [Homo sapiens].;PREDICTED: 40S ribosomal protein S26 [Homo sapiens].;40S ribosomal protein S26 [Homo sapiens].;
471.772	487.299	20.1193	INP4018.NIVEAAAVR.2y5_1.light	50	10	25.758	16.82	2	NP_001020.2:XP_003846586.2:XP_005276741.1	[LOC100996747;LOC101929876;RPS26;]PREDICTED: 40S ribosomal protein S26 [Homo sapiens].;PREDICTED: 40S ribosomal protein S26 [Homo sapiens].;40S ribosomal protein S26 [Homo sapiens].;
471.772	616.341	20.1193	INP4018.NIVEAAAVR.2y6_1.light	50	10	25.758	21.8655	2	NP_001020.2:XP_003846586.2:XP_005276741.1	[LOC100996747;LOC101929876;RPS26;]PREDICTED: 40S ribosomal protein S26 [Homo sapiens].;PREDICTED: 40S ribosomal protein S26 [Homo sapiens].;40S ribosomal protein S26 [Homo sapiens].;
471.772	715.41	20.1193	INP4018.NIVEAAAVR.2y7_1.light	50	10	25.758	25.7391	2	NP_001020.2:XP_003846586.2:XP_005276741.1	[LOC100996747;LOC101929876;RPS26;]PREDICTED: 40S ribosomal protein S26 [Homo sapiens].;PREDICTED: 40S ribosomal protein S26 [Homo sapiens].;40S ribosomal protein S26 [Homo sapiens].;
476.776	426.27	20.1193	INP4018.NIVEAAAVR[13C615N4].2y4_1.heavy	50	10	25.9781	14.4338	2	NP_001020.2:XP_003846586.2:XP_005276741.1	[LOC100996747;LOC101929876;RPS26;]PREDICTED: 40S ribosomal protein S26 [Homo sapiens].;PREDICTED: 40S ribosomal protein S26 [Homo sapiens].;40S ribosomal protein S26 [Homo sapiens].;
476.776	497.307	20.1193	INP4018.NIVEAAAVR[13C615N4].2y5_1.heavy	50	10	25.9781	17.2113	2	NP_001020.2:XP_003846586.2:XP_005276741.1	[LOC100996747;LOC101929876;RPS26;]PREDICTED: 40S ribosomal protein S26 [Homo sapiens].;PREDICTED: 40S ribosomal protein S26 [Homo sapiens].;40S ribosomal protein S26 [Homo sapiens].;
476.776	626.35	20.1193	INP4018.NIVEAAAVR[13C615N4].2y6_1.heavy	50	10	25.9781	22.2569	2	NP_001020.2:XP_003846586.2:XP_005276741.1	[LOC100996747;LOC101929876;RPS26;]PREDICTED: 40S ribosomal protein S26 [Homo sapiens].;PREDICTED: 40S ribosomal protein S26 [Homo sapiens].;40S ribosomal protein S26 [Homo sapiens].;
476.776	725.418	20.1193	INP4018.NIVEAAAVR[13C615N4].2y7_1.heavy	50	10	25.9781	26.1304	2	NP_001020.2:XP_003846586.2:XP_005276741.1	[LOC100996747;LOC101929876;RPS26;]PREDICTED: 40S ribosomal protein S26 [Homo sapiens].;PREDICTED: 40S ribosomal protein S26 [Homo sapiens].;40S ribosomal protein S26 [Homo sapiens].;
666.362	704.357	18.5039	SA197.TAVVVGTVTDDVR.2y6_1.light	50	10	34.3199	25.307	2		[RPL18]ribosomal protein L18 [mus musculus].;
666.362	805.405	18.5039	SA197.TAVVVGTVTDDVR.2y7_1.light	50	10	34.3199	29.2579	2		[RPL18]ribosomal protein L18 [mus musculus].;
666.362	862.427	18.5039	SA197.TAVVVGTVTDDVR.2y8_1.light	50	10	34.3199	31.4875	2		[RPL18]ribosomal protein L18 [mus musculus].;
666.362	961.495	18.5039	SA197.TAVVVGTVTDDVR.2y9_1.light	50	10	34.3199	35.3611	2		[RPL18]ribosomal protein L18 [mus musculus].;
671.366	714.366	18.5039	SA197.TAVVVGTVTDDVR[13C615N4].2y6_1.heavy	50	10	34.5401	25.6983	2		[RPL18]ribosomal protein L18 [mus musculus].;
671.366	815.413	18.5039	SA197.TAVVVGTVTDDVR[13C615N4].2y7_1.heavy	50	10	34.5401	29.6492	2		[RPL18]ribosomal protein L18 [mus musculus].;
671.366	872.435	18.5039	SA197.TAVVVGTVTDDVR[13C615N4].2y8_1.heavy	50	10	34.5401	31.8788	2		[RPL18]ribosomal protein L18 [mus musculus].;
671.366	971.503	18.5039	SA197.TAVVVGTVTDDVR[13C615N4].2y9_1.heavy	50	10	34.5401	35.7524	2		[RPL18]ribosomal protein L18 [mus musculus].;
463.733	331.234	14.9664	INP23852.GSSNSYAIK.2y3_1.light	50	10	25.4043	10.7178	2	NP_001000.2	[RPS5;]40S ribosomal protein S5 [Homo sapiens].;
463.733	581.329	14.9664	INP23852.GSSNSYAIK.2y5_1.light	50	10	25.4043	20.4966	2	NP_001000.2	[RPS5;]40S ribosomal protein S5 [Homo sapiens].;
463.733	695.372	14.9664	INP23852.GSSNSYAIK.2y6_1.light	50	10	25.4043	24.9556	2	NP_001000.2	[RPS5;]40S ribosomal protein S5 [Homo sapiens].;
463.733	782.404	14.9664	INP23852.GSSNSYAIK.2y7_1.light	50	10	25.4043	28.3586	2	NP_001000.2	[RPS5;]40S ribosomal protein S5 [Homo sapiens].;
467.74	339.248	14.9664	INP23852.GSSNSYAIK[13C615N2].2y3_1.heavy	50	10	25.5806	11.0312	2	NP_001000.2	[RPS5;]40S ribosomal protein S5 [Homo sapiens].;
467.74	589.343	14.9664	INP23852.GSSNSYAIK[13C615N2].2y5_1.heavy	50	10	25.5806	20.8099	2	NP_001000.2	[RPS5;]40S ribosomal protein S5 [Homo sapiens].;
467.74	703.386	14.9664	INP23852.GSSNSYAIK[13C615N2].2y6_1.heavy	50	10	25.5806	25.269	2	NP_001000.2	[RPS5;]40S ribosomal protein S5 [Homo sapiens].;
467.74	790.418	14.9664	INP23852.GSSNSYAIK[13C615N2].2y7_1.heavy	50	10	25.5806	28.6719	2	NP_001000.2	[RPS5;]40S ribosomal protein S5 [Homo sapiens].;
595.861	494.297	31.4796	INP26329.VANVSLLALYK.2y4_1.light	50	10	31.2179	17.0936	2	NP_001016.1	[RPS23;]40S ribosomal protein S23 [Homo sapiens].;
595.861	720.465	31.4796	INP26329.VANVSLLALYK.2y6_1.light	50	10	31.2179	25.9368	2	NP_001016.1	[RPS23;]40S ribosomal protein S23 [Homo sapiens].;
595.861	807.497	31.4796	INP26329.VANVSLLALYK.2y7_1.light	50	10	31.2179	29.3397	2	NP_001016.1	[RPS23;]40S ribosomal protein S23 [Homo sapiens].;
595.861	1020.61	31.4796	INP26329.VANVSLLALYK.2y9_1.light	50	10	31.2179	37.6725	2	NP_001016.1	[RPS23;]40S ribosomal protein S23 [Homo sapiens].;
599.868	502.312	31.4796	INP26329.VANVSLLALYK[13C615N2].2y4_1.heavy	50	10	31.3942	17.407	2	NP_001016.1	[RPS23;]40S ribosomal protein S23 [Homo sapiens].;
599.868	728.48	31.4796	INP26329.VANVSLLALYK[13C615N2].2y6_1.heavy	50	10	31.3942	26.2502	2	NP_001016.1	[RPS23;]40S ribosomal protein S23 [Homo sapiens].;
599.868	815.512	31.4796	INP26329.VANVSLLALYK[13C615N2].2y7_1.heavy	50	10	31.3942	29.6531	2	NP_001016.1	[RPS23;]40S ribosomal protein S23 [Homo sapiens].;
599.868	1028.62	31.4796	INP26329.VANVSLLALYK[13C615N2].2y9_1.heavy	50	10	31.3942	37.9856	2	NP_001016.1	[RPS23;]40S ribosomal protein S23 [Homo sapiens].;
406.255	431.261	20.0904	INP3848.ILGPGLNK.2y4_1.light	50	10	22.8752	14.6289	2	NP_009035.3:XP_016866389.1	[RPL10A;]60S ribosomal protein L10a [Homo sapiens].;
406.255	528.314	20.0904	INP3848.ILGPGLNK.2y5_1.light	50	10	22.8752	18.4237	2	NP_009035.3:XP_016866389.1	[RPL10A;]60S ribosomal protein L10a [Homo sapiens].;
406.255	585.336	20.0904	INP3848.ILGPGLNK.2y6_1.light	50	10	22.8752	20.6532	2	NP_009035.3:XP_016866389.1	[RPL10A;]60S ribosomal protein L10a [Homo sapiens].;
406.255	698.42	20.0904	INP3848.ILGPGLNK.2y7_1.light	50	10	22.8752	25.0748	2	NP_009035.3:XP_016866389.1	[RPL10A;]60S ribosomal protein L10a [Homo sapiens].;
410.262	439.276	20.0904	INP3848.ILGPGLNK[13C615N2].2y4_1.heavy	50	10	23.0515	14.9423	2	NP_009035.3:XP_016866389.1	[RPL10A;]60S ribosomal protein L10a [Homo sapiens].;
410.262	536.328	20.0904	INP3848.ILGPGLNK[13C615N2].2y5_1.heavy	50	10	23.0515	18.737	2	NP_009035.3:XP_016866389.1	[RPL10A;]60S ribosomal protein L10a [Homo sapiens].;
410.262	593.35	20.0904	INP3848.ILGPGLNK[13C615N2].2y6_1.heavy	50	10	23.0515	20.9666	2	NP_009035.3:XP_016866389.1	[RPL10A;]60S ribosomal protein L10a [Homo sapiens].;
410.262	706.434	20.0904	INP3848.ILGPGLNK[13C615N2].2y7_1.heavy	50	10	23.0515	25.3882	2	NP_009035.3:XP_016866389.1	[RPL10A;]60S ribosomal protein L10a [Homo sapiens].;
554.313	351.203	28.3908	INP1195.FVNVVPTFGK.2y3_1.light	50	10	29.3898	11.4986	2	NP_001988.1	[FAU;]ubiquitin-like protein fubi and ribosomal protein S30 precursor [Homo sapiens].;
554.313	549.303	28.3908	INP1195.FVNVVPTFGK.2y5_1.light	50	10	29.3898	19.2443	2	NP_001988.1	[FAU;]ubiquitin-like protein fubi and ribosomal protein S30 precursor [Homo sapiens].;
554.313	747.44	28.3908	INP1195.FVNVVPTFGK.2y7_1.light	50	10	29.3898	26.9915	2	NP_001988.1	[FAU;]ubiquitin-like protein fubi and ribosomal protein S30 precursor [Homo sapiens].;
554.313	861.483	28.3908	INP1195.FVNVVPTFGK.2y8_1.light	50	10	29.3898	31.4506	2	NP_001988.1	[FAU;]ubiquitin-like protein fubi and ribosomal protein S30 precursor [Homo sapiens].;
558.321	359.217	28.3908	INP1195.FVNVVPTFGK[13C615N2].2y3_1.heavy	50	10	29.5661	11.812	2	NP_001988.1	[FAU;]ubiquitin-like protein fubi and ribosomal protein S30 precursor [Homo sapiens].;
558.321	557.317	28.3908	INP1195.FVNVVPTFGK[13C615N2].2y5_1.heavy	50	10	29.5661	19.5577	2	NP_001988.1	[FAU;]ubiquitin-like protein fubi and ribosomal protein S30 precursor [Homo sapiens].;
558.321	755.454	28.3908	INP1195.FVNVVPTFGK[13C615N2].2y7_1.heavy	50	10	29.5661	27.3049	2	NP_001988.1	[FAU;]ubiquitin-like protein fubi and ribosomal protein S30 precursor [Homo sapiens].;
558.321	869.497	28.3908	INP1195.FVNVVPTFGK[13C615N2].2y8_1.heavy	50	10	29.5661	31.7639	2	NP_001988.1	[FAU;]ubiquitin-like protein fubi and ribosomal protein S30 precursor [Homo sapiens].;
455.225	360.199	16.3467	INP129228.DSLYAQGR.2y3_1.light	50	10	25.0299	11.8504	2	NP_000992.1	[RPL36AL]60S ribosomal protein L36a-like [Homo sapiens].
455.225	431.236	16.3467	INP129228.DSLYAQGR.2y4_1.light	50	10	25.0299	14.6279	2	NP_000992.1	[RPL36AL]60S ribosomal protein L36a-like [Homo sapiens].
455.225	594.299	16.3467	INP129228.DSLYAQGR.2y5_1.light	50	10	25.0299	21.0037	2	NP_000992.1	[RPL36AL]60S ribosomal protein L36a-like [Homo sapiens].
455.225	707.384	16.3467	INP129228.DSLYAQGR.2y6_1.light	50	10	25.0299	25.4253	2	NP_000992.1	[RPL36AL]60S ribosomal protein L36a-like [Homo sapiens].
460.229	370.207	16.3467	INP129228.DSLYAQGR[13C615N4].2y3_1.heavy	50	10	25.2501	12.2417	2	NP_000992.1	[RPL36AL]60S ribosomal protein L36a-like [Homo sapiens].
460.229	441.244	16.3467	INP129228.DSLYAQGR[13C615N4].2y4_1.heavy	50	10	25.2501	15.0192	2	NP_000992.1	[RPL36AL]60S ribosomal protein L36a-like [Homo sapiens].
460.229	604.308	16.3467	INP129228.DSLYAQGR[13C615N4].2y5_1.heavy	50	10	25.2501	21.395	2	NP_000992.1	[RPL36AL]60S ribosomal protein L36a-like [Homo sapiens].
460.229	717.392	16.3467	INP129228.DSLYAQGR[13C615N4].2y6_1.heavy	50	10	25.2501	25.8166	2	NP_000992.1	[RPL36AL]60S ribosomal protein L36a-like [Homo sapiens].
492.275	789.462	23.6863	INP667.HGSLGFLPR.2y7_1.light	50	10	26.6601	28.6346	2	NP_000958.1:NP_001029025.1	[RPL3;]60S ribosomal protein L3 isoform b [Homo sapiens].;
492.275	846.483	23.6863	INP667.HGSLGFLPR.2y8_1.light	50	10	26.6601	30.8641	2	NP_000958.1:NP_001029025.1	[RPL3;]60S ribosomal protein L3 isoform b [Homo sapiens].;
497.279	799.47	23.6863	INP667.HGSLGFLPR[13C615N4].2y7_1.heavy	50	10	26.8803	29.0259	2	NP_000958.1:NP_001029025.1	[RPL3;]60S ribosomal protein L3 isoform b [Homo sapiens].;
497.279	856.491	23.6863	INP667.HGSLGFLPR[13C615N4].2y8_1.heavy	50	10	26.8803	31.2554	2	NP_000958.1:NP_001029025.1	[RPL3;]60S ribosomal protein L3 isoform b [Homo sapiens].;
616.835	620.3	28.3908	INP1666.LWTLVSEQTR.2y5_1.light	50	10	32.1407	22.0203	2	NP_000981.1	[RPL27A;]60S ribosomal protein L27a [Homo sapiens].;
616.835	719.368	28.3908	INP1666.LWTLVSEQTR.2y6_1.light	50	10	32.1407	25.8939	2	NP_000981.1	[RPL27A;]60S ribosomal protein L27a [Homo sapiens].;
616.835	832.452	28.3908	INP1666.LWTLVSEQTR.2y7_1.light	50	10	32.1407	30.3155	2	NP_000981.1	[RPL27A;]60S ribosomal protein L27a [Homo sapiens].;
616.835	933.5	28.3908	INP1666.LWTLVSEQTR.2y8_1.light	50	10	32.1407	34.2664	2	NP_000981.1	[RPL27A;]60S ribosomal protein L27a [Homo sapiens].;
621.84	630.308	28.3908	INP1666.LWTLVSEQTR[13C615N4].2y5_1.heavy	50	10	32.361	22.4116	2	NP_000981.1	[RPL27A;]60S ribosomal protein L27a [Homo sapiens].;
621.84	729.376	28.3908	INP1666.LWTLVSEQTR[13C615N4].2y6_1.heavy	50	10	32.361	26.2852	2	NP_000981.1	[RPL27A;]60S ribosomal protein L27a [Homo sapiens].;
621.84	842.461	28.3908	INP1666.LWTLVSEQTR[13C615N4].2y7_1.heavy	50	10	32.361	30.7068	2	NP_000981.1	[RPL27A;]60S ribosomal protein L27a [Homo sapiens].;
621.84	943.508	28.3908	INP1666.LWTLVSEQTR[13C615N4].2y8_1.heavy	50	10	32.361	34.6578	2	NP_000981.1	[RPL27A;]60S ribosomal protein L27a [Homo sapiens].;
622.334	1106.6	24.8304	SA17.HGVVPLATYMR.2y10_1.light	50	10	32.3827	41.0347	2		[RPL21]ribosomal protein L21
622.334	851.444	24.8304	SA17.HGVVPLATYMR.2y7_1.light	50	10	32.3827	31.0581	2		[RPL21]ribosomal protein L21
622.334	426.226	24.8304	SA17.HGVVPLATYMR.2y7_2.light	50	10	32.3827	14.432	2		[RPL21]ribosomal protein L21
622.334	950.513	24.8304	SA17.HGVVPLATYMR.2y8_1.light	50	10	32.3827	34.9317	2		[RPL21]ribosomal protein L21
627.339	1116.61	24.8304	SA17.HGVVPLATYMR[13C615N4].2y10_1.heavy	50	10	32.6029	41.4261	2		[RPL21]ribosomal protein L21
627.339	861.453	24.8304	SA17.HGVVPLATYMR[13C615N4].2y7_1.heavy	50	10	32.6029	31.4494	2		[RPL21]ribosomal protein L21
627.339	431.23	24.8304	SA17.HGVVPLATYMR[13C615N4].2y7_2.heavy	50	10	32.6029	14.6277	2		[RPL21]ribosomal protein L21
627.339	960.521	24.8304	SA17.HGVVPLATYMR[13C615N4].2y8_1.heavy	50	10	32.6029	35.323	2		[RPL21]ribosomal protein L21
485.285	487.299	19.1394	INP23887.HVVFIAQR.2y4_1.light	50	10	26.3525	16.82	2	NP_001002.1	[RPS7;]40S ribosomal protein S7 [Homo sapiens].;
485.285	634.367	19.1394	INP23887.HVVFIAQR.2y5_1.light	50	10	26.3525	22.5703	2	NP_001002.1	[RPS7;]40S ribosomal protein S7 [Homo sapiens].;
485.285	733.436	19.1394	INP23887.HVVFIAQR.2y6_1.light	50	10	26.3525	26.4439	2	NP_001002.1	[RPS7;]40S ribosomal protein S7 [Homo sapiens].;
485.285	832.504	19.1394	INP23887.HVVFIAQR.2y7_1.light	50	10	26.3525	30.3175	2	NP_001002.1	[RPS7;]40S ribosomal protein S7 [Homo sapiens].;
490.289	497.307	19.1394	INP23887.HVVFIAQR[13C615N4].2y4_1.heavy	50	10	26.5727	17.2113	2	NP_001002.1	[RPS7;]40S ribosomal protein S7 [Homo sapiens].;
490.289	644.375	19.1394	INP23887.HVVFIAQR[13C615N4].2y5_1.heavy	50	10	26.5727	22.9617	2	NP_001002.1	[RPS7;]40S ribosomal protein S7 [Homo sapiens].;
490.289	743.444	19.1394	INP23887.HVVFIAQR[13C615N4].2y6_1.heavy	50	10	26.5727	26.8353	2	NP_001002.1	[RPS7;]40S ribosomal protein S7 [Homo sapiens].;
490.289	842.512	19.1394	INP23887.HVVFIAQR[13C615N4].2y7_1.heavy	50	10	26.5727	30.7088	2	NP_001002.1	[RPS7;]40S ribosomal protein S7 [Homo sapiens].;
408.763	347.229	19.6389	INP24855.ILSGVVTK.2y3_1.light	50	10	22.9856	11.3433	2	NP_001006.1	[RPS11;]40S ribosomal protein S11 [Homo sapiens].;
408.763	503.319	19.6389	INP24855.ILSGVVTK.2y5_1.light	50	10	22.9856	17.4464	2	NP_001006.1	[RPS11;]40S ribosomal protein S11 [Homo sapiens].;
408.763	590.351	19.6389	INP24855.ILSGVVTK.2y6_1.light	50	10	22.9856	20.8493	2	NP_001006.1	[RPS11;]40S ribosomal protein S11 [Homo sapiens].;
408.763	703.435	19.6389	INP24855.ILSGVVTK.2y7_1.light	50	10	22.9856	25.2709	2	NP_001006.1	[RPS11;]40S ribosomal protein S11 [Homo sapiens].;
412.77	355.243	19.6389	INP24855.ILSGVVTK[13C615N2].2y3_1.heavy	50	10	23.1619	11.6566	2	NP_001006.1	[RPS11;]40S ribosomal protein S11 [Homo sapiens].;
412.77	511.333	19.6389	INP24855.ILSGVVTK[13C615N2].2y5_1.heavy	50	10	23.1619	17.7597	2	NP_001006.1	[RPS11;]40S ribosomal protein S11 [Homo sapiens].;
412.77	598.365	19.6389	INP24855.ILSGVVTK[13C615N2].2y6_1.heavy	50	10	23.1619	21.1627	2	NP_001006.1	[RPS11;]40S ribosomal protein S11 [Homo sapiens].;
412.77	711.449	19.6389	INP24855.ILSGVVTK[13C615N2].2y7_1.heavy	50	10	23.1619	25.5843	2	NP_001006.1	[RPS11;]40S ribosomal protein S11 [Homo sapiens].;
624.341	595.367	19.4982	INP25704.TPVEPEVAIHR.2y5_1.light	50	10	32.471	21.0454	2	NP_001014.1:NP_001139699.1	[RPS20;]40S ribosomal protein S20 isoform 1 [Homo sapiens].;
624.341	821.463	19.4982	INP25704.TPVEPEVAIHR.2y7_1.light	50	10	32.471	29.8858	2	NP_001014.1:NP_001139699.1	[RPS20;]40S ribosomal protein S20 isoform 1 [Homo sapiens].;
624.341	950.505	19.4982	INP25704.TPVEPEVAIHR.2y8_1.light	50	10	32.471	34.9313	2	NP_001014.1:NP_001139699.1	[RPS20;]40S ribosomal protein S20 isoform 1 [Homo sapiens].;
624.341	1049.57	19.4982	INP25704.TPVEPEVAIHR.2y9_1.light	50	10	32.471	38.8048	2	NP_001014.1:NP_001139699.1	[RPS20;]40S ribosomal protein S20 isoform 1 [Homo sapiens].;
629.345	605.376	19.4982	INP25704.TPVEPEVAIHR[13C615N4].2y5_1.heavy	50	10	32.6912	21.4368	2	NP_001014.1:NP_001139699.1	[RPS20;]40S ribosomal protein S20 isoform 1 [Homo sapiens].;
629.345	831.471	19.4982	INP25704.TPVEPEVAIHR[13C615N4].2y7_1.heavy	50	10	32.6912	30.2771	2	NP_001014.1:NP_001139699.1	[RPS20;]40S ribosomal protein S20 isoform 1 [Homo sapiens].;
629.345	960.514	19.4982	INP25704.TPVEPEVAIHR[13C615N4].2y8_1.heavy	50	10	32.6912	35.3227	2	NP_001014.1:NP_001139699.1	[RPS20;]40S ribosomal protein S20 isoform 1 [Homo sapiens].;
629.345	1059.58	19.4982	INP25704.TPVEPEVAIHR[13C615N4].2y9_1.heavy	50	10	32.6912	39.1962	2	NP_001014.1:NP_001139699.1	[RPS20;]40S ribosomal protein S20 isoform 1 [Homo sapiens].;
673.37	703.399	24.6973	INP2074.AGVNTVTTLVENK.2y6_1.light	50	10	34.6283	25.2695	2	NP_000963.1	[RPL7A;]60S ribosomal protein L7a [Homo sapiens].;
673.37	804.446	24.6973	INP2074.AGVNTVTTLVENK.2y7_1.light	50	10	34.6283	29.2204	2	NP_000963.1	[RPL7A;]60S ribosomal protein L7a [Homo sapiens].;
673.37	903.515	24.6973	INP2074.AGVNTVTTLVENK.2y8_1.light	50	10	34.6283	33.094	2	NP_000963.1	[RPL7A;]60S ribosomal protein L7a [Homo sapiens].;
673.37	1004.56	24.6973	INP2074.AGVNTVTTLVENK.2y9_1.light	50	10	34.6283	37.0449	2	NP_000963.1	[RPL7A;]60S ribosomal protein L7a [Homo sapiens].;
677.377	711.413	24.6973	INP2074.AGVNTVTTLVENK[13C615N2].2y6_1.heavy	50	10	34.8046	25.5828	2	NP_000963.1	[RPL7A;]60S ribosomal protein L7a [Homo sapiens].;
677.377	812.46	24.6973	INP2074.AGVNTVTTLVENK[13C615N2].2y7_1.heavy	50	10	34.8046	29.5338	2	NP_000963.1	[RPL7A;]60S ribosomal protein L7a [Homo sapiens].;
677.377	911.529	24.6973	INP2074.AGVNTVTTLVENK[13C615N2].2y8_1.heavy	50	10	34.8046	33.4074	2	NP_000963.1	[RPL7A;]60S ribosomal protein L7a [Homo sapiens].;
677.377	1012.58	24.6973	INP2074.AGVNTVTTLVENK[13C615N2].2y9_1.heavy	50	10	34.8046	37.3585	2	NP_000963.1	[RPL7A;]60S ribosomal protein L7a [Homo sapiens].;
830.403	916.462	36.5262	INP25939.DNYVPEVSALDQEIIEVDPDTK.3y8_1.light	50	10	45.5202	33.6003	3	NP_001012.1	[RPS17;]40S ribosomal protein S17 [Homo sapiens].;
830.403	674.336	36.5262	INP25939.DNYVPEVSALDQEIIEVDPDTK.3y6_1.light	50	10	45.5202	24.1331	3	NP_001012.1	[RPS17;]40S ribosomal protein S17 [Homo sapiens].;
830.403	803.378	36.5262	INP25939.DNYVPEVSALDQEIIEVDPDTK.3y7_1.light	50	10	45.5202	29.1787	3	NP_001012.1	[RPS17;]40S ribosomal protein S17 [Homo sapiens].;
830.403	575.267	36.5262	INP25939.DNYVPEVSALDQEIIEVDPDTK.3y5_1.light	50	10	45.5202	20.2595	3	NP_001012.1	[RPS17;]40S ribosomal protein S17 [Homo sapiens].;
833.074	924.476	36.5262	INP25939.DNYVPEVSALDQEIIEVDPDTK[13C615N2].3y8_1.heavy	50	10	45.6537	33.9136	3	NP_001012.1	[RPS17;]40S ribosomal protein S17 [Homo sapiens].;
833.074	682.35	36.5262	INP25939.DNYVPEVSALDQEIIEVDPDTK[13C615N2].3y6_1.heavy	50	10	45.6537	24.4465	3	NP_001012.1	[RPS17;]40S ribosomal protein S17 [Homo sapiens].;
833.074	811.392	36.5262	INP25939.DNYVPEVSALDQEIIEVDPDTK[13C615N2].3y7_1.heavy	50	10	45.6537	29.492	3	NP_001012.1	[RPS17;]40S ribosomal protein S17 [Homo sapiens].;
833.074	583.281	36.5262	INP25939.DNYVPEVSALDQEIIEVDPDTK[13C615N2].3y5_1.heavy	50	10	45.6537	20.5729	3	NP_001012.1	[RPS17;]40S ribosomal protein S17 [Homo sapiens].;
479.272	387.199	22.931	INP554.TIGISVDPR.2y3_1.light	50	10	26.088	12.9061	2	NP_000968.2:NP_001230059.1:NP_150254.1	[RPL13;]60S ribosomal protein L13 isoform 1 [Homo sapiens].;
479.272	486.267	22.931	INP554.TIGISVDPR.2y4_1.light	50	10	26.088	16.7796	2	NP_000968.2:NP_001230059.1:NP_150254.1	[RPL13;]60S ribosomal protein L13 isoform 1 [Homo sapiens].;
479.272	573.299	22.931	INP554.TIGISVDPR.2y5_1.light	50	10	26.088	20.1826	2	NP_000968.2:NP_001230059.1:NP_150254.1	[RPL13;]60S ribosomal protein L13 isoform 1 [Homo sapiens].;
479.272	743.405	22.931	INP554.TIGISVDPR.2y7_1.light	50	10	26.088	26.8337	2	NP_000968.2:NP_001230059.1:NP_150254.1	[RPL13;]60S ribosomal protein L13 isoform 1 [Homo sapiens].;
484.276	397.207	22.931	INP554.TIGISVDPR[13C615N4].2y3_1.heavy	50	10	26.3081	13.2974	2	NP_000968.2:NP_001230059.1:NP_150254.1	[RPL13;]60S ribosomal protein L13 isoform 1 [Homo sapiens].;
484.276	496.275	22.931	INP554.TIGISVDPR[13C615N4].2y4_1.heavy	50	10	26.3081	17.171	2	NP_000968.2:NP_001230059.1:NP_150254.1	[RPL13;]60S ribosomal protein L13 isoform 1 [Homo sapiens].;
484.276	583.307	22.931	INP554.TIGISVDPR[13C615N4].2y5_1.heavy	50	10	26.3081	20.5739	2	NP_000968.2:NP_001230059.1:NP_150254.1	[RPL13;]60S ribosomal protein L13 isoform 1 [Homo sapiens].;
484.276	753.413	22.931	INP554.TIGISVDPR[13C615N4].2y7_1.heavy	50	10	26.3081	27.225	2	NP_000968.2:NP_001230059.1:NP_150254.1	[RPL13;]60S ribosomal protein L13 isoform 1 [Homo sapiens].;
493.767	574.294	16.6811	INP678.LLADQAEAR.2y5_1.light	50	10	26.7257	20.2215	2	NP_000972.1:XP_005257621.1	[RPL19;]60S ribosomal protein L19 [Homo sapiens].;
493.767	689.321	16.6811	INP678.LLADQAEAR.2y6_1.light	50	10	26.7257	24.7191	2	NP_000972.1:XP_005257621.1	[RPL19;]60S ribosomal protein L19 [Homo sapiens].;
493.767	760.358	16.6811	INP678.LLADQAEAR.2y7_1.light	50	10	26.7257	27.4966	2	NP_000972.1:XP_005257621.1	[RPL19;]60S ribosomal protein L19 [Homo sapiens].;
493.767	873.443	16.6811	INP678.LLADQAEAR.2y8_1.light	50	10	26.7257	31.9182	2	NP_000972.1:XP_005257621.1	[RPL19;]60S ribosomal protein L19 [Homo sapiens].;
498.771	584.303	16.6811	INP678.LLADQAEAR[13C615N4].2y5_1.heavy	50	10	26.9459	20.6128	2	NP_000972.1:XP_005257621.1	[RPL19;]60S ribosomal protein L19 [Homo sapiens].;
498.771	699.33	16.6811	INP678.LLADQAEAR[13C615N4].2y6_1.heavy	50	10	26.9459	25.1104	2	NP_000972.1:XP_005257621.1	[RPL19;]60S ribosomal protein L19 [Homo sapiens].;
498.771	770.367	16.6811	INP678.LLADQAEAR[13C615N4].2y7_1.heavy	50	10	26.9459	27.8879	2	NP_000972.1:XP_005257621.1	[RPL19;]60S ribosomal protein L19 [Homo sapiens].;
498.771	883.451	16.6811	INP678.LLADQAEAR[13C615N4].2y8_1.heavy	50	10	26.9459	32.3095	2	NP_000972.1:XP_005257621.1	[RPL19;]60S ribosomal protein L19 [Homo sapiens].;
582.283	459.256	21.6381	INP1412.YSLDPENPTK.2y4_1.light	50	10	30.6205	15.7235	2	NP_000976.1:NP_001030178.1:NP_001186269.1:NP_001186270.1:NP_001186271.1:NP_001186272.1:NP_001186273.1:NP_001186284.1	[RPL17-C18orf32;RPL17;]RPL17-C18orf32 protein isoform 2 [Homo sapiens].;60S ribosomal protein L17 isoform b [Homo sapiens].;
582.283	685.351	21.6381	INP1412.YSLDPENPTK.2y6_1.light	50	10	30.6205	24.5638	2	NP_000976.1:NP_001030178.1:NP_001186269.1:NP_001186270.1:NP_001186271.1:NP_001186272.1:NP_001186273.1:NP_001186284.1	[RPL17-C18orf32;RPL17;]RPL17-C18orf32 protein isoform 2 [Homo sapiens].;60S ribosomal protein L17 isoform b [Homo sapiens].;
582.283	800.379	21.6381	INP1412.YSLDPENPTK.2y7_1.light	50	10	30.6205	29.0614	2	NP_000976.1:NP_001030178.1:NP_001186269.1:NP_001186270.1:NP_001186271.1:NP_001186272.1:NP_001186273.1:NP_001186284.1	[RPL17-C18orf32;RPL17;]RPL17-C18orf32 protein isoform 2 [Homo sapiens].;60S ribosomal protein L17 isoform b [Homo sapiens].;
582.283	913.462	21.6381	INP1412.YSLDPENPTK.2y8_1.light	50	10	30.6205	33.483	2	NP_000976.1:NP_001030178.1:NP_001186269.1:NP_001186270.1:NP_001186271.1:NP_001186272.1:NP_001186273.1:NP_001186284.1	[RPL17-C18orf32;RPL17;]RPL17-C18orf32 protein isoform 2 [Homo sapiens].;60S ribosomal protein L17 isoform b [Homo sapiens].;
586.29	467.27	21.6381	INP1412.YSLDPENPTK[13C615N2].2y4_1.heavy	50	10	30.7968	16.0369	2	NP_000976.1:NP_001030178.1:NP_001186269.1:NP_001186270.1:NP_001186271.1:NP_001186272.1:NP_001186273.1:NP_001186284.1	[RPL17-C18orf32;RPL17;]RPL17-C18orf32 protein isoform 2 [Homo sapiens].;60S ribosomal protein L17 isoform b [Homo sapiens].;
586.29	693.366	21.6381	INP1412.YSLDPENPTK[13C615N2].2y6_1.heavy	50	10	30.7968	24.8772	2	NP_000976.1:NP_001030178.1:NP_001186269.1:NP_001186270.1:NP_001186271.1:NP_001186272.1:NP_001186273.1:NP_001186284.1	[RPL17-C18orf32;RPL17;]RPL17-C18orf32 protein isoform 2 [Homo sapiens].;60S ribosomal protein L17 isoform b [Homo sapiens].;
586.29	808.393	21.6381	INP1412.YSLDPENPTK[13C615N2].2y7_1.heavy	50	10	30.7968	29.3748	2	NP_000976.1:NP_001030178.1:NP_001186269.1:NP_001186270.1:NP_001186271.1:NP_001186272.1:NP_001186273.1:NP_001186284.1	[RPL17-C18orf32;RPL17;]RPL17-C18orf32 protein isoform 2 [Homo sapiens].;60S ribosomal protein L17 isoform b [Homo sapiens].;
586.29	921.477	21.6381	INP1412.YSLDPENPTK[13C615N2].2y8_1.heavy	50	10	30.7968	33.7964	2	NP_000976.1:NP_001030178.1:NP_001186269.1:NP_001186270.1:NP_001186271.1:NP_001186272.1:NP_001186273.1:NP_001186284.1	[RPL17-C18orf32;RPL17;]RPL17-C18orf32 protein isoform 2 [Homo sapiens].;60S ribosomal protein L17 isoform b [Homo sapiens].;
461.741	329.193	17.1959	INP21692.DIIHDPGR.2y3_1.light	50	10	25.3166	10.638	2	NP_000964.1:NP_001304700.1:NP_001304711.1:NP_150644.1:XP_016869212.1	[RPL8;]60S ribosomal protein L8 [Homo sapiens].;
461.741	444.22	17.1959	INP21692.DIIHDPGR.2y4_1.light	50	10	25.3166	15.1356	2	NP_000964.1:NP_001304700.1:NP_001304711.1:NP_150644.1:XP_016869212.1	[RPL8;]60S ribosomal protein L8 [Homo sapiens].;
461.741	581.279	17.1959	INP21692.DIIHDPGR.2y5_1.light	50	10	25.3166	20.4946	2	NP_000964.1:NP_001304700.1:NP_001304711.1:NP_150644.1:XP_016869212.1	[RPL8;]60S ribosomal protein L8 [Homo sapiens].;
461.741	694.363	17.1959	INP21692.DIIHDPGR.2y6_1.light	50	10	25.3166	24.9162	2	NP_000964.1:NP_001304700.1:NP_001304711.1:NP_150644.1:XP_016869212.1	[RPL8;]60S ribosomal protein L8 [Homo sapiens].;
466.745	339.201	17.1959	INP21692.DIIHDPGR[13C615N4].2y3_1.heavy	50	10	25.5368	11.0294	2	NP_000964.1:NP_001304700.1:NP_001304711.1:NP_150644.1:XP_016869212.1	[RPL8;]60S ribosomal protein L8 [Homo sapiens].;
466.745	454.228	17.1959	INP21692.DIIHDPGR[13C615N4].2y4_1.heavy	50	10	25.5368	15.5269	2	NP_000964.1:NP_001304700.1:NP_001304711.1:NP_150644.1:XP_016869212.1	[RPL8;]60S ribosomal protein L8 [Homo sapiens].;
466.745	591.287	17.1959	INP21692.DIIHDPGR[13C615N4].2y5_1.heavy	50	10	25.5368	20.8859	2	NP_000964.1:NP_001304700.1:NP_001304711.1:NP_150644.1:XP_016869212.1	[RPL8;]60S ribosomal protein L8 [Homo sapiens].;
466.745	704.371	17.1959	INP21692.DIIHDPGR[13C615N4].2y6_1.heavy	50	10	25.5368	25.3075	2	NP_000964.1:NP_001304700.1:NP_001304711.1:NP_150644.1:XP_016869212.1	[RPL8;]60S ribosomal protein L8 [Homo sapiens].;
404.222	409.219	17.6466	INP25496.IEGVYAR.2y3_1.light	50	10	22.7858	13.7671	2	NP_000987.2:NP_001303240.1	[RPL35A;]60S ribosomal protein L35a [Homo sapiens].;
404.222	508.288	17.6466	INP25496.IEGVYAR.2y4_1.light	50	10	22.7858	17.6407	2	NP_000987.2:NP_001303240.1	[RPL35A;]60S ribosomal protein L35a [Homo sapiens].;
404.222	565.309	17.6466	INP25496.IEGVYAR.2y5_1.light	50	10	22.7858	19.8702	2	NP_000987.2:NP_001303240.1	[RPL35A;]60S ribosomal protein L35a [Homo sapiens].;
404.222	694.352	17.6466	INP25496.IEGVYAR.2y6_1.light	50	10	22.7858	24.9158	2	NP_000987.2:NP_001303240.1	[RPL35A;]60S ribosomal protein L35a [Homo sapiens].;
409.226	419.228	17.6466	INP25496.IEGVYAR[13C615N4].2y3_1.heavy	50	10	23.0059	14.1584	2	NP_000987.2:NP_001303240.1	[RPL35A;]60S ribosomal protein L35a [Homo sapiens].;
409.226	518.296	17.6466	INP25496.IEGVYAR[13C615N4].2y4_1.heavy	50	10	23.0059	18.032	2	NP_000987.2:NP_001303240.1	[RPL35A;]60S ribosomal protein L35a [Homo sapiens].;
409.226	575.318	17.6466	INP25496.IEGVYAR[13C615N4].2y5_1.heavy	50	10	23.0059	20.2615	2	NP_000987.2:NP_001303240.1	[RPL35A;]60S ribosomal protein L35a [Homo sapiens].;
409.226	704.36	17.6466	INP25496.IEGVYAR[13C615N4].2y6_1.heavy	50	10	23.0059	25.3071	2	NP_000987.2:NP_001303240.1	[RPL35A;]60S ribosomal protein L35a [Homo sapiens].;
677.387	616.323	26.9538	INP25378.LVILANNC[CAM]PALR.2y5_1.light	50	10	34.805	21.8648	2	NP_000980.1	[RPL30;]60S ribosomal protein L30 [Homo sapiens].;
677.387	844.409	26.9538	INP25378.LVILANNC[CAM]PALR.2y7_1.light	50	10	34.805	30.783	2	NP_000980.1	[RPL30;]60S ribosomal protein L30 [Homo sapiens].;
677.387	915.447	26.9538	INP25378.LVILANNC[CAM]PALR.2y8_1.light	50	10	34.805	33.5606	2	NP_000980.1	[RPL30;]60S ribosomal protein L30 [Homo sapiens].;
677.387	1028.53	26.9538	INP25378.LVILANNC[CAM]PALR.2y9_1.light	50	10	34.805	37.9821	2	NP_000980.1	[RPL30;]60S ribosomal protein L30 [Homo sapiens].;
682.391	626.332	26.9538	INP25378.LVILANNC[CAM]PALR[13C615N4].2y5_1.heavy	50	10	35.0252	22.2562	2	NP_000980.1	[RPL30;]60S ribosomal protein L30 [Homo sapiens].;
682.391	854.418	26.9538	INP25378.LVILANNC[CAM]PALR[13C615N4].2y7_1.heavy	50	10	35.0252	31.1743	2	NP_000980.1	[RPL30;]60S ribosomal protein L30 [Homo sapiens].;
682.391	925.455	26.9538	INP25378.LVILANNC[CAM]PALR[13C615N4].2y8_1.heavy	50	10	35.0252	33.9519	2	NP_000980.1	[RPL30;]60S ribosomal protein L30 [Homo sapiens].;
682.391	1038.54	26.9538	INP25378.LVILANNC[CAM]PALR[13C615N4].2y9_1.heavy	50	10	35.0252	38.3735	2	NP_000980.1	[RPL30;]60S ribosomal protein L30 [Homo sapiens].;
604.332	577.334	25.2722	INP10993.ITVTSEVPFSK.2y5_1.light	50	10	31.5906	20.3404	2	NP_000974.1	[RPL22;]ribosomal protein L22;
604.332	793.409	25.2722	INP10993.ITVTSEVPFSK.2y7_1.light	50	10	31.5906	28.7889	2	NP_000974.1	[RPL22;]ribosomal protein L22;
604.332	894.457	25.2722	INP10993.ITVTSEVPFSK.2y8_1.light	50	10	31.5906	32.7399	2	NP_000974.1	[RPL22;]ribosomal protein L22;
604.332	993.525	25.2722	INP10993.ITVTSEVPFSK.2y9_1.light	50	10	31.5906	36.6134	2	NP_000974.1	[RPL22;]ribosomal protein L22;
608.339	585.349	25.2722	INP10993.ITVTSEVPFSK[13C615N2].2y5_1.heavy	50	10	31.7669	20.6537	2	NP_000974.1	[RPL22;]ribosomal protein L22;
608.339	801.423	25.2722	INP10993.ITVTSEVPFSK[13C615N2].2y7_1.heavy	50	10	31.7669	29.1022	2	NP_000974.1	[RPL22;]ribosomal protein L22;
608.339	902.471	25.2722	INP10993.ITVTSEVPFSK[13C615N2].2y8_1.heavy	50	10	31.7669	33.0532	2	NP_000974.1	[RPL22;]ribosomal protein L22;
608.339	1001.54	25.2722	INP10993.ITVTSEVPFSK[13C615N2].2y9_1.heavy	50	10	31.7669	36.9268	2	NP_000974.1	[RPL22;]ribosomal protein L22;
488.241	460.277	13.13	INP10877.NAESNAELK.2y4_1.light	50	10	26.4826	15.7634	2	NP_000976.1:NP_001030178.1:NP_001186269.1:NP_001186270.1:NP_001186271.1:NP_001186272.1:NP_001186273.1:NP_001186274.1:NP_001186284.1:NP_001186285.1	[RPL17-C18orf32;RPL17;]RPL17-C18orf32 protein isoform 2 [Homo sapiens].;60S ribosomal protein L17 isoform b [Homo sapiens].;
488.241	574.319	13.13	INP10877.NAESNAELK.2y5_1.light	50	10	26.4826	20.2225	2	NP_000976.1:NP_001030178.1:NP_001186269.1:NP_001186270.1:NP_001186271.1:NP_001186272.1:NP_001186273.1:NP_001186274.1:NP_001186284.1:NP_001186285.1	[RPL17-C18orf32;RPL17;]RPL17-C18orf32 protein isoform 2 [Homo sapiens].;60S ribosomal protein L17 isoform b [Homo sapiens].;
488.241	661.351	13.13	INP10877.NAESNAELK.2y6_1.light	50	10	26.4826	23.6254	2	NP_000976.1:NP_001030178.1:NP_001186269.1:NP_001186270.1:NP_001186271.1:NP_001186272.1:NP_001186273.1:NP_001186274.1:NP_001186284.1:NP_001186285.1	[RPL17-C18orf32;RPL17;]RPL17-C18orf32 protein isoform 2 [Homo sapiens].;60S ribosomal protein L17 isoform b [Homo sapiens].;
488.241	790.394	13.13	INP10877.NAESNAELK.2y7_1.light	50	10	26.4826	28.671	2	NP_000976.1:NP_001030178.1:NP_001186269.1:NP_001186270.1:NP_001186271.1:NP_001186272.1:NP_001186273.1:NP_001186274.1:NP_001186284.1:NP_001186285.1	[RPL17-C18orf32;RPL17;]RPL17-C18orf32 protein isoform 2 [Homo sapiens].;60S ribosomal protein L17 isoform b [Homo sapiens].;
492.248	468.291	13.13	INP10877.NAESNAELK[13C615N2].2y4_1.heavy	50	10	26.6589	16.0768	2	NP_000976.1:NP_001030178.1:NP_001186269.1:NP_001186270.1:NP_001186271.1:NP_001186272.1:NP_001186273.1:NP_001186274.1:NP_001186284.1:NP_001186285.1	[RPL17-C18orf32;RPL17;]RPL17-C18orf32 protein isoform 2 [Homo sapiens].;60S ribosomal protein L17 isoform b [Homo sapiens].;
492.248	582.334	13.13	INP10877.NAESNAELK[13C615N2].2y5_1.heavy	50	10	26.6589	20.5359	2	NP_000976.1:NP_001030178.1:NP_001186269.1:NP_001186270.1:NP_001186271.1:NP_001186272.1:NP_001186273.1:NP_001186274.1:NP_001186284.1:NP_001186285.1	[RPL17-C18orf32;RPL17;]RPL17-C18orf32 protein isoform 2 [Homo sapiens].;60S ribosomal protein L17 isoform b [Homo sapiens].;
492.248	669.366	13.13	INP10877.NAESNAELK[13C615N2].2y6_1.heavy	50	10	26.6589	23.9388	2	NP_000976.1:NP_001030178.1:NP_001186269.1:NP_001186270.1:NP_001186271.1:NP_001186272.1:NP_001186273.1:NP_001186274.1:NP_001186284.1:NP_001186285.1	[RPL17-C18orf32;RPL17;]RPL17-C18orf32 protein isoform 2 [Homo sapiens].;60S ribosomal protein L17 isoform b [Homo sapiens].;
492.248	798.408	13.13	INP10877.NAESNAELK[13C615N2].2y7_1.heavy	50	10	26.6589	28.9844	2	NP_000976.1:NP_001030178.1:NP_001186269.1:NP_001186270.1:NP_001186271.1:NP_001186272.1:NP_001186273.1:NP_001186274.1:NP_001186284.1:NP_001186285.1	[RPL17-C18orf32;RPL17;]RPL17-C18orf32 protein isoform 2 [Homo sapiens].;60S ribosomal protein L17 isoform b [Homo sapiens].;
488.279	301.187	25.7701	INP10878.YDGIILPGK.2y3_1.light	50	10	26.4843	9.54301	2	NP_000966.2:NP_001186731.1	[RPL11;]60S ribosomal protein L11 isoform 2 [Homo sapiens].;
488.279	414.271	25.7701	INP10878.YDGIILPGK.2y4_1.light	50	10	26.4843	13.9646	2	NP_000966.2:NP_001186731.1	[RPL11;]60S ribosomal protein L11 isoform 2 [Homo sapiens].;
488.279	527.355	25.7701	INP10878.YDGIILPGK.2y5_1.light	50	10	26.4843	18.3862	2	NP_000966.2:NP_001186731.1	[RPL11;]60S ribosomal protein L11 isoform 2 [Homo sapiens].;
488.279	697.461	25.7701	INP10878.YDGIILPGK.2y7_1.light	50	10	26.4843	25.0373	2	NP_000966.2:NP_001186731.1	[RPL11;]60S ribosomal protein L11 isoform 2 [Homo sapiens].;
492.286	309.201	25.7701	INP10878.YDGIILPGK[13C615N2].2y3_1.heavy	50	10	26.6606	9.85636	2	NP_000966.2:NP_001186731.1	[RPL11;]60S ribosomal protein L11 isoform 2 [Homo sapiens].;
492.286	422.285	25.7701	INP10878.YDGIILPGK[13C615N2].2y4_1.heavy	50	10	26.6606	14.2779	2	NP_000966.2:NP_001186731.1	[RPL11;]60S ribosomal protein L11 isoform 2 [Homo sapiens].;
492.286	535.369	25.7701	INP10878.YDGIILPGK[13C615N2].2y5_1.heavy	50	10	26.6606	18.6995	2	NP_000966.2:NP_001186731.1	[RPL11;]60S ribosomal protein L11 isoform 2 [Homo sapiens].;
492.286	705.475	25.7701	INP10878.YDGIILPGK[13C615N2].2y7_1.heavy	50	10	26.6606	25.3507	2	NP_000966.2:NP_001186731.1	[RPL11;]60S ribosomal protein L11 isoform 2 [Homo sapiens].;
380.708	389.24	16.8498	SA33.EELIEK.2y3_1.light	50	10	21.7512	12.9859	2		[RPL26L1]ribosomal protein L26 like 1
380.708	502.324	16.8498	SA33.EELIEK.2y4_1.light	50	10	21.7512	17.4075	2		[RPL26L1]ribosomal protein L26 like 1
380.708	251.665	16.8498	SA33.EELIEK.2y4_2.light	50	10	21.7512	7.6067	2		[RPL26L1]ribosomal protein L26 like 1
380.708	631.366	16.8498	SA33.EELIEK.2y5_1.light	50	10	21.7512	22.453	2		[RPL26L1]ribosomal protein L26 like 1
384.715	397.254	16.8498	SA33.EELIEK[13C615N2].2y3_1.heavy	50	10	21.9275	13.2992	2		[RPL26L1]ribosomal protein L26 like 1
384.715	510.338	16.8498	SA33.EELIEK[13C615N2].2y4_1.heavy	50	10	21.9275	17.7208	2		[RPL26L1]ribosomal protein L26 like 1
384.715	255.673	16.8498	SA33.EELIEK[13C615N2].2y4_2.heavy	50	10	21.9275	7.76341	2		[RPL26L1]ribosomal protein L26 like 1
384.715	639.38	16.8498	SA33.EELIEK[13C615N2].2y5_1.heavy	50	10	21.9275	22.7664	2		[RPL26L1]ribosomal protein L26 like 1
764.459	333.188	33.4257	SA169.SSITPGTVLIILTGR.2y3_1.light	50	10	38.6362	10.7943	2		[RPL6;]60S ribosomal protein L6 [mus musculus].;
764.459	559.356	33.4257	SA169.SSITPGTVLIILTGR.2y5_1.light	50	10	38.6362	19.6374	2		[RPL6;]60S ribosomal protein L6 [mus musculus].;
764.459	280.182	33.4257	SA169.SSITPGTVLIILTGR.2y5_2.light	50	10	38.6362	8.72172	2		[RPL6;]60S ribosomal protein L6 [mus musculus].;
764.459	493.324	33.4257	SA169.SSITPGTVLIILTGR.2y9_2.light	50	10	38.6362	17.0556	2		[RPL6;]60S ribosomal protein L6 [mus musculus].;
769.463	343.196	33.4257	SA169.SSITPGTVLIILTGR[13C615N4].2y3_1.heavy	50	10	38.8564	11.1856	2		[RPL6;]60S ribosomal protein L6 [mus musculus].;
769.463	569.365	33.4257	SA169.SSITPGTVLIILTGR[13C615N4].2y5_1.heavy	50	10	38.8564	20.0288	2		[RPL6;]60S ribosomal protein L6 [mus musculus].;
769.463	285.186	33.4257	SA169.SSITPGTVLIILTGR[13C615N4].2y5_2.heavy	50	10	38.8564	8.91737	2		[RPL6;]60S ribosomal protein L6 [mus musculus].;
769.463	498.328	33.4257	SA169.SSITPGTVLIILTGR[13C615N4].2y9_2.heavy	50	10	38.8564	17.2512	2		[RPL6;]60S ribosomal protein L6 [mus musculus].;
470.547	426.217	16.6517	SA168.FGHGC[CAM]FQTAQEK.3y7_2.light	50	10	27.5273	14.4317	3		[RPL3L]ribosomal protein L3 like
470.547	506.232	16.6517	SA168.FGHGC[CAM]FQTAQEK.3y8_2.light	50	10	27.5273	17.5603	3		[RPL3L]ribosomal protein L3 like
470.547	704.357	16.6517	SA168.FGHGC[CAM]FQTAQEK.3y6_1.light	50	10	27.5273	25.307	3		[RPL3L]ribosomal protein L3 like
470.547	352.682	16.6517	SA168.FGHGC[CAM]FQTAQEK.3y6_2.light	50	10	27.5273	11.5565	3		[RPL3L]ribosomal protein L3 like
470.547	238.129	16.6517	SA168.FGHGC[CAM]FQTAQEK.3y4_2.light	50	10	27.5273	7.07744	3		[RPL3L]ribosomal protein L3 like
470.547	576.299	16.6517	SA168.FGHGC[CAM]FQTAQEK.3y5_1.light	50	10	27.5273	20.2999	3		[RPL3L]ribosomal protein L3 like
473.219	430.224	16.6517	SA168.FGHGC[CAM]FQTAQEK[13C615N2].3y7_2.heavy	50	10	27.6609	14.5884	3		[RPL3L]ribosomal protein L3 like
473.219	510.239	16.6517	SA168.FGHGC[CAM]FQTAQEK[13C615N2].3y8_2.heavy	50	10	27.6609	17.7169	3		[RPL3L]ribosomal protein L3 like
473.219	712.371	16.6517	SA168.FGHGC[CAM]FQTAQEK[13C615N2].3y6_1.heavy	50	10	27.6609	25.6203	3		[RPL3L]ribosomal protein L3 like
473.219	356.689	16.6517	SA168.FGHGC[CAM]FQTAQEK[13C615N2].3y6_2.heavy	50	10	27.6609	11.7131	3		[RPL3L]ribosomal protein L3 like
473.219	242.136	16.6517	SA168.FGHGC[CAM]FQTAQEK[13C615N2].3y4_2.heavy	50	10	27.6609	7.23412	3		[RPL3L]ribosomal protein L3 like
473.219	584.313	16.6517	SA168.FGHGC[CAM]FQTAQEK[13C615N2].3y5_1.heavy	50	10	27.6609	20.6132	3		[RPL3L]ribosomal protein L3 like
355.518	206.127	13.0231	SA32.HFNAPSHVR.3y3_2.light	50	10	21.7759	5.82617	3		[RPL26L1]ribosomal protein L26 like 1
355.518	498.278	13.0231	SA32.HFNAPSHVR.3y4_1.light	50	10	21.7759	17.2493	3		[RPL26L1]ribosomal protein L26 like 1
355.518	595.331	13.0231	SA32.HFNAPSHVR.3y5_1.light	50	10	21.7759	21.044	3		[RPL26L1]ribosomal protein L26 like 1
355.518	411.246	13.0231	SA32.HFNAPSHVR.3y3_1.light	50	10	21.7759	13.8463	3		[RPL26L1]ribosomal protein L26 like 1
358.854	211.131	13.0231	SA32.HFNAPSHVR[13C615N4].3y3_2.heavy	50	10	21.9427	6.02182	3		[RPL26L1]ribosomal protein L26 like 1
358.854	508.287	13.0231	SA32.HFNAPSHVR[13C615N4].3y4_1.heavy	50	10	21.9427	17.6406	3		[RPL26L1]ribosomal protein L26 like 1
358.854	605.339	13.0231	SA32.HFNAPSHVR[13C615N4].3y5_1.heavy	50	10	21.9427	21.4354	3		[RPL26L1]ribosomal protein L26 like 1
358.854	421.255	13.0231	SA32.HFNAPSHVR[13C615N4].3y3_1.heavy	50	10	21.9427	14.2377	3		[RPL26L1]ribosomal protein L26 like 1
761.418	1077.59	32.3121	SA166.QVPVHSVFSQSEVIDVIAVTK.3y20_2.light	50	10	42.0709	39.9004	3		[RPL3L]ribosomal protein L3 like
761.418	418.266	32.3121	SA166.QVPVHSVFSQSEVIDVIAVTK.3y4_1.light	50	10	42.0709	14.1208	3		[RPL3L]ribosomal protein L3 like
761.418	861.47	32.3121	SA166.QVPVHSVFSQSEVIDVIAVTK.3y16_2.light	50	10	42.0709	31.4501	3		[RPL3L]ribosomal protein L3 like
761.418	651.369	32.3121	SA166.QVPVHSVFSQSEVIDVIAVTK.3y12_2.light	50	10	42.0709	23.2351	3		[RPL3L]ribosomal protein L3 like
764.089	1081.6	32.3121	SA166.QVPVHSVFSQSEVIDVIAVTK[13C615N2].3y20_2.heavy	50	10	42.2045	40.0572	3		[RPL3L]ribosomal protein L3 like
764.089	426.28	32.3121	SA166.QVPVHSVFSQSEVIDVIAVTK[13C615N2].3y4_1.heavy	50	10	42.2045	14.4341	3		[RPL3L]ribosomal protein L3 like
764.089	865.477	32.3121	SA166.QVPVHSVFSQSEVIDVIAVTK[13C615N2].3y16_2.heavy	50	10	42.2045	31.6068	3		[RPL3L]ribosomal protein L3 like
764.089	655.376	32.3121	SA166.QVPVHSVFSQSEVIDVIAVTK[13C615N2].3y12_2.heavy	50	10	42.2045	23.3918	3		[RPL3L]ribosomal protein L3 like
360.19	213.135	13.4469	SA30.HFNAPSHIR.3y3_2.light	50	10	22.0095	6.10018	3		[RPL26]ribosomal protein L26
360.19	512.294	13.4469	SA30.HFNAPSHIR.3y4_1.light	50	10	22.0095	17.7973	3		[RPL26]ribosomal protein L26
360.19	609.347	13.4469	SA30.HFNAPSHIR.3y5_1.light	50	10	22.0095	21.5921	3		[RPL26]ribosomal protein L26
360.19	425.262	13.4469	SA30.HFNAPSHIR.3y3_1.light	50	10	22.0095	14.3943	3		[RPL26]ribosomal protein L26
363.526	218.139	13.4469	SA30.HFNAPSHIR[13C615N4].3y3_2.heavy	50	10	22.1763	6.29583	3		[RPL26]ribosomal protein L26
363.526	522.302	13.4469	SA30.HFNAPSHIR[13C615N4].3y4_1.heavy	50	10	22.1763	18.1886	3		[RPL26]ribosomal protein L26
363.526	619.355	13.4469	SA30.HFNAPSHIR[13C615N4].3y5_1.heavy	50	10	22.1763	21.9834	3		[RPL26]ribosomal protein L26
363.526	435.27	13.4469	SA30.HFNAPSHIR[13C615N4].3y3_1.heavy	50	10	22.1763	14.7857	3		[RPL26]ribosomal protein L26
485.8	446.261	26.5035	INP25568.VLQALEGLK.2y4_1.light	50	10	26.3752	15.2154	2	NP_001013.1:NP_001308412.1:NP_001308413.1:XP_016882602.1	[RPS19;]40S ribosomal protein S19 isoform 2 [Homo sapiens].;
485.8	630.382	26.5035	INP25568.VLQALEGLK.2y6_1.light	50	10	26.3752	22.4145	2	NP_001013.1:NP_001308412.1:NP_001308413.1:XP_016882602.1	[RPS19;]40S ribosomal protein S19 isoform 2 [Homo sapiens].;
485.8	758.441	26.5035	INP25568.VLQALEGLK.2y7_1.light	50	10	26.3752	27.4216	2	NP_001013.1:NP_001308412.1:NP_001308413.1:XP_016882602.1	[RPS19;]40S ribosomal protein S19 isoform 2 [Homo sapiens].;
485.8	871.525	26.5035	INP25568.VLQALEGLK.2y8_1.light	50	10	26.3752	31.8432	2	NP_001013.1:NP_001308412.1:NP_001308413.1:XP_016882602.1	[RPS19;]40S ribosomal protein S19 isoform 2 [Homo sapiens].;
489.807	454.275	26.5035	INP25568.VLQALEGLK[13C615N2].2y4_1.heavy	50	10	26.5515	15.5288	2	NP_001013.1:NP_001308412.1:NP_001308413.1:XP_016882602.1	[RPS19;]40S ribosomal protein S19 isoform 2 [Homo sapiens].;
489.807	638.396	26.5035	INP25568.VLQALEGLK[13C615N2].2y6_1.heavy	50	10	26.5515	22.7279	2	NP_001013.1:NP_001308412.1:NP_001308413.1:XP_016882602.1	[RPS19;]40S ribosomal protein S19 isoform 2 [Homo sapiens].;
489.807	766.455	26.5035	INP25568.VLQALEGLK[13C615N2].2y7_1.heavy	50	10	26.5515	27.735	2	NP_001013.1:NP_001308412.1:NP_001308413.1:XP_016882602.1	[RPS19;]40S ribosomal protein S19 isoform 2 [Homo sapiens].;
489.807	879.539	26.5035	INP25568.VLQALEGLK[13C615N2].2y8_1.heavy	50	10	26.5515	32.1566	2	NP_001013.1:NP_001308412.1:NP_001308413.1:XP_016882602.1	[RPS19;]40S ribosomal protein S19 isoform 2 [Homo sapiens].;
593.843	359.24	34.6685	SA173.IALTDNSLIAR.2y3_1.light	50	10	31.1291	11.8129	2		[RPL7]ribosomal protein L7
593.843	472.324	34.6685	SA173.IALTDNSLIAR.2y4_1.light	50	10	31.1291	16.2345	2		[RPL7]ribosomal protein L7
593.843	559.356	34.6685	SA173.IALTDNSLIAR.2y5_1.light	50	10	31.1291	19.6374	2		[RPL7]ribosomal protein L7
593.843	280.182	34.6685	SA173.IALTDNSLIAR.2y5_2.light	50	10	31.1291	8.72172	2		[RPL7]ribosomal protein L7
593.843	337.203	34.6685	SA173.IALTDNSLIAR.2y6_2.light	50	10	31.1291	10.9512	2		[RPL7]ribosomal protein L7
593.843	537.301	34.6685	SA173.IALTDNSLIAR.2y10_2.light	50	10	31.1291	18.7751	2		[RPL7]ribosomal protein L7
593.843	889.474	34.6685	SA173.IALTDNSLIAR.2y8_1.light	50	10	31.1291	32.545	2		[RPL7]ribosomal protein L7
598.847	369.248	34.6685	SA173.IALTDNSLIAR[13C615N4].2y3_1.heavy	50	10	31.3493	12.2042	2		[RPL7]ribosomal protein L7
598.847	482.332	34.6685	SA173.IALTDNSLIAR[13C615N4].2y4_1.heavy	50	10	31.3493	16.6258	2		[RPL7]ribosomal protein L7
598.847	569.365	34.6685	SA173.IALTDNSLIAR[13C615N4].2y5_1.heavy	50	10	31.3493	20.0288	2		[RPL7]ribosomal protein L7
598.847	285.186	34.6685	SA173.IALTDNSLIAR[13C615N4].2y5_2.heavy	50	10	31.3493	8.91737	2		[RPL7]ribosomal protein L7
598.847	342.207	34.6685	SA173.IALTDNSLIAR[13C615N4].2y6_2.heavy	50	10	31.3493	11.1469	2		[RPL7]ribosomal protein L7
598.847	542.305	34.6685	SA173.IALTDNSLIAR[13C615N4].2y10_2.heavy	50	10	31.3493	18.9707	2		[RPL7]ribosomal protein L7
598.847	899.482	34.6685	SA173.IALTDNSLIAR[13C615N4].2y8_1.heavy	50	10	31.3493	32.9363	2		[RPL7]ribosomal protein L7
616.819	448.234	31.5798	SA37.EELSNVLAAMR.2y4_1.light	50	10	32.14	15.2925	2		[RPL36]ribosomal protein L36
616.819	561.318	31.5798	SA37.EELSNVLAAMR.2y5_1.light	50	10	32.14	19.7141	2		[RPL36]ribosomal protein L36
616.819	774.429	31.5798	SA37.EELSNVLAAMR.2y7_1.light	50	10	32.14	28.0468	2		[RPL36]ribosomal protein L36
616.819	861.461	31.5798	SA37.EELSNVLAAMR.2y8_1.light	50	10	32.14	31.4497	2		[RPL36]ribosomal protein L36
621.823	458.242	31.5798	SA37.EELSNVLAAMR[13C615N4].2y4_1.heavy	50	10	32.3602	15.6839	2		[RPL36]ribosomal protein L36
621.823	571.326	31.5798	SA37.EELSNVLAAMR[13C615N4].2y5_1.heavy	50	10	32.3602	20.1054	2		[RPL36]ribosomal protein L36
621.823	784.437	31.5798	SA37.EELSNVLAAMR[13C615N4].2y7_1.heavy	50	10	32.3602	28.4381	2		[RPL36]ribosomal protein L36
621.823	871.469	31.5798	SA37.EELSNVLAAMR[13C615N4].2y8_1.heavy	50	10	32.3602	31.841	2		[RPL36]ribosomal protein L36
496.765	530.33	22.9892	SA35.YPMAVGLNK.2y5_1.light	50	10	26.8577	18.5025	2		[RPL36]ribosomal protein L36
496.765	601.367	22.9892	SA35.YPMAVGLNK.2y6_1.light	50	10	26.8577	21.28	2		[RPL36]ribosomal protein L36
496.765	732.407	22.9892	SA35.YPMAVGLNK.2y7_1.light	50	10	26.8577	26.4037	2		[RPL36]ribosomal protein L36
496.765	415.234	22.9892	SA35.YPMAVGLNK.2y8_2.light	50	10	26.8577	14.0022	2		[RPL36]ribosomal protein L36
500.772	538.344	22.9892	SA35.YPMAVGLNK[13C615N2].2y5_1.heavy	50	10	27.034	18.8159	2		[RPL36]ribosomal protein L36
500.772	609.381	22.9892	SA35.YPMAVGLNK[13C615N2].2y6_1.heavy	50	10	27.034	21.5934	2		[RPL36]ribosomal protein L36
500.772	740.422	22.9892	SA35.YPMAVGLNK[13C615N2].2y7_1.heavy	50	10	27.034	26.7171	2		[RPL36]ribosomal protein L36
500.772	419.241	22.9892	SA35.YPMAVGLNK[13C615N2].2y8_2.heavy	50	10	27.034	14.1589	2		[RPL36]ribosomal protein L36
475.289	333.213	27.799	INP25560.NLYIISVK.2y3_1.light	50	10	25.9127	10.7952	2	NP_000969.1	[RPL23;]ribosomal protein L23;
475.289	446.297	27.799	INP25560.NLYIISVK.2y4_1.light	50	10	25.9127	15.2168	2	NP_000969.1	[RPL23;]ribosomal protein L23;
475.289	559.381	27.799	INP25560.NLYIISVK.2y5_1.light	50	10	25.9127	19.6384	2	NP_000969.1	[RPL23;]ribosomal protein L23;
475.289	722.445	27.799	INP25560.NLYIISVK.2y6_1.light	50	10	25.9127	26.0142	2	NP_000969.1	[RPL23;]ribosomal protein L23;
479.297	341.227	27.799	INP25560.NLYIISVK[13C615N2].2y3_1.heavy	50	10	26.0891	11.1086	2	NP_000969.1	[RPL23;]ribosomal protein L23;
479.297	454.312	27.799	INP25560.NLYIISVK[13C615N2].2y4_1.heavy	50	10	26.0891	15.5302	2	NP_000969.1	[RPL23;]ribosomal protein L23;
479.297	567.396	27.799	INP25560.NLYIISVK[13C615N2].2y5_1.heavy	50	10	26.0891	19.9518	2	NP_000969.1	[RPL23;]ribosomal protein L23;
479.297	730.459	27.799	INP25560.NLYIISVK[13C615N2].2y6_1.heavy	50	10	26.0891	26.3275	2	NP_000969.1	[RPL23;]ribosomal protein L23;
482.21	329.193	12.9506	INP25564.SAC[CAM]GVC[CAM]PGR.2y3_1.light	50	10	26.2172	10.638	2	NP_000986.2:NP_001306161.1:NP_001306163.1:NP_001306164.1:NP_001306165.1:NP_296374.1	[RPL34;]60S ribosomal protein L34 [Homo sapiens].;
482.21	489.224	12.9506	INP25564.SAC[CAM]GVC[CAM]PGR.2y4_1.light	50	10	26.2172	16.8953	2	NP_000986.2:NP_001306161.1:NP_001306163.1:NP_001306164.1:NP_001306165.1:NP_296374.1	[RPL34;]60S ribosomal protein L34 [Homo sapiens].;
482.21	645.314	12.9506	INP25564.SAC[CAM]GVC[CAM]PGR.2y6_1.light	50	10	26.2172	22.9984	2	NP_000986.2:NP_001306161.1:NP_001306163.1:NP_001306164.1:NP_001306165.1:NP_296374.1	[RPL34;]60S ribosomal protein L34 [Homo sapiens].;
482.21	805.344	12.9506	INP25564.SAC[CAM]GVC[CAM]PGR.2y7_1.light	50	10	26.2172	29.2556	2	NP_000986.2:NP_001306161.1:NP_001306163.1:NP_001306164.1:NP_001306165.1:NP_296374.1	[RPL34;]60S ribosomal protein L34 [Homo sapiens].;
487.214	339.201	12.9506	INP25564.SAC[CAM]GVC[CAM]PGR[13C615N4].2y3_1.heavy	50	10	26.4374	11.0294	2	NP_000986.2:NP_001306161.1:NP_001306163.1:NP_001306164.1:NP_001306165.1:NP_296374.1	[RPL34;]60S ribosomal protein L34 [Homo sapiens].;
487.214	499.232	12.9506	INP25564.SAC[CAM]GVC[CAM]PGR[13C615N4].2y4_1.heavy	50	10	26.4374	17.2866	2	NP_000986.2:NP_001306161.1:NP_001306163.1:NP_001306164.1:NP_001306165.1:NP_296374.1	[RPL34;]60S ribosomal protein L34 [Homo sapiens].;
487.214	655.322	12.9506	INP25564.SAC[CAM]GVC[CAM]PGR[13C615N4].2y6_1.heavy	50	10	26.4374	23.3897	2	NP_000986.2:NP_001306161.1:NP_001306163.1:NP_001306164.1:NP_001306165.1:NP_296374.1	[RPL34;]60S ribosomal protein L34 [Homo sapiens].;
487.214	815.353	12.9506	INP25564.SAC[CAM]GVC[CAM]PGR[13C615N4].2y7_1.heavy	50	10	26.4374	29.6469	2	NP_000986.2:NP_001306161.1:NP_001306163.1:NP_001306164.1:NP_001306165.1:NP_296374.1	[RPL34;]60S ribosomal protein L34 [Homo sapiens].;
525.975	963.562	28.2025	INP26410.KIEEIKDFLLTAR.3y8_1.light	50	10	30.2987	35.4419	3	NP_000990.1:NP_001030335.1	[RPL38;]60S ribosomal protein L38 [Homo sapiens].;
525.975	720.44	28.2025	INP26410.KIEEIKDFLLTAR.3y6_1.light	50	10	30.2987	25.9358	3	NP_000990.1:NP_001030335.1	[RPL38;]60S ribosomal protein L38 [Homo sapiens].;
525.975	835.467	28.2025	INP26410.KIEEIKDFLLTAR.3y7_1.light	50	10	30.2987	30.4334	3	NP_000990.1:NP_001030335.1	[RPL38;]60S ribosomal protein L38 [Homo sapiens].;
525.975	573.372	28.2025	INP26410.KIEEIKDFLLTAR.3y5_1.light	50	10	30.2987	20.1854	3	NP_000990.1:NP_001030335.1	[RPL38;]60S ribosomal protein L38 [Homo sapiens].;
534.654	981.585	28.2025	INP26410.K[13C615N2]IEEIK[13C615N2]DFLLTAR[13C615N4].3y8_1.heavy	50	10	30.7327	36.1466	3	NP_000990.1:NP_001030335.1	[RPL38;]60S ribosomal protein L38 [Homo sapiens].;
534.654	730.449	28.2025	INP26410.K[13C615N2]IEEIK[13C615N2]DFLLTAR[13C615N4].3y6_1.heavy	50	10	30.7327	26.3272	3	NP_000990.1:NP_001030335.1	[RPL38;]60S ribosomal protein L38 [Homo sapiens].;
534.654	845.476	28.2025	INP26410.K[13C615N2]IEEIK[13C615N2]DFLLTAR[13C615N4].3y7_1.heavy	50	10	30.7327	30.8247	3	NP_000990.1:NP_001030335.1	[RPL38;]60S ribosomal protein L38 [Homo sapiens].;
534.654	583.38	28.2025	INP26410.K[13C615N2]IEEIK[13C615N2]DFLLTAR[13C615N4].3y5_1.heavy	50	10	30.7327	20.5768	3	NP_000990.1:NP_001030335.1	[RPL38;]60S ribosomal protein L38 [Homo sapiens].;
494.795	393.25	28.8272	INP691.NVTLPAVFK.2y3_1.light	50	10	26.771	13.1427	2	NP_000959.2	[RPL4;]60S ribosomal protein L4 [Homo sapiens].;
494.795	561.34	28.8272	INP691.NVTLPAVFK.2y5_1.light	50	10	26.771	19.715	2	NP_000959.2	[RPL4;]60S ribosomal protein L4 [Homo sapiens].;
494.795	674.424	28.8272	INP691.NVTLPAVFK.2y6_1.light	50	10	26.771	24.1366	2	NP_000959.2	[RPL4;]60S ribosomal protein L4 [Homo sapiens].;
494.795	775.471	28.8272	INP691.NVTLPAVFK.2y7_1.light	50	10	26.771	28.0875	2	NP_000959.2	[RPL4;]60S ribosomal protein L4 [Homo sapiens].;
498.802	401.264	28.8272	INP691.NVTLPAVFK[13C615N2].2y3_1.heavy	50	10	26.9473	13.456	2	NP_000959.2	[RPL4;]60S ribosomal protein L4 [Homo sapiens].;
498.802	569.354	28.8272	INP691.NVTLPAVFK[13C615N2].2y5_1.heavy	50	10	26.9473	20.0283	2	NP_000959.2	[RPL4;]60S ribosomal protein L4 [Homo sapiens].;
498.802	682.438	28.8272	INP691.NVTLPAVFK[13C615N2].2y6_1.heavy	50	10	26.9473	24.4499	2	NP_000959.2	[RPL4;]60S ribosomal protein L4 [Homo sapiens].;
498.802	783.486	28.8272	INP691.NVTLPAVFK[13C615N2].2y7_1.heavy	50	10	26.9473	28.4009	2	NP_000959.2	[RPL4;]60S ribosomal protein L4 [Homo sapiens].;
616.347	366.742	29.1344	SA159.EC[CAM]LPLAIFLR.2y6_2.light	50	10	32.1193	12.1062	2		[RPS4Y2]ribosomal protein S4 Y-linked 2
616.347	415.268	29.1344	SA159.EC[CAM]LPLAIFLR.2y7_2.light	50	10	32.1193	14.0036	2		[RPS4Y2]ribosomal protein S4 Y-linked 2
616.347	942.614	29.1344	SA159.EC[CAM]LPLAIFLR.2y8_1.light	50	10	32.1193	34.6228	2		[RPS4Y2]ribosomal protein S4 Y-linked 2
616.347	471.81	29.1344	SA159.EC[CAM]LPLAIFLR.2y8_2.light	50	10	32.1193	16.2144	2		[RPS4Y2]ribosomal protein S4 Y-linked 2
616.347	1102.64	29.1344	SA159.EC[CAM]LPLAIFLR.2y9_1.light	50	10	32.1193	40.8798	2		[RPS4Y2]ribosomal protein S4 Y-linked 2
616.347	551.826	29.1344	SA159.EC[CAM]LPLAIFLR.2y9_2.light	50	10	32.1193	19.343	2		[RPS4Y2]ribosomal protein S4 Y-linked 2
621.351	371.746	29.1344	SA159.EC[CAM]LPLAIFLR[13C615N4].2y6_2.heavy	50	10	32.3394	12.3019	2		[RPS4Y2]ribosomal protein S4 Y-linked 2
621.351	420.272	29.1344	SA159.EC[CAM]LPLAIFLR[13C615N4].2y7_2.heavy	50	10	32.3394	14.1992	2		[RPS4Y2]ribosomal protein S4 Y-linked 2
621.351	952.622	29.1344	SA159.EC[CAM]LPLAIFLR[13C615N4].2y8_1.heavy	50	10	32.3394	35.0141	2		[RPS4Y2]ribosomal protein S4 Y-linked 2
621.351	476.815	29.1344	SA159.EC[CAM]LPLAIFLR[13C615N4].2y8_2.heavy	50	10	32.3394	16.4101	2		[RPS4Y2]ribosomal protein S4 Y-linked 2
621.351	1112.65	29.1344	SA159.EC[CAM]LPLAIFLR[13C615N4].2y9_1.heavy	50	10	32.3394	41.2712	2		[RPS4Y2]ribosomal protein S4 Y-linked 2
621.351	556.83	29.1344	SA159.EC[CAM]LPLAIFLR[13C615N4].2y9_2.heavy	50	10	32.3394	19.5387	2		[RPS4Y2]ribosomal protein S4 Y-linked 2
388.232	363.187	15.6876	SA23.ITVVSEK.2y3_1.light	50	10	22.0822	11.9672	2		[RPL22L1]ribosomal protein L22 like 1
388.232	462.256	15.6876	SA23.ITVVSEK.2y4_1.light	50	10	22.0822	15.8408	2		[RPL22L1]ribosomal protein L22 like 1
388.232	561.324	15.6876	SA23.ITVVSEK.2y5_1.light	50	10	22.0822	19.7144	2		[RPL22L1]ribosomal protein L22 like 1
388.232	662.372	15.6876	SA23.ITVVSEK.2y6_1.light	50	10	22.0822	23.6653	2		[RPL22L1]ribosomal protein L22 like 1
392.239	371.202	15.6876	SA23.ITVVSEK[13C615N2].2y3_1.heavy	50	10	22.2585	12.2806	2		[RPL22L1]ribosomal protein L22 like 1
392.239	470.27	15.6876	SA23.ITVVSEK[13C615N2].2y4_1.heavy	50	10	22.2585	16.1542	2		[RPL22L1]ribosomal protein L22 like 1
392.239	569.338	15.6876	SA23.ITVVSEK[13C615N2].2y5_1.heavy	50	10	22.2585	20.0277	2		[RPL22L1]ribosomal protein L22 like 1
392.239	670.386	15.6876	SA23.ITVVSEK[13C615N2].2y6_1.heavy	50	10	22.2585	23.9787	2		[RPL22L1]ribosomal protein L22 like 1
621.844	417.246	23.2348	SA21.AGNLGGGVVTIER.2y3_1.light	50	10	32.3611	14.0809	2		[RPL22]ribosomal protein L22
621.844	586.325	23.2348	SA21.AGNLGGGVVTIER.2y12_2.light	50	10	32.3611	20.6919	2		[RPL22]ribosomal protein L22
621.844	773.452	23.2348	SA21.AGNLGGGVVTIER.2y7_1.light	50	10	32.3611	28.0086	2		[RPL22]ribosomal protein L22
621.844	830.473	23.2348	SA21.AGNLGGGVVTIER.2y8_1.light	50	10	32.3611	30.2381	2		[RPL22]ribosomal protein L22
626.848	427.254	23.2348	SA21.AGNLGGGVVTIER[13C615N4].2y3_1.heavy	50	10	32.5813	14.4722	2		[RPL22]ribosomal protein L22
626.848	591.329	23.2348	SA21.AGNLGGGVVTIER[13C615N4].2y12_2.heavy	50	10	32.5813	20.8876	2		[RPL22]ribosomal protein L22
626.848	783.46	23.2348	SA21.AGNLGGGVVTIER[13C615N4].2y7_1.heavy	50	10	32.5813	28.3999	2		[RPL22]ribosomal protein L22
626.848	840.481	23.2348	SA21.AGNLGGGVVTIER[13C615N4].2y8_1.heavy	50	10	32.5813	30.6294	2		[RPL22]ribosomal protein L22
566.813	528.296	22.6425	SA277.IAGYVTHLMK.2y4_1.light	50	10	29.9398	18.423	2		[RPS17]40S ribosomal protein S17 [Homo sapiens].
566.813	629.344	22.6425	SA277.IAGYVTHLMK.2y5_1.light	50	10	29.9398	22.374	2		[RPS17]40S ribosomal protein S17 [Homo sapiens].
566.813	728.412	22.6425	SA277.IAGYVTHLMK.2y6_1.light	50	10	29.9398	26.2475	2		[RPS17]40S ribosomal protein S17 [Homo sapiens].
566.813	948.497	22.6425	SA277.IAGYVTHLMK.2y8_1.light	50	10	29.9398	34.8528	2		[RPS17]40S ribosomal protein S17 [Homo sapiens].
570.82	536.311	22.6425	SA277.IAGYVTHLMK[13C615N2].2y4_1.heavy	50	10	30.1161	18.7364	2		[RPS17]40S ribosomal protein S17 [Homo sapiens].
570.82	637.358	22.6425	SA277.IAGYVTHLMK[13C615N2].2y5_1.heavy	50	10	30.1161	22.6873	2		[RPS17]40S ribosomal protein S17 [Homo sapiens].
570.82	736.427	22.6425	SA277.IAGYVTHLMK[13C615N2].2y6_1.heavy	50	10	30.1161	26.5609	2		[RPS17]40S ribosomal protein S17 [Homo sapiens].
570.82	956.511	22.6425	SA277.IAGYVTHLMK[13C615N2].2y8_1.heavy	50	10	30.1161	35.1662	2		[RPS17]40S ribosomal protein S17 [Homo sapiens].
547.832	397.256	26.1428	SA273.ELGITALHIK.2y3_1.light	50	10	29.1046	13.2993	2		[RPS14]40S ribosomal protein S14 [Homo sapiens].
547.832	510.34	26.1428	SA273.ELGITALHIK.2y4_1.light	50	10	29.1046	17.7209	2		[RPS14]40S ribosomal protein S14 [Homo sapiens].
547.832	682.425	26.1428	SA273.ELGITALHIK.2y6_1.light	50	10	29.1046	24.4494	2		[RPS14]40S ribosomal protein S14 [Homo sapiens].
547.832	852.53	26.1428	SA273.ELGITALHIK.2y8_1.light	50	10	29.1046	31.1005	2		[RPS14]40S ribosomal protein S14 [Homo sapiens].
551.839	405.27	26.1428	SA273.ELGITALHIK[13C615N2].2y3_1.heavy	50	10	29.2809	13.6127	2		[RPS14]40S ribosomal protein S14 [Homo sapiens].
551.839	518.354	26.1428	SA273.ELGITALHIK[13C615N2].2y4_1.heavy	50	10	29.2809	18.0342	2		[RPS14]40S ribosomal protein S14 [Homo sapiens].
551.839	690.439	26.1428	SA273.ELGITALHIK[13C615N2].2y6_1.heavy	50	10	29.2809	24.7628	2		[RPS14]40S ribosomal protein S14 [Homo sapiens].
551.839	860.544	26.1428	SA273.ELGITALHIK[13C615N2].2y8_1.heavy	50	10	29.2809	31.4139	2		[RPS14]40S ribosomal protein S14 [Homo sapiens].
570.272	371.24	20.5742	INP1312.YYPTEDVPR.2y3_1.light	50	10	30.092	12.2821	2	NP_000961.2:NP_001019833.1:NP_001307066.1:NP_001307067.1:NP_001307068.1:NP_001307069.1:NP_001307070.1:NP_001307071.1:XP_016875270.1:XP_016875271.1	[RPL6;]60S ribosomal protein L6 isoform 2 [Homo sapiens].;
570.272	615.31	20.5742	INP1312.YYPTEDVPR.2y5_1.light	50	10	30.092	21.8252	2	NP_000961.2:NP_001019833.1:NP_001307066.1:NP_001307067.1:NP_001307068.1:NP_001307069.1:NP_001307070.1:NP_001307071.1:XP_016875270.1:XP_016875271.1	[RPL6;]60S ribosomal protein L6 isoform 2 [Homo sapiens].;
570.272	716.357	20.5742	INP1312.YYPTEDVPR.2y6_1.light	50	10	30.092	25.7762	2	NP_000961.2:NP_001019833.1:NP_001307066.1:NP_001307067.1:NP_001307068.1:NP_001307069.1:NP_001307070.1:NP_001307071.1:XP_016875270.1:XP_016875271.1	[RPL6;]60S ribosomal protein L6 isoform 2 [Homo sapiens].;
570.272	813.41	20.5742	INP1312.YYPTEDVPR.2y7_1.light	50	10	30.092	29.5709	2	NP_000961.2:NP_001019833.1:NP_001307066.1:NP_001307067.1:NP_001307068.1:NP_001307069.1:NP_001307070.1:NP_001307071.1:XP_016875270.1:XP_016875271.1	[RPL6;]60S ribosomal protein L6 isoform 2 [Homo sapiens].;
575.276	381.248	20.5742	INP1312.YYPTEDVPR[13C615N4].2y3_1.heavy	50	10	30.3121	12.6734	2	NP_000961.2:NP_001019833.1:NP_001307066.1:NP_001307067.1:NP_001307068.1:NP_001307069.1:NP_001307070.1:NP_001307071.1:XP_016875270.1:XP_016875271.1	[RPL6;]60S ribosomal protein L6 isoform 2 [Homo sapiens].;
575.276	625.318	20.5742	INP1312.YYPTEDVPR[13C615N4].2y5_1.heavy	50	10	30.3121	22.2165	2	NP_000961.2:NP_001019833.1:NP_001307066.1:NP_001307067.1:NP_001307068.1:NP_001307069.1:NP_001307070.1:NP_001307071.1:XP_016875270.1:XP_016875271.1	[RPL6;]60S ribosomal protein L6 isoform 2 [Homo sapiens].;
575.276	726.366	20.5742	INP1312.YYPTEDVPR[13C615N4].2y6_1.heavy	50	10	30.3121	26.1675	2	NP_000961.2:NP_001019833.1:NP_001307066.1:NP_001307067.1:NP_001307068.1:NP_001307069.1:NP_001307070.1:NP_001307071.1:XP_016875270.1:XP_016875271.1	[RPL6;]60S ribosomal protein L6 isoform 2 [Homo sapiens].;
575.276	823.418	20.5742	INP1312.YYPTEDVPR[13C615N4].2y7_1.heavy	50	10	30.3121	29.9622	2	NP_000961.2:NP_001019833.1:NP_001307066.1:NP_001307067.1:NP_001307068.1:NP_001307069.1:NP_001307070.1:NP_001307071.1:XP_016875270.1:XP_016875271.1	[RPL6;]60S ribosomal protein L6 isoform 2 [Homo sapiens].;
921.453	462.256	36.1807	SA161.TDVAYPAGFMDVISIDK.2y4_1.light	50	10	45.5439	15.8408	2		[RPS4Y2]ribosomal protein S4 Y-linked 2
921.453	575.34	36.1807	SA161.TDVAYPAGFMDVISIDK.2y5_1.light	50	10	45.5439	20.2624	2		[RPS4Y2]ribosomal protein S4 Y-linked 2
921.453	646.831	36.1807	SA161.TDVAYPAGFMDVISIDK.2y12_2.light	50	10	45.5439	23.0577	2		[RPS4Y2]ribosomal protein S4 Y-linked 2
921.453	728.363	36.1807	SA161.TDVAYPAGFMDVISIDK.2y13_2.light	50	10	45.5439	26.2456	2		[RPS4Y2]ribosomal protein S4 Y-linked 2
925.46	470.27	36.1807	SA161.TDVAYPAGFMDVISIDK[13C615N2].2y4_1.heavy	50	10	45.7202	16.1542	2		[RPS4Y2]ribosomal protein S4 Y-linked 2
925.46	583.354	36.1807	SA161.TDVAYPAGFMDVISIDK[13C615N2].2y5_1.heavy	50	10	45.7202	20.5757	2		[RPS4Y2]ribosomal protein S4 Y-linked 2
925.46	650.838	36.1807	SA161.TDVAYPAGFMDVISIDK[13C615N2].2y12_2.heavy	50	10	45.7202	23.2144	2		[RPS4Y2]ribosomal protein S4 Y-linked 2
925.46	732.37	36.1807	SA161.TDVAYPAGFMDVISIDK[13C615N2].2y13_2.heavy	50	10	45.7202	26.4023	2		[RPS4Y2]ribosomal protein S4 Y-linked 2
705.367	655.833	18.6402	SA27.VVASDKETYELR.2y11_2.light	50	10	36.0361	23.4097	2		[RPL22L1]ribosomal protein L22 like 1
705.367	810.399	18.6402	SA27.VVASDKETYELR.2y6_1.light	50	10	36.0361	29.4532	2		[RPL22L1]ribosomal protein L22 like 1
705.367	1211.59	18.6402	SA27.VVASDKETYELR.2y10_1.light	50	10	36.0361	45.1398	2		[RPL22L1]ribosomal protein L22 like 1
705.367	606.299	18.6402	SA27.VVASDKETYELR.2y10_2.light	50	10	36.0361	21.4729	2		[RPL22L1]ribosomal protein L22 like 1
714.378	664.844	18.6402	SA27.VVASDK[13C615N2]ETYELR[13C615N4].2y11_2.heavy	50	10	36.4326	23.762	2		[RPL22L1]ribosomal protein L22 like 1
714.378	820.408	18.6402	SA27.VVASDK[13C615N2]ETYELR[13C615N4].2y6_1.heavy	50	10	36.4326	29.8446	2		[RPL22L1]ribosomal protein L22 like 1
714.378	1229.61	18.6402	SA27.VVASDK[13C615N2]ETYELR[13C615N4].2y10_1.heavy	50	10	36.4326	45.8444	2		[RPL22L1]ribosomal protein L22 like 1
714.378	615.31	18.6402	SA27.VVASDK[13C615N2]ETYELR[13C615N4].2y10_2.heavy	50	10	36.4326	21.8252	2		[RPL22L1]ribosomal protein L22 like 1
654.855	554.304	21.4939	SA25.TGNLGNVVHIER.2y4_1.light	50	10	33.8136	19.4399	2		[RPL22L1]ribosomal protein L22 like 1
654.855	653.373	21.4939	SA25.TGNLGNVVHIER.2y5_1.light	50	10	33.8136	23.3135	2		[RPL22L1]ribosomal protein L22 like 1
654.855	866.484	21.4939	SA25.TGNLGNVVHIER.2y7_1.light	50	10	33.8136	31.6461	2		[RPL22L1]ribosomal protein L22 like 1
654.855	923.506	21.4939	SA25.TGNLGNVVHIER.2y8_1.light	50	10	33.8136	33.8757	2		[RPL22L1]ribosomal protein L22 like 1
659.859	564.313	21.4939	SA25.TGNLGNVVHIER[13C615N4].2y4_1.heavy	50	10	34.0338	19.8312	2		[RPL22L1]ribosomal protein L22 like 1
659.859	663.381	21.4939	SA25.TGNLGNVVHIER[13C615N4].2y5_1.heavy	50	10	34.0338	23.7048	2		[RPL22L1]ribosomal protein L22 like 1
659.859	876.492	21.4939	SA25.TGNLGNVVHIER[13C615N4].2y7_1.heavy	50	10	34.0338	32.0374	2		[RPL22L1]ribosomal protein L22 like 1
659.859	933.514	21.4939	SA25.TGNLGNVVHIER[13C615N4].2y8_1.heavy	50	10	34.0338	34.267	2		[RPL22L1]ribosomal protein L22 like 1
471.772	474.267	13.016	INP25553.IAGQVAAANK.2y5_1.light	50	10	25.758	16.3104	2	NP_001013.1:NP_001308412.1:NP_001308413.1	[RPS19;]40S ribosomal protein S19 isoform 2 [Homo sapiens].;
471.772	573.336	13.016	INP25553.IAGQVAAANK.2y6_1.light	50	10	25.758	20.184	2	NP_001013.1:NP_001308412.1:NP_001308413.1	[RPS19;]40S ribosomal protein S19 isoform 2 [Homo sapiens].;
471.772	758.415	13.016	INP25553.IAGQVAAANK.2y8_1.light	50	10	25.758	27.4206	2	NP_001013.1:NP_001308412.1:NP_001308413.1	[RPS19;]40S ribosomal protein S19 isoform 2 [Homo sapiens].;
471.772	829.453	13.016	INP25553.IAGQVAAANK.2y9_1.light	50	10	25.758	30.1982	2	NP_001013.1:NP_001308412.1:NP_001308413.1	[RPS19;]40S ribosomal protein S19 isoform 2 [Homo sapiens].;
475.779	482.281	13.016	INP25553.IAGQVAAANK[13C615N2].2y5_1.heavy	50	10	25.9343	16.6238	2	NP_001013.1:NP_001308412.1:NP_001308413.1	[RPS19;]40S ribosomal protein S19 isoform 2 [Homo sapiens].;
475.779	581.35	13.016	INP25553.IAGQVAAANK[13C615N2].2y6_1.heavy	50	10	25.9343	20.4974	2	NP_001013.1:NP_001308412.1:NP_001308413.1	[RPS19;]40S ribosomal protein S19 isoform 2 [Homo sapiens].;
475.779	766.43	13.016	INP25553.IAGQVAAANK[13C615N2].2y8_1.heavy	50	10	25.9343	27.734	2	NP_001013.1:NP_001308412.1:NP_001308413.1	[RPS19;]40S ribosomal protein S19 isoform 2 [Homo sapiens].;
475.779	837.467	13.016	INP25553.IAGQVAAANK[13C615N2].2y9_1.heavy	50	10	25.9343	30.5116	2	NP_001013.1:NP_001308412.1:NP_001308413.1	[RPS19;]40S ribosomal protein S19 isoform 2 [Homo sapiens].;
512.766	416.262	23.0325	INP131747.TYAIC[CAM]GAIR.2y4_1.light	50	10	27.5617	14.0424	2	NP_001015.1	[RPS21;]ribosomal protein S21;
512.766	576.292	23.0325	INP131747.TYAIC[CAM]GAIR.2y5_1.light	50	10	27.5617	20.2996	2	NP_001015.1	[RPS21;]ribosomal protein S21;
512.766	689.376	23.0325	INP131747.TYAIC[CAM]GAIR.2y6_1.light	50	10	27.5617	24.7212	2	NP_001015.1	[RPS21;]ribosomal protein S21;
512.766	760.413	23.0325	INP131747.TYAIC[CAM]GAIR.2y7_1.light	50	10	27.5617	27.4987	2	NP_001015.1	[RPS21;]ribosomal protein S21;
517.77	426.27	23.0325	INP131747.TYAIC[CAM]GAIR[13C615N4].2y4_1.heavy	50	10	27.7819	14.4338	2	NP_001015.1	[RPS21;]ribosomal protein S21;
517.77	586.301	23.0325	INP131747.TYAIC[CAM]GAIR[13C615N4].2y5_1.heavy	50	10	27.7819	20.691	2	NP_001015.1	[RPS21;]ribosomal protein S21;
517.77	699.385	23.0325	INP131747.TYAIC[CAM]GAIR[13C615N4].2y6_1.heavy	50	10	27.7819	25.1126	2	NP_001015.1	[RPS21;]ribosomal protein S21;
517.77	770.422	23.0325	INP131747.TYAIC[CAM]GAIR[13C615N4].2y7_1.heavy	50	10	27.7819	27.8901	2	NP_001015.1	[RPS21;]ribosomal protein S21;
942.477	389.24	38.4999	SA55.VDVTYPAGFMDVISIEK.2y3_1.light	50	10	46.469	12.9859	2		[RPS4Y1]ribosomal protein S4, Y-linked 1
942.477	476.272	38.4999	SA55.VDVTYPAGFMDVISIEK.2y4_1.light	50	10	46.469	16.3888	2		[RPS4Y1]ribosomal protein S4, Y-linked 1
942.477	653.839	38.4999	SA55.VDVTYPAGFMDVISIEK.2y12_2.light	50	10	46.469	23.3317	2		[RPS4Y1]ribosomal protein S4, Y-linked 1
942.477	735.371	38.4999	SA55.VDVTYPAGFMDVISIEK.2y13_2.light	50	10	46.469	26.5196	2		[RPS4Y1]ribosomal protein S4, Y-linked 1
946.484	397.254	38.4999	SA55.VDVTYPAGFMDVISIEK[13C615N2].2y3_1.heavy	50	10	46.6453	13.2992	2		[RPS4Y1]ribosomal protein S4, Y-linked 1
946.484	484.286	38.4999	SA55.VDVTYPAGFMDVISIEK[13C615N2].2y4_1.heavy	50	10	46.6453	16.7022	2		[RPS4Y1]ribosomal protein S4, Y-linked 1
946.484	657.846	38.4999	SA55.VDVTYPAGFMDVISIEK[13C615N2].2y12_2.heavy	50	10	46.6453	23.4884	2		[RPS4Y1]ribosomal protein S4, Y-linked 1
946.484	739.378	38.4999	SA55.VDVTYPAGFMDVISIEK[13C615N2].2y13_2.heavy	50	10	46.6453	26.6763	2		[RPS4Y1]ribosomal protein S4, Y-linked 1
456.779	387.199	22.9046	INP3971.LLVVTDPR.2y3_1.light	50	10	25.0983	12.9061	2	NP_001291217.1:NP_002286.2	[RPSA;]40S ribosomal protein SA isoform 1 [Homo sapiens].;
456.779	488.246	22.9046	INP3971.LLVVTDPR.2y4_1.light	50	10	25.0983	16.857	2	NP_001291217.1:NP_002286.2	[RPSA;]40S ribosomal protein SA isoform 1 [Homo sapiens].;
456.779	587.315	22.9046	INP3971.LLVVTDPR.2y5_1.light	50	10	25.0983	20.7306	2	NP_001291217.1:NP_002286.2	[RPSA;]40S ribosomal protein SA isoform 1 [Homo sapiens].;
456.779	686.383	22.9046	INP3971.LLVVTDPR.2y6_1.light	50	10	25.0983	24.6042	2	NP_001291217.1:NP_002286.2	[RPSA;]40S ribosomal protein SA isoform 1 [Homo sapiens].;
461.783	397.207	22.9046	INP3971.LLVVTDPR[13C615N4].2y3_1.heavy	50	10	25.3185	13.2974	2	NP_001291217.1:NP_002286.2	[RPSA;]40S ribosomal protein SA isoform 1 [Homo sapiens].;
461.783	498.255	22.9046	INP3971.LLVVTDPR[13C615N4].2y4_1.heavy	50	10	25.3185	17.2484	2	NP_001291217.1:NP_002286.2	[RPSA;]40S ribosomal protein SA isoform 1 [Homo sapiens].;
461.783	597.323	22.9046	INP3971.LLVVTDPR[13C615N4].2y5_1.heavy	50	10	25.3185	21.1219	2	NP_001291217.1:NP_002286.2	[RPSA;]40S ribosomal protein SA isoform 1 [Homo sapiens].;
461.783	696.391	22.9046	INP3971.LLVVTDPR[13C615N4].2y6_1.heavy	50	10	25.3185	24.9955	2	NP_001291217.1:NP_002286.2	[RPSA;]40S ribosomal protein SA isoform 1 [Homo sapiens].;
654.37	305.177	12.9171	SA51.QNRPIPQWIR.2b5_2.light	50	10	33.7923	9.69902	2		[RPL39]ribosomal protein L39
654.37	350.2	12.9171	SA51.QNRPIPQWIR.2y5_2.light	50	10	33.7923	11.4594	2		[RPL39]ribosomal protein L39
654.37	248.635	12.9171	SA51.QNRPIPQWIR.2b4_2.light	50	10	33.7923	7.48823	2		[RPL39]ribosomal protein L39
654.37	406.743	12.9171	SA51.QNRPIPQWIR.2y6_2.light	50	10	33.7923	13.6703	2		[RPL39]ribosomal protein L39
664.379	310.181	12.9171	SA51.QNR[13C615N4]PIPQWIR[13C615N4].2b5_2.heavy	50	10	34.2327	9.89468	2		[RPL39]ribosomal protein L39
664.379	355.205	12.9171	SA51.QNR[13C615N4]PIPQWIR[13C615N4].2y5_2.heavy	50	10	34.2327	11.6551	2		[RPL39]ribosomal protein L39
664.379	253.639	12.9171	SA51.QNR[13C615N4]PIPQWIR[13C615N4].2b4_2.heavy	50	10	34.2327	7.68388	2		[RPL39]ribosomal protein L39
664.379	411.747	12.9171	SA51.QNR[13C615N4]PIPQWIR[13C615N4].2y6_2.heavy	50	10	34.2327	13.8659	2		[RPL39]ribosomal protein L39
557.738	538.251	22.8613	SA187.FNADEFEDK.2y4_1.light	50	10	29.5405	18.8122	2		[RPL10L]ribosomal protein L10 like
557.738	667.293	22.8613	SA187.FNADEFEDK.2y5_1.light	50	10	29.5405	23.8578	2		[RPL10L]ribosomal protein L10 like
557.738	782.32	22.8613	SA187.FNADEFEDK.2y6_1.light	50	10	29.5405	28.3553	2		[RPL10L]ribosomal protein L10 like
557.738	853.357	22.8613	SA187.FNADEFEDK.2y7_1.light	50	10	29.5405	31.1329	2		[RPL10L]ribosomal protein L10 like
561.745	546.265	22.8613	SA187.FNADEFEDK[13C615N2].2y4_1.heavy	50	10	29.7168	19.1256	2		[RPL10L]ribosomal protein L10 like
561.745	675.308	22.8613	SA187.FNADEFEDK[13C615N2].2y5_1.heavy	50	10	29.7168	24.1711	2		[RPL10L]ribosomal protein L10 like
561.745	790.335	22.8613	SA187.FNADEFEDK[13C615N2].2y6_1.heavy	50	10	29.7168	28.6687	2		[RPL10L]ribosomal protein L10 like
561.745	861.372	22.8613	SA187.FNADEFEDK[13C615N2].2y7_1.heavy	50	10	29.7168	31.4462	2		[RPL10L]ribosomal protein L10 like
501.272	460.251	18.8939	INP25589.VLNTNIDGR.2y4_1.light	50	10	27.056	15.7624	2	NP_072045.1	[RPS18]40S ribosomal protein S18 [Homo sapiens].
501.272	574.294	18.8939	INP25589.VLNTNIDGR.2y5_1.light	50	10	27.056	20.2215	2	NP_072045.1	[RPS18]40S ribosomal protein S18 [Homo sapiens].
501.272	675.342	18.8939	INP25589.VLNTNIDGR.2y6_1.light	50	10	27.056	24.1725	2	NP_072045.1	[RPS18]40S ribosomal protein S18 [Homo sapiens].
501.272	789.385	18.8939	INP25589.VLNTNIDGR.2y7_1.light	50	10	27.056	28.6316	2	NP_072045.1	[RPS18]40S ribosomal protein S18 [Homo sapiens].
506.277	470.26	18.8939	INP25589.VLNTNIDGR[13C615N4].2y4_1.heavy	50	10	27.2762	16.1538	2	NP_072045.1	[RPS18]40S ribosomal protein S18 [Homo sapiens].
506.277	584.303	18.8939	INP25589.VLNTNIDGR[13C615N4].2y5_1.heavy	50	10	27.2762	20.6128	2	NP_072045.1	[RPS18]40S ribosomal protein S18 [Homo sapiens].
506.277	685.35	18.8939	INP25589.VLNTNIDGR[13C615N4].2y6_1.heavy	50	10	27.2762	24.5638	2	NP_072045.1	[RPS18]40S ribosomal protein S18 [Homo sapiens].
506.277	799.393	18.8939	INP25589.VLNTNIDGR[13C615N4].2y7_1.heavy	50	10	27.2762	29.0229	2	NP_072045.1	[RPS18]40S ribosomal protein S18 [Homo sapiens].
416.234	456.318	20.753	SA59.YPDPVIK.2y4_1.light	50	10	23.3143	15.6086	2		[RPS4Y1]ribosomal protein S4, Y-linked 1
416.234	571.345	20.753	SA59.YPDPVIK.2y5_1.light	50	10	23.3143	20.1062	2		[RPS4Y1]ribosomal protein S4, Y-linked 1
416.234	668.398	20.753	SA59.YPDPVIK.2y6_1.light	50	10	23.3143	23.901	2		[RPS4Y1]ribosomal protein S4, Y-linked 1
416.234	334.702	20.753	SA59.YPDPVIK.2y6_2.light	50	10	23.3143	10.8534	2		[RPS4Y1]ribosomal protein S4, Y-linked 1
420.241	464.332	20.753	SA59.YPDPVIK[13C615N2].2y4_1.heavy	50	10	23.4906	15.922	2		[RPS4Y1]ribosomal protein S4, Y-linked 1
420.241	579.359	20.753	SA59.YPDPVIK[13C615N2].2y5_1.heavy	50	10	23.4906	20.4195	2		[RPS4Y1]ribosomal protein S4, Y-linked 1
420.241	676.412	20.753	SA59.YPDPVIK[13C615N2].2y6_1.heavy	50	10	23.4906	24.2143	2		[RPS4Y1]ribosomal protein S4, Y-linked 1
420.241	338.71	20.753	SA59.YPDPVIK[13C615N2].2y6_2.heavy	50	10	23.4906	11.0102	2		[RPS4Y1]ribosomal protein S4, Y-linked 1
494.775	375.235	19.7729	INP25582.SAINEVVTR.2y3_1.light	50	10	26.7701	12.4383	2	NP_000984.1:NP_001092047.1:NP_001093163.1	[RPL31;]60S ribosomal protein L31 isoform 3 [Homo sapiens].;
494.775	474.303	19.7729	INP25582.SAINEVVTR.2y4_1.light	50	10	26.7701	16.3118	2	NP_000984.1:NP_001092047.1:NP_001093163.1	[RPL31;]60S ribosomal protein L31 isoform 3 [Homo sapiens].;
494.775	603.346	19.7729	INP25582.SAINEVVTR.2y5_1.light	50	10	26.7701	21.3574	2	NP_000984.1:NP_001092047.1:NP_001093163.1	[RPL31;]60S ribosomal protein L31 isoform 3 [Homo sapiens].;
494.775	717.389	19.7729	INP25582.SAINEVVTR.2y6_1.light	50	10	26.7701	25.8165	2	NP_000984.1:NP_001092047.1:NP_001093163.1	[RPL31;]60S ribosomal protein L31 isoform 3 [Homo sapiens].;
499.779	385.243	19.7729	INP25582.SAINEVVTR[13C615N4].2y3_1.heavy	50	10	26.9903	12.8296	2	NP_000984.1:NP_001092047.1:NP_001093163.1	[RPL31;]60S ribosomal protein L31 isoform 3 [Homo sapiens].;
499.779	484.312	19.7729	INP25582.SAINEVVTR[13C615N4].2y4_1.heavy	50	10	26.9903	16.7032	2	NP_000984.1:NP_001092047.1:NP_001093163.1	[RPL31;]60S ribosomal protein L31 isoform 3 [Homo sapiens].;
499.779	613.354	19.7729	INP25582.SAINEVVTR[13C615N4].2y5_1.heavy	50	10	26.9903	21.7487	2	NP_000984.1:NP_001092047.1:NP_001093163.1	[RPL31;]60S ribosomal protein L31 isoform 3 [Homo sapiens].;
499.779	727.397	19.7729	INP25582.SAINEVVTR[13C615N4].2y6_1.heavy	50	10	26.9903	26.2078	2	NP_000984.1:NP_001092047.1:NP_001093163.1	[RPL31;]60S ribosomal protein L31 isoform 3 [Homo sapiens].;
483.748	345.224	22.3326	INP598.DTLYEAVR.2y3_1.light	50	10	26.2849	11.2649	2	NP_009035.3	[RPL10A;]60S ribosomal protein L10a [Homo sapiens].;
483.748	474.267	22.3326	INP598.DTLYEAVR.2y4_1.light	50	10	26.2849	16.3104	2	NP_009035.3	[RPL10A;]60S ribosomal protein L10a [Homo sapiens].;
483.748	637.33	22.3326	INP598.DTLYEAVR.2y5_1.light	50	10	26.2849	22.6862	2	NP_009035.3	[RPL10A;]60S ribosomal protein L10a [Homo sapiens].;
483.748	750.414	22.3326	INP598.DTLYEAVR.2y6_1.light	50	10	26.2849	27.1078	2	NP_009035.3	[RPL10A;]60S ribosomal protein L10a [Homo sapiens].;
488.752	355.233	22.3326	INP598.DTLYEAVR[13C615N4].2y3_1.heavy	50	10	26.5051	11.6562	2	NP_009035.3	[RPL10A;]60S ribosomal protein L10a [Homo sapiens].;
488.752	484.275	22.3326	INP598.DTLYEAVR[13C615N4].2y4_1.heavy	50	10	26.5051	16.7018	2	NP_009035.3	[RPL10A;]60S ribosomal protein L10a [Homo sapiens].;
488.752	647.339	22.3326	INP598.DTLYEAVR[13C615N4].2y5_1.heavy	50	10	26.5051	23.0776	2	NP_009035.3	[RPL10A;]60S ribosomal protein L10a [Homo sapiens].;
488.752	760.423	22.3326	INP598.DTLYEAVR[13C615N4].2y6_1.heavy	50	10	26.5051	27.4991	2	NP_009035.3	[RPL10A;]60S ribosomal protein L10a [Homo sapiens].;
441.222	332.193	15.1608	SA43.DSLYAQGK.2y3_1.light	50	10	24.4138	10.7553	2		[RPL36A]ribosomal protein L36a
441.222	403.23	15.1608	SA43.DSLYAQGK.2y4_1.light	50	10	24.4138	13.5329	2		[RPL36A]ribosomal protein L36a
441.222	566.293	15.1608	SA43.DSLYAQGK.2y5_1.light	50	10	24.4138	19.9087	2		[RPL36A]ribosomal protein L36a
441.222	679.377	15.1608	SA43.DSLYAQGK.2y6_1.light	50	10	24.4138	24.3302	2		[RPL36A]ribosomal protein L36a
445.229	340.207	15.1608	SA43.DSLYAQGK[13C615N2].2y3_1.heavy	50	10	24.5901	11.0687	2		[RPL36A]ribosomal protein L36a
445.229	411.244	15.1608	SA43.DSLYAQGK[13C615N2].2y4_1.heavy	50	10	24.5901	13.8462	2		[RPL36A]ribosomal protein L36a
445.229	574.308	15.1608	SA43.DSLYAQGK[13C615N2].2y5_1.heavy	50	10	24.5901	20.222	2		[RPL36A]ribosomal protein L36a
445.229	687.392	15.1608	SA43.DSLYAQGK[13C615N2].2y6_1.heavy	50	10	24.5901	24.6436	2		[RPL36A]ribosomal protein L36a
825.93	471.293	35.9089	SA177.TVEPYVTWGFPNLK.2y4_1.light	50	10	41.3409	16.1942	2		[RPL7L]ribosomal protein L7 like
825.93	675.382	35.9089	SA177.TVEPYVTWGFPNLK.2y6_1.light	50	10	41.3409	24.174	2		[RPL7L]ribosomal protein L7 like
825.93	861.462	35.9089	SA177.TVEPYVTWGFPNLK.2y7_1.light	50	10	41.3409	31.4498	2		[RPL7L]ribosomal protein L7 like
825.93	962.509	35.9089	SA177.TVEPYVTWGFPNLK.2y8_1.light	50	10	41.3409	35.4007	2		[RPL7L]ribosomal protein L7 like
829.937	479.307	35.9089	SA177.TVEPYVTWGFPNLK[13C615N2].2y4_1.heavy	50	10	41.5172	16.5075	2		[RPL7L]ribosomal protein L7 like
829.937	683.397	35.9089	SA177.TVEPYVTWGFPNLK[13C615N2].2y6_1.heavy	50	10	41.5172	24.4874	2		[RPL7L]ribosomal protein L7 like
829.937	869.476	35.9089	SA177.TVEPYVTWGFPNLK[13C615N2].2y7_1.heavy	50	10	41.5172	31.7631	2		[RPL7L]ribosomal protein L7 like
829.937	970.524	35.9089	SA177.TVEPYVTWGFPNLK[13C615N2].2y8_1.heavy	50	10	41.5172	35.7141	2		[RPL7L]ribosomal protein L7 like
713.36	946.499	43.3552	SA176.FGIIC[CAM]MEDLIHEIYTVGK.3y8_1.light	50	10	39.668	34.7747	3		[RPL7]ribosomal protein L7
713.36	473.753	43.3552	SA176.FGIIC[CAM]MEDLIHEIYTVGK.3y8_2.light	50	10	39.668	16.2903	3		[RPL7]ribosomal protein L7
713.36	404.25	43.3552	SA176.FGIIC[CAM]MEDLIHEIYTVGK.3y4_1.light	50	10	39.668	13.5728	3		[RPL7]ribosomal protein L7
713.36	567.314	43.3552	SA176.FGIIC[CAM]MEDLIHEIYTVGK.3y5_1.light	50	10	39.668	19.9486	3		[RPL7]ribosomal protein L7
716.032	954.514	43.3552	SA176.FGIIC[CAM]MEDLIHEIYTVGK[13C615N2].3y8_1.heavy	50	10	39.8016	35.0881	3		[RPL7]ribosomal protein L7
716.032	477.76	43.3552	SA176.FGIIC[CAM]MEDLIHEIYTVGK[13C615N2].3y8_2.heavy	50	10	39.8016	16.447	3		[RPL7]ribosomal protein L7
716.032	412.265	43.3552	SA176.FGIIC[CAM]MEDLIHEIYTVGK[13C615N2].3y4_1.heavy	50	10	39.8016	13.8862	3		[RPL7]ribosomal protein L7
716.032	575.328	43.3552	SA176.FGIIC[CAM]MEDLIHEIYTVGK[13C615N2].3y5_1.heavy	50	10	39.8016	20.2619	3		[RPL7]ribosomal protein L7
798.365	375.206	20.6286	SA297.VFITDDFHDMMPK.2y3_1.light	50	10	40.1281	12.4372	2		[HSP90B1]heat shock protein 90 beta family member 1
798.365	758.332	20.6286	SA297.VFITDDFHDMMPK.2y6_1.light	50	10	40.1281	27.4174	2		[HSP90B1]heat shock protein 90 beta family member 1
798.365	379.67	20.6286	SA297.VFITDDFHDMMPK.2y6_2.light	50	10	40.1281	12.6117	2		[HSP90B1]heat shock protein 90 beta family member 1
798.365	510.717	20.6286	SA297.VFITDDFHDMMPK.2y8_2.light	50	10	40.1281	17.7356	2		[HSP90B1]heat shock protein 90 beta family member 1
802.372	383.22	20.6286	SA297.VFITDDFHDMMPK[13C615N2].2y3_1.heavy	50	10	40.3044	12.7505	2		[HSP90B1]heat shock protein 90 beta family member 1
802.372	766.347	20.6286	SA297.VFITDDFHDMMPK[13C615N2].2y6_1.heavy	50	10	40.3044	27.7308	2		[HSP90B1]heat shock protein 90 beta family member 1
802.372	383.677	20.6286	SA297.VFITDDFHDMMPK[13C615N2].2y6_2.heavy	50	10	40.3044	12.7684	2		[HSP90B1]heat shock protein 90 beta family member 1
802.372	514.725	20.6286	SA297.VFITDDFHDMMPK[13C615N2].2y8_2.heavy	50	10	40.3044	17.8923	2		[HSP90B1]heat shock protein 90 beta family member 1
572.34	618.321	20.3443	INP1337.VLTVINQTQK.2y5_1.light	50	10	30.183	21.943	2	NP_009140.1	[RPL35;]60S ribosomal protein L35 [Homo sapiens].;
572.34	731.405	20.3443	INP1337.VLTVINQTQK.2y6_1.light	50	10	30.183	26.3645	2	NP_009140.1	[RPL35;]60S ribosomal protein L35 [Homo sapiens].;
572.34	830.473	20.3443	INP1337.VLTVINQTQK.2y7_1.light	50	10	30.183	30.2381	2	NP_009140.1	[RPL35;]60S ribosomal protein L35 [Homo sapiens].;
572.34	931.521	20.3443	INP1337.VLTVINQTQK.2y8_1.light	50	10	30.183	34.1891	2	NP_009140.1	[RPL35;]60S ribosomal protein L35 [Homo sapiens].;
576.347	626.335	20.3443	INP1337.VLTVINQTQK[13C615N2].2y5_1.heavy	50	10	30.3593	22.2563	2	NP_009140.1	[RPL35;]60S ribosomal protein L35 [Homo sapiens].;
576.347	739.419	20.3443	INP1337.VLTVINQTQK[13C615N2].2y6_1.heavy	50	10	30.3593	26.6779	2	NP_009140.1	[RPL35;]60S ribosomal protein L35 [Homo sapiens].;
576.347	838.487	20.3443	INP1337.VLTVINQTQK[13C615N2].2y7_1.heavy	50	10	30.3593	30.5514	2	NP_009140.1	[RPL35;]60S ribosomal protein L35 [Homo sapiens].;
576.347	939.535	20.3443	INP1337.VLTVINQTQK[13C615N2].2y8_1.heavy	50	10	30.3593	34.5024	2	NP_009140.1	[RPL35;]60S ribosomal protein L35 [Homo sapiens].;
1064.08	702.44	32.276	SA183.TILSNQTVDIPENVEITLK.2y6_1.light	50	10	51.8195	25.232	2		[RPL9]ribosomal protein L9
1064.08	578.335	32.276	SA183.TILSNQTVDIPENVEITLK.2y10_2.light	50	10	51.8195	20.3795	2		[RPL9]ribosomal protein L9
1064.08	473.266	32.276	SA183.TILSNQTVDIPENVEITLK.2y8_2.light	50	10	51.8195	16.2713	2		[RPL9]ribosomal protein L9
1064.08	1042.58	32.276	SA183.TILSNQTVDIPENVEITLK.2y9_1.light	50	10	51.8195	38.5315	2		[RPL9]ribosomal protein L9
1068.09	710.454	32.276	SA183.TILSNQTVDIPENVEITLK[13C615N2].2y6_1.heavy	50	10	51.996	25.5454	2		[RPL9]ribosomal protein L9
1068.09	582.342	32.276	SA183.TILSNQTVDIPENVEITLK[13C615N2].2y10_2.heavy	50	10	51.996	20.5362	2		[RPL9]ribosomal protein L9
1068.09	477.273	32.276	SA183.TILSNQTVDIPENVEITLK[13C615N2].2y8_2.heavy	50	10	51.996	16.428	2		[RPL9]ribosomal protein L9
1068.09	1050.59	32.276	SA183.TILSNQTVDIPENVEITLK[13C615N2].2y9_1.heavy	50	10	51.996	38.8447	2		[RPL9]ribosomal protein L9
728.348	727.319	22.4695	INP4836.DLTTAGAVTQC[CAM]YR.2y5_1.light	50	10	37.0473	26.2048	2	NP_000971.1	[RPL18A;]ribosomal protein L18a;
728.348	826.388	22.4695	INP4836.DLTTAGAVTQC[CAM]YR.2y6_1.light	50	10	37.0473	30.0784	2	NP_000971.1	[RPL18A;]ribosomal protein L18a;
728.348	954.446	22.4695	INP4836.DLTTAGAVTQC[CAM]YR.2y8_1.light	50	10	37.0473	35.0854	2	NP_000971.1	[RPL18A;]ribosomal protein L18a;
728.348	1025.48	22.4695	INP4836.DLTTAGAVTQC[CAM]YR.2y9_1.light	50	10	37.0473	37.8629	2	NP_000971.1	[RPL18A;]ribosomal protein L18a;
733.353	737.327	22.4695	INP4836.DLTTAGAVTQC[CAM]YR[13C615N4].2y5_1.heavy	50	10	37.2675	26.5961	2	NP_000971.1	[RPL18A;]ribosomal protein L18a;
733.353	836.396	22.4695	INP4836.DLTTAGAVTQC[CAM]YR[13C615N4].2y6_1.heavy	50	10	37.2675	30.4697	2	NP_000971.1	[RPL18A;]ribosomal protein L18a;
733.353	964.454	22.4695	INP4836.DLTTAGAVTQC[CAM]YR[13C615N4].2y8_1.heavy	50	10	37.2675	35.4768	2	NP_000971.1	[RPL18A;]ribosomal protein L18a;
733.353	1035.49	22.4695	INP4836.DLTTAGAVTQC[CAM]YR[13C615N4].2y9_1.heavy	50	10	37.2675	38.2543	2	NP_000971.1	[RPL18A;]ribosomal protein L18a;
598.651	427.23	20.7953	SA182.TVPLTDNTVIEEHLGR.3y7_2.light	50	10	33.9325	14.4713	3		[RPL7L]ribosomal protein L7 like
598.651	306.167	20.7953	SA182.TVPLTDNTVIEEHLGR.3y5_2.light	50	10	33.9325	9.73773	3		[RPL7L]ribosomal protein L7 like
598.651	241.645	20.7953	SA182.TVPLTDNTVIEEHLGR.3y4_2.light	50	10	33.9325	7.21492	3		[RPL7L]ribosomal protein L7 like
598.651	345.224	20.7953	SA182.TVPLTDNTVIEEHLGR.3y3_1.light	50	10	33.9325	11.2649	3		[RPL7L]ribosomal protein L7 like
601.987	432.234	20.7953	SA182.TVPLTDNTVIEEHLGR[13C615N4].3y7_2.heavy	50	10	34.0994	14.6669	3		[RPL7L]ribosomal protein L7 like
601.987	311.171	20.7953	SA182.TVPLTDNTVIEEHLGR[13C615N4].3y5_2.heavy	50	10	34.0994	9.93339	3		[RPL7L]ribosomal protein L7 like
601.987	246.649	20.7953	SA182.TVPLTDNTVIEEHLGR[13C615N4].3y4_2.heavy	50	10	34.0994	7.41058	3		[RPL7L]ribosomal protein L7 like
601.987	355.233	20.7953	SA182.TVPLTDNTVIEEHLGR[13C615N4].3y3_1.heavy	50	10	34.0994	11.6562	3		[RPL7L]ribosomal protein L7 like
789.765	1088.64	41.5336	INP23157.TLTAVHDAILEDLVFPSEIVGK.3y10_1.light	50	10	43.4883	40.3324	3	NP_001002.1	[RPS7;]40S ribosomal protein S7 [Homo sapiens].;
789.765	876.482	41.5336	INP23157.TLTAVHDAILEDLVFPSEIVGK.3y8_1.light	50	10	43.4883	32.037	3	NP_001002.1	[RPS7;]40S ribosomal protein S7 [Homo sapiens].;
789.765	975.551	41.5336	INP23157.TLTAVHDAILEDLVFPSEIVGK.3y9_1.light	50	10	43.4883	35.9106	3	NP_001002.1	[RPS7;]40S ribosomal protein S7 [Homo sapiens].;
789.765	729.414	41.5336	INP23157.TLTAVHDAILEDLVFPSEIVGK.3y7_1.light	50	10	43.4883	26.2867	3	NP_001002.1	[RPS7;]40S ribosomal protein S7 [Homo sapiens].;
792.437	1096.65	41.5336	INP23157.TLTAVHDAILEDLVFPSEIVGK[13C615N2].3y10_1.heavy	50	10	43.6219	40.6456	3	NP_001002.1	[RPS7;]40S ribosomal protein S7 [Homo sapiens].;
792.437	884.497	41.5336	INP23157.TLTAVHDAILEDLVFPSEIVGK[13C615N2].3y8_1.heavy	50	10	43.6219	32.3504	3	NP_001002.1	[RPS7;]40S ribosomal protein S7 [Homo sapiens].;
792.437	983.565	41.5336	INP23157.TLTAVHDAILEDLVFPSEIVGK[13C615N2].3y9_1.heavy	50	10	43.6219	36.224	3	NP_001002.1	[RPS7;]40S ribosomal protein S7 [Homo sapiens].;
792.437	737.428	41.5336	INP23157.TLTAVHDAILEDLVFPSEIVGK[13C615N2].3y7_1.heavy	50	10	43.6219	26.6	3	NP_001002.1	[RPS7;]40S ribosomal protein S7 [Homo sapiens].;
693.851	658.356	32.5392	INP6385.TYSYLTPDLWK.2y5_1.light	50	10	35.5294	23.5083	2	NP_002943.2	[RPS2;]40S ribosomal protein S2 [Homo sapiens].;
693.851	759.404	32.5392	INP6385.TYSYLTPDLWK.2y6_1.light	50	10	35.5294	27.4593	2	NP_002943.2	[RPS2;]40S ribosomal protein S2 [Homo sapiens].;
693.851	872.488	32.5392	INP6385.TYSYLTPDLWK.2y7_1.light	50	10	35.5294	31.8809	2	NP_002943.2	[RPS2;]40S ribosomal protein S2 [Homo sapiens].;
693.851	1122.58	32.5392	INP6385.TYSYLTPDLWK.2y9_1.light	50	10	35.5294	41.6595	2	NP_002943.2	[RPS2;]40S ribosomal protein S2 [Homo sapiens].;
697.858	666.37	32.5392	INP6385.TYSYLTPDLWK[13C615N2].2y5_1.heavy	50	10	35.7058	23.8217	2	NP_002943.2	[RPS2;]40S ribosomal protein S2 [Homo sapiens].;
697.858	767.418	32.5392	INP6385.TYSYLTPDLWK[13C615N2].2y6_1.heavy	50	10	35.7058	27.7726	2	NP_002943.2	[RPS2;]40S ribosomal protein S2 [Homo sapiens].;
697.858	880.502	32.5392	INP6385.TYSYLTPDLWK[13C615N2].2y7_1.heavy	50	10	35.7058	32.1942	2	NP_002943.2	[RPS2;]40S ribosomal protein S2 [Homo sapiens].;
697.858	1130.6	32.5392	INP6385.TYSYLTPDLWK[13C615N2].2y9_1.heavy	50	10	35.7058	41.9731	2	NP_002943.2	[RPS2;]40S ribosomal protein S2 [Homo sapiens].;
631.345	648.338	30.3404	SA249.AITGASLADIMAK.2y6_1.light	50	10	32.7792	23.1166	2		[RPL24]ribosomal protein L24
631.345	976.513	30.3404	SA249.AITGASLADIMAK.2y10_1.light	50	10	32.7792	35.9483	2		[RPL24]ribosomal protein L24
631.345	1077.56	30.3404	SA249.AITGASLADIMAK.2y11_1.light	50	10	32.7792	39.8992	2		[RPL24]ribosomal protein L24
631.345	848.455	30.3404	SA249.AITGASLADIMAK.2y8_1.light	50	10	32.7792	30.9412	2		[RPL24]ribosomal protein L24
635.352	656.353	30.3404	SA249.AITGASLADIMAK[13C615N2].2y6_1.heavy	50	10	32.9555	23.43	2		[RPL24]ribosomal protein L24
635.352	984.527	30.3404	SA249.AITGASLADIMAK[13C615N2].2y10_1.heavy	50	10	32.9555	36.2616	2		[RPL24]ribosomal protein L24
635.352	1085.58	30.3404	SA249.AITGASLADIMAK[13C615N2].2y11_1.heavy	50	10	32.9555	40.2128	2		[RPL24]ribosomal protein L24
635.352	856.469	30.3404	SA249.AITGASLADIMAK[13C615N2].2y8_1.heavy	50	10	32.9555	31.2545	2		[RPL24]ribosomal protein L24
730.386	1178.59	30.6859	SA245.LPAAGVGDMVMATVK.2y12_1.light	50	10	37.137	43.8495	2		[RPL23]ribosomal protein L23
730.386	1107.55	30.6859	SA245.LPAAGVGDMVMATVK.2y11_1.light	50	10	37.137	41.0718	2		[RPL23]ribosomal protein L23
730.386	951.464	30.6859	SA245.LPAAGVGDMVMATVK.2y9_1.light	50	10	37.137	34.9688	2		[RPL23]ribosomal protein L23
730.386	673.844	30.6859	SA245.LPAAGVGDMVMATVK.2y14_2.light	50	10	37.137	24.1139	2		[RPL23]ribosomal protein L23
734.393	1186.61	30.6859	SA245.LPAAGVGDMVMATVK[13C615N2].2y12_1.heavy	50	10	37.3133	44.1631	2		[RPL23]ribosomal protein L23
734.393	1115.57	30.6859	SA245.LPAAGVGDMVMATVK[13C615N2].2y11_1.heavy	50	10	37.3133	41.3854	2		[RPL23]ribosomal protein L23
734.393	959.478	30.6859	SA245.LPAAGVGDMVMATVK[13C615N2].2y9_1.heavy	50	10	37.3133	35.2822	2		[RPL23]ribosomal protein L23
734.393	677.851	30.6859	SA245.LPAAGVGDMVMATVK[13C615N2].2y14_2.heavy	50	10	37.3133	24.2706	2		[RPL23]ribosomal protein L23
781.92	937.5	31.92	RTMARKER_11.2y8.peptide	50	10	39.4045	34.4228	2
781.92	562.32	31.92	RTMARKER_11.2y5.peptide	50	10	39.4045	19.7533	2
781.92	709.39	31.92	RTMARKER_11.2y6.peptide	50	10	39.4045	25.5037	2
412.897	650.398	26.0175	SA76.QMVIDVLHPGK.3y6_1.light	50	10	24.6449	23.1972	3		[RPS24]ribosomal protein S24
412.897	765.425	26.0175	SA76.QMVIDVLHPGK.3y7_1.light	50	10	24.6449	27.6947	3		[RPS24]ribosomal protein S24
412.897	438.246	26.0175	SA76.QMVIDVLHPGK.3y4_1.light	50	10	24.6449	14.902	3		[RPS24]ribosomal protein S24
412.897	301.187	26.0175	SA76.QMVIDVLHPGK.3y3_1.light	50	10	24.6449	9.54301	3		[RPS24]ribosomal protein S24
415.568	658.413	26.0175	SA76.QMVIDVLHPGK[13C615N2].3y6_1.heavy	50	10	24.7784	23.5105	3		[RPS24]ribosomal protein S24
415.568	773.44	26.0175	SA76.QMVIDVLHPGK[13C615N2].3y7_1.heavy	50	10	24.7784	28.0081	3		[RPS24]ribosomal protein S24
415.568	446.26	26.0175	SA76.QMVIDVLHPGK[13C615N2].3y4_1.heavy	50	10	24.7784	15.2154	3		[RPS24]ribosomal protein S24
415.568	309.201	26.0175	SA76.QMVIDVLHPGK[13C615N2].3y3_1.heavy	50	10	24.7784	9.85636	3		[RPS24]ribosomal protein S24
530.31	762.41	30.27	RTMARKER_10.2y7.peptide	50	10	28.3336	27.5768	2
530.31	875.5	30.27	RTMARKER_10.2y8.peptide	50	10	28.3336	31.9987	2
530.31	691.38	30.27	RTMARKER_10.2y6.peptide	50	10	28.3336	24.7996	2
841.393	496.24	34.2553	SA73.TTGFGMIYDSLDYAK.2y4_1.light	50	10	42.0213	17.1696	2		[RPS24]ribosomal protein S24
841.393	811.383	34.2553	SA73.TTGFGMIYDSLDYAK.2y7_1.light	50	10	42.0213	29.4917	2		[RPS24]ribosomal protein S24
841.393	974.447	34.2553	SA73.TTGFGMIYDSLDYAK.2y8_1.light	50	10	42.0213	35.8675	2		[RPS24]ribosomal protein S24
841.393	1087.53	34.2553	SA73.TTGFGMIYDSLDYAK.2y9_1.light	50	10	42.0213	40.289	2		[RPS24]ribosomal protein S24
845.4	504.254	34.2553	SA73.TTGFGMIYDSLDYAK[13C615N2].2y4_1.heavy	50	10	42.1976	17.4829	2		[RPS24]ribosomal protein S24
845.4	819.397	34.2553	SA73.TTGFGMIYDSLDYAK[13C615N2].2y7_1.heavy	50	10	42.1976	29.805	2		[RPS24]ribosomal protein S24
845.4	982.461	34.2553	SA73.TTGFGMIYDSLDYAK[13C615N2].2y8_1.heavy	50	10	42.1976	36.1808	2		[RPS24]ribosomal protein S24
845.4	1095.55	34.2553	SA73.TTGFGMIYDSLDYAK[13C615N2].2y9_1.heavy	50	10	42.1976	40.6026	2		[RPS24]ribosomal protein S24
548.319	764.441	18.629	SA243.IFAPNHVVAK.2y7_1.light	50	10	29.126	27.6562	2		[RPL18A]ribosomal protein L18a
548.319	382.724	18.629	SA243.IFAPNHVVAK.2y7_2.light	50	10	29.126	12.7311	2		[RPL18A]ribosomal protein L18a
548.319	835.479	18.629	SA243.IFAPNHVVAK.2y8_1.light	50	10	29.126	30.4338	2		[RPL18A]ribosomal protein L18a
548.319	418.243	18.629	SA243.IFAPNHVVAK.2y8_2.light	50	10	29.126	14.1199	2		[RPL18A]ribosomal protein L18a
552.326	772.456	18.629	SA243.IFAPNHVVAK[13C615N2].2y7_1.heavy	50	10	29.3023	27.9696	2		[RPL18A]ribosomal protein L18a
552.326	386.731	18.629	SA243.IFAPNHVVAK[13C615N2].2y7_2.heavy	50	10	29.3023	12.8878	2		[RPL18A]ribosomal protein L18a
552.326	843.493	18.629	SA243.IFAPNHVVAK[13C615N2].2y8_1.heavy	50	10	29.3023	30.7472	2		[RPL18A]ribosomal protein L18a
552.326	422.25	18.629	SA243.IFAPNHVVAK[13C615N2].2y8_2.heavy	50	10	29.3023	14.2766	2		[RPL18A]ribosomal protein L18a
634.882	560.34	31.7054	INP1800.NIPGITLLNVSK.2y5_1.light	50	10	32.9348	19.6759	2	NP_000959.2	[RPL4;]60S ribosomal protein L4 [Homo sapiens].;
634.882	1041.63	31.7054	INP1800.NIPGITLLNVSK.2y10_1.light	50	10	32.9348	38.4943	2	NP_000959.2	[RPL4;]60S ribosomal protein L4 [Homo sapiens].;
634.882	774.472	31.7054	INP1800.NIPGITLLNVSK.2y7_1.light	50	10	32.9348	28.0485	2	NP_000959.2	[RPL4;]60S ribosomal protein L4 [Homo sapiens].;
634.882	944.577	31.7054	INP1800.NIPGITLLNVSK.2y9_1.light	50	10	32.9348	34.6996	2	NP_000959.2	[RPL4;]60S ribosomal protein L4 [Homo sapiens].;
638.889	568.354	31.7054	INP1800.NIPGITLLNVSK[13C615N2].2y5_1.heavy	50	10	33.1111	19.9892	2	NP_000959.2	[RPL4;]60S ribosomal protein L4 [Homo sapiens].;
638.889	1049.65	31.7054	INP1800.NIPGITLLNVSK[13C615N2].2y10_1.heavy	50	10	33.1111	38.8079	2	NP_000959.2	[RPL4;]60S ribosomal protein L4 [Homo sapiens].;
638.889	782.486	31.7054	INP1800.NIPGITLLNVSK[13C615N2].2y7_1.heavy	50	10	33.1111	28.3618	2	NP_000959.2	[RPL4;]60S ribosomal protein L4 [Homo sapiens].;
638.889	952.592	31.7054	INP1800.NIPGITLLNVSK[13C615N2].2y9_1.heavy	50	10	33.1111	35.0129	2	NP_000959.2	[RPL4;]60S ribosomal protein L4 [Homo sapiens].;
661.38	836.43	34.8	RTMARKER_12.3y7.peptide	50	10	37.069	30.471	3
661.38	502.76	34.8	RTMARKER_12.3y9.peptide	50	10	37.069	17.4245	3
661.38	906.51	34.8	RTMARKER_12.3y17.peptide	50	10	37.069	33.2111	3
528.765	627.321	13.743	SA71.ANPFGGASHAK.2y7_1.light	50	10	28.2657	22.2949	2		[RPS23]40S ribosomal protein S23 [Homo sapiens].
528.765	774.389	13.743	SA71.ANPFGGASHAK.2y8_1.light	50	10	28.2657	28.0452	2		[RPS23]40S ribosomal protein S23 [Homo sapiens].
528.765	871.442	13.743	SA71.ANPFGGASHAK.2y9_1.light	50	10	28.2657	31.84	2		[RPS23]40S ribosomal protein S23 [Homo sapiens].
528.765	436.225	13.743	SA71.ANPFGGASHAK.2y9_2.light	50	10	28.2657	14.823	2		[RPS23]40S ribosomal protein S23 [Homo sapiens].
532.772	635.335	13.743	SA71.ANPFGGASHAK[13C615N2].2y7_1.heavy	50	10	28.442	22.6082	2		[RPS23]40S ribosomal protein S23 [Homo sapiens].
532.772	782.404	13.743	SA71.ANPFGGASHAK[13C615N2].2y8_1.heavy	50	10	28.442	28.3586	2		[RPS23]40S ribosomal protein S23 [Homo sapiens].
532.772	879.456	13.743	SA71.ANPFGGASHAK[13C615N2].2y9_1.heavy	50	10	28.442	32.1533	2		[RPS23]40S ribosomal protein S23 [Homo sapiens].
532.772	440.232	13.743	SA71.ANPFGGASHAK[13C615N2].2y9_2.heavy	50	10	28.442	14.9797	2		[RPS23]40S ribosomal protein S23 [Homo sapiens].
522.272	390.198	14.1554	INP928.TVGVEPAADGK.2y4_1.light	50	10	27.98	13.0233	2	NP_000982.2:NP_001129606.1:NP_001129607.1:NP_001129608.1:NP_001129609.1	[RPL28;]60S ribosomal protein L28 isoform 5 [Homo sapiens].;
522.272	558.288	14.1554	INP928.TVGVEPAADGK.2y6_1.light	50	10	27.98	19.5957	2	NP_000982.2:NP_001129606.1:NP_001129607.1:NP_001129608.1:NP_001129609.1	[RPL28;]60S ribosomal protein L28 isoform 5 [Homo sapiens].;
522.272	687.331	14.1554	INP928.TVGVEPAADGK.2y7_1.light	50	10	27.98	24.6412	2	NP_000982.2:NP_001129606.1:NP_001129607.1:NP_001129608.1:NP_001129609.1	[RPL28;]60S ribosomal protein L28 isoform 5 [Homo sapiens].;
522.272	843.421	14.1554	INP928.TVGVEPAADGK.2y9_1.light	50	10	27.98	30.7444	2	NP_000982.2:NP_001129606.1:NP_001129607.1:NP_001129608.1:NP_001129609.1	[RPL28;]60S ribosomal protein L28 isoform 5 [Homo sapiens].;
526.279	398.212	14.1554	INP928.TVGVEPAADGK[13C615N2].2y4_1.heavy	50	10	28.1563	13.3367	2	NP_000982.2:NP_001129606.1:NP_001129607.1:NP_001129608.1:NP_001129609.1	[RPL28;]60S ribosomal protein L28 isoform 5 [Homo sapiens].;
526.279	566.302	14.1554	INP928.TVGVEPAADGK[13C615N2].2y6_1.heavy	50	10	28.1563	19.909	2	NP_000982.2:NP_001129606.1:NP_001129607.1:NP_001129608.1:NP_001129609.1	[RPL28;]60S ribosomal protein L28 isoform 5 [Homo sapiens].;
526.279	695.345	14.1554	INP928.TVGVEPAADGK[13C615N2].2y7_1.heavy	50	10	28.1563	24.9546	2	NP_000982.2:NP_001129606.1:NP_001129607.1:NP_001129608.1:NP_001129609.1	[RPL28;]60S ribosomal protein L28 isoform 5 [Homo sapiens].;
526.279	851.435	14.1554	INP928.TVGVEPAADGK[13C615N2].2y9_1.heavy	50	10	28.1563	31.0577	2	NP_000982.2:NP_001129606.1:NP_001129607.1:NP_001129608.1:NP_001129609.1	[RPL28;]60S ribosomal protein L28 isoform 5 [Homo sapiens].;
647.32	631.293	20.3935	SA79.DLLHPSPEEEK.2y5_1.light	50	10	33.4821	22.4502	2		[RPS27]ribosomal protein S27
647.32	815.378	20.3935	SA79.DLLHPSPEEEK.2y7_1.light	50	10	33.4821	29.6479	2		[RPS27]ribosomal protein S27
647.32	952.437	20.3935	SA79.DLLHPSPEEEK.2y8_1.light	50	10	33.4821	35.0069	2		[RPS27]ribosomal protein S27
647.32	476.722	20.3935	SA79.DLLHPSPEEEK.2y8_2.light	50	10	33.4821	16.4064	2		[RPS27]ribosomal protein S27
651.327	639.308	20.3935	SA79.DLLHPSPEEEK[13C615N2].2y5_1.heavy	50	10	33.6584	22.7635	2		[RPS27]ribosomal protein S27
651.327	823.392	20.3935	SA79.DLLHPSPEEEK[13C615N2].2y7_1.heavy	50	10	33.6584	29.9612	2		[RPS27]ribosomal protein S27
651.327	960.451	20.3935	SA79.DLLHPSPEEEK[13C615N2].2y8_1.heavy	50	10	33.6584	35.3202	2		[RPS27]ribosomal protein S27
651.327	480.729	20.3935	SA79.DLLHPSPEEEK[13C615N2].2y8_2.heavy	50	10	33.6584	16.5631	2		[RPS27]ribosomal protein S27
733.341	671.347	19.5853	INP25401.SYC[CAM]AEIAHNVSSK.2y6_1.light	50	10	37.267	24.0163	2	NP_000985.1:NP_001007074.1:NP_001007075.1	[RPL32;]60S ribosomal protein L32 [Homo sapiens].;
733.341	1055.55	19.5853	INP25401.SYC[CAM]AEIAHNVSSK.2y10_1.light	50	10	37.267	39.0386	2	NP_000985.1:NP_001007074.1:NP_001007075.1	[RPL32;]60S ribosomal protein L32 [Homo sapiens].;
733.341	742.384	19.5853	INP25401.SYC[CAM]AEIAHNVSSK.2y7_1.light	50	10	37.267	26.7938	2	NP_000985.1:NP_001007074.1:NP_001007075.1	[RPL32;]60S ribosomal protein L32 [Homo sapiens].;
733.341	855.468	19.5853	INP25401.SYC[CAM]AEIAHNVSSK.2y8_1.light	50	10	37.267	31.2154	2	NP_000985.1:NP_001007074.1:NP_001007075.1	[RPL32;]60S ribosomal protein L32 [Homo sapiens].;
737.348	679.361	19.5853	INP25401.SYC[CAM]AEIAHNVSSK[13C615N2].2y6_1.heavy	50	10	37.4433	24.3296	2	NP_000985.1:NP_001007074.1:NP_001007075.1	[RPL32;]60S ribosomal protein L32 [Homo sapiens].;
737.348	1063.56	19.5853	INP25401.SYC[CAM]AEIAHNVSSK[13C615N2].2y10_1.heavy	50	10	37.4433	39.3518	2	NP_000985.1:NP_001007074.1:NP_001007075.1	[RPL32;]60S ribosomal protein L32 [Homo sapiens].;
737.348	750.398	19.5853	INP25401.SYC[CAM]AEIAHNVSSK[13C615N2].2y7_1.heavy	50	10	37.4433	27.1072	2	NP_000985.1:NP_001007074.1:NP_001007075.1	[RPL32;]60S ribosomal protein L32 [Homo sapiens].;
737.348	863.482	19.5853	INP25401.SYC[CAM]AEIAHNVSSK[13C615N2].2y8_1.heavy	50	10	37.4433	31.5287	2	NP_000985.1:NP_001007074.1:NP_001007075.1	[RPL32;]60S ribosomal protein L32 [Homo sapiens].;
833.991	549.35	31.4131	SA239.QAQIEVVPSASALIIK.2y11_2.light	50	10	41.6956	19.2462	2		[RPL12]ribosomal protein L12
833.991	1226.73	31.4131	SA239.QAQIEVVPSASALIIK.2y12_1.light	50	10	41.6956	45.7317	2		[RPL12]ribosomal protein L12
833.991	998.625	31.4131	SA239.QAQIEVVPSASALIIK.2y10_1.light	50	10	41.6956	36.8128	2		[RPL12]ribosomal protein L12
833.991	899.556	31.4131	SA239.QAQIEVVPSASALIIK.2y9_1.light	50	10	41.6956	32.9392	2		[RPL12]ribosomal protein L12
837.998	553.357	31.4131	SA239.QAQIEVVPSASALIIK[13C615N2].2y11_2.heavy	50	10	41.8719	19.4029	2		[RPL12]ribosomal protein L12
837.998	1234.75	31.4131	SA239.QAQIEVVPSASALIIK[13C615N2].2y12_1.heavy	50	10	41.8719	46.0453	2		[RPL12]ribosomal protein L12
837.998	1006.64	31.4131	SA239.QAQIEVVPSASALIIK[13C615N2].2y10_1.heavy	50	10	41.8719	37.1262	2		[RPL12]ribosomal protein L12
837.998	907.57	31.4131	SA239.QAQIEVVPSASALIIK[13C615N2].2y9_1.heavy	50	10	41.8719	33.2526	2		[RPL12]ribosomal protein L12
772.832	347.193	31.0056	SA237.FNADEFEDMVAEK.2y3_1.light	50	10	39.0046	11.3418	2		[RPL10]ribosomal protein L10
772.832	577.301	31.0056	SA237.FNADEFEDMVAEK.2y5_1.light	50	10	39.0046	20.3391	2		[RPL10]ribosomal protein L10
772.832	821.371	31.0056	SA237.FNADEFEDMVAEK.2y7_1.light	50	10	39.0046	29.8822	2		[RPL10]ribosomal protein L10
772.832	968.439	31.0056	SA237.FNADEFEDMVAEK.2y8_1.light	50	10	39.0046	35.6326	2		[RPL10]ribosomal protein L10
776.839	355.207	31.0056	SA237.FNADEFEDMVAEK[13C615N2].2y3_1.heavy	50	10	39.1809	11.6552	2		[RPL10]ribosomal protein L10
776.839	585.316	31.0056	SA237.FNADEFEDMVAEK[13C615N2].2y5_1.heavy	50	10	39.1809	20.6525	2		[RPL10]ribosomal protein L10
776.839	829.385	31.0056	SA237.FNADEFEDMVAEK[13C615N2].2y7_1.heavy	50	10	39.1809	30.1956	2		[RPL10]ribosomal protein L10
776.839	976.454	31.0056	SA237.FNADEFEDMVAEK[13C615N2].2y8_1.heavy	50	10	39.1809	35.946	2		[RPL10]ribosomal protein L10
483.772	359.24	18.7318	SA235.EHVIEALR.2y3_1.light	50	10	26.286	11.8129	2		[RPL10]ribosomal protein L10
483.772	601.367	18.7318	SA235.EHVIEALR.2y5_1.light	50	10	26.286	21.28	2		[RPL10]ribosomal protein L10
483.772	700.435	18.7318	SA235.EHVIEALR.2y6_1.light	50	10	26.286	25.1536	2		[RPL10]ribosomal protein L10
483.772	419.251	18.7318	SA235.EHVIEALR.2y7_2.light	50	10	26.286	14.1593	2		[RPL10]ribosomal protein L10
488.776	369.248	18.7318	SA235.EHVIEALR[13C615N4].2y3_1.heavy	50	10	26.5061	12.2042	2		[RPL10]ribosomal protein L10
488.776	611.375	18.7318	SA235.EHVIEALR[13C615N4].2y5_1.heavy	50	10	26.5061	21.6714	2		[RPL10]ribosomal protein L10
488.776	710.443	18.7318	SA235.EHVIEALR[13C615N4].2y6_1.heavy	50	10	26.5061	25.5449	2		[RPL10]ribosomal protein L10
488.776	424.255	18.7318	SA235.EHVIEALR[13C615N4].2y7_2.heavy	50	10	26.5061	14.355	2		[RPL10]ribosomal protein L10
677.358	612.837	17.968	SA65.EAPPMEKPEVVK.2y11_2.light	50	10	34.8038	21.7285	2		[RPS15]ribosomal protein S15
677.358	571.345	17.968	SA65.EAPPMEKPEVVK.2y5_1.light	50	10	34.8038	20.1062	2		[RPS15]ribosomal protein S15
677.358	577.318	17.968	SA65.EAPPMEKPEVVK.2y10_2.light	50	10	34.8038	20.3397	2		[RPS15]ribosomal protein S15
677.358	1056.58	17.968	SA65.EAPPMEKPEVVK.2y9_1.light	50	10	34.8038	39.0789	2		[RPS15]ribosomal protein S15
685.372	620.851	17.968	SA65.EAPPMEK[13C615N2]PEVVK[13C615N2].2y11_2.heavy	50	10	35.1564	22.0419	2		[RPS15]ribosomal protein S15
685.372	579.359	17.968	SA65.EAPPMEK[13C615N2]PEVVK[13C615N2].2y5_1.heavy	50	10	35.1564	20.4195	2		[RPS15]ribosomal protein S15
685.372	585.332	17.968	SA65.EAPPMEK[13C615N2]PEVVK[13C615N2].2y10_2.heavy	50	10	35.1564	20.6531	2		[RPS15]ribosomal protein S15
685.372	1072.6	17.968	SA65.EAPPMEK[13C615N2]PEVVK[13C615N2].2y9_1.heavy	50	10	35.1564	39.7053	2		[RPS15]ribosomal protein S15
585.806	363.187	27.7088	SA231.FLDGIYVSEK.2y3_1.light	50	10	30.7755	11.9672	2		[RPL9]ribosomal protein L9
585.806	625.319	27.7088	SA231.FLDGIYVSEK.2y5_1.light	50	10	30.7755	22.2166	2		[RPL9]ribosomal protein L9
585.806	795.425	27.7088	SA231.FLDGIYVSEK.2y7_1.light	50	10	30.7755	28.8677	2		[RPL9]ribosomal protein L9
585.806	910.452	27.7088	SA231.FLDGIYVSEK.2y8_1.light	50	10	30.7755	33.3653	2		[RPL9]ribosomal protein L9
589.813	371.202	27.7088	SA231.FLDGIYVSEK[13C615N2].2y3_1.heavy	50	10	30.9518	12.2806	2		[RPL9]ribosomal protein L9
589.813	633.333	27.7088	SA231.FLDGIYVSEK[13C615N2].2y5_1.heavy	50	10	30.9518	22.5299	2		[RPL9]ribosomal protein L9
589.813	803.439	27.7088	SA231.FLDGIYVSEK[13C615N2].2y7_1.heavy	50	10	30.9518	29.1811	2		[RPL9]ribosomal protein L9
589.813	918.466	27.7088	SA231.FLDGIYVSEK[13C615N2].2y8_1.heavy	50	10	30.9518	33.6786	2		[RPL9]ribosomal protein L9
519.584	660.356	22.059	SA68.DHASIQMNVAEVDK.3y6_1.light	50	10	29.9792	23.5865	3		[RPS21]ribosomal protein S21
519.584	490.251	22.059	SA68.DHASIQMNVAEVDK.3y4_1.light	50	10	29.9792	16.9354	3		[RPS21]ribosomal protein S21
519.584	561.288	22.059	SA68.DHASIQMNVAEVDK.3y5_1.light	50	10	29.9792	19.713	3		[RPS21]ribosomal protein S21
519.584	361.208	22.059	SA68.DHASIQMNVAEVDK.3y3_1.light	50	10	29.9792	11.8898	3		[RPS21]ribosomal protein S21
522.255	668.37	22.059	SA68.DHASIQMNVAEVDK[13C615N2].3y6_1.heavy	50	10	30.1127	23.8999	3		[RPS21]ribosomal protein S21
522.255	498.265	22.059	SA68.DHASIQMNVAEVDK[13C615N2].3y4_1.heavy	50	10	30.1127	17.2488	3		[RPS21]ribosomal protein S21
522.255	569.302	22.059	SA68.DHASIQMNVAEVDK[13C615N2].3y5_1.heavy	50	10	30.1127	20.0263	3		[RPS21]ribosomal protein S21
522.255	369.222	22.059	SA68.DHASIQMNVAEVDK[13C615N2].3y3_1.heavy	50	10	30.1127	12.2032	3		[RPS21]ribosomal protein S21
753.894	735.378	27.0051	INP2560.ISSLLEEQFQQGK.2y6_1.light	50	10	38.1713	26.5199	2	NP_001003.1	[RPS8;]40S ribosomal protein S8 [Homo sapiens].;
753.894	864.421	27.0051	INP2560.ISSLLEEQFQQGK.2y7_1.light	50	10	38.1713	31.5655	2	NP_001003.1	[RPS8;]40S ribosomal protein S8 [Homo sapiens].;
753.894	993.464	27.0051	INP2560.ISSLLEEQFQQGK.2y8_1.light	50	10	38.1713	36.611	2	NP_001003.1	[RPS8;]40S ribosomal protein S8 [Homo sapiens].;
753.894	1106.55	27.0051	INP2560.ISSLLEEQFQQGK.2y9_1.light	50	10	38.1713	41.0327	2	NP_001003.1	[RPS8;]40S ribosomal protein S8 [Homo sapiens].;
757.901	743.393	27.0051	INP2560.ISSLLEEQFQQGK[13C615N2].2y6_1.heavy	50	10	38.3476	26.8333	2	NP_001003.1	[RPS8;]40S ribosomal protein S8 [Homo sapiens].;
757.901	872.435	27.0051	INP2560.ISSLLEEQFQQGK[13C615N2].2y7_1.heavy	50	10	38.3476	31.8788	2	NP_001003.1	[RPS8;]40S ribosomal protein S8 [Homo sapiens].;
757.901	1001.48	27.0051	INP2560.ISSLLEEQFQQGK[13C615N2].2y8_1.heavy	50	10	38.3476	36.9245	2	NP_001003.1	[RPS8;]40S ribosomal protein S8 [Homo sapiens].;
757.901	1114.56	27.0051	INP2560.ISSLLEEQFQQGK[13C615N2].2y9_1.heavy	50	10	38.3476	41.3459	2	NP_001003.1	[RPS8;]40S ribosomal protein S8 [Homo sapiens].;
561.758	488.319	22.1385	SA69.MGESDDSILR.2y4_1.light	50	10	29.7174	16.8599	2		[RPS21]ribosomal protein S21
561.758	603.346	22.1385	SA69.MGESDDSILR.2y5_1.light	50	10	29.7174	21.3574	2		[RPS21]ribosomal protein S21
561.758	805.405	22.1385	SA69.MGESDDSILR.2y7_1.light	50	10	29.7174	29.2579	2		[RPS21]ribosomal protein S21
561.758	991.469	22.1385	SA69.MGESDDSILR.2y9_1.light	50	10	29.7174	36.533	2		[RPS21]ribosomal protein S21
566.763	498.327	22.1385	SA69.MGESDDSILR[13C615N4].2y4_1.heavy	50	10	29.9376	17.2512	2		[RPS21]ribosomal protein S21
566.763	613.354	22.1385	SA69.MGESDDSILR[13C615N4].2y5_1.heavy	50	10	29.9376	21.7487	2		[RPS21]ribosomal protein S21
566.763	815.413	22.1385	SA69.MGESDDSILR[13C615N4].2y7_1.heavy	50	10	29.9376	29.6492	2		[RPS21]ribosomal protein S21
566.763	1001.48	22.1385	SA69.MGESDDSILR[13C615N4].2y9_1.heavy	50	10	29.9376	36.9245	2		[RPS21]ribosomal protein S21
627.382	557.377	30.8338	INP25075.GLTPSQIGVILR.2y5_1.light	50	10	32.6048	19.56	2	NP_001008.1	[RPS13;]40S ribosomal protein S13 [Homo sapiens].;
627.382	670.461	30.8338	INP25075.GLTPSQIGVILR.2y6_1.light	50	10	32.6048	23.9816	2	NP_001008.1	[RPS13;]40S ribosomal protein S13 [Homo sapiens].;
627.382	885.552	30.8338	INP25075.GLTPSQIGVILR.2y8_1.light	50	10	32.6048	32.3917	2	NP_001008.1	[RPS13;]40S ribosomal protein S13 [Homo sapiens].;
627.382	982.604	30.8338	INP25075.GLTPSQIGVILR.2y9_1.light	50	10	32.6048	36.1864	2	NP_001008.1	[RPS13;]40S ribosomal protein S13 [Homo sapiens].;
632.387	567.385	30.8338	INP25075.GLTPSQIGVILR[13C615N4].2y5_1.heavy	50	10	32.825	19.9514	2	NP_001008.1	[RPS13;]40S ribosomal protein S13 [Homo sapiens].;
632.387	680.469	30.8338	INP25075.GLTPSQIGVILR[13C615N4].2y6_1.heavy	50	10	32.825	24.3729	2	NP_001008.1	[RPS13;]40S ribosomal protein S13 [Homo sapiens].;
632.387	895.56	30.8338	INP25075.GLTPSQIGVILR[13C615N4].2y8_1.heavy	50	10	32.825	32.783	2	NP_001008.1	[RPS13;]40S ribosomal protein S13 [Homo sapiens].;
632.387	992.613	30.8338	INP25075.GLTPSQIGVILR[13C615N4].2y9_1.heavy	50	10	32.825	36.5778	2	NP_001008.1	[RPS13;]40S ribosomal protein S13 [Homo sapiens].;
495.803	317.218	29.28	INP703.LSNIFVIGK.2y3_1.light	50	10	26.8153	10.1698	2	NP_000998.1	[RPS4X;]40S ribosomal protein S4, X isoform X isoform [Homo sapiens].;
495.803	416.287	29.28	INP703.LSNIFVIGK.2y4_1.light	50	10	26.8153	14.0434	2	NP_000998.1	[RPS4X;]40S ribosomal protein S4, X isoform X isoform [Homo sapiens].;
495.803	563.355	29.28	INP703.LSNIFVIGK.2y5_1.light	50	10	26.8153	19.7938	2	NP_000998.1	[RPS4X;]40S ribosomal protein S4, X isoform X isoform [Homo sapiens].;
495.803	790.482	29.28	INP703.LSNIFVIGK.2y7_1.light	50	10	26.8153	28.6744	2	NP_000998.1	[RPS4X;]40S ribosomal protein S4, X isoform X isoform [Homo sapiens].;
499.81	325.233	29.28	INP703.LSNIFVIGK[13C615N2].2y3_1.heavy	50	10	26.9916	10.4832	2	NP_000998.1	[RPS4X;]40S ribosomal protein S4, X isoform X isoform [Homo sapiens].;
499.81	424.301	29.28	INP703.LSNIFVIGK[13C615N2].2y4_1.heavy	50	10	26.9916	14.3568	2	NP_000998.1	[RPS4X;]40S ribosomal protein S4, X isoform X isoform [Homo sapiens].;
499.81	571.369	29.28	INP703.LSNIFVIGK[13C615N2].2y5_1.heavy	50	10	26.9916	20.1071	2	NP_000998.1	[RPS4X;]40S ribosomal protein S4, X isoform X isoform [Homo sapiens].;
499.81	798.496	29.28	INP703.LSNIFVIGK[13C615N2].2y7_1.heavy	50	10	26.9916	28.9878	2	NP_000998.1	[RPS4X;]40S ribosomal protein S4, X isoform X isoform [Homo sapiens].;
547.863	317.218	35.4695	INP1148.LLEPVLLLGK.2y3_1.light	50	10	29.106	10.1698	2	NP_001011.1:NP_001308040.1:XP_005259194.1	[RPS16;]40S ribosomal protein S16 isoform 2 [Homo sapiens].;
547.863	543.386	35.4695	INP1148.LLEPVLLLGK.2y5_1.light	50	10	29.106	19.013	2	NP_001011.1:NP_001308040.1:XP_005259194.1	[RPS16;]40S ribosomal protein S16 isoform 2 [Homo sapiens].;
547.863	739.508	35.4695	INP1148.LLEPVLLLGK.2y7_1.light	50	10	29.106	26.6814	2	NP_001011.1:NP_001308040.1:XP_005259194.1	[RPS16;]40S ribosomal protein S16 isoform 2 [Homo sapiens].;
547.863	868.55	35.4695	INP1148.LLEPVLLLGK.2y8_1.light	50	10	29.106	31.7269	2	NP_001011.1:NP_001308040.1:XP_005259194.1	[RPS16;]40S ribosomal protein S16 isoform 2 [Homo sapiens].;
551.87	325.233	35.4695	INP1148.LLEPVLLLGK[13C615N2].2y3_1.heavy	50	10	29.2823	10.4832	2	NP_001011.1:NP_001308040.1:XP_005259194.1	[RPS16;]40S ribosomal protein S16 isoform 2 [Homo sapiens].;
551.87	551.401	35.4695	INP1148.LLEPVLLLGK[13C615N2].2y5_1.heavy	50	10	29.2823	19.3264	2	NP_001011.1:NP_001308040.1:XP_005259194.1	[RPS16;]40S ribosomal protein S16 isoform 2 [Homo sapiens].;
551.87	747.522	35.4695	INP1148.LLEPVLLLGK[13C615N2].2y7_1.heavy	50	10	29.2823	26.9947	2	NP_001011.1:NP_001308040.1:XP_005259194.1	[RPS16;]40S ribosomal protein S16 isoform 2 [Homo sapiens].;
551.87	876.564	35.4695	INP1148.LLEPVLLLGK[13C615N2].2y8_1.heavy	50	10	29.2823	32.0403	2	NP_001011.1:NP_001308040.1:XP_005259194.1	[RPS16;]40S ribosomal protein S16 isoform 2 [Homo sapiens].;
446.905	882.504	20.3236	INP21186.GAVDGGLSIPHSTK.3y8_1.light	50	10	26.3453	32.2725	3	NP_000960.2	[RPL5;]60S ribosomal protein L5 [Homo sapiens].;
446.905	682.388	20.3236	INP21186.GAVDGGLSIPHSTK.3y6_1.light	50	10	26.3453	24.448	3	NP_000960.2	[RPL5;]60S ribosomal protein L5 [Homo sapiens].;
446.905	769.42	20.3236	INP21186.GAVDGGLSIPHSTK.3y7_1.light	50	10	26.3453	27.8509	3	NP_000960.2	[RPL5;]60S ribosomal protein L5 [Homo sapiens].;
446.905	569.304	20.3236	INP21186.GAVDGGLSIPHSTK.3y5_1.light	50	10	26.3453	20.0264	3	NP_000960.2	[RPL5;]60S ribosomal protein L5 [Homo sapiens].;
449.577	890.519	20.3236	INP21186.GAVDGGLSIPHSTK[13C615N2].3y8_1.heavy	50	10	26.4789	32.5859	3	NP_000960.2	[RPL5;]60S ribosomal protein L5 [Homo sapiens].;
449.577	690.403	20.3236	INP21186.GAVDGGLSIPHSTK[13C615N2].3y6_1.heavy	50	10	26.4789	24.7614	3	NP_000960.2	[RPL5;]60S ribosomal protein L5 [Homo sapiens].;
449.577	777.434	20.3236	INP21186.GAVDGGLSIPHSTK[13C615N2].3y7_1.heavy	50	10	26.4789	28.1643	3	NP_000960.2	[RPL5;]60S ribosomal protein L5 [Homo sapiens].;
449.577	577.318	20.3236	INP21186.GAVDGGLSIPHSTK[13C615N2].3y5_1.heavy	50	10	26.4789	20.3397	3	NP_000960.2	[RPL5;]60S ribosomal protein L5 [Homo sapiens].;
422.269	391.194	25.1416	INP20655.LILIESR.2y3_1.light	50	10	23.5798	13.0623	2	NP_001008.1	[RPS13;]40S ribosomal protein S13 [Homo sapiens].;
422.269	504.278	25.1416	INP20655.LILIESR.2y4_1.light	50	10	23.5798	17.4839	2	NP_001008.1	[RPS13;]40S ribosomal protein S13 [Homo sapiens].;
422.269	617.362	25.1416	INP20655.LILIESR.2y5_1.light	50	10	23.5798	21.9055	2	NP_001008.1	[RPS13;]40S ribosomal protein S13 [Homo sapiens].;
422.269	730.446	25.1416	INP20655.LILIESR.2y6_1.light	50	10	23.5798	26.327	2	NP_001008.1	[RPS13;]40S ribosomal protein S13 [Homo sapiens].;
427.273	401.202	25.1416	INP20655.LILIESR[13C615N4].2y3_1.heavy	50	10	23.8	13.4536	2	NP_001008.1	[RPS13;]40S ribosomal protein S13 [Homo sapiens].;
427.273	514.286	25.1416	INP20655.LILIESR[13C615N4].2y4_1.heavy	50	10	23.8	17.8752	2	NP_001008.1	[RPS13;]40S ribosomal protein S13 [Homo sapiens].;
427.273	627.37	25.1416	INP20655.LILIESR[13C615N4].2y5_1.heavy	50	10	23.8	22.2968	2	NP_001008.1	[RPS13;]40S ribosomal protein S13 [Homo sapiens].;
427.273	740.454	25.1416	INP20655.LILIESR[13C615N4].2y6_1.heavy	50	10	23.8	26.7184	2	NP_001008.1	[RPS13;]40S ribosomal protein S13 [Homo sapiens].;
528.27	885.44	25.45	RTMARKER_06.2y7.peptide	50	10	28.2439	32.3873	2
528.27	637.32	25.45	RTMARKER_06.2y5.peptide	50	10	28.2439	22.6858	2
528.27	784.39	25.45	RTMARKER_06.2y6.peptide	50	10	28.2439	28.4362	2
655.335	734.357	24.3473	SA81.DLLHPSLEEEK.2y6_1.light	50	10	33.8347	26.48	2		[RPS27L]ribosomal protein S27 like
655.335	831.409	24.3473	SA81.DLLHPSLEEEK.2y7_1.light	50	10	33.8347	30.2747	2		[RPS27L]ribosomal protein S27 like
655.335	968.468	24.3473	SA81.DLLHPSLEEEK.2y8_1.light	50	10	33.8347	35.6337	2		[RPS27L]ribosomal protein S27 like
655.335	484.738	24.3473	SA81.DLLHPSLEEEK.2y8_2.light	50	10	33.8347	16.7199	2		[RPS27L]ribosomal protein S27 like
659.342	742.371	24.3473	SA81.DLLHPSLEEEK[13C615N2].2y6_1.heavy	50	10	34.011	26.7933	2		[RPS27L]ribosomal protein S27 like
659.342	839.424	24.3473	SA81.DLLHPSLEEEK[13C615N2].2y7_1.heavy	50	10	34.011	30.5881	2		[RPS27L]ribosomal protein S27 like
659.342	976.483	24.3473	SA81.DLLHPSLEEEK[13C615N2].2y8_1.heavy	50	10	34.011	35.9471	2		[RPS27L]ribosomal protein S27 like
659.342	488.745	24.3473	SA81.DLLHPSLEEEK[13C615N2].2y8_2.heavy	50	10	34.011	16.8765	2		[RPS27L]ribosomal protein S27 like
489.78	779.47	23.9	RTMARKER_05.2y7.peptide	50	10	26.5503	28.2439	2
489.78	531.35	23.9	RTMARKER_05.2y5.peptide	50	10	26.5503	18.5424	2
489.78	678.42	23.9	RTMARKER_05.2y6.peptide	50	10	26.5503	24.2928	2
503.96	631.34	27.57	RTMARKER_08.3y6.peptide	50	10	29.198	22.452	3
503.96	728.39	27.57	RTMARKER_08.3y7.peptide	50	10	29.198	26.2466	3
503.96	516.31	27.57	RTMARKER_08.3y5.peptide	50	10	29.198	17.9543	3
607.82	938.52	27.39	RTMARKER_07.2y8.peptide	50	10	31.7441	34.4627	2
607.82	623.38	27.39	RTMARKER_07.2y5.peptide	50	10	31.7441	22.1408	2
607.82	722.44	27.39	RTMARKER_07.2y6.peptide	50	10	31.7441	26.014	2
752.914	528.293	40.7397	INP7585.FFEVILIDPFHK.2y4_1.light	50	10	38.1282	18.4229	2	NP_001240308.1:NP_001240309.1:NP_001240311.1:NP_001240312.1:NP_002939.2	[RPL15;]60S ribosomal protein L15 isoform 1 [Homo sapiens].;
752.914	756.404	40.7397	INP7585.FFEVILIDPFHK.2y6_1.light	50	10	38.1282	27.342	2	NP_001240308.1:NP_001240309.1:NP_001240311.1:NP_001240312.1:NP_002939.2	[RPL15;]60S ribosomal protein L15 isoform 1 [Homo sapiens].;
752.914	869.488	40.7397	INP7585.FFEVILIDPFHK.2y7_1.light	50	10	38.1282	31.7636	2	NP_001240308.1:NP_001240309.1:NP_001240311.1:NP_001240312.1:NP_002939.2	[RPL15;]60S ribosomal protein L15 isoform 1 [Homo sapiens].;
752.914	982.572	40.7397	INP7585.FFEVILIDPFHK.2y8_1.light	50	10	38.1282	36.1852	2	NP_001240308.1:NP_001240309.1:NP_001240311.1:NP_001240312.1:NP_002939.2	[RPL15;]60S ribosomal protein L15 isoform 1 [Homo sapiens].;
756.921	536.307	40.7397	INP7585.FFEVILIDPFHK[13C615N2].2y4_1.heavy	50	10	38.3045	18.7362	2	NP_001240308.1:NP_001240309.1:NP_001240311.1:NP_001240312.1:NP_002939.2	[RPL15;]60S ribosomal protein L15 isoform 1 [Homo sapiens].;
756.921	764.418	40.7397	INP7585.FFEVILIDPFHK[13C615N2].2y6_1.heavy	50	10	38.3045	27.6553	2	NP_001240308.1:NP_001240309.1:NP_001240311.1:NP_001240312.1:NP_002939.2	[RPL15;]60S ribosomal protein L15 isoform 1 [Homo sapiens].;
756.921	877.502	40.7397	INP7585.FFEVILIDPFHK[13C615N2].2y7_1.heavy	50	10	38.3045	32.0769	2	NP_001240308.1:NP_001240309.1:NP_001240311.1:NP_001240312.1:NP_002939.2	[RPL15;]60S ribosomal protein L15 isoform 1 [Homo sapiens].;
756.921	990.586	40.7397	INP7585.FFEVILIDPFHK[13C615N2].2y8_1.heavy	50	10	38.3045	36.4985	2	NP_001240308.1:NP_001240309.1:NP_001240311.1:NP_001240312.1:NP_002939.2	[RPL15;]60S ribosomal protein L15 isoform 1 [Homo sapiens].;
675.85	720.4	29.28	RTMARKER_09.2y7.peptide	50	10	34.7374	25.9342	2
675.85	821.45	29.28	RTMARKER_09.2y8.peptide	50	10	34.7374	29.8853	2
675.85	607.32	29.28	RTMARKER_09.2y6.peptide	50	10	34.7374	21.5128	2
770.367	409.231	33.535	SA89.MGHQQLYWSHPR.2y3_1.light	50	10	38.8961	13.7675	2		[RPS29]ribosomal protein S29
770.367	227.597	33.535	SA89.MGHQQLYWSHPR.2b4_2.light	50	10	38.8961	6.66564	2		[RPS29]ribosomal protein S29
770.367	454.187	33.535	SA89.MGHQQLYWSHPR.2b4_1.light	50	10	38.8961	15.5253	2		[RPS29]ribosomal protein S29
770.367	676.336	33.535	SA89.MGHQQLYWSHPR.2y10_2.light	50	10	38.8961	24.2113	2		[RPS29]ribosomal protein S29
775.371	419.239	33.535	SA89.MGHQQLYWSHPR[13C615N4].2y3_1.heavy	50	10	39.1163	14.1588	2		[RPS29]ribosomal protein S29
775.371	227.597	33.535	SA89.MGHQQLYWSHPR[13C615N4].2b4_2.heavy	50	10	39.1163	6.66564	2		[RPS29]ribosomal protein S29
775.371	454.187	33.535	SA89.MGHQQLYWSHPR[13C615N4].2b4_1.heavy	50	10	39.1163	15.5253	2		[RPS29]ribosomal protein S29
775.371	681.341	33.535	SA89.MGHQQLYWSHPR[13C615N4].2y10_2.heavy	50	10	39.1163	24.407	2		[RPS29]ribosomal protein S29
525.279	472.277	25.9463	INP950.YSVDIPLDK.2y4_1.light	50	10	28.1123	16.2326	2	NP_000979.1	[RPL27;]60S ribosomal protein L27 [Homo sapiens].;
525.279	700.388	25.9463	INP950.YSVDIPLDK.2y6_1.light	50	10	28.1123	25.1518	2	NP_000979.1	[RPL27;]60S ribosomal protein L27 [Homo sapiens].;
525.279	799.456	25.9463	INP950.YSVDIPLDK.2y7_1.light	50	10	28.1123	29.0253	2	NP_000979.1	[RPL27;]60S ribosomal protein L27 [Homo sapiens].;
525.279	886.488	25.9463	INP950.YSVDIPLDK.2y8_1.light	50	10	28.1123	32.4283	2	NP_000979.1	[RPL27;]60S ribosomal protein L27 [Homo sapiens].;
529.286	480.291	25.9463	INP950.YSVDIPLDK[13C615N2].2y4_1.heavy	50	10	28.2886	16.546	2	NP_000979.1	[RPL27;]60S ribosomal protein L27 [Homo sapiens].;
529.286	708.402	25.9463	INP950.YSVDIPLDK[13C615N2].2y6_1.heavy	50	10	28.2886	25.4651	2	NP_000979.1	[RPL27;]60S ribosomal protein L27 [Homo sapiens].;
529.286	807.47	25.9463	INP950.YSVDIPLDK[13C615N2].2y7_1.heavy	50	10	28.2886	29.3387	2	NP_000979.1	[RPL27;]60S ribosomal protein L27 [Homo sapiens].;
529.286	894.502	25.9463	INP950.YSVDIPLDK[13C615N2].2y8_1.heavy	50	10	28.2886	32.7416	2	NP_000979.1	[RPL27;]60S ribosomal protein L27 [Homo sapiens].;
590.82	599.35	13.58	RTMARKER_02.2y7.peptide	50	10	30.9961	21.2012	2
590.82	741.43	13.58	RTMARKER_02.2y9.peptide	50	10	30.9961	26.7565	2
590.82	909.52	13.58	RTMARKER_02.2y11.peptide	50	10	30.9961	33.3288	2
484.26	599.35	12.91	RTMARKER_01.2y7.peptide	50	10	26.3074	21.2012	2
484.26	696.4	12.91	RTMARKER_01.2y8.peptide	50	10	26.3074	24.9958	2
484.26	528.31	12.91	RTMARKER_01.2y6.peptide	50	10	26.3074	18.4235	2
648.313	874.438	26.89	INP5845.VWLDPNETNEIANANSR.3y8_1.light	50	10	36.4156	31.9571	3	NP_000972.1:XP_005257621.1	[RPL19;]60S ribosomal protein L19 [Homo sapiens].;
648.313	632.311	26.89	INP5845.VWLDPNETNEIANANSR.3y6_1.light	50	10	36.4156	22.49	3	NP_000972.1:XP_005257621.1	[RPL19;]60S ribosomal protein L19 [Homo sapiens].;
648.313	745.395	26.89	INP5845.VWLDPNETNEIANANSR.3y7_1.light	50	10	36.4156	26.9115	3	NP_000972.1:XP_005257621.1	[RPL19;]60S ribosomal protein L19 [Homo sapiens].;
648.313	561.274	26.89	INP5845.VWLDPNETNEIANANSR.3y5_1.light	50	10	36.4156	19.7124	3	NP_000972.1:XP_005257621.1	[RPL19;]60S ribosomal protein L19 [Homo sapiens].;
651.649	884.446	26.89	INP5845.VWLDPNETNEIANANSR[13C615N4].3y8_1.heavy	50	10	36.5825	32.3484	3	NP_000972.1:XP_005257621.1	[RPL19;]60S ribosomal protein L19 [Homo sapiens].;
651.649	642.319	26.89	INP5845.VWLDPNETNEIANANSR[13C615N4].3y6_1.heavy	50	10	36.5825	22.8813	3	NP_000972.1:XP_005257621.1	[RPL19;]60S ribosomal protein L19 [Homo sapiens].;
651.649	755.403	26.89	INP5845.VWLDPNETNEIANANSR[13C615N4].3y7_1.heavy	50	10	36.5825	27.3029	3	NP_000972.1:XP_005257621.1	[RPL19;]60S ribosomal protein L19 [Homo sapiens].;
651.649	571.282	26.89	INP5845.VWLDPNETNEIANANSR[13C615N4].3y5_1.heavy	50	10	36.5825	20.1037	3	NP_000972.1:XP_005257621.1	[RPL19;]60S ribosomal protein L19 [Homo sapiens].;
601.84	605.33	20.76	RTMARKER_04.2y7.peptide	50	10	31.481	21.435	2
601.84	718.41	20.76	RTMARKER_04.2y8.peptide	50	10	31.481	25.8564	2
601.84	817.48	20.76	RTMARKER_04.2y9.peptide	50	10	31.481	29.7301	2
550.24	363.199	21.9786	SA83.VEFMDDTSR.2y3_1.light	50	10	29.2106	11.9677	2		[RPS28]ribosomal protein S28
550.24	593.253	21.9786	SA83.VEFMDDTSR.2y5_1.light	50	10	29.2106	20.9628	2		[RPS28]ribosomal protein S28
550.24	724.293	21.9786	SA83.VEFMDDTSR.2y6_1.light	50	10	29.2106	26.0865	2		[RPS28]ribosomal protein S28
550.24	871.361	21.9786	SA83.VEFMDDTSR.2y7_1.light	50	10	29.2106	31.8368	2		[RPS28]ribosomal protein S28
555.244	373.207	21.9786	SA83.VEFMDDTSR[13C615N4].2y3_1.heavy	50	10	29.4307	12.359	2		[RPS28]ribosomal protein S28
555.244	603.261	21.9786	SA83.VEFMDDTSR[13C615N4].2y5_1.heavy	50	10	29.4307	21.3541	2		[RPS28]ribosomal protein S28
555.244	734.301	21.9786	SA83.VEFMDDTSR[13C615N4].2y6_1.heavy	50	10	29.4307	26.4778	2		[RPS28]ribosomal protein S28
555.244	881.37	21.9786	SA83.VEFMDDTSR[13C615N4].2y7_1.heavy	50	10	29.4307	32.2282	2		[RPS28]ribosomal protein S28
432.25	523.29	18.23	RTMARKER_03.2y4.peptide	50	10	24.019	18.2272	2
432.25	651.35	18.23	RTMARKER_03.2y5.peptide	50	10	24.019	23.2344	2
432.25	750.41	18.23	RTMARKER_03.2y6.peptide	50	10	24.019	27.1076	2
616.815	516.289	16.9122	INP4517.STESLQANVQR.2y4_1.light	50	10	32.1399	17.9535	2	NP_000968.2:NP_001230059.1:NP_150254.1	[RPL13;]60S ribosomal protein L13 isoform 1 [Homo sapiens].;
616.815	587.326	16.9122	INP4517.STESLQANVQR.2y5_1.light	50	10	32.1399	20.731	2	NP_000968.2:NP_001230059.1:NP_150254.1	[RPL13;]60S ribosomal protein L13 isoform 1 [Homo sapiens].;
616.815	715.385	16.9122	INP4517.STESLQANVQR.2y6_1.light	50	10	32.1399	25.7382	2	NP_000968.2:NP_001230059.1:NP_150254.1	[RPL13;]60S ribosomal protein L13 isoform 1 [Homo sapiens].;
616.815	915.501	16.9122	INP4517.STESLQANVQR.2y8_1.light	50	10	32.1399	33.5627	2	NP_000968.2:NP_001230059.1:NP_150254.1	[RPL13;]60S ribosomal protein L13 isoform 1 [Homo sapiens].;
621.819	526.297	16.9122	INP4517.STESLQANVQR[13C615N4].2y4_1.heavy	50	10	32.36	18.3448	2	NP_000968.2:NP_001230059.1:NP_150254.1	[RPL13;]60S ribosomal protein L13 isoform 1 [Homo sapiens].;
621.819	597.334	16.9122	INP4517.STESLQANVQR[13C615N4].2y5_1.heavy	50	10	32.36	21.1224	2	NP_000968.2:NP_001230059.1:NP_150254.1	[RPL13;]60S ribosomal protein L13 isoform 1 [Homo sapiens].;
621.819	725.393	16.9122	INP4517.STESLQANVQR[13C615N4].2y6_1.heavy	50	10	32.36	26.1295	2	NP_000968.2:NP_001230059.1:NP_150254.1	[RPL13;]60S ribosomal protein L13 isoform 1 [Homo sapiens].;
621.819	925.509	16.9122	INP4517.STESLQANVQR[13C615N4].2y8_1.heavy	50	10	32.36	33.954	2	NP_000968.2:NP_001230059.1:NP_150254.1	[RPL13;]60S ribosomal protein L13 isoform 1 [Homo sapiens].;
509.762	504.241	18.7773	INP836.SLQSVAEER.2y4_1.light	50	10	27.4295	17.4824	2	NP_001240308.1:NP_001240309.1:NP_001240311.1:NP_001240312.1:NP_001240313.1:NP_002939.2	[RPL15;]60S ribosomal protein L15 isoform 1 [Homo sapiens].;
509.762	603.31	18.7773	INP836.SLQSVAEER.2y5_1.light	50	10	27.4295	21.356	2	NP_001240308.1:NP_001240309.1:NP_001240311.1:NP_001240312.1:NP_001240313.1:NP_002939.2	[RPL15;]60S ribosomal protein L15 isoform 1 [Homo sapiens].;
509.762	690.342	18.7773	INP836.SLQSVAEER.2y6_1.light	50	10	27.4295	24.759	2	NP_001240308.1:NP_001240309.1:NP_001240311.1:NP_001240312.1:NP_001240313.1:NP_002939.2	[RPL15;]60S ribosomal protein L15 isoform 1 [Homo sapiens].;
509.762	818.4	18.7773	INP836.SLQSVAEER.2y7_1.light	50	10	27.4295	29.766	2	NP_001240308.1:NP_001240309.1:NP_001240311.1:NP_001240312.1:NP_001240313.1:NP_002939.2	[RPL15;]60S ribosomal protein L15 isoform 1 [Homo sapiens].;
514.766	514.25	18.7773	INP836.SLQSVAEER[13C615N4].2y4_1.heavy	50	10	27.6497	17.8738	2	NP_001240308.1:NP_001240309.1:NP_001240311.1:NP_001240312.1:NP_001240313.1:NP_002939.2	[RPL15;]60S ribosomal protein L15 isoform 1 [Homo sapiens].;
514.766	613.318	18.7773	INP836.SLQSVAEER[13C615N4].2y5_1.heavy	50	10	27.6497	21.7473	2	NP_001240308.1:NP_001240309.1:NP_001240311.1:NP_001240312.1:NP_001240313.1:NP_002939.2	[RPL15;]60S ribosomal protein L15 isoform 1 [Homo sapiens].;
514.766	700.35	18.7773	INP836.SLQSVAEER[13C615N4].2y6_1.heavy	50	10	27.6497	25.1503	2	NP_001240308.1:NP_001240309.1:NP_001240311.1:NP_001240312.1:NP_001240313.1:NP_002939.2	[RPL15;]60S ribosomal protein L15 isoform 1 [Homo sapiens].;
514.766	828.409	18.7773	INP836.SLQSVAEER[13C615N4].2y7_1.heavy	50	10	27.6497	30.1574	2	NP_001240308.1:NP_001240309.1:NP_001240311.1:NP_001240312.1:NP_001240313.1:NP_002939.2	[RPL15;]60S ribosomal protein L15 isoform 1 [Homo sapiens].;
677.888	645.332	31.612	INP2101.LVAIVDVIDQNR.2y5_1.light	50	10	34.8271	22.9991	2	NP_001030168.1:NP_003964.3	[RPL14;]60S ribosomal protein L14 [Homo sapiens].;
677.888	744.4	31.612	INP2101.LVAIVDVIDQNR.2y6_1.light	50	10	34.8271	26.8726	2	NP_001030168.1:NP_003964.3	[RPL14;]60S ribosomal protein L14 [Homo sapiens].;
677.888	859.427	31.612	INP2101.LVAIVDVIDQNR.2y7_1.light	50	10	34.8271	31.3702	2	NP_001030168.1:NP_003964.3	[RPL14;]60S ribosomal protein L14 [Homo sapiens].;
677.888	958.495	31.612	INP2101.LVAIVDVIDQNR.2y8_1.light	50	10	34.8271	35.2438	2	NP_001030168.1:NP_003964.3	[RPL14;]60S ribosomal protein L14 [Homo sapiens].;
682.892	655.34	31.612	INP2101.LVAIVDVIDQNR[13C615N4].2y5_1.heavy	50	10	35.0472	23.3904	2	NP_001030168.1:NP_003964.3	[RPL14;]60S ribosomal protein L14 [Homo sapiens].;
682.892	754.408	31.612	INP2101.LVAIVDVIDQNR[13C615N4].2y6_1.heavy	50	10	35.0472	27.264	2	NP_001030168.1:NP_003964.3	[RPL14;]60S ribosomal protein L14 [Homo sapiens].;
682.892	869.435	31.612	INP2101.LVAIVDVIDQNR[13C615N4].2y7_1.heavy	50	10	35.0472	31.7615	2	NP_001030168.1:NP_003964.3	[RPL14;]60S ribosomal protein L14 [Homo sapiens].;
682.892	968.504	31.612	INP2101.LVAIVDVIDQNR[13C615N4].2y8_1.heavy	50	10	35.0472	35.6351	2	NP_001030168.1:NP_003964.3	[RPL14;]60S ribosomal protein L14 [Homo sapiens].;
751.401	677.34	32.0294	INP24685.VNQAIWLLC[CAM]TGAR.2y6_1.light	50	10	38.0616	24.2506	2	NP_001000.2	[RPS5;]40S ribosomal protein S5 [Homo sapiens].;
751.401	790.424	32.0294	INP24685.VNQAIWLLC[CAM]TGAR.2y7_1.light	50	10	38.0616	28.6722	2	NP_001000.2	[RPS5;]40S ribosomal protein S5 [Homo sapiens].;
751.401	976.503	32.0294	INP24685.VNQAIWLLC[CAM]TGAR.2y8_1.light	50	10	38.0616	35.9479	2	NP_001000.2	[RPS5;]40S ribosomal protein S5 [Homo sapiens].;
751.401	1089.59	32.0294	INP24685.VNQAIWLLC[CAM]TGAR.2y9_1.light	50	10	38.0616	40.3696	2	NP_001000.2	[RPS5;]40S ribosomal protein S5 [Homo sapiens].;
756.405	687.348	32.0294	INP24685.VNQAIWLLC[CAM]TGAR[13C615N4].2y6_1.heavy	50	10	38.2818	24.6419	2	NP_001000.2	[RPS5;]40S ribosomal protein S5 [Homo sapiens].;
756.405	800.432	32.0294	INP24685.VNQAIWLLC[CAM]TGAR[13C615N4].2y7_1.heavy	50	10	38.2818	29.0635	2	NP_001000.2	[RPS5;]40S ribosomal protein S5 [Homo sapiens].;
756.405	986.512	32.0294	INP24685.VNQAIWLLC[CAM]TGAR[13C615N4].2y8_1.heavy	50	10	38.2818	36.3392	2	NP_001000.2	[RPS5;]40S ribosomal protein S5 [Homo sapiens].;
756.405	1099.6	32.0294	INP24685.VNQAIWLLC[CAM]TGAR[13C615N4].2y9_1.heavy	50	10	38.2818	40.761	2	NP_001000.2	[RPS5;]40S ribosomal protein S5 [Homo sapiens].;
668.34	1108.55	26.3631	INP21179.LNISFPATGC[CAM]QK.2y10_1.light	50	10	34.407	41.1109	2	NP_001001.2	[RPS6;]40S ribosomal protein S6 [Homo sapiens].;
668.34	761.361	26.3631	INP21179.LNISFPATGC[CAM]QK.2y7_1.light	50	10	34.407	27.5358	2	NP_001001.2	[RPS6;]40S ribosomal protein S6 [Homo sapiens].;
668.34	908.429	26.3631	INP21179.LNISFPATGC[CAM]QK.2y8_1.light	50	10	34.407	33.2862	2	NP_001001.2	[RPS6;]40S ribosomal protein S6 [Homo sapiens].;
668.34	995.462	26.3631	INP21179.LNISFPATGC[CAM]QK.2y9_1.light	50	10	34.407	36.6892	2	NP_001001.2	[RPS6;]40S ribosomal protein S6 [Homo sapiens].;
672.347	1116.56	26.3631	INP21179.LNISFPATGC[CAM]QK[13C615N2].2y10_1.heavy	50	10	34.5833	41.4241	2	NP_001001.2	[RPS6;]40S ribosomal protein S6 [Homo sapiens].;
672.347	769.375	26.3631	INP21179.LNISFPATGC[CAM]QK[13C615N2].2y7_1.heavy	50	10	34.5833	27.8492	2	NP_001001.2	[RPS6;]40S ribosomal protein S6 [Homo sapiens].;
672.347	916.444	26.3631	INP21179.LNISFPATGC[CAM]QK[13C615N2].2y8_1.heavy	50	10	34.5833	33.5996	2	NP_001001.2	[RPS6;]40S ribosomal protein S6 [Homo sapiens].;
672.347	1003.48	26.3631	INP21179.LNISFPATGC[CAM]QK[13C615N2].2y9_1.heavy	50	10	34.5833	37.0027	2	NP_001001.2	[RPS6;]40S ribosomal protein S6 [Homo sapiens].;
564.302	359.204	25.1854	INP25654.WQNNLLPSR.2y3_1.light	50	10	29.8293	11.8115	2	NP_001010.2:NP_001025180.1	[RPS15A;]40S ribosomal protein S15a [Homo sapiens].;
564.302	472.288	25.1854	INP25654.WQNNLLPSR.2y4_1.light	50	10	29.8293	16.2331	2	NP_001010.2:NP_001025180.1	[RPS15A;]40S ribosomal protein S15a [Homo sapiens].;
564.302	699.415	25.1854	INP25654.WQNNLLPSR.2y6_1.light	50	10	29.8293	25.1137	2	NP_001010.2:NP_001025180.1	[RPS15A;]40S ribosomal protein S15a [Homo sapiens].;
564.302	813.458	25.1854	INP25654.WQNNLLPSR.2y7_1.light	50	10	29.8293	29.5728	2	NP_001010.2:NP_001025180.1	[RPS15A;]40S ribosomal protein S15a [Homo sapiens].;
569.306	369.212	25.1854	INP25654.WQNNLLPSR[13C615N4].2y3_1.heavy	50	10	30.0495	12.2028	2	NP_001010.2:NP_001025180.1	[RPS15A;]40S ribosomal protein S15a [Homo sapiens].;
569.306	482.296	25.1854	INP25654.WQNNLLPSR[13C615N4].2y4_1.heavy	50	10	30.0495	16.6244	2	NP_001010.2:NP_001025180.1	[RPS15A;]40S ribosomal protein S15a [Homo sapiens].;
569.306	709.423	25.1854	INP25654.WQNNLLPSR[13C615N4].2y6_1.heavy	50	10	30.0495	25.505	2	NP_001010.2:NP_001025180.1	[RPS15A;]40S ribosomal protein S15a [Homo sapiens].;
569.306	823.466	25.1854	INP25654.WQNNLLPSR[13C615N4].2y7_1.heavy	50	10	30.0495	29.9641	2	NP_001010.2:NP_001025180.1	[RPS15A;]40S ribosomal protein S15a [Homo sapiens].;
