# Supplementary material for: RPL3L-containing ribosomes determine translation elongation dynamics required for cardiac function
Source: Nat Commun. 2023 Apr 20;14:2131. doi: 10.1038/s41467-023-37838-6 (PMC10119107; doi:10.1038/s41467-023-37838-6)
Supplement: Supplementary file 17 — Source Data [file 41467_2023_37838_MOESM17_ESM.xlsx]

## Sheet: Fig. 2b
	Genotype	Tissue	Rpl3	Rpl3l(Δ)	Rpl3l(3'UTR)
	WT	Heart	1.04816	1.00004	0.834066
	WT	Heart	1.3106	1.14663	0.763709
	WT	Heart	1.61394	1.35531	0.682928
	WT	Heart	1.88191	1.97576	0.966758
	WT	Heart	1.19233	0.973061	0.564019
	RPL3L KO	Heart	2.42761	9.46429e-05	0.0734812
	RPL3L KO	Heart	2.46409	8.83556e-05	0.0414329
	RPL3L KO	Heart	3.83879	0.000238306	0.0579004
	RPL3L KO	Heart	3.81679	7.58149e-05	0.0554672
	RPL3L KO	Heart	2.01015	0.000109185	0.0363397
	WT	GC	0.200085	2.04298	1.09987
	WT	GC	0.371261	1.92642	0.893136
	WT	GC	0.39026	2.32584	1.1827
	WT	GC	0.405149	2.51286	1.25847
	WT	GC	0.410013	1.68945	1.68945
	RPL3L KO	GC	0.668326	4.21788e-05	0.222555
	RPL3L KO	GC	0.715416	2.93991e-05	0.142871
	RPL3L KO	GC	0.561593	5.54232e-05	0.316257
	RPL3L KO	GC	1.19197	0.000136188	0.163527
	RPL3L KO	GC	0.705826	0.000158684	0.279472

## Sheet: Fig. 2c
	Genotype	RPL3 / 80S ribosome	RPL3L / 80S ribosome
	WT	0.28	0.81
	WT	0.35	0.48
	WT	0.4	0.75
	RPL3L KO	0.69	0
	RPL3L KO	1.36	0
	RPL3L KO	0.72	0

## Sheet: Fig. 2d
	Genotype	Body weight (g)
	WT	26.29
	WT	25.58
	WT	22.4
	WT	23.82
	WT	22.26
	WT	24.24
	WT	24.98
	WT	21.49
	WT	22.6
	WT	23.7
	WT	23.14
	WT	26
	WT	20.5
	WT	21.7
	WT	22.8
	WT	21.2
	WT	16.8
	WT	21.3
	WT	21.3
	WT	21
	WT	23.5
	RPL3L KO	23.8
	RPL3L KO	23.45
	RPL3L KO	22.69
	RPL3L KO	21.15
	RPL3L KO	22.81
	RPL3L KO	25.19
	RPL3L KO	17.4
	RPL3L KO	24.29
	RPL3L KO	25
	RPL3L KO	25.3
	RPL3L KO	20.1
	RPL3L KO	23.6

## Sheet: Fig. 2e
	Genotype	Heart (mg)	Tibialis anterior muscle (mg)	Extensor digitorum longus (mg)	Gastrocnemius muscle (mg)	Soleus muscle (mg)
	WT	181.5	87.4	17.45	230.5	17.4
	WT	148.5	87.15	20.1	236.2	17.7
	WT	127.2	97	17.85	219.85	13.7
	WT	120.1	86.95	17.7	205.45	16.05
	RPL3L KO	181.5	87.4	17.45	230.35	17.4
	RPL3L KO	135.3	88.95	18.45	213.6	17.55
	RPL3L KO	198.4	94.55	21.05	255.55	20
	RPL3L KO	124.3	89.8	14.6	207.85	13.95

## Sheet: Fig. 2f
	Genotype	Cross-sectional area (μm2)
	WT	270.8
	WT	298.5
	WT	286.6
	WT	231.5
	RPL3L KO	324.9
	RPL3L KO	298.2
	RPL3L KO	332
	RPL3L KO	266.3

## Sheet: Fig. 2g
	Genotype	Fibrosis of heart (%)
	WT	3.27
	WT	6.82
	WT	6.11
	WT	7.66
	RPL3L KO	3.81
	RPL3L KO	4.23
	RPL3L KO	8.82
	RPL3L KO	7.29

## Sheet: Fig. 2i
	Genotype	LVPW	LVDd	LVDs	FS	EF
	WT	0.78	4.08	2.4	41.15	72.49
	WT	0.72	3.61	2.37	34.5	64.55
	WT	0.74	3.7	2.44	34.15	63.98
	WT	0.66	3.81	2.4	36.9	67.53
	WT	0.77	3.61	2.31	35.85	66.36
	WT	0.66	3.83	2.58	32.54	61.63
	RPL3L KO	0.67	3.52	2.58	26.67	53.13
	RPL3L KO	0.76	3.79	2.56	32.38	61.44
	RPL3L KO	0.78	4.3	3.12	27.31	53.43
	RPL3L KO	0.7	3.72	2.58	30.49	58.77
	RPL3L KO	0.7	3.61	2.7	25.16	50.62
	RPL3L KO	0.75	3.56	2.4	32.48	61.81

## Sheet: Fig. 3c
	A-site	WT relative ribosome occupancy	RPL3L KO relative ribosome occupancy
	P	0.973124	1.33402
	A	1.01522	1.2484
	Q	0.66909	0.729595
	T	0.91428	0.989011
	H	0.698785	0.75532
	G	1.05565	1.13376
	R	0.872906	0.928721
	S	0.731305	0.772457
	C	0.683944	0.691356
	L	0.775865	0.770892
	V	0.913819	0.887821
	M	1.05992	1.02673
	W	1.01867	0.976294
	D	1.50107	1.4341
	F	0.755355	0.703795
	I	1.70497	1.55962
	E	1.30804	1.18671
	Y	0.879216	0.795893
	K	1.31718	1.10809
	N	1.15158	0.967418

## Sheet: Fig. 3d
	A-site	log2 ribosome occupancy change
	P	0.455088
	A	0.298286
	Q	0.124896
	T	0.11335
	H	0.11224
	G	0.102981
	R	0.0894184
	S	0.0789803
	C	0.0155511
	L	-0.00927675
	V	-0.0416402
	M	-0.0459007
	W	-0.061304
	D	-0.0658438
	F	-0.102
	I	-0.128555
	E	-0.140441
	Y	-0.143644
	K	-0.249382
	N	-0.251402

## Sheet: Fig. 3e
	A-site	log2 ribosome occupancy change
	Pro-CCC	0.543121
	Pro-CCG	0.512332
	Ala-GCC	0.395711
	Arg-CGC	0.369816
	Pro-CCT	0.359179
	Pro-CCA	0.330236
	Ala-GCG	0.273577
	Ser-AGC	0.240453
	Gly-GGC	0.228466
	Thr-ACG	0.201077
	Thr-ACC	0.188157
	Arg-CGG	0.185548
	Ala-GCT	0.172956
	Ala-GCA	0.171058
	Ser-TCC	0.169454
	His-CAC	0.13759
	Gln-CAG	0.135217
	Ser-TCG	0.121019
	Cys-TGC	0.118868
	Leu-CTC	0.107101
	Gly-GGG	0.0947445
	Arg-CGT	0.0719998
	Leu-CTG	0.0441489
	Arg-CGA	0.0224668
	Asp-GAC	0.0198163
	Val-GTG	0.00931759
	Ile-ATC	-0.00203263
	Thr-ACT	-0.00304585
	His-CAT	-0.00815481
	Val-GTC	-0.0181645
	Gly-GGT	-0.0203051
	Phe-TTC	-0.0274756
	Leu-CTA	-0.0280868
	Thr-ACA	-0.0335209
	Gly-GGA	-0.0384918
	Tyr-TAC	-0.0538466
	Ser-TCA	-0.0686128
	Gln-CAA	-0.0732312
	Met-ATG	-0.0750879
	Glu-GAG	-0.0842255
	Trp-TGG	-0.0903812
	Ser-AGT	-0.127162
	Leu-CTT	-0.12722
	Ser-TCT	-0.127848
	Val-GTA	-0.159008
	Arg-AGG	-0.164284
	Cys-TGT	-0.192956
	Asn-AAC	-0.214003
	Arg-AGA	-0.255206
	Asp-GAT	-0.256879
	Lys-AAG	-0.257053
	Phe-TTT	-0.279805
	Val-GTT	-0.281312
	Ile-ATA	-0.304385
	Glu-GAA	-0.310445
	Leu-TTG	-0.332041
	Ile-ATT	-0.344344
	Tyr-TAT	-0.3481
	Lys-AAA	-0.36212
	Asn-AAT	-0.383469
	Leu-TTA	-0.448443

[truncated: 36 more sheets: Fig. 3f, Fig. 3h, Fig. 4a, Fig. 4b, Fig. 4c, Fig. 4d, Fig. 4e, Fig. 4f, Fig. 5c, Fig. 5e, Fig. 6a, Fig. 6b, Fig. 6c, Fig. 6d, Fig. 6f, Fig. 6g, Fig. 7c, Fig. 7d, Fig. 7e, Fig. 8b …]
